# Supplementary material for: Genome Analysis of Multi- and Extensively-Drug-Resistant Tuberculosis from KwaZulu-Natal, South Africa
Source: PLoS One. 2009 Nov 5;4(11):e7778. doi: 10.1371/journal.pone.0007778 (PMC2767505; doi:10.1371/journal.pone.0007778)
Supplement: Table S4 — Full-length genome sequence of KZN 4207 in FASTA format. Nucleotides from the reference genome F11 were used to fill in regions with zero coverage. (4.46 MB TXT) [file pone.0007778.s004.txt]

>KZN_4207
TTTGTGGATAGCCATGTGGACAGTTCACCTGCCCACAACAACGGTTGTAGCTCGACCCGGAACCAAGACC
CGGAACTAACGAGAACCAGGGAGATACGTCGTTGACCGATGACCCCGGTTCAGGCTTCACCACAGTGTGG
AACGCGGTCGTCTCCGAACTTAACGGCGACCCTAAGGTTGACGACGGACCCAGCAGTGATGCTAATCTCA
GCGCTCCGCTGACCCCTCAGCAAAGGGCTTGGCTCAATCTCGTCCAGCCATTGACCATCGTCGAGGGGTT
TGCTCTGTTATCCGTGCCGAGCAGCTTTGTCCAAAACGAAATCGAGCGCCATCTGCGGGCCCCGATTACC
GACGCTCTCAGCCGCCGACTCGGACATCAGATCCAACTCGGGGTCCGCATCGCTCCGCCGGCGACCGACG
AAGCCGACGACACTACCGTGCCGCCTTCCGAAAATCCTGCTACCACATCGCCAGACACCACAACCGACAA
CGACGAGATTGATGACAGCGCTGCGGCACGGGGCGATAACCAGCACAGTTGGCCAAGTTACTTCACCGAG
CGCCCGCACAATACCGATTCCGCTACCGCTGGCGTAACCAGCCTTAACCGTCGCTACACCTTTGATACGT
TCGTTATCGGCGCCTCCAACCGGTTCGCGCACGCCGCCGCCTTGGCGATCGCAGAAGCACCCGCCCGCGC
TTACAACCCCCTGTTCATCTGGGGCGAGTCCGGTCTCGGCAAGACACACCTGCTACACGCGGCAGGCAAC
TATGCCCAACGGTTGTTCCCGGGAATGCGGGTCAAATATGTCTCCACCGAGGAATTCACCAACGACTTCA
TTAACTCGCTCCGCGATGACCGCAAGGTCGCATTCAAACGCAGCTACCGCGACGTAGACGTGCTGTTGGT
CGACGACATCCAATTCATTGAAGGCAAAGAGGGTATTCAAGAGGAGTTCTTCCACACCTTCAACACCTTG
CACAATGCCAACAAGCAAATCGTCATCTCATCTGACCGCCCACCCAAGCAGCTCGCCACCCTCGAGGACC
GGCTGAGAACCCGCTTTGAGTGGGGGCTGATCACTGACGTACAACCACCCGAGCTGGAGACCCGCATCGC
CATCTTGCGCAAGAAAGCACAGATGGAACGGCTCGCGGTCCCCGACGATGTCCTCGAACTCATCGCCAGC
AGTATCGAACGCAATATCCGTGAACTCGAGGGCGCGCTGATCCGGGTCACCGCGTTCGCCTCATTGAACA
AAACACCAATCGACAAAGCGCTGGCCGAGATTGTGCTTCGCGATCTGATCGCCGACGCCAACACCATGCA
AATCAGCGCGGCGACGATCATGGCTGCCACCGCCGAATACTTCGACACTACCGTCGAAGAGCTTCGCGGG
CCCGGCAAGACCCGAGCACTGGCCCAGTCACGACAGATTGCGATGTACCTGTGTCGTGAGCTCACCGATC
TTTCGTTGCCCAAAATCGGCCAAGCGTTCGGCCGTGATCACACAACCGTCATGTACGCCCAACGCAAGAT
CCTGTCCGAGATGGCCGAGCGCCGTGAGGTCTTTGATCACGTCAAAGAACTCACCACTCGCATCCGTCAG
CGCTCCAAGCGCTAGCACGGCGTGTTCTTCCGACAACGTTCTTAAAAAAACTTCTCTCTCCCAGGTCACA
CCAGTCACAGAGATTGGCTGTGAGTGTCGCTGTGCACAAACCGCGCACAGACTCATACAGTCCCGGCGGT
TCCGTTCACAACCCACGCCTCATCCCCACCGACCCAACACACACCCCACAGCCATCGCCACCGTCATCCA
CAACTCCGACCGACGTCGACCTGCACCAAGACCAGACTGTCCCCAAACTGCACACCCTCTAATACTGTTA
CCGAGATTTCTTCGTCGTTTGTTCTTGGAAATACAGCGCTGGGGATCGTTCGCTGGATACCACCCGCATA
ACTGGCTCGTCGCGGTGGGTCAGAGGTCAATGATGAACTTTCAAGTTGACGTGAGAAGCTCTACGGTTGT
TGTTCGACTGCTGTTGCGGCCGTCGTGGCGGGTCACGCGTCATGGGCGTTCGTCGTTGGCAGTCCCCACG
CTAGCGGGGCGCTAGCCACGGGATCGAACTCATCGTGAGGTGAAAGGGCGCAATGGACGCGGCTACGACA
AGAGTTGGCCTCACCGACTTGACGTTTCGTTTGCTACGAGAGTCTTTCGCCGATGCGGTGTCGTGGGTGG
CTAAAAATCTGCCAGCCAGGCCCGCGGTGCCGGTGCTCTCCGGCGTGTTGTTGACCGGCTCGGACAACGG
TCTGACGATTTCCGGATTCGACTACGAGGTTTCCGCCGAGGCCCAGGTTGGCGCTGAAATTGTTTCTCCT
GGAAGCGTTTTAGTTTCTGGCCGATTGTTGTCCGATATTACCCGGGCGTTGCCTAACAAGCCCGTAGACG
TTCATGTCGAAGGTAACCGGGTCGCATTGACCTGCGGTAACGCCAGGTTTTCGCTACCGACGATGCCAGT
CGAGGATTATCCGACGCTGCCGACGCTGCCGGAAGAGACCGGATTGTTGCCTGCGGAATTATTCGCCGAG
GCAATCAGTCAGGTCGCTATCGCCGCCGGCCGGGACGACACGTTGCCTATGTTGACCGGCATCCGGGTCG
AAATCCTCGGTGAGACGGTGGTTTTGGCCGCTACCGACAGGTTTCGCCTGGCTGTTCGAGAACTGAAGTG
GTCGGCGTCGTCGCCAGATATCGAAGCGGCTGTGCTGGTCCCGGCCAAGACGCTGGCCGAGGCCGCCAAA
GCGGGCATCGGCGGCTCTGACGTTCGTTTGTCGTTGGGTACTGGGCCGGGGGTGGGCAAGGATGGCCTGC
TCGGTATCAGTGGGAACGGCAAGCGCAGCACCACGCGACTTCTTGATGCCGAGTTCCCGAAGTTTCGGCA
GTTGCTACCAACCGAACACACCGCGGTGGCCACCATGGACGTGGCCGAGTTGATCGAAGCGATCAAGCTG
GTTGCGTTGGTAGCTGATCGGGGCGCGCAGGTGCGCATGGAGTTCGCTGATGGCAGCGTGCGGCTTTCTG
CGGGTGCCGATGATGTTGGACGAGCCGAGGAAGATCTTGTTGTTGACTATGCCGGTGAACCATTGACGAT
TGCGTTTAACCCAACCTATCTAACGGACGGTTTGAGTTCGTTGCGCTCGGAGCGAGTGTCTTTCGGGTTT
ACGACTGCGGGTAAGCCTGCCTTGCTACGTCCGGTGTCCGGGGACGATCGCCCTGTGGCGGGTCTGAATG
GCAACGGTCCGTTCCCGGCGGTGTCGACGGACTATGTCTATCTGTTGATGCCGGTTCGGTTGCCGGGCTG
AGCACTTGGCGCCCGGGTAGGTGTACGTCCGTCATTTGGGGCTGCGTGACTTCCGGTCCTGGGCATGTGT
AGATCTGGAATTGCATCCAGGGCGGACGGTTTTTGTTGGGCCTAACGGTTATGGTAAGACGAATCTTATT
GAGGCACTGTGGTATTCGACGACGTTAGGTTCGCACCGCGTTAGCGCCGATTTGCCGTTGATCCGGGTAG
GTACCGATCGTGCGGTGATCTCCACGATCGTGGTGAACGACGGTAGAGAATGTGCCGTCGACCTCGAGAT
CGCCACGGGGCGAGTCAACAAAGCGCGATTGAATCGATCATCGGTCCGAAGTACACGTGATGTGGTCGGA
GTGCTTCGAGCTGTGTTGTTTGCCCCTGAGGATCTGGGGTTGGTTCGTGGGGATCCCGCTGACCGGCGGC
GCTATCTGGATGATCTGGCGATCGTGCGTAGGCCTGCGATCGCTGCGGTACGAGCCGAATATGAGAGGGT
GTTGCGCCAGCGGACGGCGTTATTGAAGTCCGTACCTGGAGCACGGTATCGGGGTGACCGGGGTGTGTTT
GACACTCTTGAGGTATGGGACAGTCGTTTGGCGGAGCACGGGGCTGAACTGGTGGCCGCCCGCATCGATT
TGGTCAACCAGTTGGCACCGGAAGTGAAGAAGGCATACCAGCTGTTGGCGCCGGAATCGCGATCGGCGTC
TATCGGTTATCGGGCCAGCATGGATGTAACCGGTCCCAGCGAGCAGTCAGATACCGATCGGCAATTGTTA
GCAGCTCGGCTGTTGGCGGCGCTGGCGGCCCGTCGGGATGCCGAACTCGAGCGTGGGGTTTGTCTAGTTG
GTCCGCACCGTGACGACCTAATACTGCGACTAGGCGATCAACCCGCGAAAGGATTTGCTAGCCATGGGGA
GGCGTGGTCGTTGGCGGTGGCACTGCGGTTGGCGGCCTATCAACTGTTACGCGTTGATGGTGGTGAGCCG
GTGTTGTTGCTCGACGACGTGTTCGCCGAACTGGATGTCATGCGCCGTCGAGCGTTGGCGACGGCGGCCG
AGTCCGCCGAACAGGTGTTGGTGACTGCCGCGGTGCTCGAGGATATTCCCGCCGGCTGGGACGCCAGGCG
GGTGCACATCGATGTGCGTGCCGATGACACCGGATCGATGTCGGTGGTTCTGCCATGACGGGTTCTGTTG
ACCGGCCCGACCAGAATCGCGGTGAGCGATCAATGAAGTCACCAGGGTTGGATTTGGTCAGGCGCACCCT
GGACGAAGCTCGTGCTGCTGCCCGCGCGCGCGGACAAGACGCCGGTCGAGGGCGGGTCGCTTCCGTTGCG
TCGGGTCGGGTGGCCGGACGGCGACGAAGCTGGTCGGGTCCGGGGCCCGACATTCGTGATCCACAACCGC
TGGGTAAGGCCGCTCGTGAGCTGGCAAAGAAACGCGGCTGGTCGGTGCGGGTCGCCGAGGGTATGGTGCT
CGGCCAGTGGTCTGCGGTGGTCGGCCACCAGATCGCCGAACATGCACGCCCGACTGCGCTAAACGACGGG
GTGTTGAGCGTGATTGCGGAGTCGACGGCGTGGGCGACGCAGTTGAGGATCATGCAGGCCCAGCTTCTGG
CCAAGATCGCCGCAGCGGTTGGCAACGATGTGGTGCGATCGCTAAAGATCACCGGGCCGGCGGCACCATC
GTGGCGCAAGGGGCCTCGCCATATTGCCGGTAGGGGTCCGCGCGACACCTACGGATAACACGTCGATCGG
CCCAGAACAAGGCGCTCCGGTCCCGGCCTGAGAGCCTCGAGGACGAAGCGGATCCGTATGCCGGACGTCG
GGACGCACCAGGAAGAAAGATGTCCGACGCACGGCGCGGTTAGATGGGTAAAAACGAGGCCAGAAGATCG
GCCCTGGCGCCCGATCACGGTACAGTGGTGTGCGACCCCCTGCGGCGACTCAACCGCATGCACGCAACCC
CTGAGGAGAGTATTCGGATCGTGGCTGCCCAGAAAAAGAAGGCCCAAGACGAATACGGCGCTGCGTCTAT
CACCATTCTCGAAGGGCTGGAGGCCGTCCGCAAACGTCCCGGCATGTACATTGGCTCGACCGGTGAGCGC
GGTTTACACCATCTCATTTGGGAGGTGGTCGACAACGCGGTCGACGAGGCGATGGCCGGTTATGCAACCA
CAGTGAACGTAGTGCTGCTTGAGGATGGCGGTGTCGAGGTCGCCGACGACGGCCGCGGCATTCCGGTCGC
CACCCACGCCTCCGGCATACCGACCGTCGACGTGGTGATGACACAACTACATGCCGGCGGCAAGTTCGAC
TCGGACGCGTATGCGATATCTGGTGGTCTGCACGGCGTCGGCGTGTCGGTGGTTAACGCGCTATCCACCC
GGCTCGAAGTCGAGATCAAGCGCGACGGGTACGAGTGGTCTCAGGTTTATGAGAAGTCGGAACCCCTGGG
CCTCAAGCAAGGGGCGCCGACCAAGAAGACGGGGTCAACGGTGCGGTTCTGGGCCGACCCCGCTGTTTTC
GAAACCACGGAATACGACTTCGAAACCGTCGCCCGCCGGCTGCAAGAGATGGCGTTCCTCAACAAGGGGC
TGACCATCAACCTGACCGACGAGAGGGTGACCCAAGACGAGGTCGTCGACGAAGTGGTCAGCGACGTCGC
CGAGGCGCCGAAGTCGGCAAGTGAACGCGCAGCCGAATCCACTGCACCGCACAAAGTTAAGAGCCGCACC
TTTCACTATCCGGGTGGCCTGGTGGACTTCGTGAAACACATCAACCGCACCAAGAACGCGATTCATAGCA
GCATCGTGGACTTTTCCGGCAAGGGCACCGGGCACGAGGTGGAGATCGCGATGCAATGGAACGCCGGGTA
TTCGGAGTCGGTGCACACCTTCGCCAACACCATCAACACCCACGAGGGCGGCACCCACGAAGAGGGCTTC
CGCAGCGCGCTGACGTCGGTGGTGAACAAGTACGCCAAGGACCGCAAGCTACTGAAGGACAAGGACCCCA
ACCTCACCGGTGACGATATCCGGGAAGGCCTGGCCGCTGTGATCTCGGTGAAGGTCAGCGAACCGCAGTT
CGAGGGCCAGACCAAGACCAAGTTGGGCAACACCGAGGTCAAATCGTTTGTGCAGAAGGTCTGTAACGAA
CAGCTGACCCACTGGTTTGAAGCCAACCCCACCGACGCGAAAGTCGTTGTGAACAAGGCTGTGTCCTCGG
CGCAAGCCCGTATCGCGGCACGTAAGGCACGAGAGTTGGTGCGGCGTAAGAGCGCCACCGACATCGGTGG
ATTGCCCGGCAAGCTGGCCGATTGCCGTTCCACGGATCCGCGCAAGTCCGAACTGTATGTCGTAGAAGGT
GACTCGGCCGGCGGTTCTGCAAAAAGCGGTCGCGATTCGATGTTCCAGGCGATACTTCCGCTGCGCGGCA
AGATCATCAATGTGGAGAAAGCGCGCATCGACCGGGTGCTAAAGAACACCGAAGTTCAGGCGATCATCAC
GGCGCTGGGCACCGGGATCCACGACGAGTTCGATATCGGCAAGCTGCGCTACCACAAGATCGTGCTGATG
GCCGACGCCGATGTTGACGGCCAACATATTTCCACGCTGTTGTTGACGTTGTTGTTCCGGTTCATGCGGC
CGCTCATCGAGAACGGGCATGTGTTTTTGGCACAACCGCCGCTGTACAAACTCAAGTGGCAGCGCAGTGA
CCCGGAATTCGCATACTCCGACCGCGAGCGCGACGGTCTGCTGGAGGCGGGGCTGAAGGCCGGGAAGAAG
ATCAACAAGGAAGACGGCATTCAGCGGTACAAGGGTCTAGGTGAAATGGACGCTAAGGAGTTGTGGGAGA
CCACCATGGATCCCTCGGTTCGTGTGTTGCGTCAAGTGACGCTGGACGACGCCGCCGCCGCCGACGAGTT
GTTCTCCATCCTGATGGGCGAGGACGTCGACGCGCGGCGCAGCTTTATCACCCGCAACGCCAAGGATGTT
CGGTTCCTGGATGTCTAACGCAACCCTGCGTTCGATTGCAAACGAGGAATAGATGACAGACACGACGTTG
CCGCCTGACGACTCGCTCGACCGGATCGAACCGGTTGACATCCAGCAGGAGATGCAGCGCAGCTACATCG
ACTATGCGATGAGCGTGATCGTCGGCCGCGCGCTGCCGGAGGTGCGCGACGGGCTCAAGCCCGTGCATCG
CCGGGTGCTCTATGCAATGTTCGATTCCGGCTTCCGCCCGGACCGCAGCCACGCCAAGTCGGCCCGGTCG
GTTGCCGAGACCATGGGCAACTACCACCCGCACGGCGACGCGTCGATCTACGACACCCTGGTGCGCATGG
CCCAGCCCTGGTCGCTGCGCTACCCGCTGGTGGACGGCCAGGGCAACTTCGGCTCGCCAGGCAATGACCC
ACCGGCGGCGATGAGGTACACCGAAGCCCGGCTGACCCCGTTGGCGATGGAGATGCTGAGGGAAATCGAC
GAGGAGACAGTCGATTTCATCCCTAACTACGACGGCCGGGTGCAAGAGCCGACGGTGCTACCCAGCCGGT
TCCCCAACCTGCTGGCCAACGGGTCAGGCGGCATCGCGGTCGGCATGGCAACCAATATCCCGCCGCACAA
CCTGCGTGAGCTGGCCGACGCGGTGTTCTGGGCGCTGGAGAATCACGACGCCGACGAAGAGGAGACCCTG
GCCGCGGTCATGGGGCGGGTTAAAGGCCCGGACTTCCCGACCGCCGGACTGATCGTCGGATCCCAGGGCA
CCGCTGATGCCTACAAAACTAGCCGCGGCTCCATTCGAATGCGCGGAGTTGTTGAGGTAGAAGAGGATTC
CCGCGGTCGTACCTCGCTGGTGATCACCGAGTTGCCGTATCAGGTCAACCACGACAACTTCATCACTTCG
ATCGCCGAACAGGTCCGAGACGGCAAGCTGGCCGGCATTTCCAACATTGAGGACCAGTCTAGCGATCGGG
TCGGTTTACGCATCGTCATCGAGATCAAGCGCGATGCGGTGGCCAAGGTGGTGATCAATAACCTTTACAA
GCACACCCAGCTGCAGACCAGCTTTGGCGCCAACATGCTAGCGATCGTCGACGGGGTGCCGCGCACGCTG
CGGCTGGACCAGCTGATCCGCTATTACGTTGACCACCAACTCGACGTCATTGTGCGGCGCACCACCTACC
GGCTGCGCAAGGCAAACGAGCGAGCCCACATTCTGCGCGGCCTGGTTAAAGCGCTCGACGCGCTGGACGA
GGTCATTGCACTGATCCGGGCGTCGGAGACCGTCGATATCGCCCGGGCCGGACTGATCGAGCTGCTCGAC
ATCGACGAGATCCAGGCCCAGGCAATCCTGGACATGCAGTTGCGGCGCCTGGCCGCACTGGAACGCCAGC
GCATCATCGACGACCTGGCCAAAATCGAGGCCGAGATCGCCGATCTGGAAGACATCCTGGCAAAACCCGA
GCGGCAGCGTGGGATCGTGCGCGACGAACTCGCCGAAATCGTGGACAGGCACGGCGACGACCGGCGTACC
CGGATCATCGCGGCCGACGGAGACGTCAGCGACGAGGATTTGATCGCCCGCGAGGACGTCGTTGTCACTA
TCACCGAAACGGGATACGCCAAGCGCACCAAGACCGATCTGTATCGCAGCCAGAAACGCGGCGGCAAGGG
CGTGCAGGGTGCGGGGTTGAAGCAGGACGACATCGTCGCGCACTTCTTCGTGTGCTCCACCCACGATTTG
ATCCTGTTCTTCACCACCCAGGGACGGGTTTATCGGGCCAAGGCCTACGACTTGCCCGAGGCCTCCCGGA
CGGCGCGCGGGCAGCACGTGGCCAACCTGTTAGCCTTCCAGCCCGAGGAACGCATCGCCCAGGTCATCCA
GATTCGCGGCTACACCGACGCCCCGTACCTGGTGCTGGCCACTCGCAACGGGCTGGTGAAAAAGTCCAAG
CTGACCGACTTCGACTCCAATCGCTCGGGCGGAATCGTGGCGGTCAACCTGCGCGACAACGACGAGCTGG
TCGGTGCGGTGCTGTGTTCGGCCGACGACGACCTGCTGCTGGTCTCGGCCAACGGGCAGTCCATCAGGTT
CTCGGCGACCGACGAGGCGCTGCGGCCAATGGGTCGTGCCACCTCGGGTGTGCAGGGCATGCGGTTCAAT
ATCGACGACCGGCTGCTGTCGCTGAACGTCGTGCGTGAAGGCACCTATCTGCTGGTGGCGACGTCAGGGG
GCTATGCGAAACGTACCGCGATCGAGGAATACCCGGTACAGGGCCGCGGCGGTAAAGGTGTGCTGACGGT
CATGTACGACCGCCGGCGCGGCAGGTTGGTTGGGGCGTTGATTGTCGACGACGACAGCGAGCTGTATGCC
GTCACTTCCGGCGGTGGCGTGATCCGCACCGCGGCACGCCAGGTTCGCAAGGCGGGACGGCAGACCAAGG
GTGTTCGGTTGATGAATCTGGGCGAGGGCGACACACTGTTGGCCATCGCGCGCAACGCCGAAGAAAGTGG
CGACGATAATGCCGTGGACGCCAACGGCGCAGACCAGACGGGCAATTAATCAGGCTCGCCCGACGACGAT
GCGGATCGCGTAGCGATCTGAGGAGGAATCGGGCAGCTAGGCTCGGCAGCCGGGTACGAGTGTTAGGAGT
CGGGGTGACTGCACCGAACGAGCCGGGGGCGCTCAGCAAGGGCGACGGCCCGAATGCGGATGGCTTGGTC
GACCGTGGGGGCGCACATCGGGCAGCGACCGGGCCAGGCCGCATACCAGATGCTGGAGACCCGCCGCCGT
GGCAGCGTGCTGCGACTCGGCAATCCCAAGCGGGGCATCGTCAGCCGCCGCCGGTATCACACCCTGAGGG
GCGCCCGACCAACCCGCCCGCCGCCGCCGATGCTCGGCTGAATCGCTTCATCTCCGGTGCGTCTGCCCCG
GTGACCGGCCCAGCCGCCGCGGTCAGGACCCCGCAGCCGGATCCCGACGCTTCGCTGGGGTGTGGCGACG
GTTCCCCCGCCGAGGCCTATGCCAGCGAGCTGCCCGACCTATCCGGCCCGACTCCGCGGGCCCCGCAACG
CAACCCCGCGCCGGCGCGTCCCGCGGAGGGTGGCGCGGGATCGAGAGGGGATTCGGCCGCCGGTTCGAGC
GGCGGTCGTTCGATTACCGCTGAGAGTAGAGACGCCCGTGTCCAGCTGTCGGCGCGGCGAAGCCGCGGGC
CGGTTCGAGCCAGCATGCAGATCCGACGGATTGATCCATGGAGCACGTTGAAGGTGTCGCTGTTGTTGTC
GGTGGCGCTGTTCTTCGTCTGGATGATCACGGTCGCGTTCCTCTACCTGGTGCTCGGCGGTATGGGCGTA
TGGGCCAAGCTCAACAGCAACGTCGGTGACCTGTTGAACAACGCGAGCGGCAGCAGCGCGGAACTTGTCT
CCAGCGGCACCATCTTCGGCGGCGCATTCCTGATCGGCTTGGTCAACATCGTCCTGATGACCGCGCTTGC
CACCATCGGTGCGTTCGTCTACAACCTGATCACCGATCTGATCGGCGGCATCGAAGTGACGCTGGCAGAC
CGGGACTAATGTTTTGAGAGTCGGGCGCCGGTTGCGGTAATCTCGTCGCTCGGCCGTACGCGAGTACGGG
CCTATAGCTCAGGCGGTTAGAGCGCTTCGCTGATAACGAAGAGGTCGGAGGTTCGAGTCCTCCTAGGCCC
ACGACCATGTGCCCGTCACGACGTTCGGTGAGGTTCGCATTGCCACTGGCCGCGATCGCTGTGGCGGCCA
TCGTCGTGCGGTTCCGACGCGGAGCCGATGTCTGGCATGTGGCCGGCGATCCACCTCCTGATCACATAAC
CGGTGACGAAGAGGGGCCTTAGCTCAGTTGGTAGAGCACTGCCTTTGCAAGGCAGGGGTCAGGGGTTCGA
GTCCCCTAGGCTCCACAAGTGAAAAGCGTAGCTCGGATACTTCGAATGACCACGTTTGATCACAATCGCG
AGTGAAGAGGGCGTTGATGGCCACTCCGACGGCCTCGACACCCGACCCGTACAGGTGGCGGTAGCGGTCC
AAGGTCAACCCGGCGGAGTCGTGTTCGAGCATGTTCTGAAGTGCCTTGAATTCGCCCCGGCCTGGATCGC
CAACGACGCCGGGTGTGCCGAGCTCATGCAGTTTTGAACTCCTACACCACCGCCGGCTTCCCGGTAGCGT
CCATCACAGTCTGAGGGAACAGCTGCGCCGCGGTCACCGCCTGCGACCACCACCGGCGCCGCACATGGCT
GCCGCGCATGTAGCCGCCCGCCGAGTCCGGGAACGCTAGAAGCTCAGCAACCCATCGAACGCGGTCGGCC
GGTTGTCGGCGTCCACGAGCACGCACCCTAGAGCGAAAGTCATGGATCCGCCGTTGGCGGGGTCTCCGGT
ATTGCCGGACTCGTCTATGTAAGCGACCAGCACGCGACGATGCTGGCACGATTCTTGGGCGATTGACCAC
AGTTACAGATAACTACTGTTAACCGCAGTTGTGTCCTTTCGCAGGTGGACTGAGTTGTAACCCATTGATC
TGCATCATGATTCGCCTGTGCAAGGCGGGGGTCAGGGGTTCGAATCCCTAGGCCCCACCGTGTGACGACC
GGCCTCAGGGGCGCGGTTGCACCTCGACGCTCGGTGGTCGGGGCGACGGCTCCGGTCGCGACGAGCGCCG
GACGATGCTGAAGGCGACGGCACCGCCGGCGAGGATGGCCGCCGCGATCCCCGCGAAGATCCAGAGGTGG
TGTTTGCTGCGACGTTGGGTCCGGGCGTCCTGTAGGGCCTGCGGTAGGTTGGCCACCACGTCCTGGGCAG
CGGTCAGCTCTTGAGCGAGCGTCTCTTGGGCGGCAGCGACCTCGCGGGCCAATCGGCCTTCCCGGTAACG
GCGGCGAAGCCCGGCCGCGGTCGACCGGGCGGACTGAAGCCCAAGTCCGACCCCGAGTTCGAGGAGGCCT
CGGGTCACGTCCACCGGACCCACCGCAGAGTAGGCCAGACCCCGGGTCAGCCGCTCGCGTGGGGTCAACC
GGGTTTCCACCTGCTCACTCATTTTGCCGCCTTTCTGTGTCCGGGCCGAGGCTTGCGCTCAATAACTCGG
TCAAGTTCCTTCACAGACTGCCATCACTGGCCCGTCGGCGGGCTCGTTGCGGGTGCGCCGCGTGCGGGTT
TGTGTTCCGGGCACCGGGTGGGGGCCCGCCCGGGCGTAATGGCAGACTGTGATTCCGTGACTAACAGCCC
CCTTGCGACCGCTACCGCCACGCTGCACACTAACCGCGGCGACATCAAGATCGCCCTGTTCGGAAACCAT
GCGCCCAAGACCGTCGCCAATTTTGTGGGCCTTGCGCAGGGCACCAAGGACTATTCGACCCAAAACGCAT
CAGGTGGCCCGTCCGGCCCGTTCTACGACGGCGCGGTCTTTCACCGGGTGATCCAGGGCTTCATGATCCA
GGGTGGCGATCCAACCGGGACGGGTCGCGGCGGACCCGGCTACAAGTTCGCCGACGAGTTCCACCCCGAG
CTGCAATTCGACAAGCCCTATCTGCTCGCGATGGCCAACGCCGGTCCGGGCACCAACGGCTCACAGTTTT
TCATCACCGTCGGCAAGACTCCGCACCTGAACCGGCGCCACACCATTTTCGGTGAAGTGATCGACGCGGA
GTCACAGCGGGTTGTGGAGGCGATCTCCAAGACGGCCACCGACGGCAACGATCGGCCGACGGACCCGGTG
GTGATCGAGTCGATCACCATCTCCTGACCCGAAGCTACGTCGGCTCGTCGCTCGAATACACCTTGTGGAC
CCGCCAGGGCACGTGGCGGTACACCGACACGCCGTTGGGGCCGTTCAACCGGACGCCCTCACGCCAAGTC
CGCTCACCTTTGGCCGCGACCGGCGTAACCGGCAGCGGTAAGCGCATCGAGCACCTCCACTGGGTCGGTG
CCGAGATCCCAGCGGGACAAAATCAGCAGCCCCCCGCTGACCGTTTCGATCTCGAGCAGGCGCACCAGGC
GGCCGTAACGGCGAAACTCGTCGATTCGGATGATCTTGATATTGGAATGTCGTAATAGCTGCGTCCGGAA
CCAACCTCGGATCGCCAGGCCGTCGGGGGTAATTGCCAGCCTTGGACGTGCGCGCCAAGTGGCGCTCGCA
AACAAGATCAGACCCAGCGCGGCAACTCCGGTCAACACCCGCCCGGGCGTATCTGTGACTAAGGTCACAG
ACGCAATAGCCATCACGACTCCCCCGGCTCCGCAACCAGCGATTCCCGAGGTGCGAGGCGCCCATGCTGT
TTGCTGCATGTATTCCTTAGACCCTCTCACCACTGCAGACAAAGTTATCCACAGACGCTATCAACAGTGG
GGATGAATCACATGCGTGTGATTGAGTGACCAAAAGGTTGCTGGCACAGTAACGACCCGACCAGAATATG
AATTCATTCTATCGGCGGCGTGGATCAATGCCAGCGCATCGTGAGCAACAAACCGGTGATCATGAAAGCG
AACGCGATCGCATAGTTCCAGGGACCGAGTTGCGCCATCCAATTGAGCGCTGTGGGGGCTTGGCTGCCAA
TGGCTGCCAACTGAAACACCATTAACCAGATGAGTCCGATCAGCATCAGACCGATGAACAACGAGACGAA
CCATACGCTCGACGGTCCGACCTTCACCTTCATCGGCGTGCGGCTCACCGCGCTGACGGTGAAGTCGTTC
TTCTTGCGGACCTTGGACTTGGGCATCACTTTCCTCGGGATCTGGCGGGACTACCTCGACAAGACGACGA
ATGGCCCGGGGTGCAACGATAGAAGTTGCAGCTGCAGGCATACCTTGTTATGAGACTAACCCACCCAACA
CCCTGCCCGGAAAACGGAGAGACCATGATTGATCGGCGCCGATCGGCGTGGCGTTTCAGTGTCCCCTTAG
TGTGCTTGCTGGCGGGGCTGCTGCTGGCCGCCACGCATGGGGTGTCGGGCGGCACCGAGATCCGCCGCAG
CAATGCGCCGCGACTGGTCGACCTTGTCCGTCGGGCGCAGGCATCGGTGAACCGTCTCGCCACCGAACGC
GAAGCGCTGACCACCAGAATCGACTCGGTGCACGGCCGATCTGTCGATACCGCGTTGGCGGCCATGCAGC
GGCGGTCCGCCAAGCTGGCCGGTGTGGCGGCTATGAATCCGGTCCATGGGCCGGGCCTGGTGGTTACCCT
GCAAGACGCGCAACGCGACGCCAACGGCCGGTTTCCGCGCGACGCGTCCCCGGACGATCTGGTTGTGCAT
CAGCAAGACATCGAGGCTGTCCTCAACGCGTTGTGGAATGCCGGTGCTGAGGCGATCCAGATGCAGGACC
AGCGCATCATCGCGATGTCGATAGCTCGTTGTGTCGGAAACACGTTGCTGCTCAACGGGCGTACCTATAG
CCCGCCCTACACGATCGCCGCGATCGGAGACGCCGCCGCCATGCAGGCTGCTCTGGCTGCGGCTCCCCTG
GTGACGCTCTACAAGCAGTACGTGGTCCGGTTCGGCCTCGGGTACCGCGAAGAAGTCCATCCTGACTTGC
AGATAGTCGGCTATGCCGATCCCGTCCGGATGCACTTCGCGCAGCCTGCAGGCCCCTTGGACTACTGAAC
GACTGCCGGCAGGGTCAGGCGGTAGCCTGTCACGATGCGGATCCTGGTCGTTGACAACTACGACAGCTTC
GTGTTCAACCTGGTGCAGTACCTCGGCCAGCTCGGCATCGAGGCCGAGGTGTGGCGCAACGACGACCACC
GGCTATCCGATGAGGCCGCCGTCGCCGGCCAATTCGACGGTGTCCTGCTCAGTCCCGGTCCGGGTACCCC
GGAGCGCGCGGGCGCGTCGGTGAGTATCGTGCACGCGTGTGCGGCAGCACACACCCCTTTGCTGGGGGTC
TGCCTTGGGCACCAAGCCATCGGCGTTGCGTTCGGCGCCACCGTGGACCGTGCGCCCGAGCTATTGCACG
GCAAGACCAGCAGCGTATTCCACACCAATGTCGGTGTGCTACAAGGGCTTCCGGATCCCTTCACGGCCAC
TCGATACCATTCGTTGACAATTCTGCCTAAGTCGCTGCCAGCGGTGCTGAGGGTCACGGCCCGCACTAGC
AGCGGTGTGATCATGGCCGTGCAGCACACCGGGCTGCCGATCCACGGTGTCCAGTTCCATCCGGAGTCGA
TTCTCACCGAGGGCGGGCACCGCATACTGGCCAACTGGCTCACCTGCTGCGGATGGACGCAAGACGACAC
CCTGGTACGTCGGCTGGAAAACGAAGTGCTCACCGCCATCTCACCGCACTTCCCAACTTCAACCGCTAGC
GCGGGCGAAGCTACTGGCCGAACCTCAGCGTGATGATGCCGTCCCGGTTGACGCCGGTCCCCGCCGGCGG
GTTTTGATAGACGACCCGGTTGTGTTGGGAGCCACCGGCGTCGACGTCGGCCCCTTTGTCGAGCATCCCG
GTCCAGCCCAGCGCGCGCAATCGTGGTTCGGCGTCGACCCAGAACATGCCGGATAGGTCGGGCATGACGA
ATTGGTTGCCCTTGGACACCTGTAGTTCGATGACTGAATCGACCGGAACTGTGGTGCCTGCGGGTGGATT
GGTGCCGGTCACCTCGCCGGCGGGACGGGGGCTGTCCACCGAGGCCTGACTGAATTTGGTGAAGCCGTAG
ACGTTGAGGTTCTTCTGCGCCACGTCGACGGTCTGGCCCGCGACATCGGGAATGTCTTTGGTCGCCGGAC
CAGAGCCAACGATGATGATGACCACATTGGTGATGGCCGACGTCTGGTTGGCTGGAGGGTTGGTCCCGAT
GACCTTGCCCACCAGTTCCGGGGTGGACGGCGAATTCGCTTGCTTGAAGCGGCCGAATCCGGCGGCAGTC
AGTTTCTTGACCGCTTCGGCGTATGTCAGCGTGGAGACGTCGGGTATTTCGCGTTGCTCGGGTCCGGTGG
ACACGTTGACTGTGATCTCGTCGCCTGCACTCACCGACGTGTTGGCGGCCGGGTCGGTGCCGATAACGTG
GTCCGGTGGGATTGTCGAGTCCGGCTTCTGCAAGGTGCGGATTTTGAAGCCCCGGTTTTGCAGTGTGGCG
ATGGCGTCGGCGGAGGATTGACCCCGAACGTCGGGAACTTGAACGTCGCGGGTGATGCCGCCGAACGTGT
TGATGGCGATGGTTACCACGACGGTCAGCACAGCGAGCACGGCGACCACCGCAACCCAACGGCCCACCGA
ACCGATGCTGCGGTCACGGTCGGTGTCGTCTAAGTCCTGGCGTGGTAGCGGATCGGTGCGCGGACCGCTA
AGGTTGCCGGCCGCAGACGACAGCAGCGAGGTCCGCTCGGCATCGGTGAGCACTTTGGGCGCCTCGGGCG
GCTCACCGTTGTGCACGCGGACCAGGTCGGCGCGCATCTCCGCCGCTGTCTGATAGCGGTTTTCCGGATT
TTTGGCCAGCGCCTTGAGAACGACGGCGTCCAGGTCGGCGGAGAGGCCTTCGTGCCGCGCCGAAGGTGGG
ATCGGGTCTTCGCGCACATGTTGGTAGGCAACCGAGACGGGTGAGTCGCCGGTGAAAGGTGGCTCCCCGG
TGAGGACTTCATAAAGAACACAGCCCAAGGAATAGACATCGGATCGGGCGTCGACGGAATCACCCCGGGC
CTGTTCGGGTGACAGGTACTGCGCCGTGCCGATCACTGCTGCGGTCTGGGTCACGCTGTTGCCGCTGTCG
GCAATGGCGCGGGCGATGCCGAAATCCATCACCTTTACTGCATTGGTCGCGCTGATCATGATGTTCGCCG
GCTTGACGTCACGGTGGATGATTCCGTTCTGATGACTGAAGTTCAGCGCTTGGCAGGCGTCGGCGATGAC
CTCGATGGCGCGTTTGGGCGTCATCGGCCCTTCGGTGTGGACAATGTCGCGCAGGGTAACGCCGTCGACG
TATTCCATGACGATGTAGGGCAATGGCCCGGCGGGCGTTTCGGCTTCACCGGTGTCGTAGACCGCGACGA
TTGCAGGGTGGTTCAATGCCGCGGCGTTTTGCGCCTCACGCCGGAAGCGAAGGTAAAAACTGGGATCGCG
GGCTAGATCAGCGCGCAGCACCTTGACCGCAACGTCGCGGTGCAACCGGAGGTCGCGGGCCAGGTGGACC
TCGGACATGCCCCCAAATCCAAGGATTTCGCCAAGTTCGTAGCGGTCGGACAGGTGGGAAGGGGTGGTCA
TTGCGCTATCTCGTATCGGGCCAGCGACGCGCGCGAATGCGGTGTCGGCGGGACAACCCAGCTTTGCAGT
CCAGAATGACGTGTTTCCCCGCGTTCCGTCCAATTGAGTCGCGGGCTAGCATCAGTCCCGCCAGTGTTCC
TGGCCGGAGGGTTCCCGGTGGTGGTCACGGTCGGCGTCGGTGCCTGCTGCGGGCTGTTGTCCCCGGGCGC
TTTGATGACGAGCAGCACGGCGATGATGATTGCCAGCGCCCCCAGCACCCCCGCGGCCCAGAGCAGCGCA
CGCTGACCGGACGAAAACGTGCGCCGCGGCGGCCGGTGACCACCCGTGGCCGGGCGGGATCGACGGGATG
CCGCAGTCCGGCCAGCAGAGTTGGCCGCGACCCTGGCTGTCGTACCCGACGGAATGGCCGCCGGGGCGGC
CCGGCCAGGGGGGGGTGTCTGGCTGGGCCGCGGGGGCCGGCGGCCGGCGCGCACCGCTGCCACCGCGTCG
GCGAACGGTCCCCCACTGCGATAGCGCATCGCGGGGTTCTTCACCAGAGTTATCTCGATGAGTTCTCGCA
CATTGGGCGGCAGGTCGGGAGGCAGCGGCGGCGGCGGCTCCTTGATGTGCTTCATTGCCACGGTCAGGGC
ACCATCGCCGGCGAACGGCCGTTTACCCGAAACCGCTTCATACCCAACAACTCCCAGTGAATAGACGTCG
CTGGCCGGGCTGGCGTCGTGACCGAGGGCCTGCTCCGGCGCGATGTATTGGGCGGTGCCCATCACCATGC
CGGTCTGGGTCACGGGCGCTGCATCGACGGCTTTGGCGATGCCGAAGTCGGTGATCTTCACCTGCCCGGT
GGGGGTGATCAAGATGTTGCCCGGTTTGACGTCGCGGTGCACCAGGCCAGCGGCATGCGCGATCTGCAGA
GCGCGGCCGGTCTGCTCGAGCATGTCCAGTGCGTGCCGCAACGACAGCCGGCCGGTGCGTTTGAGCACCG
AATTTAGTGGCTCGCCGTTGACCAGCTCCATCACCAGGTAGGCCGTGCGACCCTCCCCGTTCATCTGGCT
TTCGCCGTAGTCGTGCACGCTGGCGATGCCCGGATGGTTCAGCATCGCGGTGGTGCGCGCTTCGGCCCGG
AACCGTTCGATGAACTCCGGATCGGAGGAGAACTCGCTCTTGAGCACCTTCACCGCAACACGCCGGCCCA
ACCGGTTATCCACGGCCTCCCAGACTTGGCCCATACCACCGGTGGCGATGAGGCGCTGCAGGCGGTATCT
GCCCGACAGCGTCACGCCAACTCGGGGGCTCATGGTTCCCCCTGCAGTGCGGCTTCGATCACCGCCCGCC
CGATCGGTGCCGCGAGGGCACCTCCGGTGGCGGACAGCCGATCAGCCCCGTTCTCCACCAGCACGGCAAC
AGCCACCTTGGGCGCTTGTGCGGGCGCAAAGGCGATGTACCAAGCGTGCGGTGGAGTGTGACGAGGGTCG
GTGCCATGTTCGGCGGTGCCCGTCTTGGATGCGATCTGCACGCCGGGGATTGCCCCTTTCTGCTGTGCGA
CTTTCTCGGCGCCGACCATCAGCTCTGTTAGCTTAGCGGCGACCTGCGGTGACACCGCGCGGCGCTGCTG
GTATCCGACGGTGGTTGAGATATTGGCTAGGTCCGGTCCCTTGAGGCTGCCGACTAGATAAGGCCTCATC
GTAATGCCGCCGTTTGCGATGGTCGCGGCTATTTCTGCGTTCGCTAGCGGGGTCAGCGCAACGTCCTTTT
GGCCGATACTGGTCATCCCTAGTGCGGCGCTGTCCGGGATAGGCCCGACGGTTGATTCCGCCACTTGCAG
CGGAGTTGGGCGCGGTGGGCTATCGAGACCGAACGCGCGCGCCATGCTGCGCAGGGCGTCGGCGCCGGTG
CGGATGCCCAGCTGGACGAATGCGGTGTTGCATGATTTGACGAATGCCTCACGCAGCGACACGGTGGGTT
CGTCCCCGCACGGCGCACCGCCGTAGTTCTCTAGCTGGGCGGTGCTGCCTGGCAACGGAATTGTGGGCGC
CGCAGTCAGCTGTTCGGTCTCGGTGGCCCCGGCGGCCAGCGCGGCCGCAGTGGTGATCACTTTGAAAGTC
GAACCCGGTGGATACGTCTCAGAGATGGCACGGTTGGTCAGTGGAGAGGCGGGATTGTCGCCAAGCCGCT
GCCAGGCTTGCGCCTGCACCTCGGGGTTATGCGACGCCAGCAGGTTGGGGTCGTAGGACGGAGAAGACAC
CAACGCCAAAATCTTGCCGGTTGATGGCTCAAGGGCGACCACCGCTCCCTTACAGGGCCCGTAGCAGCCT
TGCTGCATCGCGTCCCAGCCGGCTTGCTGAATGCGCGGGTTGATCGTGGTATCGACATTACCGCCGCGTG
GGTCGCGACCGGTGAAGAAGTCGGCCAGCCGGCGGCCGAACAGACGGCGGTCGGACCCGTTCAATATCGG
GTCCTCGGCTCGTTCTAGGGCGGTGCTGGAATAGCGCAGGGAGTAGAAGCCGGTAACCGGCGCGTACACC
TCAGGATTGGGATAGACCCGCAGGAAACGAAAGCGGCCGTCGGTGGCTACCGAGTACGCCAGCAGTTGGC
CACCAGCGGTGATCTGGCCGCGCTGCCGTGAATACTCGTCGAGCAACACTCGCTGGTTGCGGGGATCGGC
ACGCAGCCCGTCGGCGGTGAAGACCTGCGTCATGGTCGCGTTGAGCAGTAGCAACACGATCAACGCCATC
ACGGTCACCGATATTCGGCGCAGAGAGGCGTTCATACGCGTTCGATGACCTCGGTGCCGGCCGCCGTAAT
CGGCGACTTATTTCGTGGGCGGGTGCGCAGTGGGCGGCGGGCTCCGTGCGAGATGCGTGCCAGGATGGCC
AGCAATATGTAGTTGGCCAGCAGTGAAGACCCGCCGTAGGACATCCACGGTGTGGTCAACCCGGTCAGCG
GAATGAGTCGGGTCACACCGCCGACGACGATGAACAGCTGAATGGCTAGCGTCGATGAGAGGCCGGCGGC
CAGCAGCTTGCCGAAGCTATCGCGGGTGGCGATGGCCGTGCGCAAACCCCGGATGATCACGATGGTGTAG
AGCATCAGGATGGCCGTCAAGCCCACCAACCCAAGCTCTTCGCCGAACGCGGCGATGATGAAATCGGTGG
ATGCCGCGGGCACGGTGTCGGGTTGACCATTACCGAGCCCGGTGCCGAAGATACCGCCTGTAGCGAAGCT
GAAAAGCGACTGCACGATCTGATATCCGGTGCCGTCTGGATCTGCGAACGGATCCAGCCAGGTCTGTACG
CGGAGCCGGACGTGCTCAAAAATGAAGTACGCCACCAAGGTTCCTGCCGCGAACAGAGTCAGGCCGATGA
CGACCCAACTGAACCGCTGGGTGGCGAGGTAAACCACCACCAGAAACGATGTGTACAGCAGCAGCGAAGC
GCCGAGGTCTTTCTCGAAGACCATCACACCCACCGAGATGACCCAGGCTGCCAACAGTGGCGCGAGGTCT
CGCGGGCGCGGCAGGGTCATTCCGAGCAAATGTTTGCCGGCGCTGGTGAACAGGCCGCGTTTGGCCACCA
GTACCGCCGAAAAGAAGATCAGCAGCAGAATCTTTGAAAATTCGGCGGGTTGAATCGAGAAGCCGGGCAA
CCGGATCCAGATCTTGGCGCCGTTCTGTTCGGACAGTGCTGCCGGGAGCAGCGCGGGAACTGCCAAGAAA
ACCAGACCCGCGAGCCCGCAAATGTAGCCGTAGCGTGCGAGCTGTCGGTGGTCCTTGAGGAAGGTCACCA
CGAGCGCGAAGGCAGCTACGCCCACCAGCGTCCACAGCATCTGCTGGTTTGCGCTGGGGTGCCGATGCTC
GCCGATCTCGTTGTCCACCAGATCGAGGCGGTGGATCATTACCAGGCCAAGTCCGTTGAGCAGTGCCACC
ACCGGGAGCAACAGCGGGTCAGTGTAGGGGGCGAAGCGCCGGATGGCCAGATGCGCGGATCCGAACAGGG
TCAGGAAGGCCAGTCCGTAGCTAGTCAAGTCCCAGGGCACCCCCTGGTCTTGATTGGCCTGCACGACCAG
CAGTGCGGCAAACGTGATTACGGCGGCAAAGCACAGCAGCAGCAGTTCAGCGTTGCGCCGAGTCGGCAAC
GGGGGCGTTACGGCCACCGGCGCTTGCAGTCGTGTCGTCATGCCGCCGCCCGGCAGTCGATGCCCGGCTG
AGGCGGGGGTGGCGGAAGTGCGGCCATCGTCGGCGAGCTGGTGACGGGCCAAGGCGTCGGCGGCGACGCG
GGCGCTGCCGGGGAGGCACTCGTGGGGATGGCAGGAGTAGTTCCGGTGGGGGCCGACGCGGAGGTGGTGG
GTGATGGAGAGGCTGGCGAGGAGGTGACGTTTGGTTCGGTTGTCTCGCTGGTGGTGGGTGGGGCCGGGCG
CCCGGGCGGGGACGTGGCACGCGGCGCCGGGCAAGGCGGCAGCAGGGAGTTGGCCGCCAGTTCGCGCAAC
TGCCCGATGGCGTCATCGAGAGTGCCGGCCGGGAGACCGGCCCGAACCTGTGCGCGCTCCGGCGGTCGCA
GATCCTCCAGTTTCATCAGATGGCAGTCGAGAGGGCCCCCAGACTGTCCGTAGCTGATCTGCGACAGCTC
GTTACGCGGGCTGAGGCAGCCCATCAGGTAAGGCTGGTGCAGGGACATGCCCAGTAGCGACCCTTGAATC
CCCCGCATGATGGACACGCTGCCGGCGTAGTCCGCTACGTAGTAGTTGCTGCGGATGATCGCGCGACCAA
TGAGCAGGCCCGCAGTCATCAGCACGGTCACCAGTGCGACAACGAATGCTAGCCGTCGGCCCGACCACCG
TGGCCGACTGAATGTATCGGCCTGTGGCGGAACGCGTTTAACGATCTCCTTGCGCTGGCTGATGGCAGAG
GCCCGGCCGGCGGCGGTGTTGGGCAGGGTCAGTTGGTCGTCGTCGCCTGAGACCGCCCCGGCCAGAATCG
GTTGGGTCTGGCCGTAGTCGTAGTCGACGACGTCGGCGACGACGACAGTGACGTTGTCGGGGCCGCCGCC
GCGCAGCGCCAGTTCAATGAGGCGGTGAGCGCTCTCGGCAACCTCGGGGATCTGCAGGGCCTCGAGGATA
GTTTCATCGCTAACCGGATCGGACAACCCGTCCGAGCACAGCAGGTAACGATCACCGGCGCGGGCTTCTC
GCATGGTCAGCGTCGGTTCGACCTCATGGCCGGTCAACGCCCGCATGATCAACGAGCGTTGCGGGTGGCT
GTGCGCCTCCTCCGGGGTGATCCGGCCTTCGTCGACCAGCGTTTGGACAAACGTGTCGTCCTTGGTGATC
TGCGTCAGCTCACCGTCGCGCAGCAGGTAACCGCGCGAGTCACCGATATGCACCAGGCCGAGCCGGTTGC
CCGCGAACAGGATTGCGGTGAGCGTGGTACCCATGCCTTCGAGATCGGGCTCCATCTCGACTTGCGCTGC
GATAGCCGAGTTGCCGGCGCGCACCGCGGCATCCAGCTTGGCCAGCAGATCGCCACCGGGCTCGTCGTCA
TCGAGATGGGCCAATGCGGCAATCACCAACTGGGACGCCACCTCGCCGGCCGCATGCCCACCCATGCCGT
CGGCCAGGGCCAATAGCCGTGCCCCAGCGTAGACCGAGTCTTCGTTGTTGGCGCGTACCAAGCCGCGATC
GCTGCGCGCCGCGTATCGCAGGACCAGGGTCACGCGCGCCACTCTCCCCCGCAAGCGGGTGGGGGTACCC
CCCACTTGTGGGGGCGCGCCCCCACCGCTTCTCTGCGCTCTGCATCGTCGCCAGCGCGGGTCACGGGCGC
AACTCGATTGCAGTTTTGCCGATGCGAACCGGCGTTCCGATCGGAACTCGTACCGCAGTCGTCACCTTCG
CCCTGTCCAGGTAAGTGCCGTTGGTCGATCCTAGATCTTCGACGTACCACTCGGAGCCGCGCATAGACAG
CCGAGCGTGCCGCGTCGAGGCGTAGTCGTCGGTCAGCACCAGGGTCGAGTCGTCGGCGCGCCCGATCAAC
ACCGGCTGTTCGCTCAGCGTGATACGCGCGCCAGTCAACGCACCTTCGGTCACCACCAGGTAGCGTGCAG
CGTGCCGGCGCTGACGCGCGCCTAAGAGCGTCCCTCGCAGCGCCAGGCCGCGGCGCATCATGACCGCGCC
GGTCGGCGCATAAATGTCGGTCTTCAAGATCCGTAGCACGGACCAGATGAATACCCACAACAACATCAAG
AATCCGGCACGCGTCAGTTGCAGTACCAACCCCTGCATCTGGCGTCCTTTCCGTCCTGCACCGTCTGCTC
CGGCCCCGCGCTGCCGAGCACGTCAGCAAAGTCACGATACTTTGACGGTGGTCGGCGCGGGTCAACCCCG
GCAGCTTCGAGCCCAGTAGGTTCAGTGCATGCGGACGATGATCTCGGAGTGTCCCAAGCGGATCACATCA
CCGTCGGCCAACTGCCACTCCTGTACCGGTGCATTGTTAACAGTGGTGCCGTTGGTGGAGTTCAGGTCTG
CGAGCAATGCGACCTGCCCGTCCCACCGGATCTCCAAGTGACGGCGTGACACACCGGTGTCGGGCAGCCG
GAACTGGGCGTCCTGTCCGCGACCGATGATGTTGGAGCCCTCGCGGAGCTGGTAAGTGCGTCCGCTGCCG
TCGTCGAGCTGCAGCGTAACCGACGTTCCGGCGGACCCATAGCCGCCCTGCCCGTAACCGCTGTAGCCAC
CGGGCGCTGGCTGACCGTAGTCCGGAGCGCCTGATTGGCCGTAGTCGTAGTCTCGGCCGGCGGGTTCGGC
GTACCCGCCACCCTGAGGAGCGTATCCCGGGACCCGCGGGGATTCGGTGTAGCGGGTGTAGTCAGCGCCG
CCGCCATAGTCTTGCCGGCCGTATGTCGTGGCGCCTTGCTGGTAGCCCTGGTCGTAACCGCCTTGGTCGG
GGTAAGCCGGTCGTTGCTCGGGCGGGCCCGGAGGGCCAGAGGGCACATAGCTGCCCTCCTCGTGGCGAGC
CGGGCCACGCCCGTACTCCCCGTACCCGCCGTAGCCGGGCTGGCCGCCACCGGGTGAAGGGCCGTAGCCG
CCGCTTTGGCGATAGCCCTGGTCGTAGCCGGGAGCGCCGTAGCCGGCAGCCGGGCCGGGAGAAACAGGAG
GGCGTTGCTCGTAGGGCGGCGGATAGCCCCCCTGCCCTTGGTCGGGGTAGCCTCGACCCTGGTCCTGGTA
CCCGCGCTGGTCGGGGTAGCCGCGTTGCTCGGGGTAACCGCGTTGCTCGGGGTAACCGCCCTGGTCGGGG
TACCCGATTTGCTCGGGGTAGTCGCCCTGGTCCGGGTGGCGCGGGCGTGGGTAGCCCGGCTGGGGCGGGT
AGCCGCCCGTCTCGGGTGGATACCCCCCGCGGGGGTCAGATCCGCCTTGCGGATCCGGGCCACCACGCGG
ATCCTCTTGCGGACGCGCATAGCGGTCGTCGTAATACTCGTCGGGACGCCCCTGCCCCTGACCGCCACGG
TAGCTCGAATTGTCACTCATTGGTGCTACTCCTGGTTCTGCGCCAAACGCGTGGTTTGATTGTGGCCGGG
CGCAATCGATGACCGGCGGGTGGGTCTCAACGTCGGGGTTAACAGTGCCGCGGGCGCGGAACTGGCCGGT
ATGCAGGTTCGACGACTGCTCGAATCGGACGACCACATCACCATACGTTTGCCACCCCTGTTCTTGGATA
TAGTCCGCCAAGTCCCGAGCAAAACCGGTTGACTTCAGCTCAGGATCAGCGCCCAACTTCTCAAAGTCGT
GCACACCGAGGGTAATGATGTATTCGTTGGGCGCCAAAAGGCGATTTCCCTGCAGCGACTGGATGCCGTC
GGCCGCCTCGCGGCGCAGCAGGGCTTCGACCTCTTGCGGGACGATCGAGCCTCCAAAGATGCGGGCAAAC
GCATCGCCAACCGTCTGCTCGAGTTTGCGCTCAACGCGCTGAACCAGCCTTTTCTGGCTACCCATCTTTC
AGCGCTCGCCTCACTGTTCTGGTGCATCGTCGGCGCAAGGCAAACGACTCGCCTGTATGTCGTGTCAATC
AATCATGGTATCGGGACAGTGTGAGCGAGCGGAAAGGGCCGGCCACGCCCACTGAGCCCGCCGGCGCCCC
TGGCAGCGGATGGGGCCTGCGGCTACTACAGTGGTATGGTCCTCCGGTTGTTGCGGGCGAGTGGCGGAAT
GGCAGACGCGCTGGCTTCAGGTGCCAGTGTCCTTCGGGACGTGGGGGTTCAAGTCCCCCTTCGCCCACCG
TACTGTGAGACGAGTCGTGACCGACATCGTCGTCGAAACGGCCGCCATGGGCGTGGTTGGAACGGCTAGC
GCACGCCCACGGCCAGCCCAGGGCAACCCCGGTATCGACGTGACTATCGCCGGCGCTGTCCGGTTCAGCT
CGGTCGCGGCCGCAGCCGGGTGGCGGGGCGCCTCGGTACCCTTTTACACGGCGCGCATCGCGGTCAGCGT
CCTCGCCGCTTGTTGCGCCATACCGGTTATCACGTCGGCGGCTGGCAGGACGGCATTGACCAGGCCCGCG
GCTTGACCGGCGGTGACATTGGCGATGCTGTAGTCACGCGCAGCAACGGCTCGCCAATATCTGGCCATGG
CTTCTTCGCGATGGAGAATGTCGAGTTCGGTGTCCTCGAATTGGTCGGTGAGGGCGTTGCTTAGCACGCT
CATCGTGTGTCCTTGCGGCCAGGGATAGCGCCGTAGCTGATCGTAGATAGTGGTGCGGCACATGTCGTCG
CCAGTGGCCGCCAGCAGCGGGTCCCGCGCCTGCGGTGTGGATAACGCTTCGACCGTGGCGTAGAAGCGCG
TACCGACCAATACCCCGGCGGCGCCCAACATCAACGCGGCGGCAAGGCCCCGGCCGTCGGCGATGCCCCC
GGCGGCGATCACCGGGATATCAGTTCCCCGCGCGGTGACCAGGTCGACGATTTCGGGTACCAAGGTCAGG
GTGGAACGTGGACCGTGGCCGTGCCCACCGGCCTCGGTGCCCTGAGCCACCAACACATCGGCGCCGACCT
GCAGGGCTCGCTCGGCCTGGGTCCGGTTTTGGATCTGGCAGACCAACCGCGTTCCGGCGGACTTGATGGC
GTCAGCGAAAACCGCGGGGTCCCCGAACGACAGCATCACCGCCACCGGCTCATACTGCAGCGCGAGGTCG
AGCAGCTGCGGTTGGCGGGCCAAAGACCAGGTGATGAACCCGCAGCCCACCGGCGCTCCAGCGGCGAGAT
CGAACTGCCGGGCCAACCAATCCCGGTCCCCATAGCCGCCCCCGATGAGGCCGAGTCCCCCTGCGCCACT
TACCGCGGCAGCCAGCTCACCGCCGGCGATCAAGTCCATTGGCGCGGACACTATCGGATAGTCGATTCCG
AACATCTGGCTAAAGGCCGTCGATAGCACCACAACAACCTCCTTGGCGAGCGTCGTGATGACACGCAGAT
CCTGGCCGATGGTAGGTGATCAGGCGAGCCACTTCTTCGGCGAACTCGCGAGCCGAGCCTGATCACGCTG
GGTTTGGCAACTGCCGGGCTTGCCGACCGGGCATCAAGCGGCCGGTTGTGGGCCAACCTGTGCGATCGGC
AGGTGCACCACGACCCCGGGCACCGGGGTGACCTCGAGTCCTTCGTTGCGGGCCAGCAGAGCCGCATTGT
CCGGGAGCTGCCTGGAATTGATCTCGCCGCCGGCAATCCGACGCAGCACGTCGTGGGCTGCCGCGAGCTG
TTCGCGCTTTCGGTACTGGCCGCCGGGAAGCTTGATGCCGGCCCATACGCCGTACTCCACCCGATGCTCG
ACCGCGTGTTGAGCACACCGGCGCTGCTGTAGGAGCGGGCACCGGCGCAGGCATTGGATCCGCGCTTGGG
TGGCCGACCGCTCATAGGCGCGTGCCTTAGCGGCGCCGTCGCTGCCGTCGTCATCGGGGTACCCGAACCA
TAGTTCCGGGTCGGTTGCGCAGGGGTGTGCCATGTGCCGGCCTCCTTGTTGAAGGAAACATAGGCAAAAG
CGTATATGTCTGTGGCGGGCTCTGCAAGAGAATCGCGATAAAAACGTATATACATAAGGGGTGGCCGCGG
CCGAGTCGTATCCGGGTAGTATCCGGCTTATGGCCGGAGCGTGCGGTGAGCCGTGAGTCGGCCGGCGCGG
CCATTCGCGCACTTCGCGAGTCGCGTGACTGGTCCCTCGCGGACCTGGCGGCCGCCACTGGCGTAAGCAC
CATGGGCCTGAGCTATCTGGAGCGCGGTGCCCGCAAGCCACACAAAAGCACAGTTCAGAAGGTCGAAAAT
GGCCTCGGCCTGCCGCCTGGCACCTACTCGCGGCTGTTGGTCGCCGCTGATCCCGATGCGGAGCTGGCCC
GACTGATCGCCGCACAGCCGTCCAACCCGACGGCTGTCCGCCGCGCCGGTGCGGTCGTCGTGGACCGCCA
CAGCGATACCGACGTGCTGGAGGGCTACGCCGAAGCACAGCTCGATGCCATCAAATCCGTCATCGACCGA
TTGCCTGCGACGACCTCCAACGAATATGAGACGTATATTCTCTCTGTGATCGCGCAATGCGTGAAGGCGG
AGATGCTGGCCGCCAGCTCCTGGCGGGTGGCGGTGAACGCCGGCGCCGACTCGACCGGCCGGCTCATGGA
GCATCTGCGGGCGCTGGAAGCCACGCGCGGCGCGCTACTGGAGCGGATGCCGACAAGCTTGAGCGCCCGG
TTCGATCGGGCATGTGCGCAGTCGTCGTTACCGGAGGCGGTCGTGGCCGCGCTAATCGGCGTCGGCGCCG
ACGAAATGTGGGATATCCGCAATCGGGGCGTCATCCCTGCGGGCGCGCTCCCCCGCGTCCGAGCCTTCGT
CGACGCAATCGAGGCAAGTCACGACGCGGATGAGGGGCAGCAGTGAATTACAGCGAGGTCGAGCTGTTGA
GTCGCGCTCATCAACTGTTCGCCGGAGACAGTCGGCGACCGGGGTTGGATGCGGGCACCACACCCTACGG
GGATCTGCTGTCTCGGGCTGCCGACCTGAATGTGGGTGCGGGCCAGCGCCGGTATCAACTCGCCGTGGAC
CACAGCCGGGCGGCCTTGCTGTCTGCTGCGCGAACCGATGCCGCGGCCGGGGCCGTCATCACCGGCGCTC
AACGGGATCGGGCATGGGCCCGGCGGTCGACCGGAACCGTTCTCGACGAGGCTCGCTCGGATACCACCGT
TACTGCGGTTATGCCGATAGCCCAGCGCGAAGCCATACGCCGTCGTGTGGCGCGGCTGCGCGCGCAACGA
GCCCATGTGCTGACGGCGCGACGACGGGCACGACGGCACCTGGCGGCGCTGCGTGCGCTGCGGTACCGGG
TGGCGCACGGCCCGGGGGTCGCGCTGGCCAAACTTCGGCTGCCGTCGCCGAGCGGTCGCGCCGGCATCGC
GGTCCACGCCGCGCTGTCGCGACTTGGCCGTCCCTATGTCTGGGGCGCAACGGGGCCCAACCAGTTCGAC
TGTTCCGGTTTGGTCCAGTGGGCCTACGCCCAGGCGGGTGTTCACCTGGATCGCACCACCTATCAACAGA
TCAACGAGGGGATCCCGGTGCCGCGCTCACAGGTCCGGCCGGGCGATCTGGTCTTCCCGCACCCCGGGCA
CGTGCAGCTGGCGATCGGCAACAATCTGGTCGTCGAGGCGCCCCATGCGGGCGCGTCGGTTCGGGTCAGC
TCGCTGGGCAACAACGTGCAGATTCGGCGACCGCTGAGTGGCAGATAATCGCCCAATCAGACGGGCAGGA
TGAGAAGGTTGAACCATGTCGGAGCAAGCCGGGTCTTCGGTAGCTGTCATCCAGGAGCGCCAGGCTTTGC
TGGCAAGGCAACACGACGCCGTGGCCGAAGCCGACCGTGAGTTGGCCGACGTGCTAGCCAGCGCGCATGC
GGCCATGCGGGAAAGCGTCCGTCGGCTGGATGCTATCGCGGCCGAACTCGACCGCGCGGTTCCGGATCAG
GATCAGCTTGCCGTCGATACGCCCATGGGAGCGCGTGAGTTTCAAACGTTCCTGGTCGCCAAGCAGCGCG
AGATCGTAGCGGTCGTCGCCGCCGCCCACGAGCTCGATCGCGCAAAAAGCGCTGTGCTAAAGCGCCTGCG
GGCACAGTACACGGAACCGGCCCGTTAGCTGCGGACCGGATACGCTGGACCGGCAGGCGTTGGGTGAATT
GTCGGCGACTACACACCTAGGTACTGTCACGCGGCATGGAAGCGCCGGGGACAGGGCCCGCAGTGGGTCG
CAGTGGCGTTTGACGCGGCGATGTCCACGCACGAAGATCTCCTTGCCACGATCAGGTACGTCCGCGACCG
AACCGGTGACCCAAACGCGTGGCAGACCGGGTTGACACCGACCGAGGTGACCGCGGTGGTCACGTCCACG
ACACGTTCCGAACAGCTCGATGCCATTTTGCGTAAGATCCGCCAGCGGCATTCGAACCTGTACTATCCAG
CACCGCCCGATCGGGAACAAGGAGACGCCGCCCGTGCCATCGCGGATGCGGAAGCAGCTCTGGCACATCA
GAATTCGGCTACCGCGCAGCTCGATCTGCAGGTCGTCTCGGCAATTCTGAACGCGCATCTGAAGACTGTC
GAGGGTGGCGAATCGCTGCACGAGCTTCAGCAAGAGATCGAAGCCGCGGTACGCATTCGATCCGATCTGG
ACACTCCGGCCGGCGCGCGTGATTTCCAGCGTTTCTTGATCGGCAAGCTCAAGGATATCCGGGAGGTGGT
TGCGACCGCGAGCCTGGACGCTGCGTCGAAATCCGCTCTGATGGCCGCCTGGACATCGCTGTATGACGCA
TCCAAGGGCGACCGTGGCGATGCCGATGACCGCGGACCGGCGTCGGTCGGCTCGGGCGGCGCGCCCGCAC
GCGGTGCCGGTCAGCAGCCGGAGTTGCCGACACGAGCCGAACCCGATTGCCTCCTCGACTCGCTGCTGCT
CGAGGATCCGGGTTTGCTGGCCGATGACCTACAGGTGCCGGGAGGCACATCCGCGGCAATACCATCAGCG
TCGTCGGCGCCAAGCCTGCCCAATCTTGGCGGAGCAACGATGCCGGGTGGCGGAGCAACACCGGCCTTGG
TCCCCGGTGTGAGCGCGCCGGGTGGGCTTCCGCTCTCCGGCCTGCTGCGCGGCGTGGGTGACGAACCGGA
GTTGACGGACTTCGACGAACGGGGACAAGAAGTCAGGGATCCGGCCGATTATGAGCATTCCAACGAACCG
GATGAGCGTCGCGCCGACGACCGAGAAGGCGCCGACGAGGACGCCGGGCTGGGCAAGTCAGAATCGCCAC
CGCAGGCTCCGACGACCGTGACGCTGCCCAACGGTGAGACGGTGACCGCGGCCAGTCCCCAGCTCGCCGC
GGCGATCAAGGCGGCGGCCAGCGGCACACCGATCGCAGATGCGTTCCAACAACAGGGAATTGCCATCCCG
CTACCGGGAACCGCGGTCGCCAACCCCGTCGACCCCGCCCGGATCTCAGCGGGAGACGTAGGTGTGTTCA
CCGCCACGCCCTTGCCCTTGGCCCTAGCAAAGCTCTTCTGGACGGCCAGATTCAACACATCTCAGCCGTG
CGAGGGCCAAACTTTCTAGGCTGGATACATCCAGCGGCGACCGCGACCGCGCCGGCGAGGACCGAAGCAC
CGACACCAACCAGGCCGGCGGCCGCTCGATAGGTACTGACCGCCCGGTCACAACAAGAGGAGACAGCGGA
TGACAGATCGAATTCACGTGCAGCCTGCACATTTACGTCAGGCCGCTGCCCATCACCAGCAGACCGCCGA
CTACCTGCGGACCGTGCCGTCGTCGCACGACGCGATCCGCGAAAGTCTGGACTCGCTGGGGCCTATTTTC
AGTGAGCTCCGCGACACCGGGCGTGAGCTGCTCGAGCTCAGAAAGCAGTGCTACCAGCAGCAAGCCGACA
ACCACGCCGATATTGCCCAGAACCTGCGAACGTCGGCCGCGATGTGGGAGCAGCACGAGCGAGCGGCGTC
GCGCAGCCTCGGCAACATCATTGACGGGAGCCGATGACAGGGCGATGACCGACGCCAATCCCGCTTTCGA
CACGGTCCACCCCAGCGGGCACATTCTTGTTCGGTCCTGCCGCGGTGGATACATGCATAGCGTCTCGCTG
AGCGAGGCGGCGATGGAGACCGACGCAGAAACCCTGGCGGAAGCCATCCTGCTCACCGCCGACGTGTCCT
GCCTTAAAGCGTTGCTGGAAGTACGCAACGAGATCGTGGCGGCGGGCCACACCCCGTCCGCGCAGGTTCC
CACGACCGACGACCTGAACGTCGCGATCGAAAAGCTGCTGGCCCATCAACTGCGCCGCCGTAACCGTTGA
AGTGCTAGATGAGCCAGGTCTTGGTGCTGTCGGGATCGGGTGCGATGTCGGTGGGCGGCTCGATCGGATT
GGGGCCGAACAATTCTCGCGCTCGAGTGAGCAGAGCCCGCACCTCGTCGAGTTGCTGCTGCAGCGCAGAA
TCAGCCATAACCCCACGCTACCCAGGCCCCGTCTGACACACAATTCACCACCCGCTCACCGCCTGCGCGG
GCCAGATGATGCCGGTACGCTTACCCGGTGGCGATCTTCGGTCGATGGAGTGCGCGCCAGCGACTCCGGA
GAGCGACCCGGGAATCCCTCACGATTCCGACGTTTAGCTCCTCGCTGGATTGCACCACACGGGTAATTGG
CGGGCTCTGGCCCGCTGAGCTTTCGTCTAACACCGCCGAAACCGCCACGCTTGCAGAACATCTGAAAGCG
GATCTGCATCGGATAGTTGGTTCTGCCAACGACGAGCTGATGGTCATCTGGCGTGCGGGGATGGCTGATT
CGACGCGACGCGCAGAAGAAGACAGAGTGATCGACCGCGCCCGCGCGTCGGCGATGCGTCGCGTCGAGTC
GGCGATGCGCGAGCTTCGGCAGATAACGGGGCGCGTTCCCGTGGAAATTCCGCGTATGCGCGGCGCCGGC
GGCTCGGATCTGGACACGACACGACTCATGCCGGCCGTCACGGTAGTTCAGCCCGCTGACCAGGCCTGTA
CGGATTGGCCGGTTGCCGCCGCCGAGGATGACGAAGCCCGACTGCAGCGCCTCCTGGCGTTCGTGGCTCG
TCAGGAGCCACGGCTGAACTGGGCGGTCGGCGTTCACGCGGACGGCACGACGGTCCTGGTCACCGACGTC
GCCCATGGTTGGATACCTCCGGGCATCGCCCTTCCCGAAGGCGTGCGATTGTTGGCACCGGCGCGACGCG
CCGGCAGAGCCCCCGAGTTGGTCGGTATCACGACGTGTTGCAAGACGTACACCCCCGGTGACTCGCTGCG
TCGGGCGGTCGATTCAACCGCGCCGACGTCCTCGGTGCAGCCGCGAGCGTTGCCAGCGATCGCCGGCCTG
AGTGTGGAGCTGGGCATAGCGACCCAGCGGCACGACGGCTTACCGAAGATCGTGCACGCCATGGCCACGG
CGGCCGGCAACGGCGCCGCCGCCGAGGAAGTCGACCTGTTGCGGGTGCACGTCGATACCGCGCTCCACCA
CGTCTTGGCCCAGTATCCCCGGGTCGATCCGGCGTTACTGCTCAACTGTATGTTGTTGGCCGCCACCGAG
CGCAGCGTCACGGGAGACCCGATCGCGGCGAACTATCACTTCGCGTGGTTCCGGGAACTCGATTCACGCC
GATAGCTTTCTCGAATCCCCACGGCAAGCGTCCGGCGATGAATTGACGCTGGTGGGGGGCGTGGACATAC
TGTCATGGTGTCGGGGTCGGACAGTCGCAGCGAACCGAGCCAGCTGAGCGACCGAGACCTCGTCGAATCG
GTTCTTCGTGACTTGAGCGAGGCGGCCGACAAGTGGGAGGCGCTCGTCACGCAGGCTGAAACTGTTACCT
ACAGCGTGGACTTGGGAGACGTTCGCGCTGTTGCCAATTCGGACGGGCGGTTGCTCGAGCTGACGTTGCA
TCCGGGCGTGATGACCGGCTACGCGCATGGGGAGCTGGCCGACCGAGTGAACCTGGCGATTACGGCCCTG
CGCGACGAGGTTGAGGCCGAGAACCGGGCACGGTACGGCGGCCGCCTGCAGGGACATCGGTATCTGCGAG
GATCAAGCCCATTTGCTGGCAAGGCATTTCGGCGCGGGGCGCAAGGCCCACAGCCGGGCCGTGGCCACCC
TGAAAGCCGATATCCAAGCCTGGCACCCGGCTGGCATCCAGACCCCGAAGCCGCGATGCGAATCAGATGT
GTTCGCGCGAATCGGTCACACGAGCCACCCATCAACTCGGAAGAGCCGGGTGGGGCCGGGAGCATCCGAG
GCACCGCTTGCCTGACATAACAGCGTAACCGCCCCGCCATTGTCGCTGTGATGGACATGCCCCAGCCATT
TGTCGGCTAGCTATACAGCGAACGTCAATTTTTCGTGAATCAGCCTGAGGCTATTGATAATTCACGGCGG
CACGTCCTACTCTTAGCGGCGCTATGCGACCCAATGCGCGTGCGATGTTGCGTTTGGTGCATTGTGGTGC
CGGTGCTGGTGGGCCGGCGATAACGTCGAAAGGTGCGGTATTGGGTGACCGTGTCGGCGCGTTGTCGCAG
TGCCGATCGGCGGCAGCGCTGAGTCGATTCGACTTTGCACCCCGTGACTCTGTTCCCACCGCCACCTTCG
GTGGTGGATGCGCTTTCAGGTCCACCAATAGGCTAGCTGTTTTCGAGCGGTGTATTTGCGTGGGGGGTGA
ATGTGGATACGGACAATGACAGGCCCACGCTGGCGAGGGTTTACCGCAGCCTGCGGGACATTTGTCCGGA
CAGCTGGAATCTTCCGGGCGGTCGGATGCCCACTGGCTTGGGCTATGACTTTCTGCGCCCTGTCGAGGAC
TCGGGGATCAACGACCTGAAGCACTATTACTTCATGGCGGATTTGGCCGATGGGCAACCGCTAGGCCGGG
CAAACCTCTATAGCGTCTGTTTCGACCTGGCCACCACCGACCGCAAGCTCACTCCGGCCTGGCGAACGAC
CATCAAACGGTGGTTTCCGGGGTTTATGACCTTCCGTTTCCTCGAGTGCGGGTTGCTCACCATGGTGAGC
AACCCGCTGGCGTTGCGGTCCGACACCGACTTGGAGCGGGTATTGCCTGTGCTGGCCGGCCAGATGGACC
AGTTGGCGCATGACGACGGGTCGGATTTCTTGATGATCCGGGACGTGGACCCGGAACACTACCAGCGATA
CCTTGACATCCTGCGCCCGTTGGGCTTTCGGCCTGCGCTGGGCTTTTCCCGGGTAGACACGACCATCAGC
TGGTCGAGCGTGGAAGAGGCACTGGGCTGCCTGTCTCACAAAAGGCGCCTGCCGTTGAAGACGTCGCTGG
AGTTTCGTGAGCGGTTCGGTATCGAGGTCGAGGAACTCGACGAGTATGCCGAGCATGCGCCGGTATTGGC
CCGGCTTTGGCGCAACGTCAAGACGGAGGCAAAGGATTACCAGCGCGAGGACCTGAACCCTGAGTTCTTC
GCGGCGTGTTCTCGGCATCTGCATGGACGTAGCAGACTGTGGTTGTTCCGCTACCAGGGCACGCCAATTG
CCTTCTTTTTGAACGTTTGGGGTGCGGATGAGAACTACATACTGCTTGAGTGGGGCATCGATCGTGATTT
TGAACATTATAGGAAGGCGAATCTGTACCGGGCGGCGCTGATGCTCAGCCTAAAAGATGCGATCAGCCGA
GATAAACGGCGAATGGAAATGGGTATTACGAACTATTTCACAAAACTTCGCATTCCGGGTGCCCGAGTCA
TACCGACCATCTATTTCCTGCGTCACAGCACGGATCCGGTGCATACGGCAACGTTAGCGCGAATGATGAT
GCACAATATTCAACGGCCAACGCTACCCGACGATATGTCGGAGGAATTCTGTCGCTGGGAAGAGCGAATA
CGTCTGGACCAGGACGGGCTACCCGAACACGATATCTTTCGCAAGATCGATCGTCAGCACAAATACACGG
GGCTCAAACTCGGCGGAGTCTACGGTTTTTATCCCCGATTCACCGGACCGCAGCGATCCACGGTCAAGGC
CGCGGAGCTGGGCGAGATCGTGTTGCTGGGCACGAACTCGTATCTGGGCCTGGCCACCCATCCAGAGGTG
GTGGAGGCCTCGGCGGAGGCCACGCGACGGTACGGCACCGGCTGCTCGGGTTCGCCGTTGCTGAACGGCA
CGTTGGACTTGCACGTCTCGCTTGAGCAGGAACTAGCCTGTTTTTTGGGCAAACCCGCCGCCGTGTTGTG
CTCCACCGGATATCAGAGCAACCTGGCGGCGATCAGCGCGCTATGCGAATCCGGGGACATGATCATCCAA
GACGCGCTGAACCACCGCAGCCTGTTCGACGCCGCCAGGTTGTCCGGGGCCGACTTCACCTTGTACCGGC
ACAACGACATGGACCACCTGGCGCGGGTGCTACGCCGCACCGAGGGGCGCCGCCGGATCATCGTCGTGGA
CGCGGTGTTCAGCATGGAAGGCACCGTCGCCGACCTGGCCACCATCGCCGAGCTTGCCGACCGGCACGGC
TGCCGGGTCTATGTGGACGAGTCCCATGCGCTGGGCGTGCTCGGCCCCGACGGGCGAGGAGCTTCGGCCG
CGTTGGGTGTCTTGGCGCGCATGGACGTGGTGATGGGCACGTTCAGCAAATCCTTTGCCTCCGTCGGCGG
GTTCATCGCCGGAGATCGGCCCGTCGTGGACTACATCCGGCACAACGGTTCAGGTCATGTGTTTTCCGCC
AGCCTGCCGCCGGCCGCCGCGGCTGCCACCCACGCGGCTCTGCGCGTCAGTCGGCGTGAACCCGACCGGC
GGGCTCGGGTGCTGGCCGCGGCCGAGTACATGGCCACCGGCCTGGCACGGCAGGGCTATCAGGCCGAGTA
TCACGGAACCGCGATCGTGCCGGTGATCCTGGGCAACCCGACCGTGGCGCATGCGGGCTATCTGCGGCTG
ATGCGCTCCGGGGTGTATGTGAACCCGGTGGCCCCCCCCAGCCGTGCCGGAGGAGCGTTCGGGATTCCGC
ACCAGCTACCTAGCCGACCACCGACAATCTGACCTCGACCGGGCCTTGCACGTGTTTGCCGGCCTTGCCG
AGGACCTGACCCCGCAAGGAGCCGCGCTATGAAAGAGGCCATCAACGCCACCATCCAACGGATCTTGCGA
ACCGACCGCGGCATCACCGCGAACCAGGTACTCGTCGACGACCTGGGTTTTGACTCGCTCAAGCTGTTCC
AGTTGATCACCGAGCTAGAAGACGAATTCGACATCGCCATCTCTTTCCGCGACGCACAGAACATCAAAAC
AGTGGGAGACGTCTACACCAGCGTCGCGGTCTGGTTCCCCGAAACCGCCAAGCCGGCCCCACTTGGGAAA
GGAACAGCATGACCGACGACGCCGATCTTGATCTGGTCCGAAGAACTTTCGCCGCGTTTGCCCGCGGCGA
CCTCGCCGAGCTGACGCAATGCTTTGCGCCCGACGTGGAGCAGTTTGTCCCGGGCAAGCACGCCCTGGCT
GGGGTGTTCCGCGGCGTGGACAACGTGGTTGCGTGCCTCGGCGACACCGCGGCCGCCGCCGACGGCACCA
TGACGGTGACGCTTGAAGACGTGTTAAGCAACACCGATGGCCAGGTGATCGCCGTGTATCGATTGCGGGC
CAGCAGGGCCGGGAAGGTCCTCGACCAGCGCGAGGCGATCCTGGTTACCGTCGCCGGTGGTCGGATCACC
CGACTTAGCGAGTTTTACGCCGACCCGGCGGCGACCGAAAGCTTCTGGGCATGACGGCGGCCTTGCTTTC
ACCAGCCATCGCCTGGCAGCAGATCTCGGCTTGCACGGACCGCACGCTGACGATCACTTGCGAGGATTCC
GAGGTAATCAGCTATCAGGACCTCATCGCGCGCGCGGCGGCATGCATCCCCCCGCTACGGCGTCTTGACC
TCAAACGCGGTGAACCCGTGCTGATCACCGCCCACACCAACCTGGAATTCCTGTCCTGCTTTTTGGGCCT
CATGCTCCATGGCGCTGTGCCGGTACCCATCCCGCCGCGGGAGGCACTGAAGACCACCGAGCGTTTCATG
ACTCGGCTCGGCCCACTGCTGCGCCATCACCGCGTGCTGATCTGCACACCGGCCGAACACGACGAGATAC
GCGCTGCCGCCAGCACCGACTGCCAGATCAGCAGATTTACTGCCCTAGCCGAGGCTGGCGACGAGCAGTT
CGGCCGCGCCACGGCCCAGCAACTCGCCGACACCGCCACCGCCGACTGGCCGCTATGCACCCTCCACGAC
GACGCCTACGTCCAATACACCTCTGGCAGCACCGCAGCACCACGCGGAGTGGTCATCACCTACCGCAACC
TGCTGTCCAACATGCGCGCAATGGCCGTGGGCTCACAATTCCAGCACGGCGATGTCATGGGCAGCTGGCT
GCCCTTGCACCATGACATGGGGCTGGTGGGCAGCCTATTCGCCGCACTCTTCAACAGTGTCAGCGCGGTA
TTCACCACGCCACACCGGTTTCTGTATGACCCGTTGGGATTCCTCAGACTGCTCACCAGCTCCGGGGCTA
CCCACACGTTCATGCCTAACTTCGCTCTGGAGTGGCTGATCAACGCCTACCACAGGCGCGGCGCCGACAT
CGAAGGCATCGACCTACACAAAATGCGCCGCTTGATCATCGCCTCCGAACCCGTCCATGCCGAGGGCATG
CGGAGATTCGCCGCCACCTTCGCCGGCGTCGGACTTGCCCCCACGGCCCTGGGTTCGGGCTATGGCCTGG
CCGAAGCGACCGTCGCCGTGTCGATGTCAGCGCCCAACACGGGATTCCGCACCGAAACCCACGCCGCCGC
GGAGGTCGTCACCGGCGGCCGAGTGCTGCCTGGCTACGAGGTGCGCATTGACGCCGCACCAGGTGCCCGG
GCCGGAACGATCAAACTGCGCGGCGACAGCGTGGCCGCCAAAGCCTATGTGGGCGGGAAGAAGCTGGACG
CGCTCGACGAGGAAGGCTTCTGCGACACCCACGACTTGGGTTTTCTTGTAGACGACGAAATCGTCATCCT
TGGCCGGCAGGACGAGGTGTTCATTGTCCACGGAGAAAACAGATTCCCCTACGACATCGAGTTCATCATT
CGCGGGGAATCCGAGCAGCACCGGACCAAAGTCGCATGTTTCGGGGTCAACGAACGCGTCGTGGTTGTGT
TGGAAAGCCCATTGGACAGCATCATCGACAAGGCCGAAGCCGACCGACTGAGATGTCAAGTCGTTGCCGC
GACTGGGCTGCAGTTGGATGAACTGATCACGGTTCGGCGCGGCGCGATTCCCACCACCACCAGCGGCAAG
CTCAAACGACGCGCCGTCGCGCAGGCTTATCGAGACGGCACACTGCCCCGTCTTGCCACCCACGCGTGGA
CGGCGGATCCCGATAGCGCTCCCAAAACGACCCGGTCCAGCCTGGAAGGCGCCCACTGATCTTCCACTGA
CGTCTCATCAAACCCCCGGGGCGCTCGCGCGCTGGGCGCGCTCATCGACCGGGGCTTGGGTTGATTGGCC
CCGGCTCTCTTCGCGCGCTGGGCGCGCTCATCGACCGCGGCCGGGTGGCCCGGCGAAAGCTTGGGCGATC
GTCAGCCAGCGTTGTGCGTCCTCCCCTACTGCGTTGACGTCAAGAGTGCTCAGCGCGCGCCGCTGGGTGA
CCAGGAAGCAGAAGTCCTCGGCGGACCCGGTGACCCGCTGGGCCGCATCGGATGGCCCCCAAGACCAAGT
GTCGCCGCTCGGTCCCCGCAGCTCGACCAGGAACGGCTCGGCCGGAGGGGTTAGGTTGTTGACGATGAAC
GCGTAGTCGCGGGTGCGGACACCGAGATGCGCAATAGACCGCAGTCGCTGGGTGGCGGGCCGGATGACGC
CCAGGGCGTCGGCGACGTCCAGTCCATGTGCCCAGGTCTCCATCAACCGCGCTGTTGCCATCGACGCCGC
GCTCATCGGTGGCCCGAACCAGGCCAATTTGCGGCCATCGGGAACCGCCAGCAGTTCCTCGTGCAGCCGC
CCCCGAGTGACCCGCCAGTCTGTGAGCAGTTCGGCAGGTGAAACGGCCGCCAGTTCTGTCGCGGCGTCGT
CGACGAAACCGGCCGGATTGGCCGCGGCGGCGGTCATCAGCTCGGCGAACCCGGCCTCGTCGGTGACCGC
CGTCAGCGCCACTCGATCGGTCCACAGCAGGTGGCCGATCTGGTGTGCGATGGTCCAACCCGGCGCAGGT
GTCGGATCGGCCCAGCGATCCGCTGGCAGATGCGCCACCAGCGCGTCGAGGTCGTCGCTTTCGGCACGCA
GGTCTGCCACGAACGGCCCAGGATCCGCCATCACCACCTCCTGAGGTAACAGTTCGTCGGGAAAGGCATG
TTTGTACCCTAGCGACCGATCACAGGCTGGCCGCGGCGCCCGACGATGGTGTGCACCACCAGCCCGGCTA
GGTAGATCGCCGACCCGAACAGCACAAATACGGGCGCGTGCCCGTGCTCGGGAATCAAGGCTGCGGCCAC
GGTAATCGAGAGGATGTATGAGACCCAAAACAGTGCATCCTGCACGGCGAACACGTGCCCGCGCAATGCG
TCGTCGACGTCCATCTGCATCGCCGAATCGGCGCACAGCTTGACCACCTGGCCGGCCACACCTAAAAGGA
AGCCGCATACCACCATCACCGGGACCAGCAGCCCGGCGGCCGCGACCTGGATAGTGGCGGCCGCAGCCAA
CGCGCCATTTGCCGTGGCGTAGCGTCCCCAGCGCCGGATCGCGGTCGGAGTCAAGACGTTGGCCAGGAAG
GCTCCCAGCCCGGTGGCCGCGAAGAACAGCAGTGCGGTACCCAACCCCCCAACGGCCCGGGCGGTCACGT
GGCGGACCAGGAGCAAGATCAGCAGTGAGTTGATACCGACCACCATCCGATGCGCTGCCAAACCGGACAG
GCCGGCAGCGACGGTCGGAAGTTGCACCACGGTGCGCGCTCCATGTAGCCAACCGGTGACCACGGCGTAG
ACAGCAGATCCGTGGATCGCGCGTTCGGTGTCGTCCGGGCCGAGTACCCGCGGGCCGAACCGCAGCGACC
AAAGCAACGCGATCGATACGGGGATCGCCACCAGGAAGACGATCGCGGAGGCCCCCTCGTCGCCGCTGCC
GAGCAGCCAACGAGGCAACAGCATGAAGTTGGCGCCCAGGAACGCGGAGACCGCCCCCGACGCGATGGCC
ACCGAGTTCATCGTGACCACCTGTTCGCGCGGCACCACGTGGGGCAGTGCCGCCGACAGTCCCGAGGCGA
CGAATCGTGCCAAGCCGTTGGCGACCAGCGCTCCGACCAACAGCGGCACGTCGCCGGCTCCGACCGCGAG
TATCGTGCCGACCCCGGCGATCAGGGCTAGCCGGCCGGTGTTGGCGCCAACCAGCACCCACCGCCGATCC
CACCGGTCCATTAGGGCCCCGGCGAAGGGCCCCAGCAGCGAATAGGGCAGAAACAGCACCGCGAAGGCCC
CCGCGATGGCCATCGGGTCGGCCGCCCGGTCCGGGTTGAACAGCAACGCTCCGGCCAGCCCCGCCTGAAA
CAACCCGTCGCCGAACTGACTCGCAACCCGCACCTGCAGCAGACGCCAGAAGTCGGGCAAGCTGCGCACC
GACCGCCAAACGTCGACGGGTGCGCGTGCGTGCATCCGGGAGTGAATCACTAAACCCACTTCCACCCTGG
GCACAGGCAAGGTTCGGTCCACCCCGTGCCGCCCCAACCACAGTACAAATATTCGCCGACCCTGCTTGTT
CGCCCCGGGCGATGCGACGGTGGTGCGATGATGGTGTGGTGGCGCCGCACGAAGACCCCGAGGACCATGT
CGCACCCGCCGCACAACGGGTGCGAGCGGGCACCTTATTGTTGGCCAACACCGATCTCCTTGAACCGACA
TTTCGCCGCAGTGTGATCTACATCGTGGAGCACAACGACGGCGGCACCCTCGGTGTGGTCCTCAATCGGC
CCAGCGAAACCGCGGTCTACAACGTGTTGCCGCAGTGGGCCAAACTCGCGGCCAAGCCAAAGACAATGTT
CATCGGTGGGCCGGTGAAGCGCGACGCGGCGCTGTGTCTGGCGGTATTGCGGGTTGGCGCTGACCCGGAA
GGCGTGCCGGGCCTAAGGCATGTCGCGGGCAGGCTGGTGATGGTCGATCTGGATGCCGACCCCGAGGTGC
TCGCAGCGGCGGTGGAAGGGGTGCGCATCTACGCCGGGTACTCCGGCTGGACCATCGGTCAGCTCGAAGG
TGAAATCGAGCGCGACGACTGGATTGTGTTGTCGGCGTTGCCATCTGACGTTTTGGTGGGGCCGAGAGCC
GACCTGTGGGGGCAGGTGCTGCGACGGCAGCCGCTGCCGCTGTCGCTGCTGGCCACCCACCCGATCGATC
TGAGCCGGAACTAGGCTACTCCGCCGCCGAGCTTGCCAGAGCAGCGCGTCGCGTCGCCGCGGTCGAGCCA
GGCGATCCGGCCCAGCCTAGTGGGCCACAGGCTGTTCAATGACAGGCCTGGGTGCAGACCGCGCAGCTGC
CAACGCAGTTGGCGGTGGGGCTAGCGGTTTCACGGCGCAGCGCGTACTGGGCGCTCTGCCACGACCCCGC
GGCCAGCGTGCCGACCGCGCCCGCAATGCAGACGATCACCACCATCAAGGCGGTGTGCCCGGGCGCGGCC
ACCGCCACCACTCCCCCGGCGGCCAGCATTACTGCGGCTGCCAACTGCGTGGGCGCCATCGCGCGCAGCG
CCAGCGCCGTGGGGTCGGCAGTGGGCGTATGGCACAGCGACCAGCTCCCGAACAGGGCGGACGCCGCCGC
CGCACACATGCACAGCACACCCGCGAGGAACATTCGTTCACCATACGAGGCCGCCGACGAATCCGCTCAC
CGAGCTCCATGCGGGCCCGTGTTTCTGCTCGGCCTCATCGCGACCTAGCGCGGCGGGACTGGTGTCAGGG
TGCCCGCGGGCGGATACCCAGGCGCCTGCCCGGGTAGTCCCACCGGTGCCGAACCGGGTGCCGGGGCAGG
CGCCTGAGCGGGCGCCGCATGCGCAACCACTTGGAATCCGTTGACAATCGCATCGGTGGCCGGCCCGTCG
GTGACCGCCTGCGACAGCGCGGTGGTCACCGACAGCGAAACCAGGTACTTGTCGGCTCCGGAGGTGGCGA
TGACGTGGCGCCGGGAGGTGTTGAGGGTCATGTCGTTTTCGCGGTAGGTGCCCTCGATGATTGATGACGG
AAAGCCGTCGAAATTGGCCATCGAGGCGTTTGTGGTCTGCCATGCGAGCAATTTCTGGCTGTCAATGTAG
CCGTGTGTGATGGCCTCAGCGGGATCGAAGTCACCGATCAGCCTATACACCACCAGCTGCGCATTCGACG
TGTAGACGCTGTTGCCCAACCGGTCGGCGATCACCACGAACGCGTCGGGCACGTTGGGGTCGGGCACCTG
AGTCCAGCGCGGCGGCATCGGCAGTGTGATGTCGAGCGCCTTGAATCCGTGCGGTCGCTGTGCCTCCAGC
TTGACGCCCTTCTCCCGGAGGTGGTCCCGAAGTGTGCCGCTGATCGCGGGAGTCACTGGCGGCGGCAGCG
GGGGCACAGCGGTGGACCCGGGTGCTCCGACCGGAATCGGCGACGCGATCGGTGCGGGTGCTGGCGCCGG
TGAGAACCTGTTGCTGCTCCCGCCCGGAAGCGCCGTGAGGTTCTGCACGGGCGGGACTGTTGCCGGCGCC
GAGACTGGGGCAGGGATAGGCGGCGGTGGCAGCAGGGGATCCGCTGAGGCCTTCCCGGCGGTGACCAGCA
CCACGCCGATGAAACCGGTGGCCATGCCGCCTGCGAAGACCCGCCAGGTGCGCGCGATCTGGATCATTTG
CGTCGGTCCCTCCGAATGGCCGGGCGACGGTGCCCGTCGTCGAGGCTGAATGTAACCAGCGCTCCATGGC
AGTGCACAGGCTTGAAATGCAGCTGGAATGAACCTCTGATCGTGGTGCAACGGAACCGAGACCAACCCGT
GGCCGGTAGCGCGGCCCCGGAGGTTCCCGGGCCACCCTTATACCCTGTTGGGCGTGACCGAATCGCCAAC
CGCTGGGCCTGGCGGCGTGCCCCGTGCCGACGACGCGGACTCCGACGTGCCACGGTACCGCTATACCGCC
GAGCTCGCGGCTAGGCTGGAACGGACCTGGCAGGAAAACTGGGCCCGGCTAGGGACGTTCAACGTGCCCA
ACCCGGTCGGCTCGCTGGCCCCACCGGATGGTGCCGCGGTGCCTGACGACAAGCTCTTCGTGCAGGACAT
GTTCCCCTACCCCTCGGGTGAGGGACTCCACGTTGGTCATCCCCTCGGCTACATCGCGACCGACGTCTAT
GCCCGCTATTTCCGGATGGTGGGCCGTAATGTGCTGCATGCGCTAGGGTTCGACGCGTTCGGGCTGCCCG
CCGAGCAATACGCGGTACAAACCGGCACCCATCCGCGTACCCGGACCGAAGCCAACGTCGTCAACTTTCG
CCGCCAGTTGGGCCGGCTGGGCTTCGGCCACGACAGCCGACGAAGCTTCTCGACCACCGATGTCGACTTC
TACAGGTGGACTCAGTGGATCTTCCTACAGATATACAACGCGTGGTTCGACACCACAGCCAACAAGGCGC
GCCCGATATCAGAGCTGGTCGCCGAATTCGAGTCCGGTGCAAGGTGTCTCGATGGCGGCCGGGATTGGGC
CAAGTTGACCGCGGGGGAGCGAGCCGATGTGATCGACGAGTACCGGCTGGTCTATCGGGCGGATTCGCTG
GTGAACTGGTGCCCGGGGCTAGGTACGGTGCTTGCCAACGAAGAGGTGACCGCCGACGGCCGCAGCGACC
GGGGCAATTTTCCGGTGTTCCGGAAGCGGTTGCGGCAATGGATGATGCGGATCACCGCCTATGCCGACCG
GCTGCTCGACGACCTGGATGTGCTGGATTGGCCTGAGCAGGTCAAGACCATGCAGCGCAACTGGATCGGG
CGTTCGACGGGTGCGGTGGCGCTGTTCTCGGCGAGAGCGGCCAGCGATGACGGGTTCGAAGTCGACATCG
AGGTGTTCACCACGCGGCCCGACACCTTGTTCGGCGCCACGTATCTGGTGCTGGCTCCCGAGCACGACTT
GGTCGACGAGTTGGTCGCCGCGTCCTGGCCGGCTGGGGTCAACCCCTTGTGGACATACGGCGGCGGCACA
CCTGGTGAGGCCATCGCCGCCTACCGGCGTGCGATCGCCGCCAAATCAGACCTCGAGCGCCAGGAGAGCA
GGGAAAAGACCGGCGTCTTCTTGGGCAGCTACGCCATCAACCCGGCCAACGGTGAGCCGGTGCCGATCTT
CATCGCCGACTACGTGCTGGCCGGGTACGGTACCGGGGCAATCATGGCGGTGCCGGGTCATGACCAGCGG
GACTGGGACTTCGCTCGGGCATTTGGTCTACCGATCGTGGAAGTAATTGCCGGCGGCAATATTTCGGAAT
CCGCGTATACAGGCGATGGCATCCTGGTCAACTCGGATTACCTCAATGGAATGAGCGTGCCAGCAGCAAA
GCGGGCCATCGTCGACCGGTTGGAGTCCGCGGGCCGCGGCCGGGCTCGAATCGAATTCAAATTGCGCGAC
TGGCTTTTTGCGCGGCAGCGGTATTGGGGTGAACCATTCCCGATCGTCTATGACAGCGACGGGCGTCCGC
ATGCGCTCGACGAAGCTGCACTGCCCGTCGAGCTGCCTGATGTCCCGGACTACTCGCCGGTTTTGTTCGA
CCCCGACGATGCGGACAGCGAGCCTTCGCCCCCACTGGCCAAGGCGACTGAGTGGGTACACGTCGACCTG
GACCTCGGTGATGGCCTGAAGCCCTACAGCCGCGACACCAACGTGATGCCGCAGTGGGCGGGCAGCTCCT
GGTATGAACTGCGCTACACCGATCCGCACAACTCAGAACGGTTCTGCGCCAAGGAAAACGAGGCCTATTG
GATGGGACCGCGGCCGGCTGAGCACGGCCCGGACGACCCCGGTGGCGTCGACTTGTACGTCGGCGGTGCT
GAACACGCGGTTTTGCACCTGCTGTATTCCAGGTTCTGGCACAAGGTCTTGTACGACCTGGGTCACGTCA
GCTCTCGCGAGCCTTACCGCAGGCTGGTCAATCAGGGCTATATTCAAGCTTACGCTTACACCGATGCGCG
CGGATCCTATGTCCCTGCCGAGCAGGTGATCGAACGCGGTGACAGATTTGTCTATCCTGGACCTGACGGT
GAGGTCGAAGTTTTCCAGGAATTCGGCAAAATCGGTAAGAGCCTGAAGAATTCGGTATCGCCGGACGAAA
TCTGCGACGCATACGGGGCAGATACGCTTCGGGTTTACGAGATGTCGATGGGGCCGCTGGAGGCTTCACG
TCCATGGGCCACAAAGGATGTTGTCGGCGCGTACCGTTTTCTGCAGCGGGTGTGGCGCTTGGTCGTCGAC
GAGCACACCGGCGAAACTCGGGTGGCTGACGGCGTGGAACTCGACATCGATACGCTACGGGCGTTGCACC
GCACCATCGTCGGCGTGTCAGAAGACTTTGCGGCACTTCGCAATAACACCGCAACGGCTAAGTTGATCGA
ATACACGAACCACCTCACCAAGAAGCATCGTGATGCGGTGCCTCGGGCCGCCGTGGAGCCGCTTGTACAA
ATGCTGGCTCCGCTGGCCCCACATATTGCCGAGGAGCTGTGGCTGCGACTGGGCAACACCACCTCGTTGG
CACACGGCCCGTTCCCGAAGGCCGATGCCGCCTACCTCGTCGACGAGACGGTCGAGTATCCGGTGCAGGT
GAACGGCAAGGTACGTGGCCGGGTGGTGGTGGCCGCCGACACCGACGAGGAAACGCTGAAAGCCGCCGTT
CTGACCGACGAAAAGGTCCAGGCATTCTTGGCTGGTGCCACCCCGCGCAAGGTTATCGTGGTCGCCGGCC
GGCTGGTCAATCTCGTCATCTAGGTCGTGTCGGCGGTGCCGACGGTGGGCGAGGTAATCCGCGGGGTAGT
TCGTTGTATGCGTTACGCCGCGAGAGCCGGCGGCGACCAGATTGGTTGATAGCGTGGTACTTTCACGCTC
GTTTGCGAGCAGGGGAGTTGCTTGCAGGGCCACTGGCCGGTTCGCCCGAGGCGAGACGCTCCAGTGGCGC
CAGGGCCTTCCTGAGGGTTTCCAAGTCGGAGCGGGGAAGTTGGCTGAGCAGCGCGGCCAGAGCCGCGCGC
CGGTTGGCCAGTGACTCACCGTGAACCGCCCGCCCTTGCGGCGTGATGTCTACCAACACCGCCCGCAAGT
CGGACGGGTCTCGCGACCGTTTCACCAGTCCAATCTTCTCGAGCCGCCGGATCGCCACGGTGGTGGTGGG
AGTTCGCACCCGTTCGTGAGCGGCCAGGTCGGTCATCCGGATGGGACCTTGATCGAGCAGGGTGACCAGG
ATCGACAGTTGCGCCAGCGTTAGGTCGCCGGCTGCAGCCCCGTTGGGATCCCCGCGGCGCAGCATTGAAA
TCAGCTTGGACAATGCGCGGTGCAGCCCCTCCGCCAGTTGGGTCACTTCCGGTGCGGTGAATTCGCTGTC
CGCCATAAACCGGCAGTCTAACCTGACATGCGTGTGACCGTAGACTTGTGTCGGGCGACCTTTGACCGCC
AATGCATTTGGTCCCGAAATCCGCTGCATTTTCTTGCCAATCGAGCGGACAACACTCATGTCATGGCTGA
CTACCTACATTGTCAGTTCTGCCGGATCCATGGTCAGTGATGTCGAATGCCACTGACCGCCAACGGAAAC
CGGCTCTCGCGTTAACGGGACAGTCAATATTGGAGACGCCGGCAGCCGCTGCTGGCTTCACCATCGGATC
GGCGTAATTAGGGCACCGGTGAGGAGGGCTGGTAGCTTCTGGCGAAGCCAGGGATCGGCGCCCCAAACGG
GCCGGGACAAGCGCCCTCGGGCGGGACCAATACTCGGCGGCGGAACAGTTCGGCCAGCATCGTCTGGGCC
ATCAGCTCGGAACGGCCGATGCAGGCAGCCCTCGCAGCTTCAGGTTCGCGCCGATGGATTGCGGCGTTCT
CTTCCTCGTAGAACGGCAACACGTCGTCGCGGCTGTTTTGGTATGTCATCCAGAACACTCGCGGAATCAG
GTTCTGTGAGGCCCGGATGGTGGCGTGCAGCCGCGGTCCTGCGTACTCGTCGTTGACCGTGCGCCGGTAC
TCCCACACGCATTCGGCGAAGGCCCGCGACTCCTTGGAGTTGCGCAGCGATCGCATGACTGCGTCGAGCT
GGCCCAGGATCCGAGGCGTGGGGTTGGCGGCTGCGCGGGCAGAGGCAATGCCGTTGAGCAAGCCGTCGAG
TTCGTGATGTTCCAGGATGGTGGCGACGTCGAACCGCTCGATGAACGCGCCGCGGTGATAGCGAGTCGAC
ACAATGCCGTCGTGTTCGAGTTGAACCAGCGCCTCTTGGATGGGAACCCGGCTGACCCCCAGGCCGTGCG
CGATTTCATTGCGGTCGACGCGGTCCCCGCTGCGCAGTTTGCCGGTCAATAGCAGGTTGAGGATGTGGGC
GACAACCTGGTCCTTTTCCTTAACCCCGTACTTTTTTGGCATCGGTATCTAGCATCTCTTTCAGCCCGCT
GCAGCCATCCGGCGCTGGCAAGTTTCTCATGACTCGGCGTCTGCGTTGTGGTGTTTCCCAGATGAAGCCG
GGGGTAACGCGATCTGACAGACGTCAACCGGAGTTCACCGGCCATCGCGCCACCTGCAAAGCGCGGCCGC
AGCGCTCAGGTCGTAGTCGGGACCGTCACAGCCAACGGTCAACAGCGTGACACCGAGACCGGCGAGGGCT
TCGGCGCTGGCGATCAGCCCGCCGCCGTCGACCGCGGCGGAGCGTTCGATAGTCGCTGGGTTTCGGCCGA
CGGTCGAGCAGTGCGTGCTCAGCACGGCCGACTTCGCTAGGTAGCTGTCCCCGGCGGTAAAGCTGTGCCA
GATATCGGCATACTCGGCGACCAGTCGCAGGGTCTTACGCTCTCCGCCGCCGCCGATCAGCACCGGGATG
TCCCGTGTCGGCGGCGGGTTCAGCTTGCCAAGCCGCGCCTTGATCCGGGGCAGCGCAGCCGCCAGGTCGT
CGAGGCGGCTGCCCGCTGTGCCGAACCGGTAGCCGTACTCGTCGTAGTCCTTCTGTTTCCAGCCCGACCC
GATACCCAGGATGAGCCGGCCGCCGGAGATGTGGTCGACGGTACGGGCCATGTCGGCAAGCAGCTCCGGA
TTGCGGTAGGAGTTGCACGTCACTAGAGCGCCGATTTCGATGTGCGACGTTTGCTCGGCCCAGGCTCCCA
AGACGGTCCAGCATTCGAAGTGTGGGCCGTCAGGGTCGCCGTAGAGCGGAAAGAAGTGGTCCCAGGTAAA
AGCGATGTCCACACCGATGTCCTCGCACCGGCGGACGGCGTCTCGGACGGCGCGGTAATGGGGGGCGTGC
TGCGGCTGCAGTTGTACGCCGATACGAACGGGGAGATCGGGACGCACGAGTGAAGTCATGGGTCCACCGT
AGGCTCAGCGTGTGTCGAGCACCCCGCGCACGATCTCGATCAGGGCGCGCGGTTGGTCACTTTGCACCGA
GTGGCCTGACTTCTCGACGATGTGAACGCCACGGAAATGCGTTGCACGCCTGTGGAGTTCGGCGGTGTCC
TGGTCGGTGACGAAGCCCGACGAGCCGCCGCGCACGAGTGTGATCGGCGCGGACAGGGCGTCGACGTCGT
CCCAGAGCCCTGCGAAATCTCCGAACGTGCGGATCGCGTCATAGCGCCACACCCAGTTGCCGTTGTCCAG
CCGGCGGGAGTTGTGGAACACGCCGCGGCGCAACGACTTGACATCGCGGTGCGGGGCCGCGGCGATCGTT
AGGTCCAGCATGGCCTGAAAGCTGGGGAATTCCCGCTCGCCGTGCATCAGCGCCACCGTGCCGCGCTGCT
CGGCGGTCAGCTCGGCGTGCCGTTGCAATGCCGACGGGGTGACGTCGACGAGAACGAGTTCGCCGACCAG
GTCGGGTGCCATCGCGGCCAGCCGTATCGCAGTCAACCCGCCCAGCGACATGCCGACCACGAATTCGGCA
CCCGGCGCAAGCTCGCGTAGCACCGGCGCCAAGGTCTCGGAGTTGAGCTGCGGCGAGTAATTGCCGTCCT
CCCGCCAAGCGGAATGGCCGTGCCCTGGAAGGTCCACCGCCAGCGCCGGCTCACCCAGGCCGACGATCAC
GGTGTCCCAGGTATGGGCGTTCTGTCCGCCGCCGTGCAGAAAGATCACCCGCGGCGCAGAGCCGCCCCAG
CGCAGCGCGCTGATGGCTCCCGCTTGGACCCGCTCGACTTCAGGCAGTGGACCATTGACACCGGCCTGCT
CAGCGTTCTCAGCCAGCAGGGCAAACTCGTCCAGTCCGGTCAGTTCGTCGTCAGATAGCACGCAGCGGAC
GTTACCCGCGTTTGACTCTGCGGATACCAGGCAATTGTGCGAGTGGCCCGCGTGGTGAGCGCAGAGTCAA
CGCTAACCGATGATGAACTCTTCGAGTTGCGCGCGCGCGATGTCGTCGGGCAGCTGCTCGGGCGGGCTCT
TCATCAGGTAGGCCGACGCCGGGATCACCGGTCCGCCGATGCCGCGGTCCTTGGCGATCTTGGCCGCCCG
CACCGCGTCGATGATGACGCCGGCCGAGTTTGGCGAGTCCCACACCTCGAGCTTGTACTCCAGGTTCAAC
GGCACATCTCCGAAGGCGCGGCCCTCAAGACGGACATAGGCCCATTTGCGATCGTCGAGCCATCCGACGT
GGTCGGACGGGCCGATGTGCACGTCCTTGGTCTTGAACTCGCGCTTCAGATTCGAAGTGACGGCCTGGGT
CTTGGAGATCTTCTTGGACTCCAGCCGTTCACGTTCGAGCATGTTGAGGAAGTCCATGTTGCCGCCCACG
TTGAGCTGCATGGTGCGGTCGAGCTGCACGCCGCGGTCCTCGAACAGCTTGGCCAGCACCCGGTGGGTGA
TCGTCGCGCCGACCTGGCTCTTGATGTCATCACCGACGATGGGTACCCTGGCGTCGGTGAACTTCTTGGC
CCACACCGGGTCGGAGGCGATGAACACCGGCAGCGCGTTGACGAACGCCACCCCGGCGTCGATAGCACAC
TGGGCGTAGAACTTGTCGGCTTCCTCCGAGCCCACCGGCAAATAGGAGACCAGCACGTCGACCTTGGCCT
CCTTGAGCGCCTGGACGACGTCGACGGGCTCCGCGTCGGAGAGTTCGATGGTGTCGGCGTAGTACTTGCC
GATGCCATCGAGGGTAGGCCCGCGCTGCACGATCACGTTGGTCGGCGCCACATCGGCGATCTTGATGGTG
TTGTTCTCCGAGGCGAAGATGGCGTCGGACAGGTCGAAGCCGACCTTCTTGGCGTCCACGTCGAACGCCG
CCACGAACTTGACGTCGCGAACGTGGTACGGGCCGAACCGCACGTGCATGAGGCCCGGTACGGTCGATGT
GTCGTCGGCGTTGTAGTAGTACTCGACGCCCTGGACCAGCGAGGACGCGCAGTTGCCGACGCCGACAATG
GCGACTCGAACCTCCGTCGACGCCTCCGGCGCCGGTAACGACTGGTGCTCACTCATTAAGGCGTTCTCCT
AACCTCATAACCTCTGGGGTGTCTTGGGTGTTGGTTCGTGCTGGGTTTACGTCTGTTCGGCGGGGTTGGG
TGCTGCCCGTTCCGCGGCGATGAGCTCGTTGAGCCACTTGACCTCGCGCTCGCTGGACTCGAGCCCGAGT
TGATGCAATTGGCGGGTGTAGCGGTCGAAGGAACTGCTGGCCCGCGCCACCGCCTCGCGCAAGCCTTCCC
GGCGTTCCTCGACCTGGCGGCGCCGGCCTTCCAGGATGCGCATCCGCGCTTCGGCCGGGGTGCGGTTGAA
GAACGCCAGGTGCACCCCGAAACCGTCGTCGGTGTAGTTGTGTGGGCCGGTGTCGGCCACCAGCTCGCCG
AATCGACGGCGACCCTTGTCGGTCAGTTGGTAAACGCGTCGTGCTCGCCGCACCGGGGTGCCCGCTGGGG
CGGCATTCTCGGCGATCAACCCGTCGGCCTGCATGCGTCGCAGCGCCGGGTATAACGAACCGTACGAAAA
TGCCCGAAACGCGCCCAGCAGGCCGGTCAGCCTCTTGCGCAACTCGTAGCCATGCATCGGTGACTCGATC
AACAGACCCAGGATGGCGAGCTCCAGCATCGAGTCACCTCCTTTTGTATGGCTTTTGAATGGCCGTTACG
ACGGTTCGACGCCTCGCGTCATCGTATCGCCTCGATATATTTGCGACAACATCACCGCGTCAAGACGGGT
AGCTGACGTGCTTGATGGTGCCGTCACCTGCGAAAACGAGGTATCCACCGCCGTAGTCGCTAGAGACATA
CAACGACAACGACAACGCAGCCGGCGTGGTGGGGTCCTTGACCGGTTCGACGATCAGGTACATGCTTTTG
ACGTCGGATTGTTTGAGGCCGAGGGTTTCCGGGGCGCCGCGCATGATGCCCACAGCGGTCTTCGCATCGA
ATTTGCTCAGGTCAACCACGGACACGTCGGCAATGCTCTTGGCGGAACTGGTCGCATCGCCCCAGCCGCC
GCGGTAGGTATACGCCAGGACTCGGCGGTCGTCCGCCGGGTCGACGCGATCGAGCGACGCATACTCCGGG
TAGATCACCAGCCGGTAGCCCATGGTGTCGCCGAACCGCTTGCGGGTCTGCTCCAGCAGGCCGGTGAGCC
CGCCGAGGGAATGCAGCTGCCTGGGCGGGGTCAGCACCACGGGGGCGATCCCGTCGGGCTTTGCTCCGGG
ATCCGAGGTGAAGTCCAGCGGAGAGCGGGTGTTGCCGTACACGCCCCAGCCGATGCCGACGCCCAGCAGC
ACCGATGCGACAAACGCAGCGGCCAGCAAGCCCAACTCGGTGCGTTTCGCCCGCGATTTGAGCGCGGGCA
TTTGTGCGGGTGCGCTCTCGACCTGCAGGTCGGCCACCAGACGCTGCAGGTCACCTAGGGTCACAGCCTT
GGTAGCTGCGCTGACGCGCTCCCGGTGTTCCTCCATCGAGAGCTCGCCGTCACGCAGGGCGTCGTCGAGA
ATCCGGCAGGCGTCCTGCCGGTCGCTGTCTTTGGCGCGGGTTGCCGTCGATACTCCGCGCGCAAGGGGTG
CGCCCAGCCACTTCGCCACAGGGACGATAGTAGGAGTCTGGCTGGGAATCTGAACTCGATCCCGCCGTAC
CCGCGCAACAACGGCGCCGGTTGCGTATCGGTGGTGTGGATGGCGTCGTACTCTGGTCAGCGTGCGACTG
CAGCGACAGGTAGTGGACTACACGCTACGGCGACGCTCCCTGCTGGCCGAGGTGTATTCGGGACGCACCG
GTGTGTCGGAGGTGTGCGACGCCAACCCCTACCTGCTGCGCGCCGCAAAGTTTCATGGGAAGCCCAGCCG
GGTCATCTGCCCGATCTGCCGCAAGGAGCAGCTCACACTGGTGTCGTGGGTGTTCGGCGAGCACCTCGGT
GCGGTATCAGGGTCCGCGCGCACCGCCGAAGAACTGATCCTGCTGGCGACCCGGTTCTCCGAGTTCGCGG
TCCACGTGGTGGAGGTATGTCGAACCTGCAGTTGGAATCATCTGGTCAAGTCATACGTCCTGGGCGCCGC
ACGTCCGGCACGCCCCCCTAGGGGGTCTGGCGGGACGCGGACGGCGCGCAACGGGGCCCGCACGGCCAGT
GAATAGCGACGGGCGTCACCATCAGTCGTCCAGCGGCGCCCCGCGCGGGCCGGCGAATCCCGGCCAGCGT
GGTCAGGTTCCACCCGACGACAGACTGACCGCGATCCTCCCGCCGGTGACCGATGACCGATCGGCTCCGC
ACGCGGACTCCATCGAGGCGGTCAAGGCCGCGCTCGACGGCGCGCCGCCGATGCCCCCGCCGCGCGACCC
GCTCGAGGAGGTCACGGCCGCGTTGGCCGCCCCGCCCGGTAAACCGCCGCGGGGGGATCAGCTTGGTGGC
AGACGTCGCCCACCGGGGCCGCCCGGGCCCCCCGGTTCGTCCGGACAGCCTGCCGGCCGGCTGCCCCAAC
CGAGGGTGGACTTGCCCCGGGTCGGCCAGATCAACTGGAAATGGATACGGCGTTCGCTGTACCTCACCGC
GGCGGTGGTGATCCTGTTGCCGATGGTCACCTTCACGATGGCCTACCTGATCGTCGACGTTCCCAAGCCA
GGTGACATCCGTACCAACCAGGTCTCCACGATCCTTGCCAGCGACGGCTCGGAAATCGCCAAAATTGTTC
CGCCCGAAGGTAATCGGGTCGACGTCAACCTCAGCCAGGTGCCGATGCATGTGCGCCAGGCGGTGATTGC
GGCCGAAGACCGCAATTTCTATTCGAATCCGGGATTCTCGTTCACCGGCTTCGCGCGGGCAGTCAAGAAC
AACCTGTTCGGCGGCGATCTGCAGGGCGGATCGACGATTACCCAGCAGTACGTCAAGAACGCGCTGGTCG
GTTCCGCACAGCACGGGTGGAGCGGTCTGATGCGCAAGGCGAAAGAATTGGTCATCGCGACGAAGATGTC
GGGGGAGTGGTCTAAAGACGATGTGCTGCAGGCGTATCTGAACATCATCTACTTCGGCCGGGGCGCCTAC
GGCATTTCGGCGGCGTCCAAGGCTTATTTCGACAAGCCCGTCGAGCAGCTGACCGTTGCCGAAGGGGCGT
TGTTGGCAGCGCTGATTCGGCGGCCTTCGACGCTGGACCCGGCGGTCGACCCCGAAGGGGCCCATGCCCG
CTGGAATTGGGTACTCGACGGCATGGTGGAAACCAAGGCTCTCTCGCCGAATGACCGTGCGGCGCAGGTG
TTTCCCGAGACAGTGCCGCCCGATCTGGCCCGGGCAGAGAATCAGACCAAAGGACCCAACGGGCTGATCG
AGCGGCAGGTGACAAGGGAGTTGCTCGAGCTGTTCAACATCGACGAGCAGACCCTCAACACCCAGGGGCT
GGTGGTCACCACCACGATTGATCCGCAGGCCCAACGGGCGGCGGAGAAGGCGGTTGCGAAATACCTGGAC
GGGCAGGACCCCGACATGCGTGCCGCCGTGGTTTCCATCGACCCGCACAACGGGGCGGTGCGTGCGTACT
ACGGTGGCGACAATGCCAATGGCTTTGACTTCGCTCAAGCGGGATTGCAGACTGGATCGTCGTTTAAGGT
GTTTGCTCTGGTGGCCGCCCTTGAGCAGGGGATCGGCCTGGGCTACCAGGTAGACAGCTCTCCGTTGACG
GTCGACGGCATCAAGATCACCAACGTCGAGGGCGAGGGTTGCGGGACGTGCAACATCGCCGAGGCGCTCA
AAATGTCGCTGAACACCTCCTACTACCGGCTGATGCTCAAGCTCAACGGCGGCCCACAGGCTGTGGCCGA
TGCCGCGCACCAAGCCGGCATTGCCTCCAGCTTCCCGGGCGTTGCGCACACGCTGTCCGAAGATGGCAAG
GGTGGACCGCCCAACAACGGGATCGTGTTGGGCCAGTACCAAACCCGGGTGATCGACATGGCATCGGCGT
ATGCCACGTTGGCCGCGTCCGGTATCTACCACCCGCCGCATTTCGTACAGAAGGTGGTCAGTGCCAACGG
CCAGGTCCTCTTCGACGCCAGCACCGCGGACAACACCGGCGATCAGCGCATCCCCAAGGCGGTAGCCGAC
AACGTGACTGCGGCGATGGAGCCGATCGCAGGTTATTCGCGTGGCCACAACCTAGCGGGTGGGCGGGATT
CGGCGGCCAAGACCGGCACTACGCAATTTGGTGACACCACCGCGAACAAAGACGCCTGGATGGTCGGGTA
CACGCCGTCGTTGTCTACGGCTGTGTGGGTGGGCACCGTCAAGGGTGACGAGCCACTGGTAACCGCTTCG
GGTGCAGCGATTTACGGCTCGGGCCTGCCGTCGGACATCTGGAAGGCAACCATGGACGGCGCCTTGAAGG
GCACGTCGAACGAGACTTTCCCCAAACCGACCGAGGTCGGTGGTTATGCCGGTGTGCCGCCGCCGCCGCC
GCCGTCGGAGGTACCACCTTCGGAGACCGTCATCCAGCCCACGGTCGAAATTGCGCCGGGGATTACCATC
CCGATCGGTCCCCCGACCACCATTACCCTGGCGCCACCGCCCCCGGCCCCGCCCGCTGCGACTCCCACGC
CGCCGCCGTGACCGGCGCGCTGTCCCAAAGCAGCAACATCTCGCCACTTCCTTTGGCCGCCGATCTGCGG
AGCGCCGATAACCGCGATTGCCCCAGCCGCACCGACGTATTGGGTGCCGCTCTGGCGAATGTCGTCGGTG
GCCCGGTAGGCCGGCACGCGCTGATCGGCCGCACCCGGCTGATGACCCCGCTGCGGGTGATGTTTGCAAT
CGCGTTGGTGTTCCTGGCGCTCGGTTGGTCGACGAAAGCGGCCTGCTTGCAGTCCACCGGAACCGGTCCA
GGTGATCAGCGGGTGGCCAACTGGGATAACCAGCGTGCTTACTACCAGTTGTGCTACTCCGATACGGTGC
CGCTCTATGGCGCTGAGTTATTGAGCCAAGGCAAGTTTCCGTACAAATCAAGCTGGATCGAAACCGACAG
CAACGGCACACCGCAGCTGCGCTACGACGGACAGATCGCGGTGCGCTATATGGAGTATCCGGTGCTGACT
GGGATCTATCAGTACCTGTCGATGGCGATAGCCAAGACCTACACCGCGTTAAGCAAGGTGGCTCCCCTCC
CGGTGGTTGCCGAAGTGGTGATGTTCTTCAACGTCGCCGCGTTCGGTTTGGCGCTGGCGTGGCTGACAAC
CGTCTGGGCGACCTCGGGCCTGGCCGGCCGCCGGATATGGGATGCGGCGCTGGTGGCCGCCTCACCGCTG
GTGATCTTTCAGATATTCACCAATTTCGATGCGCTGGCAACGGGTTTGGCGACGAGTGGGCTGCTGGCCT
GGGCGCGGCGCAGACCGGTGCTTGCCGGTGTGCTGATCGGGTTGGGCTCCGCGGCGAAACTGTATCCGCT
GTTGTTCTTGTACCCGTTGTTGCTGCTGGGCATCCGGGCCGGTCGCCTGAATGCTCTGGCCCGCACCATG
GCGGCCGCGGCGGCGACCTGGTTGTTGGTGAATCTGCCGGTGATGCTGCTCTTTCCGCGCGGCTGGTCGG
AGTTCTTCCGGCTCAACACCCGGCGCGGCGACGACATGGACTCGTTGTACAACGTCGTCAAGTCGTTCAC
CGGCTGGCGTGGCTTCGACCCCACCCTGGGCTTCTGGGAGCCGCCGCTGGTGCTGAACACGGTTGTCACG
CTCTTGTTCGTGTTATGTTGTGCGGCAATTGCTTACATCGCGCTCACCGCACCCCACCGGCCGCGCGTGG
CGCAGCTGACTTTCTTGACGGTGGCCAGCTTCCTGTTGGTCAACAAGGTGTGGAGTCCCCAGTTCTCGCT
TTGGCTGGTGCCGCTGGCCGTGCTGGCTTTGCCGCACCGCCGGATCTTGCTGGCGTGGATGACGATCGAC
GCGTTGGTGTGGGTGCCGCGGATGTACTACCTATACGGCAACCCGAGCCGCTCGCTGCCCGAGCAGTGGT
TCACCACGACGGTGTTGCTGCGTGACATCGCCGTGATGGTGCTGTGCGGACTGGTGGTCTGGCAGATCTA
CCGCCCCGGGCGCGACCTCGTGCGTACCGGCGGGCCAGGGGCACTGCCGGCTTGTGGGGGAGTCGACGAC
CCGGTGGGAGGGGTCTTTGCCAACGCCGCCGACGCCCCGCCAGGTCGGCTACCGTCGTGGCTGCGTCCCC
GGCTGGGCGACGAGCATGCGCGAGAGAGGACGCCCGATGCAGGTCGCGATCGCACTTTTTCCGGGCAACA
CCGCGCTTGACGCGGTTGGCCCCTACGAGGTGCTGCAGCGGGTGCCGTCGTTCGACGTCGTGTTCGTCGG
CCACCGCCGCGGGGAGGTTCGCAGCGACAACGCCATGCTGGGTCTGCTGTGTGACGCGGCATTCGACGAG
CTAACCCGGCCCGATGTGGTGATCTTTCCGGGCGGCATCGGAACTCGGACCCTGATCCACGACCAGACCG
TGCTCGACTGGGTGCGCGAAGCGCACCGGCACACCCTACTCACCACCTCGGTGTGCACCGGCGGGCTGGT
GTTGGCGGCTGCCGGACTGCTCAACGGCTTGACCGCGACCACGCATTGGCGAGTACAGGATCTGTTCAAC
TCGCTGGGCGCCCGATACGTCCCCCAGCGTGTCGTCGAGCATCTGCCAGAGCGGGTCATCACCGCCGCCG
GGGTGTCGAGCGGGATCGACATGGGATTGCGGCTGGTGGAGCTTTTGGTCAGCCGGGAAGCCGCCGAAGC
GAGCCAGCTGATGATCGAGTATGACCCGCAGCCACCGGTGGATGCCGGCTCCCTGGCCAAGGCCTCGCCG
GCTACCCATCGGCTCGCGTTGGAGTTCTATCAGCATCGTTTGTGATCTGTTCGCGATAGGCCTCGCCGTT
CGCGACACTGACATTGCGCACACGACACGCCGCGGATCGTCGCACCGGGTTAAGCCTGGAGTGCGGTGGT
GCCTGGTCGGCATTTTCGCAGTCGAGGGCTCTCGTGTAGCCTGGGCGAGTTGCCGACGCAGGCGACCCTC
CTGCCACGGATCGACCGTGGCCGCACACGACCACAGGAGGTGATGAGGTTCCTATGCGTCCATACGAAAT
CATGGTCATCCTCGACCCGACCCTCGACGAACGCACCGTAGCCCCGTCCTTGGAGACGTTCCTCAACGTC
GTCCGTAAGGACGGCGGAAAAGTCGAAAAGGTGGACATCTGGGGCAAGCGTCGGCTGGCGTACGAGATCG
CCAAGCATGCCGAAGGCATCTACGTGGTGATCGACGTGAAAGCCGCCCCGGCGACGGTGTCCGAACTCGA
CCGCCAGCTCAGCCTCAACGAGTCGGTGTTGCGCACCAAGGTAATGCGCACCGACAAGCACTAATCGGCC
TGCCAGGCACTGGCTGTTCGCTGTCGGTGCGGTTACGTAGGCTCGGCGAAGAAGAACACGACCAGCCGCC
GAACCCAGGCGGACGCAGGAGGAAATTGTGGCTGGTGACACCACCATCACCATCGTCGGAAATCTGACCG
CTGACCCCGAGCTGCGGTTCACCCCGTCCGGTGCGGCCGTGGCGAATTTCACCGTGGCGTCAACGCCCCG
GATCTATGACCGTCAGACCGGCGAATGGAAAGACGGCGAAGCGCTGTTCCTCCGGTGCAATATCTGGCGG
GAGGCGGCCGAGAACGTGGCCGAGAGCCTCACCCGGGGGGCACGAGTCATCGTTAGCGGGCGGCTTAAGC
AGCGGTCGTTTGAAACCCGTGAGGGCGAGAAGCGCACCGTCATCGAGGTCGAGGTCGATGAGATTGGGCC
TTCGCTTCGGTACGCCACCGCCAAGGTCAACAAGGCCAGCCGCAGCGGCGGGTTTGGCAGCGGATCCCGT
CCGGCGCCGGCGCAGACCAGCAGCGCCTCGGGAGATGACCCGTGGGGCAGCGCACCGGCGTCGGGTTCGT
TCGGCGGCGGCGATGACGAACCGCCATTCTGACCCCAAGAACTGCAAATCAAGAAACGGAAAGATAGACA
CTCATGGCCAAGTCCAGCAAGCGGCGCCCGGCTCCGGAAAAGCCGGTCAAGACGCGTAAATGCGTGTTCT
GCGCGAAGAAGGACCAAGCGATCGACTACAAGGACACCGCGCTGTTGCGCACCTACATCAGCGAGCGCGG
CAAGATCCGCGCGCGTCGGGTCACGGGCAACTGCGTGCAGCACCAGCGAGACATCGCGCTCGCGGTGAAG
AACGCCCGCGAGGTGGCGCTGCTGCCCTTTACGTCTTCGGTGCGGTAGCGCCGAATGTCCAACGGAGAGT
GCAAAATACCATGAAGCTCATTCTCACGGCCGATGTCGATCACCTCGGGTCCATCGGCGACACTGTCGAG
GTCAAGGACGGGTATGGCCGTAACTTTCTGCTCCCGCGCGGCCTGGCGATCGTCGCCTCGCGCGGAGCCC
AGAAGCAGGCTGACGAGATCCGCCGGGCCCGCGAAACCAAAAGCGTACGCGACCTAGAGCACGCCAACGA
GATCAAGGCGGCGATCGAGGCGCTCGGCCCGATAGCGCTGCCGGTGAAGACTTCAGCTGATTCTGGGAAG
TTGTTCGGCTCGGTGACCGCCGCAGATGTGGTTGCTGCCATCAAGAAGGCCGGTGGACCAAACCTCGATA
AGCGGATCGTTCGGCTGCCCAAGACGCACATCAAGGCCGTGGGCACGCATTTTGTGTCGGTGCACCTGCA
CCCGGAAATCGATGTCGAGGTATCGCTGGACGTCGTGGCGCAGAGCTAAGGCGAGCTGAGGCCACAACAG
TTTGCGCATGCCGGTGGTGACCGCGGTCGGCCGCCGCCGGGGTTTCGCCATGCCCTGGGTGTCCACCGCA
CGGTCCGGTGCGGTGATGATGGCGAACTATTCGGCCGGCGTTTGCGGGCGGGTGTCTTCACCGGGCCTTA
ACGTCAGGAAAATGTGTCTGAAAGCCAACACGCCCGGCGCGGTAACCTGGCTCGACACGCCGAAGAGATT
CTTGTCCACACAAACGGCGTCGCGTTGTATGGCCGTTAACAGCAGTGATGTCGTAACGGGCCGTATTGAT
CCACAGGTTCTCCACACCCCGCTCAACACAGACGTCGACGGATATGCACATGCGATGCACAGCTCCATAA
ACAGTGGCCCCTTGGAGTACTTGCCAGCAACGTTTAGCGTCTTCCCGGCGCTAGGCGATGTGGGTGACTT
GGGCGGTGGTGTCGGTGCGGCGACTTACGCTCTGGATAGGTTGTCGAATATGCGTTCGGGTGCTTGTGTC
GGAGGAGGTGAGAGCCCATGGCGGTCGTTGATGACCTAGCGCCCGGCATGGACTCCTCACCGCCCAGTGA
AGATTACGGCCGTCAACCACCGCAGGATCTCGCCGCCGAGCAGTCCGTGCTGGGCGGGATGTTGCTGAGC
AAGGACGCCATCGCCGATGTACTGGAACGGCTACGGCCCGGCGATTTTTATCGTCCGGCGCATCAGAACG
TCTACGACGCCATTTTGGACCTGTATGGGCGGGGAGAACCGGCTGATGCGGTGACGGTGGCCGCCGAACT
GGATCGCCGTGGGCTGCTGCGCCGCATCGGCGGTGCTCCCTACCTGCACACCCTGATCTCGACGGTGCCG
ACGGCCGCCAACGCGGGCTACTACGCGAGCATCGTTGCCGAAAAGGCGCTGCTGCGCCGGCTGGTAGAGG
CCGGAACCCGGGTGGTGCAGTACGGCTATGCCGGCGCCGAAGGCGCGGATGTGGCCGAGGTGGTCGATCG
CGCGCAGGCCGAAATCTACGACGTCGCGGATCGGCGGCTGTCGGAAGACTTTGTGGCGCTTGAGGACCTG
CTGCAACCGACGATGGACGAGATCGATGCCATCGCTTCCAGTGGCGGCCTGGCGCGCGGGGTGGCTACCG
GCTTCACCGAACTCGACGAGGTCACCAACGGCCTGCATCCGGGGCAGATGGTCATCGTGGCGGCGCGCCC
GGGCGTGGGAAAGTCCACCCTTGGGCTGGACTTCATGCGGTCATGCTCGATCAGGCATCGGATGGCCAGC
GTCATCTTCTCGCTGGAGATGAGCAAGTCCGAGATTGTCATGCGACTGCTGTCGGCGGAGGCCAAAATCA
AGCTCTCCGACATGCGTTCGGGCCGGATGAGCGATGACGACTGGACCCGGCTGGCGCGGCGGATGAGCGA
AATCAGCGAAGCGCCACTGTTTATCGACGACTCGCCCAACCTGACCATGATGGAGATCCGTGCCAAGGCG
CGCCGCCTGCGGCAAAAGGCCAACCTGAAGTTGATCGTGGTCGACTACCTGCAACTGATGACCTCGGGCA
AGAAGTATGAATCACGGCAGGTGGAGGTGTCGGAGTTCTCGCGGCATCTGAAGCTGTTGGCAAAAGAGCT
TGAGGTTCCCGTGGTCGCGATCAGCCAGCTCAACCGTGGGCCCGAGCAGCGTACCGATAAGAAACCGATG
CTGGCCGACCTCAGGGAATCGGGCTGCCTGACCGCGTCCACCAGAATCTTGCGCGCCGATACCGGCGCTG
AGGTCGCCTTCGGTGAGCTCATGCGAAGCGGTGAACGTCCCATGGTGTGGTCGCTGGACGAGCGGCTGCG
CATGGTGGCCCGGCCGATGATCAACGTGTTCCCGAGCGGGCGCAAGGAAGTGTTTCGGCTTCGGCTGGCT
TCCGGACGCGAAGTCGAGGCCACCGGCAGCCACCCCTTTATGAAGTTCGAAGGCTGGACTCCCTTGGCGC
AGTTGAAGGTTGGTGACCGGATCGCAGCACCGCGCCGGGTACCTGAGCCCATCGACACTCAGCGGATGCC
CGAGTCTGAGCTCATTTCGCTGGCTCGCATGATCGGTGACGGGTCGTGCCTGAAGAACCAGCCGATCCGC
TACGAGCCGGTGGATGAGGCGAACCTGGCCGCGGTGACGGTCTCGGCGGCGCACTCGGATGGGGCTGCGA
TCCGCGACGACTACCTCGCAGCTCGAGTGCCGTCGTTGCGCCCGGCGCGGCAACGACTACCGCGCGGGCG
GTGCACGCCGATTGCGGCGTGGCTGGCTGGCCTAGGGCTATTCACGAAACGCAGCCACGAAAAATGCGTA
CCGGAGGCTGTATTTCGCGCCCCCAATGACCAGGTGGCGTTGTTTCTGCGGCATCTGTGGAGCGCTGGTG
GCTCTGTTCGGTGGGATCCCACGAATGGTCAAGGCCGGGTCTACTACGGCTCAACCAGTAGGCGTCTCAT
CGACGATGTGGCTCAATTGCTGCTTCGGGTTGGGATTTTTTCCTGGATCACACACGCCCCAAAGTTGGGC
GGCCACGATTCGTGGCGGCTGCACATTCATGGCGCGAAGGATCAGGTCAGGTTCCTTCGTCACGTCGGCG
TTCACGGCGCCGAAGCGGTGGCGGCCCAAGAGATGCTGCGTCAGCTCAAAGGACCGGTTCGCAACCCGAA
CCTGGACAGCGCGCCGAAAAAAGTATGGGCGCAAGTCCGCAACCGACTGTCCGCCAAACAGATGATGGAC
ATCCAGCTCCACGAACCGACGATGTGGAAGCATTCCCCGAGCCGGTCAAGGCCGCATCGCGCGGAGGCGC
GGATCGAAGATCGAGCGATCCATGAGCTGGCGAGAGGCGACGCGTACTGGGACACCGTCGTGGAGATCAC
CAGCATTGGAGATCAACATGTTTTCGATGGGACTGTAAGCGGCACACACAATTTCGTCGCCAATGGCATT
AGTTTGCACAATTCGCTGGAACAAGATGCCGACGTTGTCATCCTGCTGCATCGACCCGACGCCTTTGACC
GCGACGATCCACGTGGGGGAGAAGCGGATTTCATTCTCGCCAAACACCGCAACGGTCCGACGAAGACGGT
CACCGTAGCGCATCAACTGCACCTGTCACGCTTCGCCAACATGGCTCGGTGACATGCGGATGTGTGGGGT
CTCACGGAGCGTGGCCGAATCTCACGAATGATGGGGCCATCAGGGCGGACCGGTCCACGCATCCGCGGCG
GCGTTGAAGTCCCCGAGCAACACGCGTCGTGGTTGATGCGTGAGATGAGTCAGATCAGGGCGACAGGACG
TCGAACCAGTGGGACTAATGCATGATCACCAGATACAAGCCTGAGTCGGGGTTTGTCGCCCGTAGCGGTG
GTCCCGACCGGAAGCGTCCCCATGACTGGATCGTTTGGCACTTCACCCATGCCGACAATCTCCCTGGGAT
CATCACCGCTGGCCGTCTGCTGGCCGATTCAGCAGTCACCCCGACGACCGAGGTGGCATATAACCCAGTC
AAGGAGTTGCGCCGCCACAAAGTCGTCGCCCCCGACAGCAGGTACCCGGCGTCGATGGCAAGCGATCATG
TGCCGTTCTACATTGCGGCGCGGTCGCCCATGCTCTACGTCGTATGCAAGGGCCACTCCGGCTACTCCGG
CGGTGCCGGCCCGCTGGTGCACCTCGGGGTGGCGCTTGGCGACATCATAGACGCGGATCTGACGTGGTGC
GCCAGTGACGGCAATGCTGCAGCCAGCTACACCAAGTTCAGCCGCCAGGTCGACACGCTCGGCACCTTCG
TCGACTTTGACCTGCTCTGCCAGCGGCAATGGCACAACACCGATGACGACCCCAACCGCCAGAGCCGCCG
CGCCGCCGAGATCCTGGTATACGGCCATGTCCTGTTCGAGCTGGTCAGCTACGTGTGTTGCTATAACACC
GAGACGATGACACGGGTACGAACTCTGCTCGATCCTGTCGGTGGGGTGCGAAAGTATGTCATCAAGCCCG
GCATGTACTACTAAGGAAGGAGGAGGCCATATGATCACGTACGGCTCTGGCGACCTCCTTCGGGCTGACA
CCGAAGCGCTCGTCAACACCGTCAACTGTGTTGGGGTGATGGGCAAGGGAATTGCGCTGCAGTTCAAACG
CCGCTACCCCGAGATGTTCACCGCCTACGAAAAGGCGTGCAAACGCGGCGAAGTTACCATCGGCAAGATG
TTCGTCGTCGACACCGGACAGCTCGACGGACCGAAACACATCATCAACTTCCCCACCAAGAAACACTGGC
GTGCACCGTCGAAGCTGGCCTATATCGACGCCGGCCTCATTGATCTCATCCGCGTGATCCGTGAACTCAA
CATTGCTTCTGTGGCAGTTCCCCCGCTGGGGGTGGGCAACGGAGGTCTGGATTGGGAAGATGTCGAGCAA
CGGCTCGTATCAGCATTCCAGCAGCTGCCCGACGTTGACGCCGTGATCTACCCCCCATCAGGTGGATCTC
GCGCCATCGAGGGCGTCGAAGGACTTCGGATGACCTGGGGGCGCGCCGTCATACTCGAAGCGATGCGGCG
ATATCTCCAGCAGCGCCGCGCGATGGAGCCGTGGGAAGACCCTGCAGGGATCTCGCATCTGGAGATTCAG
AAGCTCATGTACTTCGCCAACGAGGCCGATCCCGATCTTGCGCTAGATTTCACGCCCGGCCGATACGGGC
CATACAGCGAACGTGTCCGTCACTTACTGCAAGGAATGGAGGGCGCATTCACAGTCGGCCTGGGTGACGG
CACCGCAAGAGTTCTTGCGAACCAACCGATCTCGTTGACTACTAAGGGAACTGACGCCATAACGGACTAT
CTGGCCACCGATGCGGCAGCTGACCGGGTGAGCGCCGCAGTCGACACGGTGTTGCGCGTCATCGAAGGCT
TTGAAGGCCCATACGGGGTTGAGCTGCTCGCCAGTACGCATTGGGTGGCCACACGTGAGGGCGCCAAGGA
ACCAGCCACGGCAGCGGCCGCGGTCCGAAAGTGGACAAAACGCAAGGGTCGGATCTACAGCGACGATCGC
ATCGGTGTTGCCCTCGACCGCATTCTTATGACTGCCTGAAAGCGACCGGCTCGTCGTTAAGGATGTGCGC
CGACGCCCAGCCGTCAGGGAGCGTTGGGCTGCTCGGACGGAATTGCCCCACCGCAACCACCCGGTGGCGG
CGGGCCGGGGAGGGGCTCACCGCCGCTGACACAATCGAAGTAAAACTGTGGGCCGGTAAACCACGTTTGC
ATCCACTGGTGCCAAAACGAGCCGTCGGGGTACTTCTCGCCGTCGCACACGGCCAAGTCGCCAAAACCCC
ATCGGCCACCCGGGCAATAGCCTTTCGTCATGTCCGGCTGATGCGGGTCAGGTGGATCTGCGCTGGCAAC
CGAGGCAGGAAACACAAGCGCCGCTGCACAACCCAGTATCGCAGTACTCAGGCGAGCAAACTTCAACTTC
ATTTCAAACTCCGTCAAACGTTGAATCGACTCGGCGGACTCCAAGCGATGGTCAGCGCTTGCGGATGAGC
CGCGGCAATGAGTCGTAGTGGGCAGACATTCCCGAGAACAGCCTGAAATCCTGTTCGGTTGATGCCGTGC
CGGCATCGACGTACCAGGACGAGGCACTGACTCGGGAAGGCACAGCCGCCGTGGCGATTGTATATGACGC
GTCGGACTGGGCAGCGATGGCGCGGGACTCTGCCCGGGCGCCGGCCTTGGACACGGCCAGCGCCCGCCAC
CTGTCGTCGGCATTTGGCGTTTGTCGAATTGCGGCATTATTTTGCTCGGGTGATGTCATCAGCTATTGGT
TCGGTCGCGCGGTGGATAGTCCCCCTCCTGGGGGTTGCAGCCGTTGCTTCCATCGGTGTTATCGCGGACC
CGGTGCGGGTCGTTCGGGCCCCGGCGTTGATCCTGGTCGATGCGGCAAACCCGCTGGCCGGAAAGCCCTT
CTACGTCGATCCCGCCTCGGCGGCCATGGTCGCCGCGCGCAACGCCAACCCGCCGAACGCCGAGCTGACC
TCCGTCGCCAACACCCCGCAGTCCTACTGGCTCGACCAGGCATTCCCGCCGGCGACCGTCGGCGGCACGG
TTGCCAGGTACACCGGAGCGGCGCAGGCGGCCGGCGCCATGCCGGTTCTGACGCTGTATGGAATCCCCCA
TCGCGACTGCGGTAGCTACGCATCCGGTGGGTTCGCGACGGGCACTGATTACCGCGGGTGGATCGACGCT
GTCGCATCCGGCCTGGGCTCATCGCCGGCGACGATCATCGTCGAACCCGATGCGCTGGCCATGGCCGACT
GCCTGTCGCCTGACCAGCGCCAGGAACGTTTCGACTTGGTGCGCTACGCCGTCGACACGCTGACCCGCGA
CCCGGCCGCTGCCGTGTACGTCGATGCGGGGCATTCGCGCTGGCTGAGCGCCGAGGCAATGGCCGCCAGG
CTCAACGATGTCGGTGTGGGCCGCGCGCGCGGGTTTAGCCTCAACGTCTCGAACTTCTACACCACCGATG
AGGAAATCGGCTATGGCGAGGCGATTTCGGGGCTCACGAACGGTTCGCATTACGTGATCGACACGTCGCG
CAACGGCGCCGGACCCGCGCCCGACGCCCCGCTCAACTGGTGTAACCCCAGCGGCCGCGCCCTGGGCGCA
CCGCCCACCACGGCGACCGCGGGCGCGCACGCCGACGCTTACCTGTGGATCAAACGTCCCGGGGAATCGG
ACGGAACCTGCGGTCGCGGGGAGCCTCAGGCGGGTCGGTTCGTTAGCCAGTACGCCATCGATCTGGCCCA
CAACGCCGGCCAGTAGAGACCTCACGCGCAGACCGGCTGAGCGTGCGGCCGTTGGGCCGTCGGCGTCGGG
TTCGGCCAGGTGGGGTAACGGTTCGGGCACGTTTCCACTACCTCGTGACACGTCATGCGGCACCGCGGTT
CGGGTGGTCGACAATGCGGGACATGACCCAAAATTCGGGGTGCTGCCGGCCCGCAGCGTCGGGCTGCGCC
GCGCTGGTGACCGTCGCGAGACGGGAGCCCGACGTTGGCGCGTGAGATCTCACGCCAGACGTTTCTGCGG
GGTGCCGCCGGAGCGTTGGCCGCCGGCGCGGTCTTCGGCTCGGTCCGGGCTACCGCGGATCCGGCTGCCT
CTGGCTGGGAGGCTCTTTCTTCCGCCCTCGGAGGGAAAGTGCTACAACCGGACGACGGTCCCCAATTCGC
AACGGCCAAGCAGGTTTTCAACACCAACTACAACGGCTATACGCCGGCGGTGATCGTTACCCCGACATCG
CAGCTGGACGTGCAGAAGGCGATGGCGTTCGCTGCCGCGAACAACCTCAAGGTGGCCCCACGCGGTGGCG
GGCACTCCTACGTGGGGGCGTCCACGGCCAACGGCGCCATGGTGCTCGACCTACGTCAGCTACCTGGGGA
CATCAACTACGACGCCACCACCGGGCGGGTCACGGTGACGCCCGCCACCGGTTTGTACGCCATGCACCAG
GTGTTGGCCGCGGCCGGCCGGGGCATCCCGACCGGCACCTGCCCGACGGTCGGTGTCGCGGGACACGCGC
TGGGCGGCGGGCTGGGCGCCAATTCCCGGCACGCCGGCCTGCTCTGTGACCAATTGACGTCGGCGTCGGT
GGTGCTGCCCAGCGGCCAGGCGGTCACCGCGTCCGCCACCGACCACCCCGACCTGTTCTGGGCGTTGCGC
GGTGGCGGTGGCGGCAACTTCGGCGTGACAACCTCGCTGACCTTCGCGACGTTCCCCAGCGGGGACCTCG
ACGTCGTGAACCTCAATTTCCCACCGCAGTCGTTCGCGCAGGTTCTGGTCGGTTGGCAGAATTGGCTGCG
AACCGCCGACCGAGGCAGCTGGGCACTGGCCGATGCCACCGTCGACCCGCTGGGCACGCATTGCCGCATC
CTTGCGACCTGCCCGGCCGGGTCGGGCGGCAGCGTGGCGGCCGCCATCGTTTCGGCCGTCGGAACGCAAC
CGACCGGCACCGAAAACCACACGTTCAACTATCTGGACCTGGTCAGATATCTGGCCGTCGGGAACCTCAA
CCCGTCGCCGCTGGGATATGTCGGCGGATCCGATGTCTTCACGACGATCACTCCGGCGACCGCCCAGGGA
ATCGCCTCGGCGGTCGACGCCTTTCCGCGTGGAGCGGGCCGCATGTTGGCGATCATGCACGCCCTCGACG
GCGCGCTCGCCACTGTGTCACCGGGGGCCACGGCCTTCCCGTGGCGTCGGCAGTCGGCGCTGGTGCAGTG
GTACGTCGAAACATCCGGCTCCCCGTCGGAAGCGACTAGCTGGCTCAACACCGCACATCAAGCGGTGCGA
GCGTATTCGGTTGGCGGCTATGTGAACTATCTCGAGGTAAACCAACCGCCGGCACGTTACTTTGGCCCGA
ATCTGTCCCGGCTGAGCGCAGTACGTCAGAAGTATGACCCCAGCCGGGTCATGTTCTCCGGGCTGAACTT
CTAGCAGCCCCGCATGAGTACTAGCCCCTAGGACGGGCCATCCTCGTCTACCCTGGGAAGTGATCATGGA
ACTTTCCGTGTCTGTTATCGCGGGGTTGGTCATCGCACTGCTGGCGGCCATCACCCCTGCTGCGGGCGAA
CGCCCGGAAAGCCGCCGCCAGGCGCTCGCAAATGCCGCCGAGGCCGGGGAGCATCCGGCCACATCACCGT
TGCGACGGTAGCCGATTCGTCGCGATACGGCTGTGGAGTTAGGAGGCGCGGATGGAGACAGGTTCGCCGG
GAAAACGTCCGGTCTTGCCCAAGCGTGCCCGCCTGCTGGTGACGGCAGGCATGGGCATGCTCGCGTTGCT
GCTGTTTGGACCCCGGCTAGTCGATATTTACGTTGACTGGTTGTGGTTTGGTGAGGTCGGTTTCCGCAGC
GTCTGGATCACGGTACTGCTGACCCGCCTGGCGATTGTCGCAGCGGTCGCACTTGTGGTGGCCGGCATTG
TGCTTGCTGCCCTACTGCTGGCGTATCGCTCGCGGCCGTTCTTTGTACCCGACGAGCCGCAGCGGGACCC
GGTCGCGCCACTTCGCAGCGCGGTGATGCGCCGGCCGCGCCTGTTCGGGTGGGGCATCGCCGTCACGCTC
GGTGTGGTGTGCGGGCTGATCGCTTCGTTCGACTGGGTGAAGGTTCAGTTGTTCGTACACGGGGGCACCT
TTGGCATCGTGGACCCCGAATTCGGCTATGACATTGGGTTTTTCGTCTTCGATCTGCCGTTCTACCGGTC
GGTGCTGAACTGGCTGTTCGTGGCCGTGGTTCTGGCGTTTCTAGCGAGCCTGTTGACGCATTACCTGTTC
GGCGGCCTTCGGCTGACAACCGGCAGAGGCATGCTGACCCAGGCAGCTCGCGTTCAACTCGCAGTGTTCG
CCGGCGCGGTTGTACTGCTGAAGGCGGTTGCCTACTGGTTGGATCGCTATGAGCTGTTGTCGAGTGGACG
TAAGGAGCCGACCTTCACCGGCGCCGGCTACACCGATATCCACGCCGAGCTGCCGGCCAAGCTTGTGCTG
GTGGCGATTGCGGTATTGTGTGCGGTGTCATTCTTTACCGCGATCTTTTTGCGCGACTTGAGGATTCCGG
CGATGGCCGCCGCACTGCTGGTGCTGTCGGCGATCCTGGTCGGTGGACTGTGGCCGCTGCTGATGGAGCA
GTTCTCGGTGCGTCCCAACGCCGCCGATGTCGAACGCCCATATATCCAACGCAACATCGAAGCGACCCGC
GAGGCGTATCGGATCGGTGGCGATTGGGTCCAGTACCGTAGCTATCCGGGCATCGGTACCAAACAGCCGC
GCGACGTGCCCGTGGATGTCACCACGATTGCCAAGGTGCGGCTGTTGGACCCGCATATCCTGTCCCGAAC
CTTCACCCAGCAACAGCAGCTCAAGAATTTCTTTAGCTTCGCCGAGATACTCGACATCGATCGCTATCGC
ATCGACGGTGAGCTGCAGGACTACATCGTCGGCGTCCGGGAGCTCTCGCCGAAAAGCCTCACCGGCAATC
AGACCGACTGGATCAACAAACACACCGTCTACACGCATGGCAACGGCTTCGTGGCCGCCCCGGCCAATCG
GGTGAACGCGGCGGCCCGCGATGCCGAGAATATTTCCGACAGCAACAGCGGGTACCCGATATACGCCGTC
AGTGACATCGCGTCGCTGGGTTCTGGGCGCCAGGTCATCCCGGTCGAGCAGCCACGGGTCTACTACGGCG
AGGTGATCGCCCAGGCCGATCCGGACTACGCGATCGTGGGCGGAGCCCCGGGGTCCGCGCCGCGCGAGTA
TGACACCGACACGTCCAAGTACACCTATACCGGCGCCGGGGGTGTGTCGATCGGAAACTGGTTCAACCGC
ACGGTGTTTGCCACCAAGGTCGCCCAGCACAAGTTCCTGTTCTCCCGGGAGATCGGCTCGGAGTCGAAGG
TGTTGATCCATCGCGACCCGAAGGAACGGGTGCAACGCGTGGCGCCGTGGTTGACCACCGACGACAACCC
CTATCCGGTGGTGGTGAACGGGCGGATCGTCTGGATCGTCGACGCCTACACCACCTTGGACACCTATCCG
TACGCACAACGCAGCTCGCTCGAGGGCCCGGTGACCAGCCCGACCGGCATTGTGCGGCAAGGCAAGCAGG
TGTCGTACGTGCGTAACTCCGTCAAGGCAACCGTGGACGCCTACGACGGAACCGTAACGCTGTTTCAGTT
CGATCGAGACGACCCGGTGCTGCGGACCTGGATGCGTGCCTTTCCCGGAACCGTCAAGTCCGAAGACCAG
ATTCCCGACGAGTTGCGTGCCCACTTCCGTTATCCGGAGGACCTTTTCGAGGTCCAACGTAGCTTGCTGG
CCAAGTATCATGTCGACGAACCGCGAGAGTTCTTCACCACCAACGCCTTCTGGTCGGTGCCCAGCGACCC
GACCAACGACGCTAACGCCACTCAACCGCCGTTCTACGTCCTCGTCGGCGACCAGCAGAGCGCCCAGCCG
TCCTTCCGGTTGGCGTCGGCGATGGTTGGCTACAACCGCGAATTCCTCTCCGCGTACATCTCGGCGCACT
CGGATCCGGCGAACTACGGCAAGCTGACCGTGCTGGAGTTACCCACCGACACCCTGACCCAAGGCCCGCA
ACAAATTCAGAACTCGATGATCTCCGACACTCGGGTCGCCTCCGAGCGCACCCTGCTGGAACGGTCAAAC
CGGATTCACTACGGCAACCTCTTGTCGCTGCCGATCGCCGACGGCGGCGTGCTCTATGTGGAACCGCTCT
ACACCGAGCGGATCTCGACAAGCCCGAGCAGTTCGACTTTCCCGCAACTTTCCCGGGTGCTGGTCAGCGT
GCGTGAACCCCGCACCGAGGGCGGGGTCCGGGTCGGGTACGCACCGACCCTGGCCGAATCTTTGGATCAG
GTATTTGGGCCCGGCACCGGTCGGGTCGCCACCGCTCCCGGCGGTGATGCCGCCAGCGCGCCACCGCCGG
GAGCCGGCGGGCCGGCACCGCCGCAGGCCGTACCGCCACCGAGAACGACCCAACCGCCGGCCGCCCCGCC
CCGGGGGCCGGACGTCCCCCCCGCGACGGTGGCCGAACTGCGGGAAACGCTGGCCGATCTGCGCGCGGTG
CTCGACCGGTTAGAGAAGGCCATCGATGCCGCCGAAACGCCCGGTGGATAAGCCGGCATTCTTAGCCGGT
GAACTCCGAGCGCTGTTCTGGCGCTAATCTGACGCTAGAATAGCGCTATGGCTACCATTCAAGTTCGGGA
TTTGCCCGAAGATGTCGCCGAAACCTATCGACGGCGCGCCACCGCAGCGGGGCAGTCGCTGCAGACGTAT
ATGCGCACCAAGCTCATCGAAGGGGTGCGGGGCCGAGACAAGGCCGAGGCAATCGAGATCCTGGAACAGG
CGCTCGCCAGCACTGCCAGCCCAGGCATCAGCCGGGAGACCATCGAGGCATCCCGGCGGGAGCTCAGGGG
TGGATGAATGTGTAGTCGACGCGGCGGCCGTGGTTGACGCTCTCGCCGGCAAGGGCGCCAGCGCGATCGT
TCTGCGCGGTTTGCTCAAGGAGTCGATTTCTAACGCGCCGCATTTGCTGGACGCAGAGGTCGGACATGCA
CTCCGCCGCGCCGTGCTCAGCGACGAAATCTCCGAAGAGCAGGCTCGCGCCGCGTTGGATGCCTTGCCTT
ATCTCATCGACAATCGTTACCCGCACAGCCCACGACTGATCGAATACACATGGCAGCTAAGGCACAACGT
CACGTTCTACGACGCCCTTTACGTCGCACTGGCCACCGCACTGGATGTCCCGCTGCTCACGGGCGACTCG
CGGCTTGCGGCCGCGCCGGGCCTTCCGTGCGAAATCAAACTCGTTCGGTGACATCCCTTTGCGGGACGCC
AATGGCGCCGTCGTAGCCGGGCCAGCCCGTCGTCAGCCTTGGACAGCCTCCAGCGCTGCATTGAACGTCT
TGCTGGGCCGCATCACCGCCGTAGTCATGTCGCTGTCCGGCGCGTAGTAGCCGCCGATGTCCACCGGTTC
GCCTTGTACCTCGGTGAGCTCTCGCACGATGACGTCTTCGTTTTTGGTCAACACATCTGCCAGCGAGGCG
AAGTGTTCGGCCAGCTGCTGGTCGTCGGTCTGCGCGGCCAGCTCTTGTGCCCAGTACATGGCGAGGTAGA
ACTGGCTGCCCCGGTTGTCGAGTTCACCGGTTTTGCGCGACGGACTCTTGTCGTTGTCCAGCAGCTTGCC
GATGGCGGCATCCAGGGTCTTACCCAAGAGTTTGGCCCGCTCGTTACCGGTCTTGATGCCGATATCCTCG
AAACCGGCGCCCAGCGCGAGGAACTCACCCAGAGAATCCCAGCGCAGGTGATTCTCCTCCACCAATTGTT
TGACGTGCTTGGGTGCCGAACCGCCCGCCCCCGTCTCGTACATTCCGCCGCCGGCCATCAGCGGAACGAC
GGACAGCATCTTGGCGCTGGTGCCTAACTCCAGGATCGGGAACAGGTCGGTGAGGTAGTCGCGCAGGATG
TTGCCGGTCGCGGCGATGGTGTCCAGTCCACGGACCAGGCGCTCGCACGTGTAGCGCATGGATCGCACTT
GCGACATGATCTGGATGTCCAGACCTTCGGTGTCGTGATCTTTCAGGTATGTCTTGACCTTCTTGATCAG
CTCGTTCTCGTGCGGGCGGTACGGGTCCAGCCAGAACAGCACCGGCATCCCGGAGATGCGCGCGCGGGTG
ACAGCCAGCTTGACCCAGTCACGGATCGGTGCGTCCTTGACGATGCACATGCGCCAGATGTCGCCGGCTT
CCACGTTCTCGGTCAGCAGCACCTCGCCGGTGGCGACATCGACGATGTTGGCGACGCCGTCCTCGGGAAT
CTCGAACGTCTTGTCGTGCGAGCCGTACTCCTCGGCCTGCTGGGCCATCAGACCCACATTGGGGACGGTG
CCCATCGTCGTCGGATCGAACTGGCCATTTGTCTTGCAGAAGTTGATGATCTCCTGATAGATGCGCGAGA
AGGTGGACTCCGGGTTGACCGCCTTGGTGTCCTTGAGCTTTCCGTCGGCGCCATACATCTTGCCGCCCGC
GCGAATCATCGCGGGCATCGAGGCGTCCACGATCACATCGCTCGGCGAGTGGAAGTTGGAGATACCTCTG
GCCGAATCGACCATCGCGAGCTCGGGGCGGTGTTCGTGGCAACGGTGTAGGTCCTCGATGATCTCGTCGC
GTTGCGACGCCGGCAGCGACTCGATCTTGCTGTACAGATCGGACAAGCCATTGTTGACGTTGACGCCCAA
GTCGTCGAACAGCTCCTGGTGCTTGGCGAAGGCGTCCTTGTAGAAGATCCTGACCGCGTGGCCGAAGACG
ATGGGGTGGCTGACCTTCATCATGGTCGCCTTGACGTGCAAGGAGAACATCACGCCGGTCTCGAACGCAT
CCTGCATCTGCTCTTCGTAGAAGTCGCACAGCGCTTTCTTGCTCATGAACATGCTGTCGATGACGTCGCC
GTCATCCAGCGGCACCTCGGGCTTGAGCACGATCGTCTTGCCGCTCTTGGCCAGCAGTTCCATCCTCACG
TTGCGCGCGCGGTCCAGTGTCATCGACTTCTCGCCGGCGTAGAAGTCACCGTGCCGCATGTGCGCTACGT
GGGTGCGTGAGGCCATCGACCACTCGCCCATGCTGTGCGGGTGCTTGCGCGCGTACTCCTTCACCGCTTT
GGGCGCCCGACGGTCCGAATTGCCTTGGCGCAGTACCGGGTTCACCGCGCTGCCCAGGCATCTGGCGTAG
CGCTCTTTGATGGCCTTCTCCTGGTCAGTCTTCGGGTCCGCCGGGTAGTCTGGGACCGCGTAACCCTTGT
CTTGCAGTTCCTTGATGGCGGCTACCAGCTGTGGCACCGAGGCGCTGATGTTCGGCAGCTTGATGATGTT
GGTGTCGGGTAGCTGAGTCAGCCGGCCCAGTTCGGCGAGGTTATCCGGTACCCGCTGCTCCTCGGTCAGG
TAATCGGGGAATTCCGCCAGGATGCGTGCCGCTACAGAGATGTCGCTGGCCTCGATCTTGATGCCCGCCG
GTTCGGCAAAGGCACGCACAATCGGCAGAAAGGCGTAGGTCGCCAGCAGCGGCGCCTCGTCGGTCAGCGT
GTAAATGATGGTCGGCTGTTCGGCGCTCATGGTGTTCTCCCGGCGTCACTGTCGGTCAGATGCTGAATCA
CTCCGCGTTGTAGCGGCGGTTACCAGTATCGCGGATTGCGCCGCACATGATTCGGGCGGTGTTCTGCGCG
ACGACGATCACTTTCTGTTTGCCCGAAGGCCGTCGAGGGCGACGTCGGTCACCTTTGCGGCCAACTCAGC
GTTGTAGCTCTGCATCGCTTGGCAGCCGACTAGGAGCGTCTTGACTTCAAGCACGTCTACGTCCGGCCGT
ACGGTGCCGGCGCGCTGGGCGGCGCGCAACAGGTCGGTGAGCAGGTCCAAGAAATCTGCCTCGGCTTCCG
GGGCCGCGCTGCTGATTTCAATCCCGACGCCGGCCAGCGCCTCGACCAGGCCGCGATCGGTGGCGCCCCA
CTGCAATACCATCGACCGCAGGAATGCAAACAGCGCGTCGCCGGGATGCTTGGATTTGAGCAGGGCATGT
CCCTTGTCGATGATGCGGTGCATCCGGTCGGCGATCACCGCCTGAAACAGCGCCTCCTTGGTCGGGAAAT
GCCGGTATACCGTGCCTGCGCCGACTCCGGCGCGCCGAGCGATCTCGTCAACGGGCACCGATAGACCGTC
GGCCGCAAAGGTTTGGTAGGCAACCTCCAATACGCGTGCCCGGTTACGGGCCGCGTCGGCACGCACCCGC
CGGTCAGTAGGAGCCAAGTCGTACCTCCGAAAGCCTTGACAAAGCGGGGCGCGCGTTCCGTATAGTTCGG
CTAAGCGGAGCGCTCGCCCCGCTTAGTCAAAGCATAGCGAGGAGCCCTCATGACCAAATGGACTGCCGCC
GACATTCCTGACCAGACCGGCCGGACCGCCGTCATCACGGGGGCCAACACCGGACTTGGATTCGAGACCG
CCGCAGCGCTTGCCGCCCATGGTGCACACGTGGTGCTGGCTGTGCGCAACCTCGACAAGGGCAAGCAGGC
GGCGGCACGCATCACCGAGGCCACCCCCGGCGCCGAAGTAGAGCTTCAGGAGCTTGACCTGACCTCGCTG
GCGTCGGTGCGCGCCGCCGCGGCACAGCTGAAGTCTGACCACCAGCGCATCGACCTGCTGATCAACAACG
CCGGGGTGATGTATACACCCCGACAGACCACAGCAGACGGCTTCGAGATGCAGTTCGGCACCAACCACTT
GGGCCATTTCGCGTTGACCGGCCTGTTGATTGATCGACTGCTGCCCGTCGCCGGTTCACGAGTGGTCACC
ATCAGCAGCGTCGGCCATCGCATCCGTGCCGCAATCCATTTCGACGACCTCCAGTGGGAACGCCGGTACA
GGCGGGTCGCCGCCTACGGCCAAGCCAAGCTCGCCAACCTGCTGTTCACTTATGAACTTCAGCGTCGGTT
AGCACCGGGCGGAACCACCATCGCGGTCGCGTCGCACCCGGGAGTGTCCAACACCGAACTGGTCCGCAAC
ATGCCACGGCCGCTCGTCGCGGTGGCGGCCATACTGGCGCCGCTGATGCAAGACGCCGAACTGGGGGCCC
TGCCGACATTGCGTGCCGCCACCGATCCCGCGGTGCGCGGCGGCCAGTACTTCGGACCCGATGGCTTCGG
TGAAATACGGGGCTACCCGAAGGTGGTGGCCTCCAGCGCCCAGTCTCACGACGAGCAGCTGCAGCGCCGC
CTGTGGGCTGTGTCCGAAGAGCTCACCGGGGTCGTCTATCCCGTCGGATGAGCCGGACTCAACGGCAACG
GTTGGTCAACACTCGACGATGTTGACTGCGACGTTGATGGCGAGCCCGCCGGCCGAGGTTTCCTTGTACT
TGGTGTGCATGTCCGCGCCGGTGGCGCGCATGGTGTCGATGACCTGGTCGAGGGTGACGCGATGGATGCC
GTCGCCGCGCAATGCCATCCGTGCGGCGTTGATGGCCTTGCCGGCGGAAATCGCGTTGCGTTCGATGCAG
GGGATCTGCACCAGCCCGGCGATGGGGTCACAGGTCAGGCCGAGGCTGTGTTCCATGGCGATCTCGGCGG
CGTTTTCCACTTGTCGCGGTGTGCCGCCGAGGATTTCAGCCAATCCGGCGGCGGCCATGGCGGCCGCGGA
GCCGACCTCGCCCTGACAGCCGACCTCGGCTCCGGAGATCGATGCTCGCTCCTTGAACAACGATCCGATG
GCTCCAGCAGTGAGCAGGAATCGCACGGTGACATCGTCGGGGTCCCCCGCGCCGGCCGACGTGTAGTGGA
TTGCGTAGTGCAGGACCGCCGGCACGATGCCGGCGGCACCGTTGGTCGGGGCGGTGACGACGCGCCCACC
GGAGGCGTTCTCCTCGTTGACTGCCAGCGCGACCAGGTTGACCCAGTCCTCAGCGAATTCCGGCTTGCGA
GTGGGGTCTTCGGCGTTCAAGCGGTCATACCACACCTTCGCTCGCCGGCGCACCCGGAGGCCGCCAGGAA
GCAACCCTTCGCGAGCGATGCTCCGCTGTTCGCACTCAACCATGACGTCGCGCAGGTGCAGCAGCGCGGC
GCGTACCTCGTTCTCGGTGCGGCAACATGTTTCGTTGCGCAGCGCCGCTTCGCTAATTGACACGTCGAGG
CGGTCACAGATGTCCAGCAGTTCTTGGGCCGACACGTAGGGAAGGGCAACTGAGCATGGATGTTGGCCGC
TGTTGCCGCTGGTCTGTTCCGTGACGATGAACCCTCCGCCCACCGAAAAATAAGTCTCGGTGGCCAAGAC
GCGGCCGTGTGGGCCCGCGGCAGTGAACGTCATTCCGTTGGGATGCGTTGGCAGAACGATGTCGGGATGC
AGGTCGATATCACGCTCGGTCAGCGGGACCGGAATGACACCGCCGATTCGCGTCACGCCGGACGCTGCGA
TCTCGGCGAGCCGGCGTTCCTTGTGTTCGGTGGTAATCGTTTCTGGCTGGCAGCCTTCCAGCCCCAGCAA
TATCGCCGACATGGTGCCATGACCGGCTCCGGTGGCCGCGAGCGAGCCGAACAGATCCACTCGCATCGCC
TCGAGGTCATCCAGGTGGCCCCGGCGGCGCAGCGCAACTACGAACTGGTTTGCCGCGCGCATCGGTCCCA
CGGTGTGGGAACTGGACGGCCCGATGCCGATGGTGAACAGGTCGAAGACGCTGATGGTCATGTCCGGTGC
AGTTCCGGGTAGAGCGGATAGCGTGCGGCCAGCCGCTGGACCTGGGCGCGCAGCGGACCCAGCTGGTCGT
CGTTGGTGGCCGTCAGTGCCGCCGCGATGAGGTCTGCCACGGCGCGGAAGTCGTTGTGGGAGAAGCCGCG
TGCGGCCAGCGCCGGGGTGCCGATTCGCAGGCCCGAGGTGATCATCGGGGGACGAGGGTCGAAGGGTACC
GCGTTGCGGTTGACGGTGATGTCCACGGCGGCCAACCGGTCTTCGGCTTGCTGGCCGTCGAGTTCGGCGT
CGCGCAGGTCGACTAGGACGAGGTGCACATCGGTGCCGCCGGTTAGCACCGCGATGCCACGTTCGGCGAC
GTCGGGCTGGGTCAACCGGCCGGCAAGGATGCGCGCGCCGTCGAGGCAACGTTGTTGGCGCTGCGCGAAT
TCAGGTTGTGCTGCCATCTTGAATGCGGTGGCCTTGGCTGCGATGACATGCTCGAGCGGCCCGCCCTGCT
GCCCAGGGAAGACCGCGGAATTGATCTTCTTGGCGATGGCCGGGTCATTGCACAAGATGATGCCGCCGCG
GGGCCCGCCGAGCGTCTTGTGAGTGGTGGAGGTGACGACGTGGGCGTGCGGCACCGGGCTGGGGTGCACG
CCAGCGGCGACCAGGCCGGCGAAATGCGCCATATCCACCATGAGCACGGCGTCGACTTCGTCGGCGATGG
CGCGGAAGCGGGCGAAATCCAGCTGGCGTGGGTACGCCGACCAGCCGGCGATGATCATTTTGGGCCGGTG
TGTGCGCGCTGCCTCGGCGACGGCATCCATGTCGACCAGGTAGTCCTCTTTGGACACCTCGTAGGCGGTG
GCGTGGTAGAGCTTGCCGGAAAAGTTGATCCGCATCCCGTGGGTCAGGTGACCGCCATGAGCCAGCGACA
ACCCCAGGATGGTGTCGCCGGGGTTTAGCAGCGCATGCATGGTGGCGGCGTTGGCGGTGGCCCCCGAATG
TGGTTGCACGTTGGCGTATTCGGCGCCAAAGAGCGCTTTGACGCGGTCGATAGCCAACTGCTCGACACCG
TCGACGAATTCACAGCCACCGTAGTAGCGCCGGCCCGGGTAGCCTTCGGCGTACTTGTTGGTCAAGACCG
AACCTTGGGCCTGCATCACGGCCAGCGGTGCATAGTTCTCCGAAGCGATCATCTCCAAGCCGGATTCTTG
ACGGCGCAGCTCGCCGTCGATCAGGGCGGCGATGTCCGGGTCGAAGGCGGTCAGGGAGTCGTTGAGGGTG
TTCATCAGCTCAGTCCGGTCTGTTCGGCGTACTCGGGGGCGGTCAAGGGTGTTCCCGGAGCAATCGGCTG
CCCGGCCAAATGGGCATCCGGCGGCCGCGACATCGTTTCGGCCACGGCGAGGTCGCCAACAGTTCGATCG
TGCGGTTCAGACAAGGGCCAACTCCGGTTTCGACGAGCCCGGATCGCGCCGGGCTGGTTGCGCCCTCCCC
GCTCTGTCCTGAAACCTGAGAGTCTGCGGCGTCGCATCATGGCGCCGCTCTACACCTTCGGTCAGGCACG
GTCGGTGCGACCGTCCCTGTCTCCAGAGTTGCCTCGGCGGTGTGGTGCTTGGGCCTGAGAGATTCTCGGG
GAGGAGATTGCTCCTACGGCGCCTCGACATGGAGGTTCTCCCACATCGCGTCAGCGGCTGTTCGATTGTG
ACGGAAAGCAACATACACACCACGCATGTGTTTTGTCACCCTGCGGTCGGTGGTAGTCGGACGGCCCAAT
CAGACAGCGCGGGTCATATCACGCGTTCGTGCACAGTTGGGTGTTTATCCACAGGGGTGCGTTTGTCGGC
GGCTGGCGGGGCGTGGCGGCGATAGCATTCGAATATGAGTTCGATCACGGTGTCGGTGGACCCGGTGGAC
CCGGTGGACCCGGTGGACCCGGTGGACGCCGTGGTCGCCGCGGGATCAGACGGGCTCACTGTGGCCCGCA
TCGAGTCCGAGATCGGGGCCTTGGAGTTCCTGAACGAACTGCGCACTGAACTCAAGAGTGGACAGTTTCG
ACCTCAACCGGTGCGGGAACGCAAGATCCCCAAACCGGGCGGGTTGGGCAAGGTACGGCGGCTGGGGATT
CCCACAGTGGCCGACCGGGTCGTTCAGGCGGCGTTGAAACTGGTGCTAGAACCCATCTTTGAGACCGACT
TCGAGCCGGTCTCCTACGGGTTTCGGCCCGCGCGACGCGCGCACGACACGATCGCTGAGATTCACTTGTT
CGGCACCCAGGAGTATCGCTGGGTGCTCGACGCTGATATCAAGGCGTGCTTTGACCGCATCGACCACGCG
GACCTGATGGACCGGGTGCGTCACCGGATCAAAGACAAGCGGGTGTTGCGGCTGGTGAACTGGCAGCGCA
TTCGGCATCGCTGGAATTGGACCGACGTCCGCCGCTGGCTCACCGACCCCACCGGGCGGTGGCACCCCAT
CAGCGCGGACGGGATCACCCTGTTTAACCCCGCCGCGGTGCCCATTCGGCGATACCGCTATCGGGGCAAC
ACGATCCCCACTCCCTGGACTCAGGCTGTCTGAACCACCCCATCGGCAGATTCCGTGAAGAGCCAGATAC
GGTGAAAGTCGCACGTCCGGTTCGAAGGGCGGCCACGGGAAACGGACCCGCAGCAACGCGGGCACCGCAC
CCATGGTCGACCCAACTGCCACGCACCCGGTGACCGGTGCGAAGTCCACCATATCGACCAGTGGGCAACC
GGCGGCTCAACCGATATCGACAAACTCACCTTCACCTGCACACCCAACCACAAGCTAGTCGGGAAAGGCT
GGCAGACAAGGAAACGGTCCGACGGCCAAACGGAATGGATCCCGCCACCCCACCTCGACCGCGGTGCCCA
CACCAACGACTACCACCACCCCGAACGCCTCTTCGACCACTAGCGGGCCGCGCCCTGACCACAAAACGTC
AAGACCAGGCCCCACAAGTGCGCCACGTTGGTAGCGTCTGGGAATGCTCTTCGCGGCCCTGCGTGACATG
CAATGGAGAAAGCGCCGCCTGGTCATCACGATCATCAGCACCGGGCTGATCTTCGGGATGACGCTTGTTT
TGACCGGACTCGCGAACGGCTTCCGGGTGGAGGCCCGGCACACCGTCGATTCCATGGGTGTCGATGTATT
CGTCGTCAGATCCGGCGCTGCTGGACCTTTTCTGGGTTCAATACCGTTTCCCGATGTTGACCTGGCCCGA
GTGGCCGCTGAACCCGGTGTCATGGCCGCGGCCCCGTTGGGCAGCGTGGGGACGATCATGAAAGAAGGCA
CGTCGACGCGAAACGTCACGGTCTTCGGCGCGCCCGAGCACGGACCTGGCATGCCACGGGTCTCAGAGGG
TCGGTCACCGTCGAAACCGGACGAAGTCGCGGCATCGAGCACGATGGGCCGACACCTCGGTGACACTGTC
GAGGTCGGCGCGCGCAGATTGCGGGTCGTTGGCATTGTGCCGAATTCCACCGCGCTGGCCAAGATCCCCA
ATGTCTTCCTCACGACCGAGGGCTTACAGAAATTGGCGTACAACGGGCAGCCGAATATCACGTCCATCGG
GATCATAGGTATGCCCCGACAGCTGCCGGAGGGTTACCAGACTTTCGATCGGGTGGGCGCTGTCAATGAT
TTGGTGCGCCCATTGAAGGTCGCAGTGAATTCGATCTCGATCGTGGCTGTTTTGCTGTGGATTGTGGCGG
TGCTGATCGTCGGCTCGGTGGTGTACCTTTCGGCTCTTGAGCGGCTACGTGACTTCGCGGTGTTCAAGGC
GATTGGCACGCCAACGCGCTCGATTATGGCCGGGCTCGCATTACAGGCGCTGGTCATTGCGTTGCTTGCG
GCGGTGGTGGGCGTCGTCCTGGCGCAGGTGTTGGCACCACTGTTTCCGATGATTGTCGCGGTACCCGTCG
GTGCTTACCTGGCGCTACCGGTGGCCGCGATCGTCATCGGTCTGTTCGCTAGTGTTGCCGGATTGAAGCG
CGTGGTGACGGTCGATCCCGCGCAGGCGTTCGGAGGTCCCTAGCGGTGGGCGATCTCAGCATTCAGAACC
TCGTCGTTGAGTACTACAGCGGTGGATACGCGCTTAGGCCGATCAACGGTTTGAACCTCGACGTGGCAGC
CGGGTCGTTGGTGATGCTGCTCGGACCCAGCGGCTGCGGCAAGACGACACTGCTTTCCTGTCTGGGCGGC
ATTCTGCGCCCGAAGTCTGGGGCGATCAAGTTCGACGAAGTCGACATCACGACGCTACAAGGCGCCGAGC
TGGCGAACTACCGGCGTAACAAGGTCGGCATCGTGTTCCAGGCGTTCAATCTGGTGCCCAGCCTGACCGC
TGTCGAGAACGTGATGGTGCCGTTACGCTCGGCCGGGATGTCACGCAGGGCGTCGCGTAGGCGTGCCGAA
GAACTGCTGGCGCGCGTCAATCTCGCGGAACGAATGAATCATCGACCCGGTGATCTGAGCGGAGGTCAGC
AGCAACGAGTCGCGGTGGCACGCGCGATTGCGCTGGATCCGCCACTGATCCTCGCTGACGAACCGACCGC
ACACCTGGATTTCATCCAGGTGGAGGAGGTGCTGCGGTTGATCCGCGAACTGGCCGATGGCGAGCGTGTG
GTCGTGGTCGCAACCCACGACAGCAGGATGTTGCCGATGGCCGATCGCGTCGTTGAGCTGACACCCGATT
TCGCGGAGACAAATCGGCCACCTGAAACCGTACATCTTCAGGCCGGCGAGGTGCTGTTCGAGCAGAGCAC
GATGGGCGACCTGATCTACGTGGTGTCGGAGGGCGAGTTTGAGATTGTGCACGAATTGGCCGACGGCGGT
GAGGAATTGGTCAAGGTTGCCGGGCCGGGGGATTACTTCGGCGAGATAGGCGTGCTGTTTCACCTGCCGC
GCTCGGCGACCGTGCGTGCCCGCAGCGACGCGACGGCCGTCGGCTATACCGTGCAGGCGTTTCGTGAGCG
GCTCGGCGTGGGGGGTCTGCGCGATCTGATCGAGCATCGTGCGCTTGCCAACGACTAACCCGGCTTGGCC
GGAACTAGCCACTGCCGGGGCAGCGGTGGCGGTTCACACCGCGTGCGCGTTTGGAGGTCCCTGAGCGATG
GGCGATCTGAGCATTAGCCAGGTGTCGGCGCGTCCGGGACGGATCGGGATTCGCGCTAGGCAAATGTTCG
ACGGATACCGGTTTCAGCGTGGTCCCGTGCTGGTCGTGGTCGAGGATGGTCGGATCAGCGCGGTCGATTT
TGCTGGCTCCGCCTGCCCCGATATGAACCTGGTTGATCTGGGTGAATCGACTTTGTTGCCGGGTCTGGTG
GATGCGCATGCGCATTTGTGCTGGGACCCCGACGGTAGGCCAGAGGATTTGGCCGGCGACCCCCATGCGG
TGCTGGTGGGACGGGCGCGACGGCACGCCGCGGCCGCGTTGCGCTCCGGGATCACCACGATTCGCGATCT
CGGCGACCGTGACTATGCGGCCTTGGCGCTGCGGGAGGAGTATCGGCAGAAAACGACGGTGGGGCCGGAA
CTGGTGGTTTCTGGGCCACCATTGACTCGCAGCGGCGGGCATTGCTGGTTCCTCGGCGGCGTGGCCGATA
GCGTCGAGGAGCTGGTTGATGCGGTGCAGGAGCGGGCCGCGCGGGGAGCGGATTGGATCAAGGTGATGGC
CACGGGCGGATTCGTTACCACAGCATCCGATCCGTGGCAGCCGCAGTACGGCAGCGGCCAACTGGCCGCG
GTGGTGGCGGCCGCCGAGCAGGTAGGTCTACCGGTGACCGCACATGCACATGCCACCGCAGGGATCGCCG
CGGCGGTCGCCGCGGGTGTTGACGGCATCGAGCACTGCACGTTCTTGAGCGAAGGCAGCGCCGCCGCCAG
CCCGGATGTTGTTGAAGCGATTGTTGCCCAAGGTGTGTGGTGCGGTATGACGATTCCCCGGGTGTATCCG
GAGATGCCGGAGAACCTTGTCGCGGTTGTGCAGGATGGATGGCGAAACATCCGCCGGCTCATCGACGCCG
GTGCGCGTGTCGCCCTGTCCACCGACGCTGGAGTCGCCCCGGGCAGACGCCATGACGTGCTCCCCGACGA
TTTGGTGTATCTGTCTCGACACGGGTTCACCAGCACAGAGGTGCTGACCGGCGCCACCGCAGCGGCCGCT
GCCAGCTGTGGGCTCGGCCACCGCAAGGGTCGCATCGCGCCGGGCTACGACGCTGATCTGCTGGCTGTTG
CGGCAGGTGTGGACCATGACCCCGCCGGACTCTGCGACGTCAAAGCCGTCTGGCGCAGCGGAACCCAGGT
ACCGCTACAAGCATCCGCTGTGGGCTACAACACCCCGTCATAACCCCGTCATAAAATGCAGGACAGCATC
TTCAATCTGTTGACCGAGGAACAGCTTCGGGGTCGCAACACGCTCAAGTGGAACTATTTCGGGCCCGATG
TAGTGCCACTGTGGCTGGCGGAGATGGACTTTCCCACCGCACCGGCTGTGCTCGACGGGGTGCGGGCGTG
CGTCGACAACGAGGAGTTCGGCTACCCGCCGTTGGGCGAGGACAGCCTGCCGAGGGCGACGGCCGATTGG
TGCCGACAACGCTACGGTTGGTGCCCCCGACCGGACTGGGTCCGCGTCGTGCCGGATGTCCTGAAGGGGA
TGGAAGTCGTCGTCGAATTCCTTACCCGGCCGGAGAGTCCGGTCGCGTTGCCGGTTCCGGCTTACATGCC
GTTTTTCGACGTCCTGCACGTCACCGGCCGCCAACGAGTGGAAGTCCCAATGGTGCAGCAAGACTCGGGA
CGCTACCTGCTGGACCTGGACGCTCTGCAGGCCGCGTTCGTCCGCGGTGCCGGATCGGTGATTATCTGCA
ATCCGAATAACCCACTGGGTACGGCGTTCACCGAAGCCGAGCTACGTGCGATTGTGGATATCGCGGCCCG
CCACGGCGCCCGGGTGATCGCGGATGAGATCTGGGCACCGGTGGTCTACGGATCGCGCCATGTCGCCGCC
GCTTCGGTGTCGGAGGCGGCGGCTGAAGTCGTGGTCACGTTGGTGTCGGCGTCCAAAGGCTGGAACTTGC
CGGGTCTGATGTGCGCTCAGGTGATCCTGTCTAACCGCCGTGACGCCCACGACTGGGACCGGATCAACAT
GTTGCACCGCATGGGCGCATCAACGGTCGGTATCCGCGCGAACATCGCCGCCTACCATCATGGCGAATCT
TGGTTGGACGAGCTGCTCCCTTATCTGCGGGCGAACCGTGATCATCTGGCACGGGCGCTGCCGGAGTTAG
CTCCCGGGGTAGAGGTCAACGCTCCGGACGGTACCTACCTGTCGTGGGTGGATTTCCGTGCGCTGGCTCT
GCCGTCTGAACCGGCGGAATACCTGCTCTCGAAGGCGAAGGTGGCGCTGTCGCCTGGCATTCCGTTCGGC
GCCGCGGTGGGCTCGGGATTTGCGCGGCTGAACTTCGCCACCACCCGCGCAATACTGGATCGGGCGATCG
AGGCTATCGCGGCCGCCCTGCGCGACATCATCGATTAAGCCAACCAGTAGATTCACAACGCTGCGGCGTG
TTGGGTCAGGCTGAAGAAGATGTAGGCGAGGCAGATCAGGAAGTTCAGTGCCACGAGAACCAAACCCAGA
CAGATTAGTGAATGCGTGGCTCGGCGTTGTAGGCGGTGGAATTTCGCGACGCGCTTCTCATGGTTCAGCT
GGGTCACGATCAGTGCGAACTTGACGTCGGTCCATTCTTCGTCGGCGGCGGGAGCGCCCAACAGCATTTC
CTGAAGGCGCTTCGGCGGGGCTTCGACGCCGACCCGCGCGAAGTGCTGGCTCAGCCGCCGGGCTTGCCTG
CGGCCAAGAATCTGACCCCGCACCGGTGGCTGATGCGAGAGCTTCCTTCGTTCGTCCCCCCAGTGGTTGG
ACGGGGTCGTCACAGCGGGCATTCTAAGTCCCGCGGGCCACAAAAGGCAGTGCCGCGGAACTTCTTGGCC
CAAACGGGCACCCGGCTACGTGCGCACCGCGACCGTCGACAACTGGTCGGCGAGCCGGTCCGGGGAATCC
ACCATCGAGAACGTCCGTGCTCCCTCGATTACCTCGAAACGGGCGCGCGGGATGGTCGCGGCGAGCCGTT
GACCGTTCTCGAGTGCGAAGAACACGTCATCCGCCGACCACGCGATGAGCGCCGGCTTGTCGAATTCAGG
CAGCCGGGCGGCGACTGCGGTGGTGACTTCGGTGCGCAGCGATAGCGAGAGCTGACGCAGGTCTTCGGCG
ATGGCCGGGTTGGATAGCGCCGGACGAACCCAGGCCCGGGTGAGATGGTCGATGTTGTGGTGCGACAAAC
CGGCATACGCGCGGTTACGCGCGGCCGGTGCCCGCATCACCTGGATCGCGGCCCGGAACAGGGTGGCCGA
TTTCGCGGCCAGGATCACCGGTTTGAGGATCGGCGGCGGAAAGTGTTCGAACGCATCGCAACTAGTGAGG
ACCAGGGCACCGAGCCGTTCGGGATAGTGGACCGCGACGAGCTGGGTGACGACCCCGCCGGTGTCGTTGC
CGACCAGCACCACGTCCTTGAGCTCGAGCGCGGCAAGGACGTCGGCGACGATGCCGGCAACCCCGCCGAT
GGTCTGGTCGGCGCCGGGGCGTAGCGGCTTAGGATGCGCACCCAGCGGCCAGGTGGGGGCGATGCAGCGC
AGGCCACGACCGGCGAGTCGCTCACTGACCCGTCGCCATAGTTGACCGCCCATCATGTACCCGTGCACGA
ACACGACAGGCCTGCCAGTTTCGGGTCCGGTTGCTTCGTAATGAATAGTTCCGGCACTAATGTCGATCGT
CGACATGGATGCCCACCCTTCGAGGTACATTTACAAGCAGACTGCCGGTAACTTACCAACAGATTGTATG
GAAATCAAGAGACGCACCCAGGAGGAACGCTCCGCGGCGACCCGCGAGGCGCTGATCACCGGGGCCCGCA
AGCTGTGGGGGTTACGGGGTTATGCGGAGGTGGGGACGCCGGAAATCGCGACCGAGGCGGGGGTCACGCG
GGGGGCGATGTACCACCAATTCGCCGATAAAGCAGCACTATTCCGCGATGTGGTGGAGGTCGTGGAGCAA
GACGTGATGGCCCGGATGGCCACCTTGGTCGCCGCCTCGGGGGCGGCGACGCCGGCCGATGCAATCCGGG
CAGCGGTCGATGCCTGGCTCGAGGTATCTGGTGATCCGGAGGTGCGTCAGCTGATCCTGCTGGATGCGCC
CGTCGTGCTGGGCTGGGCGGGTTTCCGCGACGTCGCCCAGCGATACAGCCTGGGCATGACCGAACAGTTG
ATCACCGAGGCGATCCGGGCCGGCCAGTTGGCTCGTCAACCGGTGCGGCCGCTGGCCCAGGTGCTCATTG
GCGCGCTCGACGAGGCGGCGATGTTCATCGCCACCGCCGACGACCCCAAGCGCGCCCGTCGGGAGACCAG
ACAGGTGCTGCGCCGGCTCATCGACGGGATGCTTAACGGCTAGCGCTGGGCGCGGCCTCGGCAAAATGGC
TTGCGGACCGGGATCTGAGTTCCAGAACTGGGCGCAGGACTGGCTGGTCACCACTTGGCGGCGAGGCGTG
TCCATTCCGCTGCCAGGTCGCGGTCCCGGTGGAAGCCGCGCAGGGTAATCAGCTCGATAGCTTTGCGCGC
ATCTTGGATATCTTGAGGCGATGCGGCGTCCACGAGCGCACGTAGATCACTGCGATCCTGGGGTCGCCGA
TCATCATCTCTCGCAAGAAGTTTCATCGCGATCAGATGCGCCGTTGTGGCCACCGGAGCGACTAGATCGG
GCAAGATCTCGATCTCCTCGGCAGCCTCCGCAATCTCCGGTTCGATGCCACAGCTCGCGAAAAGGAGGTC
CACCACAACATTCGCGGCAGTGTCTGCGGTTGCTCCGAGACGGACCGCTGCCAACCGTCTGGCCGCGTCC
TGCTCTACCGACGCCAGGAGATGGTACTGCTGGGTAAGAAGTTGACGGACTAAAGATTCCGCGGCATCGT
CGTTTGCCACCGCGACAACAATGTCCACGTCACGGGTGAAACGTGGTTCGGATCGCGCAGACACCGCGAA
ACCACCAACCAGCGCCCACCGCTGACGCAATCCGGTCAGGTCCTTGGCGACCCTACGGAGTGTCGACTCC
ACAGCGTTCATGTGAACCGTGTGGACGTCGGGCCTGCGCTGTCACCCTCCTCCGCCCCGGGACGCGTCAT
CCTCCACGCGTCGATAGCTGCTTCAATTTCAACAACGTCCGCATTGGGCCGTTCACGACCCAGCCTCATG
CGCTGCATCTGCTCGCCAACCTCGTACATGTCCAGAGCGAGCCTCAGCTTCTGCGCAGCGACGGAAACTG
CCACACTCAAAGCCTACTGGGCGCACGTGTGGCAACGAGTCGATCCACACGAAATGCCGCCGTTGGGCCG
CGGACTAGCCGAATTTTCCGGGTGGTGACACAGCCCACATTTGGCATGGGACTTTCGGCCCTGTCCGCGT
CCGTGTCGGCCAGACAAGCTTTGGGCATTGGCCACAATCGGGCCACAATCGAAAGCCGAGCAGGTGGAAC
CGAAACGCAGTCGCCTCGTCGTATGTGCACCCGAGCCATCGCACGCGCGGGAATTCCCGGATGTCGCCGT
ATTCTCCGGCGGCCGGGCTAACGCATCCCAGGCCGAACGGTTGGCTCGTGCCGTGGGTCGCGTGTTGGCC
GATCGGGGCGTCACCGGGGGTGCTCGGGTGCGGCTGACCATGGCGAACTGCGCCGATGGGCCGACGCTGG
TGCAGATAAACCTGCAGGTAGGTGACACCCCATTAAGGGCGCAGGCCGCCACCGCGGGCATCGATCATCT
GCGACCCGCACTGATCAGACTGGATCGACAGATCGTGCGGGCGTCGGCACAGTGGTGCCCCCGGCCTTGG
CCGGATCGGCCCCGCCGGCGATTGACCACGCCGGCCGAGGCGCTAGTCACCCGCCGCAAACCGGTCGTGC
TAAGGCGCGCAACCCCGTTGCAGGCGATTGCCGCTATGGACGCCATGGACTACGACGTGCATTTGTTCAC
CGACGCCGAGACGGGGGAGGACGCTGTGGTCTATCGGGCTGGACCGTCGGGGCTGCGGCTGGCCCGCCAG
CACCACGTATTTCCCCCAGGATGGTCACGTTGTCGCGCCCCAGCCGGGCCGCCGGTGCCGCTGATTGTGA
ATTCGCGTCCGACACCGGTTCTCACGGAGGCCGCCGCGGTGGACCGGGCGCGCGAACATGGACTGCCATT
CCTGTTTTTCACCGACCAGGCCACCGGCCGCGGCCAGCTGCTCTACTCCCGCTACGACGGCAACCTCGGG
TTGATCACCCCGACCGGTGACGGCGTTGCCGACGGTCTGGCATGAGCCCGGGCTCGCGGCGCGCCAGCCC
GCAAAGCGCCCGGGAGGTGGTCGAGCTCGACCGTGACGAGGCGATGCGGTTGCTGGCCAGCGTTGACCAT
GGGCGTGTGGTGTTCACCCGCGCGGCGCTGCCGGCGATCCGTCCAGTCAATCACCTCGTGGTCGACGGTC
GGGTGATCGGGCGCACCCGCCTGACGGCCAAGGTGTCCGTTGCGGTGCGATCGAGCGCCGATGCCGGTGT
CGTGGTCGCCTACGAAGCCGACGACCTTGATCCGCGGCGTCGGACGGGGTGGAGTGTGGTGGTGACGGGA
CTGGCGACCGAGGTCAGCGATCCCGAGCAGGTTGCCCGCTACCAGCGGCTGCTACACCCGTGGGTGAACA
TGGCGATGGACACCGTGGTCGCGATCGAACCCGAGATCGTCACCGGCATCCGCATCGTTGCTGACTCGCG
TACGCCGTAGCCGATTGGCCGCGGGCGGCCCGCACGCATCCGCACTATCTGATAAATTCTTCAACTCGTC
AACCGATGTAACGCTGAAGCTCTCAGGAGACGCGGTGGAGTCCGAACCGCTGTACAAGCTCAAGGCGGAG
TTCTTCAAAACCCTTGCGCATCCGGCGCGGATCAGGATTTTGGAGCTGCTGGTCGAGCGGGACCGTTCGG
TCGGTGAGTTGCTGTCCTCGGACGTCGGCCTGGAGTCGTCGAACCTGTCCCAGCAGCTGGGTGTGCTACG
CCGGGCGGGTGTTGTCGCGGCACGTCGTGACGGCAACGCGATGATCTATTCGATTGCCGCACCCGATATC
GCCGAGCTGCTGGCGGTGGCACGCAAGGTGCTGGCCAGGGTGCTCAGCGACCGGGTGGCGGTGCTAGAGG
ACCTCCGCGCCGGCGGCTCGGCCACGTAACGCCATGGGTTGGGTTGCCAAGATTTTCCGTGTTGGCCGGG
TGGTCGAGCCCGCGGCCCCCTTACCGGCGGCGATAGCCGAACCACCCGCCGGGGTACGGGGTTCGCTGCA
GATCCGACATGTTGACGCGGGTTCGTGCAACGGGTGTGAGGTGGAGATTTCGGGCGCCTTTGGCCCGGTG
TATGACGCGGAGCGGTTCGGGGCGCGGCTGGTCGCCTCGCCCCGACACGCCGATGCGTTGTTGGTGACCG
GCGTGGTCACGCACAACATGGCCGGCCCACTGCGCAAGACCCTGGAGGCCACGCCGCGCCCGCGGGTGGT
AATCGCGTGCGGGGATTGCGCGCTGAACCGGGGGGTGTTCGCCGACGCCTACGGCGTGGTCGGTGCGGTC
GGCGAGGTGGTACCCGTCGACGTCGAGATCGCCGGCTGCCCGCCGACACCCGCGGCCATCATGGCGGCGC
TGCGATCGGTGACCGGGAAATGACCGCTGCACCGACGGCCGGCGGGGTCGTCACTTCGGGCGTGGGCGTT
GCCGGGGTCGGCGTGGGGTTGCTGGGCATGTTTGGACCGGTGCGTGTAGTGCACGTCGGTTGGCTGCTTC
CGCTGTCCGGCGTGCACATCGAGCTCGACCGGTTGGGCGGATTCTTCATGGCGCTCACGGGCGCGGTAGC
GGCTCCGGTCGGTTGTTACCTGATCGGCTACGTGCGCCGTGAACACCTCGGTCGGGTCCCGATGGCGGTG
GTGCCGCTGTTCGTCGCGGCGATGCTGTTGGTGCCGGCCGCGGGCTCGGTGACGACGTTTCTGCTGGCGT
GGGAGCTGATGGCGATCGCGTCGCTGATCCTGGTGCTCTCCGAGCACGCCCGCCCGCAGGTCCGCTCGGC
GGGCCTGTGGTACGCCGTGATGACTCAGCTGGGATTCATCGCAATCCTGGTCGGGCTGGTGGTGTTGGCG
GCGGCCGGGGGTTCCGACCGGTTCGCCGGCCTCGGGGCAGTCTGCGACGGGGTCCGCGCCGCCGTATTTA
TGCTCACGCTGGTCGGGTTTGGTTCGAAGGCGGGCCTGGTGCCACTGCACGCCTGGCTGCCGCGGGCCCA
CCCGGAGGCGCCGAGCCCGGTGTCGGCGTTGATGAGCGCGGCGATGGTCAACCTGGGCATCTACGGCATC
GTCCGTTTCGATCTGCAGCTGCTGGGGCCGGGCCCACGCTGGTGGGGGCTTGCGCTGCTGGCCGTGGGCG
GCACGTCCGCGCTGTATGGGGTGCTGCAGGCTTCGGTGGCCGCCGATCTCAAACGGCTGCTGGCCTATTC
GACGACCGAGAACATGGGCCTGATCACGCTGGCGCTCGGTGCGGCAACACTTTTCGCGGATACCGGAGCC
TACGGGCCGGCGTCGATCGCCGCCGCCGCAGCGATGCTGCACATGATTGCGCACGCGGCGTTTAAGAGCC
TCGCCTTCATGGCGGCCGGATCTGTGCTGGCCGCGACCGGGCTGCGCGACCTGGACCTGCTCGGCGGGCT
GGCCCGCCGAATGCCGGCGACCACCGTCTTTTTCGGGGTGGCCGCACTGGGCGCATGTGGTCTGCCGTTG
GGCGCCGGGTTTGTCAGTGAGTGGCTGCTGGTCCAGTCGTTGATCCACGCTGCCCCCGGACACGACCCCA
TCGTGGCGCTGACGACACCGCTGGCGGTCGGCGTGGTCGCACTGGCCACCGGTCTGAGCGTGGCGGCGAT
GACCAAGGCCTTCGGGATCGGGTTTCTCGCCCGTCCCCGCTCCACCCAAGCCGAAGCGGCGCGTGAGGCG
CCGGCCAGCATGCGCGCCGGCATGGCGATCGCGGCGGGCGCCTGCCTGGTGCTGGCGGTGGCACCGCTGC
TGGTCGCACCCATGGTGCGGCGGGCCGCCGCGACGCTGCCGGCCGCTCAGGCGGTCAAGTTCACCGGTCT
GGGCGCCGTGGTGCGGCTGCCCGCGATGTCCGGGTCGATCGCGCCCGGCGTGATCGCCGCCGCTGTGCTC
GCCGCGGCGTTGGCGGTAGCCGTCCTCGCGCGGTGGCGTTTCCGCCGGCGCCCGGCGCCGGCCAGGTTGC
CGCTGTGGGCTTGCGGCGCGGCCGATCTCACCGTGCGCATGCAATACACGGCCACGTCGTTCGCCGAGCC
GCTGCAGCGGGTCTTCGGCGACGTGCTGCGCCCGGACACCGACATCGAGGTCACCCACACCGCCGAGTCG
CGCTATATGGCCGAGCGGATCACCTACCGGACCGCGGTCGCCGACGCGATCGAACAGCGCCTCTATACGC
CGGTGGTCGGGGCGGTGGCCGCCATGGCCGAGCTGCTGCGCCGTGCCCACACCGGCAGCGTGCACCGCTA
CCTGGCCTACGGCGCGCTGGGCGTACTGATCGTGCTGGTGGTCGCGAGGTGAACGTGATGTCCTACCTAG
CGGGCGCCGCGCAAATCGGCGGGGTCATGGTGGGTGCGCCGCTGGTCATCGGTATGACGCGGCAGGTACG
GGCACGCTGGGAAGGCCGGGCCGGCGCCGGCCTGCTGCAACCGTGGCGTGATCTGCTCAAACAGCTTGGC
AAGCAACAGATCACACCGGCGGGGACGACGATCGTGTTCGCCGCCGCGCCGGTGATCGTCGCCGGGACAA
CGCTTTTGATCGCCGCGATCGCACCTCTGGTGGCCACCGGGTCACCCCTGGACCCCAGCGCCGACTTGTT
TGCCGTGGTCGGGCTGCTATTCCTGGGCACCGTCGCACTGACCCTGGCCGGCATCGACACCGGCACCTCT
TTCGGCGGCATGGGCGCCAGCCGCGAGATCACCATCGCCGCACTGGTCGAACCAACGATCCTGCTGGCGG
TGTTCGCGCTGTCCATCCCCGCCGGATCGGCCAATCTCGGTGCGCTGGTGGCGAGTACGATCGACCACCC
GGGCCACGTGGTGTCGCTGGCCGGCGTACTGGCCTTCGTGGCGTTGGTGATTGTCATCGTCGCCGAGACC
GGGCGGCTGCCGGTGGACAACCCGGCCACCCACCTGGAATTGACGATGGTGCACGAGGCCATGGTCCTCG
AGTACGCCGGCCCACGGCTGGCGCTGGTCGAATGGGCGGCCGGGATGCGGCTCACGGTGCTGCTGGCACT
GCTGGCGAATCTGTTCCTGCCGTGGGGGATCGCCGGCGCCGCGCCCACCGCGCTCGACGTGTTGACCGGC
GTGGTGGCGGTGGCGGCCAAGGTCGCGATTCTCGCGGTGCTGCTGGCGACGTTCGAGGTGTTCCTCGCCA
AACTGCGATTGTTCCGGGTACCCGAACTGCTGGCCGGCTCGTTTCTGCTGGCCTTGCTCGCGGTCACCGC
CGCCAACTTCTTCACGGTGGGGGCGTGAGGGGCCAGCGATGAGTAACGCCAACTTCTCGATCCTGGTCGA
CTTCGCCGCGGGTGGGCTGGTGTTGGCGTCGGTGCTGATTGTCTGGCGCCGCGACCTGCGGGCCATTGTG
CGGCTGCTGGCCTGGCAGGGTGCTGCGCTGGCCGCGATCCCGCTACTGCGCGGCATCCGCGACAACGACC
GTGCGCTGATCGCGGTGGGCATCGCCGTGTTGGCGCTGCGCGCGCTGGTGTTGCCCTGGCTGCTGGCCCG
CGCGGTGGGCGCCGAAGCGGCCGCGCAGCGGGAGGCCACCCCGTTGGTCAACACCGCCAGCTCGCTGCTG
ATTACCGCCGGACTGACCCTCACCGCGTTCGCGATCACCCAGCCGGTGGTCAACCTGGAACCGGGCGTCA
CCATCAACGCGGTGCCGGCCGCGTTCGCGGTGGTGCTGATCGCGCTGTTCGTGATGACCACGCGGCTGCA
CGCGGTCTCGCAGGCCGCCGGATTCCTGATGCTAGACAACGGGATCGCGGCGACCGCATTCCTGCTCACC
GCCGGGGTGCCGCTGATCGTCGAACTTGGTGCCTCGCTGGACGTGCTGTTCGCGGTCATCGTGATCGGCG
TGTTGACCGGCCGGCTGCGCCGCATTTTCGGCGATGCCGACCTGGACAAGCTGCGGGAGTTGCGGGATTG
ATGACCGGTTTGCTGCTTGCCGCGATCCTCGCACCGCTCGCCGCGTCAATCGCCTCCTTGATCACCGGGT
GGCGACGCACGACGGCGACGCTCACCGCGCTGTCCGCCACGACGGTGCTGGCCTGCGCTGTGGCGATGGG
GTTTTGGATGGGGTCGGGGGCGCAGTTCGGGCTGGGCGGTCTGCTGCGCGCCGATGCGCTGACGGTGGTC
ATGCTCGTCGTCATCGGGATCGTCGGCACACTGGCCACCGCGGCGAGCATCGGCTACATCGACACCGAGC
TGGCACACGGGCATATCGACGGACGTAGCGCTCGGCTGTATGGGGTGCTGACCCCGGCGTTTCTTTGCGC
GATGGTTCTGGCGGTGTGCGCCAACAACATCGGCGTCATTTGGGTAGCGATCGAGGCCACCACGGTGATC
ACCGCGTTTCTGGTGGGGCATCGCCGCACCCGCACCGCGCTGGAAGCGACCTGGAAATACGTGGTGATCT
GTTCGGTCGGGATCGCCGTCGCCTTCTTGGGTACCGTGCTGCTGTATTTCGCCGCGCGGGATTCCGGTGC
CGCTGCTGCCGGCGCGCTGAACCTCGATATCCTGGCCGAACACGCCGCCGGCCTAGACCCCGGGGTCGCT
CGACTGGCCGGCGGGTTGCTGCTCATCGGTTATGGCGCCAAGGCGGGCCTCTTCCCGTTTCACACCTGGC
TGGCGGACGCGCACAGCCAAGCCCCCGCACCGGTGTCCGCACTGATGAGCGGCGTGCTGCTGGCGGTGGC
GTTCTCGGTGCTGATCCGATTGCGGCCGATCCTCGACGCGGTCAGCGGGCCCGCCTACCTGCGCAACGGG
CTGCTCGTGGTCGGGTTGGCGACGCTGCTGGTGGCGGTGCTGATGCTGACCGTGACCGGCGACGTCAAGC
GGATGCTGGCCTACTCGTCGATGGAGCACATGGGCCTGATCGCGATCGCCGCGGCCGCCGGCACGACATT
GGCGATCGCCGCGCTGCTGCTGCACGTGCTCGCCCACGGGATCGGCAAGACCGTGCTGTTTCTGGCGGGC
GGTCAGCTGCAGGCCGCACACGACTCCACCGCCATCGCCGATATCACCGGCGTGATGCGACGGTCGCGGC
TGATCGGCGTGTCGTTTGCCGTCGGCCTGATCGTCCTGCTTGGCTTGCCGCCGTTCGCGATGTTCGCCAG
CGAGCTGGCGATCGCGCGCTCATTGGCCAACGAGCGGCTGGCCTGGGTGCTGGGTGCGGCGCTGCTGCTG
ATCGCCATCGGTTTCACGGCTCTGGCACGCAATTCCGGACGCATGCTGCTCGGCACCCCGGCGGCGGGCG
CGCCGGCGATCACCGTGCCGGCCACCGCGGCGGCGGCGTTGATGGTGGGCATCGTCGTCTCGGCGGCCCT
CGGCATCACCGCGGGCCCACTCGCCGACCTGCTTGGCATCGCCGCCAGCAACGTGGGTCTACCGTGATGA
GTGCCAGCTGGCTGCGCCACCGGGTATCCGAGCGTGGACTGATAGCGACGGCCGAACAACTCTGGGCCGA
TTCGTTTCGCCTGGCCCTGGTCGCTGCCCACGACGACGGCGACAGTCTGCGTGTCGTGTACCTTTTCTTG
GCGGGCTATCCAGATCGCCGCGTCGAGTTGGAATACGTTGTGCCGGCGGATAATCCAGAGATCAGATCGT
TGGCGTACCTGTCCTTTCCGGCTGGCCGGTTCGAGCGCGAAATGGCGGACCTGTACGGAATTCGCCCGGT
CGGCCATCCCAAACCCCGCCGACTGGTACGGCACGCGCATTGGCCCGACTGGCATCCCATGCGCACCGAC
GCCGGGCCCGCGCCCGAATTCACTGATACGGGGGCCTTCCCGTTCCTCGCCGTCGAAGGACCCGGCGTGT
ACGAGATTCCGGTCGGGCCGGTGCACGCCGGCCTCATCGAACCCGGTCACTTCCGGTTTTCTGTCGCGGG
CGAGACGATCGTGCGGCTGAAGGCGCGGCTGTGGTTTGTGCACCGTGGCATCGAGAAACTCTTCCACGGC
CGCCCCGCCACGGCCGCGGTCGATCTCGCCGAACGCATCAGCGGCGACACGTCGGCAGCGCACGCGCTCG
CGCACAGCCTGGCGATCGAAGACGCTCTCGGCATCGAGCTGCCCCACGAGGTCCACCGGCTGCGGGCCCT
GATCGTCGAACTCGAACGGCTCTACAACCACGCCGCCGACCTGGGTGCCTTGGCCAACGACGTCGGCTAC
TCGCTGGCCAACGCTCACGCCCAACGCATCCGCGAAAATCTGTTGCGGCGCAATGCCGCAGTCACCGGTC
ACCGGCTACTGCGCGGCGCCATCCGCGCGGGCGGGGTTGCGCTGCGTGCGCTGCCCGATACCGACGAGCT
TGCAGCGCTCGCCGTCGATCTCGCCGAGGTCGCCACCCTGACGCTGGCCAACTCGGTGGTCTACGACCGC
TTCGCCGGCACCGCCGTGCTGCACCCCGACGACGCCAGCGCCCTGGGCTGCCTGGGCTATGTTGCCCGCG
CCAGCGGACTGCGCAGCGACGCCCGGGTCGAACACCCCACCATAGTGCTGCCCATCACCGAGATCGGCGC
GCCTGACGGCGACGTCTTGGCTCGCTACACCGTGCGGCGCGACGAATTCGCCGCGTCTGCCGCTCTTGCT
CAACACATTGTCGAATCACACACCGGTCCAATAGAATACGCCGCTACACTGCACCCGGTGGGCGCGCCCA
GCAGCGGTATCGGCATCGTCGAAGGCTGGCGCGGCACTATCGTGCACCGCGTCGAAATTGACGTCGATGG
CCGCATCACCCGGGCGAAAGTCGTCGATCCGTCCTGGTTCAACTGGCCCGCACTGCCGGTGGCGATGGCC
GACACCATCGTCCCCGACTTCCCGTTGGCCAACAAAAGCTTCAACCAGTCCTACGCGGGCAACGACCTCT
AACCGTGAGCGCGCCCAGTTGTACGGCCCTAGCGGCGTGTCGGTGTACAAACACGCACCCTCGCGGGTTC
GGTTGCGCCAAACTAGAAGTACCGTGGTCAAGGGACGTTCGGGGAGCCTGTCGTGGCGTCGAGTGCGCAC
CGGTGACCTCGGTCTGGCTGTTTGGGGTGGACGCGAGGAGTACCGGGCGGTCAAACCGGGCACACCAGGG
ATACAACCGAAGGGAGACATGATGACTGTGACCGTTGTCGATGCTGGACCCGGCCGGGTGAGCCGTTCGG
TGGAGGTGGCCGCGCCGGCGGCCGAGTTGTTCGCCATCGTTGCTGATCCCCGGCGCCACCGCGAACTGGA
CGGATCGGGCACGGTTCGCGGCAACATCAAGGTACCGGCGAAATTAGTTGTCGGGTCGAAGTTTTCGACG
AAGATGAAGTTGTTCGGCCTACCGTATCGCATCACCAGCAGGGTGACCGCGCTCAAACCGAACGAATTGG
TCGAGTGGAGCCACCCGTTAGGCCATCGGTGGAGATGGGAATTCGAATCGCTGTCACCGACACTGACCCG
CGTCACCGAGACATTCGACTACCACGCCGCCGGTGCGATCAAGAACGGCCTGAAGTTCTACGAGATGACG
GGTTTCGCGAAGTCCAATGCGGCGGGAATCGAGGCCACGTTGGCCAAGCTGAGCGATCAGTACGCCCGCG
GTAGGGCATGACGCCATGGGGGCGTGTCGGTGTACCGACACGCTCGCTCACGGGTTCGGTTGCACCAAGA
AAAGATGTACCAGATCACCTGCCTGAATAGGATTTTTGGCCCGACGTAGCTTCGGGCTAGCGCGAGCGAC
GACTCCGCCGTCGAGCAGGATGTCACCGTGGATCAACCGTGGAACGCCAACATCCACTACGACGCTCTGC
TGGATGCCATGGTGCCGCTCGGTACCCAGTGCGTGCTCGACGTCGGGTGCGGCGACGGGTTGCTGGCTGC
CCGGCTGGCTCGGCGCATACCCTACGTCACGGCAGTGGACATCGATGCGCCCGTCCTGCGACGTGCGCAG
ACACGGTTCGCCAACGCGCCGATCCGCTGGCTGCATGCCGACATCATGACGGCTGAGCTGCCCAACGCGG
GCTTCGACGCCGTGGTCTCCAATGCCGCCCTGCACCACATCGAGGACACTCGGACGGCGCTGAGCCGGCT
CGGCGGGCTGGTAACTCCCGGTGGGACGCTGGCCGTGGTCACCTTCGTGACGCCCTCGCTGCGAAACGGC
TTATGGCACTTGACAAGCTGGGTTGCCTGCGGCATGGCCAATCGCGTCAAGGGCAAGTGGGAACATTCCG
CTCCGATCAAGTGGCCGCCCCCGCAGACGTTGCATGAGCTACGCAGCCACGTTCGCGCCCTGCTGCCCGG
GGCGTGTATCCGTCGGCTGCTGTACGGCCGGGTGCTCGTTACGTGGCGCGCACCCGTCTAATCGGGAGAA
CCCAATGGCGGCGGCCGATATGACCAAGTGCGCGTTAGCTTGCGAGATTGGCTGCCCGCATCCAATGATC
GGCGGATACGGGTCGCAAACCACCTCAGACCGGCAGCTAAGGAGCGCAAGTGGCCAAGAACCAAAACCGC
ATCCGCAACCGGTGGGAGTTGATCACCTGTGGTCTCGGGGGACACGTCACCTACGCGCCGGACGACGCGG
CACTTGCTGCGCGGCTGCGCGCCAGCACCGGGCTGGGCGAAGTATGGCGCTGCTTGCGCTGCGGCGATTT
CGCGCTCGGTGGGCCGCAGGGGCGTGGTGCTCCCGAGGATGCGCCGTTGATTATGCGCGGCAAGGCGTTA
CGTCAGGCCATCATCATTCGCGCGCTCGGGGTCGAACGGCTAGTCCGGGCGTTGGTGTTGGCGCTGGCCG
CGTGGGCGGTGTGGGAGTTTCGCGGTGCGCGGGGAGCTATCCAGGCGACCCTGGATAGGGACTTGCCGGT
CCTGCGTGCGGCCGGATTCAAGGTCGATCAAATGACGGTGATCCACGCTCTGGAGAAAGCGTTGGCCGCC
AAACCGTCGACGTTGGCCCTGATCACGGGCATGCTGGCGGCATACGCAGTGCTGCAGGCCGTCGAGGGGG
TCGGTTTGTGGCTGCTGAAGCGCTGGGGCGAGTACTTCGCGGTGGTGGCCACCTCAATTTTCCTGCCGTT
GGAGGTTCACGACCTGGCCAAGGGCATCACGACGACTCGGGTCGTGACCTTCAGCATCAATGTCGCCGCC
GTTGTCTACCTGCTGATTTCTAAGCGGTTGTTCGGTGTGCGCGGCGGGCGCAAGGCTTATGACGTCGAAC
GGCGCGGCGAGCAGCTGCTCGACCTCGAGCGCGCCGCGATGCTCACCTGACCAGCCAAAATCCCACCTGT
GCGGGGCCTGCGGGTTGTGTCAAAGGTCACCAGCGCCTTTTTCGCACTGTTTACTCCGGCGCGGCGTGCC
CGTAAAGCCGCCCGGGTGAACTTGGATCAGGTGGCGCAATGTCGCCGGACCGACGAAGGACCGACGCTGT
GTCAACACTGCCAACCTGGGTCAGCCAGAGCTCTACCGACCGCGGCGTGGTCGCGCCAATCACAGCGCGT
GCCCGCGACGCACTGCAGGCCGTGCTGCGCGCCAGGCGCCGCGGCCAGCGCTCTGACTTGCGCCTTATGC
GCAGAGGCGTGGAGCGTTGTTGAGGTCAGGCCCGCGCCGAGGGCCGCGACTTTCTCGCTACAATCGCGCG
CGGCGCGGGAGAGCCGCTAGCCGCCGGTGACCGGCGATTGGAGATTGAGTTGCGACCGAACGGATGGCGG
TGACGGTCGGCGTCATTTGTGCGATCCCGCAAGAGCTGGCGTATCTGCGCGGTGTCCTGGTCGATGCGAA
ACGCCAGCAGGTCGCGCAGATCCTCTTCGATAGCGGCCAACTCGACGCGCACCGGGTCGTGTTGGCCGCC
GCCGGCATGGGCAAAGTTAACACGGGCCTGACCGCAACGCTGCTTGCCGATCGATTCGGCTGCCGCACCA
TCGTTTTCACGGGAGTGGCCGGCGGGCTGGATCCCGAGCTATGCATCGGTGACATCGTCATCGCCGATCG
GGTCGTCCAACACGACTTCGGTCTGCTCACCGATGAGCGGCTGCGCCCCTATCAGCCCGGACACATCCCC
TTCATCGAACCGACCGAGCGGCTCGGATACCCGGTTGATCCCGCGGTCATCGATCGGGTCAAACACCGCC
TCGACGGGTTCACGCTGGCGCCGCTGTCCACCGCCGCGGGAGGTGGTGGCCGGCAGCCACGCATCTACTA
CGGCACCATCCTGACCGGTGACCAATACCTTCACTGCGAGCGCACCCGCAACCGGCTGCACCACGAACTC
GGCGGTATGGCCGTCGAAATGGAAGGCGGTGCGGTGGCGCAAATCTGCGCGTCCTTCGATATCCCATGGC
TGGTCATTCGCGCGCTCTCCGATCTCGCCGGAGCCGATTCGGGGGTGGACTTCAATCGGTTTGTCGGCGA
GGTGGCGGCCAGTTCGGCCCGCGTTCTGCTGCGCTTGCTGCCGGTGTTGACGGCCTGTTGAAGACGACTA
TCCGCCGGTGCGTTCACCGCGTCAGGCGGCTTCGGTGAGGTGAGTAATTTGGTCATTAACTTGGTCATGC
CGCCGCCGATGTTGAGCGGAGGCCACAGGTCGGCCGGAAGTGAGGAGCCACGATGACGACGGCCGTGACC
GGTGAACACCACGCGAGTGTGCAGCGGATACAACTCAGAATCAGCGGGATGTCGTGCTCTGCGTGCGCCC
ACCGTGTGGAATCGACCCTCAACAAGCTGCCGGGGGTTCGGGCAGCTGTGAACTTCGGCACCCGGGTGGC
AACCATCGACACCAGCGAGGCGGTCGACGCTGCCGCGCTGTGCCAGGCGGTCCGCCGCGCGGGCTATCAG
GCCGATCTGTGCACGGATGACGGTCGGAGCGCGAGTGATCCGGACGCCGACCACGCTCGACAGCTGCTGA
TCCGGCTAGCGATCGCCGCCGTGCTGTTTGTGCCCGTGGCCGATCTGTCGGTGATGTTTGGGGTCGTGCC
TGCCACGCGCTTCACCGGCTGGCAGTGGGTGCTAAGCGCGCTGGCACTGCCGGTCGTGACCTGGGCGGCG
TGGCCGTTTCACCGCGTTGCGATGCGCAACGCCCGCCACCACGCCGCCTCCATGGAGACGCTAATCTCGG
TCGGTATCACGGCCGCCACGATCTGGTCGCTGTACACCGTCTTCGGCAATCACTCGCCCATCGAGCGCAG
CGGCATATGGCAGGCGCTGCTGGGAAGCGATGCTATTTATTTCGAGGTCGCGGCGGGTGTCACGGTGTTC
GTGCTGGTGGGGCGGTATTTCGAGGCGCGCGCCAAGTCGCAGGCGGGCAGTGCGCTGAGAGCCTTGGCGG
CGCTGAGCGCCAAGGAAGTAGCCGTCCTGCTACCGGATGGGTCGGAGATGGTCATCCCGGCCGACGAACT
CAAAGAACAGCAGCGCTTCGTGGTGCGTCCAGGGCAGATAGTTGCCGCCGACGGCCTCGCCGTCGACGGG
TCCGCTGCGGTCGACATGAGCGCGATGACCGGCGAGGCCAAACCGACCCGGGTGCGTCCGGGGGGGCAGG
TCATCGGCGGCACCACAGTGCTTGACGGCCGGCTGATCGTGGAGGCGGCCGCGGTGGGCGCCGACACCCA
GTTCGCCGGAATGGTCCGCCTCGTTGAGCAAGCGCAGGCGCAAAAGGCCGACGCACAGCGACTAGCCGAC
CGGATCTCCTCGGTGTTTGTTCCCGCTGTGTTGGTTATCGCGGCACTAACCGCAGCCGGATGGCTAATCG
CCGGGGGACAACCCGACCGTGCCGTCTCGGCCGCACTCGCCGTGCTTGTCATCGCCTGCCCGTGTGCCCT
GGGGCTGGCGACTCCGACCGCGATGATGGTGGCCTCTGGTCGCGGTGCCCAGCTCGGAATATTTCTGAAG
GGCTACAAATCGTTGGAGGCCACCCGCGCGGTGGACACCGTCGTCTTCGACAAGACCGGCACCCTGACGA
CGGGCCGGCTGCAGGTCAGTGCGGTGACCGCGGCACCGGGCTGGGAGGCCGACCAGGTGCTCGCCTTGGC
CGCGACCGTGGAAGCCGCGTCCGAGCACTCGGTGGCGCTCGCGATCGCCGCGGCAACGACTCGGCGAGAC
GCGGTCACCGACTTTCGCGCCATACCCGGCCGCGGCGTCAGCGGCACCGTGTCCGGGCGGGCGGTACGGG
TGGGCAAACCGTCATGGATCGGGTCCTCGTCGTGCCACCCCAACATGCGCGCGGCCCGGCGCCACGCCGA
ATCGCTGGGTGAGACGGCCGTATTCGTCGAGGTCGACGGCGAACCATGCGGGGTCATCGCGGTCGCCGAC
GCCGTCAAGGACTCGGCGCGAGACGCCGTGGCCGCCCTGGCCGATCGTGGTCTGCGCACCATGCTGTTGA
CCGGTGACAATCCCGAATCGGCGGCGGCCGTGGCTACTCGCGTCGGCATCGACGAGGTGATCGCCGACAT
CCTGCCGGAAGGCAAGGTCGATGTCATCGAGCAGCTACGCGACCGCGGACATGTCGTCGCCATGGTCGGT
GACGGCATCAACGACGGACCCGCACTGGCCCGTGCCGATCTAGGCATGGCCATCGGGCGCGGCACGGACG
TCGCGATCGGTGCCGCCGACATCATCTTGGTCCGCGACCACCTCGACGTTGTACCCCTTGCGCTTGACCT
GGCAAGGGCCACGATGCGCACCGTCAAACTCAACATGGTCTGGGCATTCGGATACAACATCGCCGCGATT
CCCGTCGCCGCTGCCGGACTGCTCAACCCCCTGGTGGCCGGTGCGGCCATGGCGTTCTCATCGTTCTTCG
TGGTCTCAAACAGCTTGCGGTTGCGCAAATTTGGGCGATACCCGCTAGGCTGCGGAACCGTCGGTGGGCC
ACAAATGACCGCGCCGTCGTCCGCGTGATGCGTTGTCGGGCAACACGATATCGGGCTCAGCGGCGACCGC
ATCCGGTCTCGGCCGAGGACCAGAGGCGCTTCGCCACACCATGATTGCCAGGACCGCGCCGATCACCACC
GGCAGATGAGTCAAAATCCGCGTGGTGCTGACCGCGCCGGACAGCGCATCCACAATCACATAGCCGGTCA
GTATGGCGACGAACGCCGTCAGAACACCGGCCAGGCCGGCGGCGGCGCTCGGCCATAGCGCCGCGCCCAC
CATGATCACACCGAGCGCAATCGACCACGACGTGGACTCGTTGAGCAAGTGGGTGCCGGCACCCGTCGGG
TGCTGATGGGTCAGGCCGACGTCTAGGCCAAACCCCTGCACGGTGCCCAGGGCGATCTGCGCGATGCCCA
CGCACAGCAACGCCCAACGTCGCCAGGTCATCGGTGAATGTTGCCGCCGCGGCGCCCGGCGGATCCCGAG
GCGCCCAACAGGCGGGACAACCGGGCGGGACTCGGCGAGCCGACGCAGATCACCAGCCTGGCTGGCCACC
TGGGTAAACCATGCGCGACAGGCGCTGCACTCGCCCAGGTGTTCATCGACTCTCGCCGAGGGCACCGGTG
CGCGCTCGCCGTCGAGTCGTGCCGACAGCGCTTCGCGCGCGACCTCGCAGTCCATGCCATCAATAGTCGC
GCAATGCCGACGGATTGCTCCAGCGGGCTCGGACCACATCGCCGCGGGCACACCCCTGCAGCCTTGCAAA
ACGGTTGATGCGTGGTGGTTAAAGCTCCCGGCCGTTGTGGCTTGTGCGAGCACGGTGGCCCGGGTGGTGC
GTGAGCGCCGTGGGGCTCGCGTTCAGGGGTCAATCGGGTTTGTCGTCGTCGTCTTGGTTGTGGAGGAATC
GTTCGGGGTGGTGGAAGGTGTTGGTGCGGGGTTGGCCGTGGTCGAGGTGGGGTGGTGGTAGCCATTCGGT
GTGGCCGTGGGTGTTGTTGTGGGTGGTCCAGCCTTTTTCGGCGAGTCGGTTGTCGGGGCCGCAGGCCAGG
GTCAGCTCGGTGATGTCGGTGCGTCCGGTGCTGGTCCAGGCGGTGACGTGGTGGGCTTGGCTGTGGTAGG
CCGGTGCGTCACAGCCGGGTTTGGTGCAGCCGCGGTCGTTGGCGAACAGCATGATCCGCTGGGCCGGGGA
GGCTAGGCGTTTGGTGTGATACAGCGCCAGGGGTGTGCCGTGGTCGAAGATCGCCTGGGGGTACCTCCCG
CTTGCGGGGGAGTAGTGGTGGGCGTGGCTGGTCATGCGGATCACATCGGCCATGGGTAGCAGGGTGCCGC
CGCCGGTGAAGCCCTTGCCGGCGCCGGTTTGCAGGTCGGTCAGGGTGGTGGTGACCACGATCGAGACGGG
AAGACCGTTGTGTTGGCCCAGTTTCCCGGAGGCGATCAGCGCGCGCAGCCCGGCCAGCAGCCCGTCGTGG
TTGCGTTGGGCTTGGCTGCGGGTGTCGCGGTCGATGGCGGCCGCATCGGGGGTGGTGTCGATGACCGGGG
TGTGGTCGTCGGGGTTGGTCGCGCCGGGGGCGGCCAGTTTGGCTAGCACGGCTTCAAAGGTGGCCCGCGC
TTGGGGGGTCAGGTAGCCACTTAGCCGTGACATGCCGTCGTATTGCTGGTTGCTCAGGGTGATGCCGCGT
TTGCGGGCGCGTTCGGTGTCGGTGAGGTCGCCGTCGGGGTGTAGCCAGTCCATGACCCGCTGGGCGTAGC
GGGCCAGCTCGTCGGGACGATATTGAGCGGCTTTGCCGGCCAGGTCGGCTTCGGCGGCCTGGCGGGTGGA
CACATCCACCGCGGCGGGCAGGTGGGCGAAAAAGGGCGCGAATCACTTTGATGTGCGCCTCGCCGATCAG
GCCCTGGCGTTGGGCGGTGGCGGTGGCGGTCAACTGCGGGGCCAACGGTTCGCCAGTGAGCGCCCGACGT
TGCCCTAAGGCTTGGCTTCGGCGCTGCGTCGGCCGGCTTCGGGCTTGGTGATGCGCAGCCGGTTGGCCAG
CGCGCAGCACAGCGTGCCGCCCAGTTCTTCCTCGCTGGCTTGGGTGTCGAGTTGGTTGATCAACGTGTGC
CCGACCGCCGGTAGCCGGCGCACCAAGCATTCCAGACGTTCCAGAGACCGCAGCCGTTCCGGGGTGCTCA
GCACCTCAAAGGACACCTCGTCCAAGCGGTCCAGCTCGGCATCCAGCGCGTCGAAGACCTCGACAAGCTC
CTCCCGGCTATTCGCTAACATGTTCGAATCATAACGTCGGGCACTGACAAAGAGCGCCCCGCTGATAACC
GTGAAACTGAAGTGACACAAGGGATTTACCCAGATCCTACGAGTTGATACGGGAAGGTACCGCACCTTTC
CTGGGCGCGATGGGAACTTTCTGCCCGTTATGGCCGACTAACACCGCGGGTGAAGCAAAGCGCTGCCTAG
GCAAGGAGGTGAGTCCTGGCGGCCACGATATGGATGGCTATACCACCGGAGGTGCACTCGGGCCTGTTGA
GCGCCGGGTGCGGTCCGGGATCATTGCTTGTTGCCGCGCAGCAGTGGCAAGAACTTAGTGATCAGTACGC
ACTCGCATGCGCCGAGTTGGGCCAATTGTTGGGCGAGGTTCAGGCCAGCAGCTGGCAGGGAACCGCCGCC
ACCCAGTACGTGGCTGCCCATGGCCCCTATCTGGCCTGGCTTGAGCAAACCGCGATCAACAGCGCCGTCA
CCGCCGCACAGCACGTAGCGGCTGCCGCTGCCTACTGCAGCGCCCTGGCCGCGATGCCCACCCCAGCAGA
GCTGGCCGCCAACCACGCCATTCATGGCGTTCTGATCGCCACCAACTTCTTCGGGATCAACACCGTTCCG
ATCGCGCTCAACGAAGCCGATTATGTCCGCATGTGGCTGCAAGCCGCCGACACCATGGCCGCCTACCAGG
CCGTCGCCGATGCGGCCACGGTGGCCGTACCGTCCACCCAACCGGCGCCACCGATCCGCGCGCCCGGCGG
CGATGCCGCAGATACCCGGCTAGACGTATTGAGTTCAATTGGTCAGCTCATCCGGGATATCTTGGATTTC
ATTGCCAACCCGTACAAGTATTTTCTGGAGTTTTTCGAGCAATTCGGCTTCAGCCCGGCCGTAACGGTCG
TCCTTGCCCTTGTTGCCCTGCAGCTGTACGACTTTCTTTGGTATCCCTATTACGCCTCGTACGGCCTGCT
CCTGCTTCCGTTCTTCACTCCCACCTTGAGCGCGTTGACCGCCCTAAGCGCGCTGATCCATTTGCTGAAC
CTGCCCCCGGCTGGACTGCTTCCTATCGCCGCAGCGCTCGGTCCCGGCGACCAATGGGGCGCAAACTTGG
CTGTGGCTGTCACGCCGGCCACGGCGGCCGTGCCCGGCGGAAGCCCGCCCACCAGCAACCCCGCGCCCGC
CGCTCCCAGCTCGAACTCGGTTGGCAGCGCTTCGGCTGCACCCGGCATCAGCTATGCCGTGCCCGGCCTG
GCGCCACCCGGGGTTAGCTCTGGCCCTAAAGCCGGCACCAAATCACCTGACACCGCCGCCGACACCCTTG
CAACCGCGGGCGCAGCACGACCGGGCCTCGCCCGAGCCCACCGAAGAAAGCGCAGCGAAAGCGGCGTCGG
GATACGCGGTTACCGCGACGAATTTTTGGACGCGACCGCCACGGTGGACGCCGCTACGGATGTGCCCGCT
CCCGCCAACGCGGCTGGCAGTCAAGGTGCCGGCACTCTCGGCTTTGCCGGTACCGCACCGACAACCAGCG
GCGCCGCGGCCGGAATGGTTCAACTGTCGTCGCACAGCACAAGCACTACAGTCCCGTTGCTGCCCACTAC
CTGGACAACCGACGCCGAACAATGAACAAGGAGAAAAGAACCGATGACGCTTAAGGTCAAAGGCGAGGGA
CTCGGTGCGCAGGTCACAGGGGTCGATCCCAAGAATCTGGACGATATAACCACCGACGAGATCCGGGATA
TCGTTTACACGAACAAGCTCGTTGTGCTAAAAGACGTCCATCCGTCTCCGCGGGAGTTCATCAAACTCGG
CAGGATAATTGGACAAATCGTTCCGTATTACGAACCCATGTACCATCACGAAGACCACCCGGAGATCTTT
GTCTCCTCCACTGAGGAAGGTCAGGGGGTCCCAAAAACCGGCGCGTTCTGGCATATCGACTATATGTTTA
TGCCGGAACCTTTCGCGTTTTCCATGGTGCTGCCGCTGGCGGTGCCTGGACACGACCGCGGGACCTATTT
CATCGATCTCGCCAGGGTCTGGCAGTCGCTGCCCGCCGCCAAGCGAGACCCGGCCCGCGGAACCGTCAGC
ACCCACGACCCTCGACGCCACATCAAGATCCGACCCAGCGACGTCTACCGGCCCATCGGAGAGGTATGGG
ACGAGATCAACCGGACCACGCCCCCAATAAAGTGGCCTACGGTCATCCGGCACCCAAAGACCGGCCAAGA
GATCCTCTACATCTGCGCGACGGGCACCACCAAGATCGAGGACAAGGACGGCAATCCGGTTGATCCGGAG
GTGCTGCAAGAACTCATGGCCGCGACCGGACAGCTCGATCCTGAGTACCAGTCGCCGTTCATACATACTC
AGCACTACCAGGTTGGCGACATCATCTTGTGGGACAACCGGGTTCTCATGCACCGAGCGAAGCACGGCAG
CGCCGCGGGCACTCTGACGACCTACCGCCTGACCATGCTTGATGGCCTCAAGACGCCGGGATACGCGGCA
TGAGCCACACCGACTTGACGCCCTGCACACGGGTGCTGGCATCCAGCGGCACGGTTCCGATCGCAGAGGA
ACTGCTGGCCAGAGTGCTCGAGCCCTACTCCTGCAAAGGATGTCGCTACCTCATCGACGCACAGTACAGC
GCCACCGAGGATTCGGTTCTTGCCTATGGCAACTTCACGATCGGTGAGTCCGCCTATATTCGAAGCACGG
GGCACTTCAACGCGGTCGAACTGATTCTGTGTTTCAATCAGCTCGCCTACAGCGCCTTCGCTCCGGCCGT
CCTCAACGAGGAAATCCGGGTGCTTCGCGGCTGGTCGATCGACGACTACTGCCAACACCAGCTCTCTAGC
ATGCTGATCAGGAAGGCATCATCGCGGTTCAGAAAACCGCTGAACCCGCAAAAGTTCTCTGCCCGCCTCC
TGTGTCGAGATCTGCAGGTCATCGAACGAACCTGGCGCTATCTCAAGGTCCCGTGCGTCATCGAGTTCTG
GGACGAGAACGGCGGGGCGGCGTCCGGTGAGATCGAACTAGCGGCCCTCAACATTCCGTAATCCAATGGG
AGGAAAGAAGTTTCAAGCTATGCCTCAGTTGCCATCTACCGTGCTGGACCGGGTCTTCGAGCAGGCACGG
CAGCAGCCGGAAGCAATCGCCTTGCGTCGCTGCGACGGCACTAGCGCACTGCGGTACCGTGAACTCGTCG
CCGAAGTTGGTGGCCTTGCCGCGGATTTGCGTGCCCAGTCGGTTAGCCGGGGTTCTAGGGTGCTGGTCAT
TTCCGACAATGGACCCGAGACGTACCTGTCGGTGCTGGCGTGTGCAAAGCTCGGGGCGATCGCCGTCATG
GCCGACGGCAATCTTCCGATCGCAGCCATCGAACGATTCTGTCAGATCACCGACCCCGCAGCGGCTCTCG
TCGCACCAGGGAGCAAGATGGCATCTTCCGCCGTTCCCGAGGCGCTGCACTCGATACCAGTGATCGCGGT
CGACATAGCCGCTGTTACACGGGAATCCGAGCATTCCTTGGATGCAGCCAGCCTCGCCGGGAACGCGGAC
CAGGGGAGCGAGGATCCGCTGGCGATGATCTTCACCAGCGGTACCACGGGCGAGCCCAAGGCTGTGCTAC
TGGCCAACCGCACCTTCTTCGCCGTCCCGGACATCTTGCAAAAAGAGGGTTTGAACTGGGTCACTTGGGT
CGTCGGCGAAACCACCTACTCGCCGCTGCCGGCGACGCACATCGGTGGACTGTGGTGGATACTTACCTGC
CTGATGCACGGCGGGTTGTGTGTCACCGGCGGCGAGAATACGACATCGTTGCTGGAGATTCTCACCACGA
ACGCGGTGGCGACGACGTGCCTAGTGCCAACGCTTCTTTCGAAGTTAGTTTCTGAACTGAAGTCCGCCAA
CGCGACGGTTCCCTCGCTGCGCCTAGTTGGATACGGTGGTTCGCGGGCGATCGCGGCCGATGTGCGGTTT
ATCGAAGCTACCGGCGTGCGCACCGCACAGGTCTACGGATTGAGCGAGACCGGTTGCACGGCTTTGTGTT
TGCCGACCGATGACGGCTCGATCGTCAAGATCGAAGCAGGTGCTGTTGGCCGTCCGTACCCTGGCGTGGA
CGTCTATCTTGCCGCTACCGATGGCATCGGCCCTACCGCCCCCGGCGCCGGCCCGTCCGCCTCGTTCGGC
ACGCTATGGATTAAGTCACCGGCCAACATGCTGGGCTACTGGAACAATCCCGAACGCACCGCAGAGGTGC
TGATTGACGGCTGGGTGAACACCGGTGACCTGCTGGAGCGCCGCGAGGACGGCTTCTTCTACATCAAGGG
AAGATCCTCGGAGATGATCATCTGTGGTGGCGTGAACATTGCGCCCGACGAGGTCGATCGCATCGCGGAG
GGCGTGTCGGGCGTCCGCGAGGCCGCGTGCTACGAGATTCCTGACGAAGAGTTCGGCGCGCTGGTGGGCC
TGGCCGTGGTCGCATCGGCAGAGCTTGACGAGTCGGCAGCCCGGGCGCTCAAGCACACGATTGCGGCTCG
TTTTCGACGGGAGTCCGAGCCGATGGCGCGGCCGTCGACAATTGTGATCGTCACCGACATTCCACGAACG
CAGTCCGGCAAGGTCATGCGGGCCTCGCTTGCAGCGGCGGCAACAGCAGACAAGGCCAGAGTGGTCGTTC
GTGGCTGAGCCGGTGCGGGACCGAATCCTCGCCGCCGTCTGCGACGTGTTGTATATCGACGAGGCGGATC
TCATTGATGGCGACGAAACGGATCTCCGCGACCTCGGGCTGGACTCTGTTCGGTTTGTTCTGCTGATGAA
GCAGCTAGGCGTGAACCGACAATCCGAACTGCCGTCCCGATTGGCCGCGAACCCGTCGATTGCGGGTTGG
CTTCGCGAGCTGGAGGCTGTGTGCACCGAGTTCGGTTAAGCCGCTCGCAGCGCAACCTCTACAACGGCGT
GCGCCAGGATAACAATCCCGCGTTATATCTGATCGGCAAGAGCTATCGGTTCCGCCGGTTGGAGCTGGCG
AGATTCCTGGCCGCTCTGCACGCAACGGTACTGGACAACCCCGTGCAACTTTGCGTCCTGGAGAATTCGG
GGGCAGACTATCCGGATCTGGTGCCGCGGCTACGGTTCGGCGACATCGTGCGGGTGGGGTCAGCCGATGA
GCACCTGCAGAGCACATGGTGTTCGGGCATCCTGGGCAAGCCACTGGTGCGGCATACGGTGCACACCGAC
CCGAACGGGTATGTGACCGGTCTGGACGTTCACACCCACCACATCCTGCTGGACGGCGGCGCGACCGGGA
CGATCGAAGCTGACCTGGCGCGTTACCTGACCACCGACCCGGCGGGCGAAACCCCCAGTGTCGGTGCGGG
TCTAGCCAAGCTCAGGGAGGCGCACCGTCGTGAGACGGCCAAGGTGGAAGAATCGCGGGGGCGCCTGTCG
GCTGTCGTGCAGCGTGAACTCGCCGACGAAGCATACCACGGCGGGCACGGGCACAGCGTTAGCGACGCTC
CCGGGACCGCGGCCAAGGGCGTCCTGCACGAATCGGCAACGATCTGCGGCAACGCGTTTGATGCCATCCT
GACCCTTTCGGAAGCGCAGCGGGTCCCGCTTAATGTGCTGGTGGCTGCGGCGGCCGTCGCGGTGGACGCG
AGCCTTCGGCAGAACACCGAAACCCTCTTGGTGCACACGGTGGACAACCGGTTCGGAGATTCTGATCTGA
ATGTCGCGACCTGTTTGGTCAATTCGGTTGCCCAGACCGTCCGGTTTCCCCCATTTGCGTCGGTGTCCGA
TGTCGTTCGAACGCTTGACCGCGGCTATGTCAAGGCGGTAAGACGCCGGTGGCTTCGTGAGGAGCATTAC
CGCCGAATGTATTTGGCGATCAACCGGACATCTCACGTGGAGGCGTTGACGCTAAATTTCATTCGCGAGC
CATGCGCACCTGGCCTGCGCCCGTTCTTGTCGGAGGTCCCGATTGCCACGGATATCGGTCCGGTCGAGGG
CATGACGGTGGCGTCTGTTCTGGACGAAGAACAGCGCACACTGAACCTAGCCATCTGGAACCGAGCCGAT
CTGCCCGCGTGCAAGACACACCCCAAGGTCGCGGAACGGATAGCGGCAGCGTTGGAATCGATGGCGGCGA
TGTGGGATCGGCCGATCGCCATGATCGTCAACGACTGGTTCGGGATCGGCCCGGACGGGACTCGCTGCCA
AGGCGATTGGCCAGCCCGTCAGCCGTCGACGCCCGCGTGGTTTCTCGATCCCGCAAGGGGCGTCCACCAA
TTTCTCGGCAGGCGCCGCTTCGTCTACCCGTGGGTCGCGTGGTTGGTGCAACGCGGCGCCGCACCGGGTG
ATGTTCTGGTGTTCACCGACGACGACACCGACAAGACCATTGACCTGCTCATCGCGTGTCACCTTGCGGG
TTGCGGGTACAGCGTCTGCGACACCGCTGACGAAATTTCCGTGCGGACCAATGCGATTACCGAGCACGGC
GATGGCATCTTGGTGACAGTGGTCGACGTGGCCGCCACCCAGCTGGCGGTTGTCGGCCATGACGAGCTGC
GGAAGGTCGTTGACGAGCGCGTCACACAGGTGACACACGACGCACTGCTGGCCACCAAGACCGCCTACAT
CATGCCGACCTCGGGAACTACCGGACAACCCAAGCTGGTGCGAATCTCACACGGCTCGCTCGCGGTTTTC
TGTGATGCGATCAGCCGCGCCTACGGTTGGGGAGCCCACGACACCGTTCTGCAGTGCGCTCCGTTGACAT
CGGACATCAGCGTCGAGGAGATTTTCGGTGGCGCGGCCTGTGGCGCGCGACTGGTGCGATCCGCGGCTAT
GAAAACCGGCGACCTGGCGGCGCTGGTTGACGATCTCGTCGCCCGCGAGACGACAATCGTCGACCTGCCG
ACCGCCGTCTGGCAGCTGTTGTGCGCCGACGGCGACGCCATTGACGCGATCGGCCGCTCGCGCCTGCGGC
AGATCGTAATCGGCGGTGAAGCCATCCGCTGTAGCGCCGTGGACAAGTGGCTTGAATCGGCTGCTTCACA
AGGGATCTCGCTGCTCTCGAGCTATGGTCCAACAGAAGCCACGGTCGTCGCCACCTTCTTGCCGATCGTT
TGCGACCAGACCACCATGGACGGCGCACTGCTCAGGCTCGGCCGGCCGATCCTACCGAACACGGTGTTCC
TCGCGTTCGGTGAAGTCGTCATTGTCGGGGATTTAGTCGCCGACGGCTACCTCGGGATCGACGGCGACGG
CTTCGGCACCGTGACGGCCGCAGACGGTTCCCGACGCCGTGCCTTTGCCACTGGCGACCGGGTGACCGTC
GACGCCGAAGGATTTCCGGTCTTCTCCGGACGCAAAGACGCCGTCGTCAAGATCTCCGGCAAGCGTGTCG
ATATCGCTGAGGTAACCAGGCGCATCGCCGAAGACCCCGCGGTGTCAGATGTCGCCGTCGAGTTGCACAG
CGGAAGCCTCGGAGTGTGGTTCAAGAGCCAACGGACCCGCGAGGGCGAACAAGACGCTGCCGCGGCGACC
CGGATCAGGCTCGTCCTCGTGAGTCTGGGAGTGTCGTCGTTTTTCGTTGTCGGCGTGCCGAATATCCCGA
GGAAGCCCAACGGGAAGATCGACAGCGACAACCTGCCGAGGCTGCCTCAGTGGTCAGCTGCTGGGCTAAA
CACCGCCGAGACGGGTCAGCGAGCGGCCGGCCTCTCGCAGATCTGGAGCCGGCAGCTCGGCCGGGCAATC
GGGCCGGACTCGTCGCTGCTTGGTGAGGGCATCGGCTCGTTGGATCTCATCAGAATACTGCCCGAGACGC
GTAGGTATCTGGGGTGGCGCCTCTCGCTGCTGGATCTGATCGGTGCCGATACCGCCGCCAATCTGGCCGA
TTACGCGCCAACGCCCGACGCGCCGACGGGCGAAGATCGGTTTAGGCCGCTGGTGGCCGCGCAACGGCCC
GCGGCGATTCCGTTGTCGTTTGCCCAGCGGCGACTATGGTTTCTCGACCAGTTACAGCGACCCGCTCCGG
TCTACAACATGGCGGTGGCGTTGCGGCTGCGCGGGTATCTCGATACCGAGGCGTTGGGCGCGGCGGTCGC
CGATGTCGTGGGCCGCCACGAAAGCCTACGGACGGTGTTTCCGGCGGTCGACGGGGTCCCTCGGCAGCTG
GTCATCGAAGCGCGGCGGGCAGATCTTGGCTGCGACATCGTCGATGCCACCGCATGGCCGGCTGACCGGC
TGCAACGGGCCATCGAGGAGGCGGCGCGCCACAGCTTCGATTTGGCAACCGAGATACCTTTGCGGACGTG
GCTTTTCCGGATCGCCGACGACGAACATGTGCTGGTGGCGGTTGCACACCATATCGCCGCCGACGGCTGG
TCGGTGGCTCCGCTGACGGCCGATCTGAGTGCGGCATATGCCAGCCGTTGTGCGGGTCGGGCACCGGACT
GGGCGCCATTGCCAGTGCAGTATGTCGATTACACGCTGTGGCAGCGGGAAATCCTCGGTGATCTCGACGA
CAGCGACAGCCCGATCGCCGCGCAGCTGGCCTACTGGGAAAATGCGTTGGCCGGTATGCCGGAACGGCTG
CGGCTGCCCACCGCTCGGCCCTATCCACCGGTTGCCGATCAGCGCGGCGCCAGTTTGGTGGTGGATTGGC
CGGCGTCGGTGCAACAGCAGGTGCGTCGGATCGCCCGCCAGCACAACGCGACCAGCTTCATGGTGGTAGC
TGCCGGGCTTGCCGTGCTGCTGTCGAAACTCAGCGGAAGCCCCGATGTGGCGGTCGGATTTCCCATCGCC
GGCCGCAGCGATCCTGCGCTGGATAACTTGGTGGGCTTTTTTGTCAACACCTTGGTGTTGCGGGTCAACC
TGGCCGGTGATCCCAGCTTCGCCGAACTGCTGGGGCAGGTGCGAGCGCGCAGCCTGGCCGCCTACGAAAA
TCAAGACGTACCTTTCGAGGTGCTCGTTGATCGCCTCAAACCCACTCGAGCCCTGACCCATCACCCGCTG
ATCCAGGTGATGTTGGCCTGGCAGGACAATCCGGTTGGACAGCTGAATTTGGGTGATCTGCAGGCCACCC
CGATGCCGATCGACACCCGCACCGCCCGCATGGACTTGGTGTTTTCGTTAGCGGAACGCTTCAGCGAGGG
TAGCGAACCTGCCGGGATCGGCGGAGCGGTGGAATACCGCACCGATGTGTTTGAAGCCCAAGCAATCGAC
GTGCTTATCGAGCGGTTGCGGAAGGTGTTGGTGGCGGTGGCCGCTGCTCCGGAACGGACGGTGTCGTCGA
TCGATGCGCTGGATGGGACCGAGCGTGCCCGGTTGGATGAGTGGGGTAACCGCGCTGTGCTGACTGCGCC
CGCGCCCACGCCGGTGTCGATCCCGCAGATGTTGGCCGCCCAGGTGGCACGTATCCCCGAAGCGGAGGCG
GTGTGTTGCGGGGACGCGTCGATGACGTATCGGGAACTCGACGAGGCGTCCAACCGGTTAGCGCATCGGC
TGGCAGGTTGTGGGGCCGGCCCGGGCGAGTGTGTGGCGCTGCTGTTCGAGCGGTGCGCGCCGGCGGTCGT
GGCGATGGTGGCAGTGCTCAAAACCGGGGCGGCGTATCTGCCGATCGATCCGGCGAATCCTCCGCCGCGG
GTGGCGTTCATGCTCGGCGACGCGGTGCCCGTGGCCGCGGTCACCACGGCTGGGCTGCGCTCCCGGTTGG
CGGGACACGACTTGCCGATCATCGATGTCGTCGATGCTTTAGCGGCATATCCGGGCACGCCCCCACCCAT
GCCGGCCGCAGTGAACCTCGCCTACATCCTGTACACCTCGGGCACTACCGGCGAGCCCAAAGGCGTGGGG
ATCACCCATCGCAACGTCACCAGGCTGTTCGCATCACTGCCGGCACGCTTGTCGGCGGCGCAGGTGTGGT
CGCAGTGTCATTCCTATGGCTTCGACGCCTCGGCGTGGGAGATCTGGGGCGCGTTGCTAGGTGGTGGGCG
ACTGGTGATCGTGCCCGAGTCGGTGGCGGCCTCGCCGAACGACTTTCATGGGCTGCTCGTGGCCGAACAC
GTCAGCGTGCTGACTCAGACTCCGGCTGCGGTGGCAATGTTGCCGACGCAGGGTTTGGAGTCGGTGGCGT
TGGTGGTGGCCGGTGAGGCATGTCCGGCAGCGCTGGTGGATCGGTGGGCGCCCGGGCGGGTGATGCTAAA
TGCTTATGGCCCAACCGAGACCACGATCTGTGCGGCGATAAGTGCGCCGTTGCGACCGGGTTCGGGGATG
CCGCCGATTGGTGTTCCGGTGTCGGGGGCGGCGTTGTTTGTGCTGGATAGCTGGTTGCGCCCGGTACCGG
CCGGGGTGGCCGGAGAGTTGTACATTGCCGGTGCGGGCGTCGGTGTTGGGTATTGGCGTCGGGCGGGGCT
GACCGCGTCACGGTTTGTGGCCTGCCCATTCGGCGGTTCCGGGGCACGCATGTATCGCACCGGGGATCTG
GTGTGTTGGCGCGCCGATGGCCAGTTGGAGTTCCTGGGGCGCACCGACGATCAGGTCAAGATCCGCGGGT
ATCGCATCGAGCTCGGCGAGGTTGCGACCGCGCTGGCCGAGCTGGCTGGGGTAGGTCAAGCGGTTGTAAT
CGCCCGTGAAGACCGCCCTGGGGACAAGCGCCTAGTCGGGTATGCCACCGAAATTGCCCCCGGGGCAGTG
GACCCGGCCGGGCTGCGGGCGCAACTAGCCCAGCGATTGCCCGGTTACCTGGTGCCAGCCGCGGTGGTAG
TGATCGATGCGCTTCCGTTGACGGTCAACGGCAAACTTGATCATCGTGCGTTGCCGGCACCGGAATACGG
TGATACCAACGGATATCGCGCTCCGGCCGGGCCGGTTGAGAAGACCGTGGCCGGCATCTTTGCCCGGGTG
CTTGGGCTTGAGCGGGTCGGCGTCGACGACTCGTTCTTCGAGCTCGGCGGCGATTCGCTGGCGGCAATGC
GGGTTATCGCCGCGATCAACACCACCCTAAACGCCGATCTGCCGGTGCGCGCGTTGCTGCACGCGTCGTC
GACGAGAGGTTTAAGCCAGCTGTTGGGGCGAGATGCCCGACCGACCAGCGATCCGCGCTTGGTGTCTGTG
CACGGCGACAACCCCACCGAGGTGCATGCCAGCGACCTCACGCTGGACCGGTTCATCGACGCCGACACGC
TGGCCACCGCCGTCAACCTGCCGGGCCCGAGCCCCGAGCTACGGACGGTCCTGCTGACGGGCGCGACGGG
TTTCCTCGGACGGTATCTGGTCCTTGAATTGCTGCGGCGGCTGGACGTCGACGGCAGGCTGATCTGTTTG
GTGCGGGCGGAGTCCGACGAGGATGCGCGGCGTCGTCTGGAGAAGACCTTCGATAGCGGTGACCCGGAAT
TGCTGCGGCACTTCAAGGAGCTTGCCGCCGACCGGCTGGAGGTCGTCGCAGGCGACAAGAGCGAACCCGA
CCTGGGCCTGGACCAACCGATGTGGCGGCGGCTGGCCGAAACCGTGGATTTGATTGTCGATTCCGCGGCG
ATGGTCAACGCGTTTCCCTACCACGAATTGTTCGGGCCCAACGTCGCGGGCACCGCCGAGCTGATCCGAA
TCGCGCTTACCACCAAGCTCAAACCCTTCACCTACGTGTCAACCGCCGACGTGGGTGCTGCGATCGAGCC
GTCGGCGTTCACCGAGGACGCCGACATCCGGGTAATCAGCCCCACCCGCACCGTCGACGGCGGCTGGGCT
GGCGGCTACGGCACCAGCAAGTGGGCCGGTGAGGTGCTGCTGCGCGAGGCCAACGACCTGTGCGCGCTGC
CGGTCGCGGTGTTTCGCTGCGGGATGATCCTGGCCGACACCAGCTATGCCGGACAGCTCAACATGTCGGA
CTGGGTCACCCGGATGGTGTTGAGCTTGATGGCTACCGGCATCGCGCCTCGTTCGTTCTACGAACCGGAC
TCCGAGGGCAATCGGCAACGCGCGCACTTCGACGGGCTGCCAGTCACCTTCGTTGCCGAGGCGATCGCGG
TGCTGGGCGCGCGGGTGGCCGGCTCATCGTTGGCGGGATTTGCGACCTATCACGTGATGAACCCGCACGA
CGACGGTATCGGGCTCGATGAGTATGTGGACTGGCTGATTGAGGCCGGCTACCCGATACGCCGCATCGAT
GACTTTGCGGAGTGGTTGCAGCGGTTTGAGGCCAGCCTGGGCGCTCTGCCGGATCGGCAACGCCGGCACT
CGGTGCTGCCGATGCTGCTGGCGAGCAATTCCCAGCGATTGCAGCCGCTTAAGCCGACCAGGGGGTGCTC
CGCGCCGACCGACCGATTCCGTGCCGCGGTGCGAGCGGCGAAAGTCGGCTCCGACAAGGACAATCCAGAC
ATCCCGCACGTGTCGGCGCCGACCATCATCAACTACGTCACCAACCTACAACTGCTCGGACTGCTGTAGT
TGCTCGGCGATAAAGAGCGCAGCCATGGTCGGGGGAGATCATGTGGTCACTTTCGGGTCGGCATCGATTC
TGCGAGCAGAATATGTGGTTGATGGCCACTAGGCCGGTACCGGGGAACTGGCGGTTCCCGGCCGATGAGC
ATCGGCCCTGACGCGCGGCCGTAAGCTCCAGGAATGGGGACGCACGGGGCTACCAAGAGTGCGACGTCGG
CTGTGCCAACGCCCCGGTCGAACTCCATGGCGATGGTACGGCTGGCAATTGGCCTGCTGGGTGTGTGCGC
GGTGGTCGCGGCCTTCGGGCTGGTGTCGGGAGCGCGCCGCTACGCTGAGGCCGGCAATCCCTATCCGGGC
GCCTTCGTCAGCGTCGCCGAGCCGGTCGGGTTCTTCGCCGCGTCGCTGGCCGGTGCGCTGTGTCTGGGCG
CGCTGATCCACGTGGTCATGACGGCCAAACCCGAGCCGGATGGCTTAATCGACGCCGCGGCGTTCCGGAT
TCACCTGCTGGCAGAACGTGTTTCAGGTCTCTGGTTGGGGCTAGCCGCGACCATGGTGGTCATTCAGGCC
GCCCACGATACTGGAGTGGGGCCCGCGAGACTGCTGGCTAGTGGGGCACTATCGGACTCCGTCGCCGCCT
CCGAGATGGCACGCGGGTGGATTGTTGCGGCGATCTGCGCGCTGGTGGTTGCGACGGCGCTGCGGCTGTA
CACTCGCTGGCTCGGGCACGTTGTGCTGCTTGTCCCCACTGTGCTTGCCGTCGTCGCCACCGCGGTGACC
GGTAACCCGGGACAGGGACCCGACCATGACTACGCGACCAGCGCCGCGATCGTGTTCGCGGTCGCGTTCG
CCACCTTGACCGGGCTCAAGATCGCTGCGGCGTTGGCGGGAACGACGCCAAGCCGCGCTGTGCTGGTAAC
GCAGGTCACCTGTGGAGCGCTCGCGTTGGCATACGGAGCGATGCTGCTTTATCTCTTCATCCCGGGCTGG
GCGGTCGATTCGGATTTTGCCCGCCTTGGTCTGCTTGCGGGGGTAATCCTGACGTCGGTGTGGTTGTTTG
ACTGCTGGCGGCTGTTGGTCAGGCCGCCACATGCGGGCCGTCGCCGCGGTGGTGGCTCCGGTGCCGCACT
GGCCATGATGGCCGCCATGGCTTCGATAGCTGCCATGGCCGTTATGACCGCGCCGCGATTTCTCACCCAC
GCGTTCACGGCTTGGGATGTCTTCCTCGGCTATGAACTGCCGCAACCGCCGACCATAGCCCGGGTGCTCA
CCGTGTGGCGCTTCGATAGCCTGATCGGAGCCGCTGGTGTGGTTCTCGCGATCGGGTATGCGGCGGGCTT
CGCCGCGCTGCGGCGCCGAGGTAACTCTTGGCCGGTGGGCAGATTGATCGCCTGGCTGACTGGTTGCGCC
GCACTGGTATTCACCAGCGGCTCCGGTGTACGGGCCTATGGTTCGGCGATGTTCAGCGTCCACATGGCCG
AACACATGACACTGAACATGTTCATCCCGGTCCTGTTGGTGCTCGGTGGCCCGGTCACGCTGGCGCTGCG
GGTGCTGCCGGTAACGGGTGATGGACGGCCGCCGGGGGCTCGCGAATGGCTGACCTGGCTGCTGCACTCC
CGGGTGACAACTTTCCTGTCGCACCCGATCACCGCATTCGTCCTCTTTGTGGCCTCGCCCTATATCGTCT
ATTTCACACCGCTGTTCGATACCTTCGTCCGCTATCACTGGGGCCACGAGTTCATGGCGATCCATTTCCT
GGTGGTCGGGTACTTGTTCTACTGGGCGATCATCGGCATCGACCCAGGGCCGCGCCGACTGCCCTACCCG
GGCCGGATCGGGCTGTTGTTCGCGGTGATGCCGTTCCACGCCTTCTTCGGGATCGCGCTGATGACGATGT
CGTCTACGGTGGGCGCTACGTTCTATCGTTCCGTCAATCTGCCGTGGTTGTCGAGCATCATCGCCGACCA
GCATCTCGGCGGTGGAATTGCTTGGAGCCTAACGGAATTGCCGGTCATCATGGTCATCGTGGCGCTGGTT
ACCCAATGGGCGCGCCAAGACCGCCGAGTCGCGTCCCGCGAAGACCGGCATGCCGACAGCGACTACGCCG
ACGACGAGCTGGAAGCCTACAACGCGATGCTTCGCGAGTTGTCGCGAATGCGGCGCTGAATGTGCAGATG
ATTTTGGAAGCGGTTGGCGTATCTGCCCGTGCTCGGCTACACCAGGACCGCGGGGCGCTGGCACGCGAAC
GATCCGGCGAGGAGGTGGGCCAGCCGGAGATTCCCTCCACAGGCTGCAGCAGAAGTCCTGGATCTGACCC
CGACCTGAACCCTTGTCAGTGCGGTCCATCGACGGAAAATTGCTGTTCCGCCATGCTGGGCATGCTATTG
AGCGCCAAAATTGCGTAGCCGCAAGCTGTTTGACACGACGAAAAATGACGAGAACGCCATGGCGGCACCG
GCGATCAAAGGGTTGAGCAGTCCGGCGGCGGCAATCGGGATGGCTGCGACGTTGTACCCGAACGCCCAGA
TCATGTTCATCCGGATCGTCCGCATGGTTGCACGGGCCAGGTCCAGCGCCTGCGGAACAGTATTCAGATC
ATCGCGCACCAGAATGATGTCGGCTGCACCGAGCGCGACGTCGGTGCCACGCCCGATCGCCAACCCCAAG
TCGGCACCCACCAACGCGGGACCGTCGTTGATGCCGTCACCGACCATGGCGACGGTATGTCCTTCCTCGC
GGAGCCGTTGGATCACGTCGACCTTGCCTTCGGGCAGCATATCGGCGACAGCGGAGTCGATGCCGACCTG
CGCCGCCACCGCGTCGGCGGCGGCCCGATTGTCGCCGGTGAGCAGAATCGTCCGCAGCCCGCGGCTGCGT
AGCGCAGCGACGGCGGCAGCCGCTGAATCCTTGAGGGTGTCGGCGATTGTCAGGGCTGCGCGGACGACAC
CGTCGACCGACACAAAAACGACAGTCTCGCCTCGGGATTCGCCGTCCAGGCGCGCGGACACCAGAGCCGC
GTCGTGGCAGGGCGTGGTCCGGGTAATCCAGGATGGCTTGCCGACCTCAACGTGATGGCCGCCGACTTCC
CCCGATACACCGCAGCCCGCGACGGCGACAAACCCGTTGACTGGACCCGGATCCGGCGAAGCGGCAACGA
TGGCCGCCGCCATCGCATGCTCGGAAGCCGATTCGACAGCGGCGGCGAGGCCAAGCACTTCCTCGCGATC
TCGCTCGCTGGTGCCTGAACCTGCCATTGTTACGGTGCTCACCGCCAGCTGCCCAACCGTCAACGTGCCG
GTCTTGTCGAACACCACGGTGTCGATGCTCCGGATGGTTTCCAGTGCCCGGTACCCCTTGATAAAGATCC
CTAGCTGCGCTCCCCGTCCGGAAGCAACCATCATGGCGGTAGGTGTCGCGAGCCCAAGCGCACACGGGCA
CGCGATCACCAACACCCCTAGCGTGACCGAGAACGCGCGATCCGCGCCTGCGCCGCTGACGAGCCAGGCC
GCACCTGCAAGTCCAGCAATGACGAAAACCACCGGCACGAACACGCCCGCGATGTGGTCGGCGAGGCGCT
GGGCACGCGCCTTCTGCGTCTGGGCTTGCTCCACGAGGCGGACCATCGCGGCGAACTGGGTATCGGCCCC
TACCGCGGTGGCCTCGATGACCAGGCGGCCGTCCATCACGACCGTGCCCCCCACGACCGAGGCCGCCGGA
TAGGCACGGACCGGCTTGGCCTCACCGGTCATGGCGCTCATATCGATCGCCGCGCTGCCGTCGACAACGA
CTCCGTCAGCTGCGATGGTTTCCCCCGGCCGCGTCACGAAGCGCTGGCGCTTCTTGAGTTCGCTCGCCGG
TATCACTAGCTCCGCGCCGTCGGGCAGCAGCACCGCCACATTCTTGGCGCCTAGCTCCGCCAGCGCACGC
AGCGCGCTGCCGGCCTTGGACTTGGCTCGTGCTTCAAAGTAACGACCGGCAAGAACGAAGACGGTCACAC
CGGCCGCGACCTCGAGGTAGATCGAGTCGCTGTTGAGAATGGCCCGCCAGATTCCCGAGCCTTCCCGTGG
CGGCTGATCGCCGAAGACGGACGAAAGCGACCAGGCGGTGGCGGCCACGATCCCGACCGAGATCAGCGTT
TCCATGGATGTCGTCCGGTGGCGCGCGTTTCGCAGCGCGACCGAGTGGAAGGGCCATGCGGCCCAGGTCA
CAACCGGAGCGGCCAGGGCCGTCAATATGTATCCCCAGCCGGGAACCCTGGCGCTGGGGACGATCGCGAA
CAACGTCGACAGGTCAGCCAGCGGCACGAACAACACCGCCGCGACTAGCAGCCGCCGCAGCAGTCTGCGG
GCGTGGGCGCCGTCGGGATCCTTTGTCCGTTTGTCTAGGACGGTTGTCTCGGTGTGCGGTGCCGCGTGGT
ATCCGGCTTTCTCGACCACCCCGCACAGCTCATCGGCTGCCATGCCCACGGCATCGATGGTCGCGACGCG
GGTTGCGAAGTTGACGGATGCGCGTACTCCGGGGATCTTGTTGAGCTTCGTCTCGACGCGGCTGGCACAG
GCCGCACATGACATACCCGAAACATCGAGCCGGATCCGCCGCACCGACTGCAGGTCGGCATCTCCCACAA
CTGGAGCCGCCACGGCCCTCCTCGGATCGGCGTATTTGCACCCGTCAGCCTACAAGTCGTAAGCAGGCGG
TAATCGGTTCCCTATGGCCCGCTGGATGCACTGGCGATGGATTCTTTTGGTCCGATTTCTGCGGTTGGCG
TGCTAGGTTTCCGACTGTGACGCCCGTCACAACGTTTCCTCTCGTGGACGCGATCCTCGCTGGTCGCGAC
CGCAACCTTGACGGCGTTATCTTGATCGCCGCCCAACACCTGCTGCAAACAACGCACGCCATGCTGCGTT
CGCTATTTCGGGTCGGCCTCGATCCGCGCAACGTCGCGGTGATCGGCAAGTGCTATTCCACTCACCCGGG
AGTTGTCGACGCGATGCGGGCCGACGGCATCTATGTCGACGATTGCAGCGACGCCTACGCACCCCACGAA
TCATTCGACACCCAGTACACCCGCCACGTAGAACGGTTTTTCGCCGAATCCTGGGCGCGGCTTACGGCCG
GGCGTACGGCTCGTGTCGTGCTCCTCGACGACGGCGGATCGCTGCTAGCCGTCGCCGGCGCCATGCTCGA
TGCGAGCGCCGACGTGATCGGAATCGAGCAGACGTCCGCCGGCTACGCCAAAATCGTCGGTTGTGCGCTG
GGGTTTCCCGTCATCAACATCGCCCGCTCGTCGGCAAAGCTTCTATACGAGTCGCCGATCATCGCCGCAC
GCGTGACACAGACGGCATTCGAGCGCACCGCGGGCATCGACTCAAGCGCAGCGATCCTGATCACCGGCGC
GGGCGCAATCGGCACTGCCCTGGCCGATGTGCTGCGTCCGCTGCATGACCGGGTGGACGTGTACGACACG
CGCTCCGGCTGTATGACGCCCATCGATCTTCCGAATGCGATCGGCGGCTATGACGTGATCATCGGTGCCA
CCGGCGCCACCAGTGTGCCCGCCAGCATGCACGAATTGCTGCGCCCCGGCGTATTGCTGATGTCGGCGTC
TTCGTCCGATCGCGAGTTCGATGCCGTCGCGTTGCGTCGGCGCACGACGCCCAATCCTGACTGCCATGCC
GACCTCAGGGTAGCCGACGGCAGTGTCGACGCTACCTTGTTGAATTCGGGCTTCCCGGTCAACTTTGACG
GTTCGCCCATGTGCGGCGATGCGTCGATGGCGCTCACGATGGCGTTGTTGGCGGCCGCGGTGTTGTATGC
GTCGGTCGCGGTCGCCGACGAAATGTCATCCGATCATCCGCATCTCGGGCTGATCGACCAGGGCGACATC
GTGGCATCGTTTCTGAACATCGACGTCCCGCTCCAAGCTCTCAGCCGGCTACCGTTGCTTTCGATCGATG
GGTATCGCCGCCTTCAGGTGCGCTCCGGCTATACCTTGTTCCGCCAAGGTGAGCGGGCCGACCACTTCTT
TGTCATCGAATCCGGCGAGCTTGAGGCGCTCGTCGACGGGAAGGTCATCCTTAGACTCGGTGCCGGAGAC
CACTTCGGCGAGGCGTGTTTGCTCGGTGGCATGCGGCGCATAGCGACGGTGCGGGCATGTGAGCCATCGG
TCCTGTGGGAGCTCGACGGCAAGGCTTTCGGCGACGCGCTGCATGGGGACGCTGCAATGCGTGAGATCGC
CTACGGTGTCGCTCGCACCCGGCTCATGCACGCCGGCGCGTCCGAGTCCTTGATGGTGTAACGGTCTTGC
ACTCGTGGGCTGTCGGCGGATCACGGGATCGTTATGCCGGTTCTTGCGAGTGACATAGGTTGACATACGT
ATAACCGGTCCCTGCGGTCGAACACGGCTTGACAATTGGACGAATCTCGTTGCGCGCCATCAGTTGTGCT
CACAGGATCGCCGCCGTTCGGAGCGATGAGCCCGCTTGGCGCGCGAAGTGCGCCGGGGCGGATCCTGCCC
GAGCCGCGCGACGACGGCCTCGATGCCCGTCGCGGTCGATGACCTTGATTCCTTGGGCGCTGACCCGCAC
CTTGATGCGGCGGTCCTCCGACGGTAAGTAGTAGGCCTTGAGCTGGATATTGGGCGGCCAACGTCGCCGA
GTGCGGCGGTGTGAGTGCGACACAGCCTTACCGAAACCCACAGTGCGGCCGGTGATTTGGCAGCGGGCGG
ACATGGCGAACCTCCTCCCGGACCAGCCTGTTGAAAATAGTTTTCGACAACCGTTGCACGGCACGGTAGC
GTGGGTGCAGTTTAATGGCAATCATTTTCAATAAGGTTTGGCGATGCGTACTCCGGTGATATTGGTGGCA
GGTCAGGATCACACCGACGAGGTGACGGGCGCCTTGTTGCGCCGGACCGGAACGGTGGTCGTGGAGCACC
GGTTTGACGGCCATGTGGTGCGACGGATGACTGCCACGCTGAGCCGTGGCGAATTGATCACCACGGAGGA
CGCTTTGGAGTTCGCCCACGGCTGTGTGTCGTGCACAATCCGCGACGACCTGCTGGTGCTGTTACGCAGA
CTGCACCGCCGAGACAATGTCGGCCGGATCGTCGTGCACCTGGCGCCGTGGCTGGAGCCCCAGCCCATCT
GCTGGGCGATCGACCACGTGCGGGTTTGCGTCGGACACGGATACCCAGACGGACCAGCCGCCCTCGACGT
GCGGGTCGCGGCCGTGGTGACCTGTGTGGACTGCGTAAGGTGGCTGCCGCAGTCACTCGGCGAGGACGAA
CTGCCCGACGGGCGCACGGTGGCCCAAGTGACGGTCGGTCAGGCCGAGTTCGCCGACCTTCTGGTGCTGA
CCCACCCGGAACCGGTCGCCGTGGCGGTTCTGCGCCGACTGGCCCCTCGAGCGCGAATCACCGGCGGCGT
CGACCGCGTCGAGCTGGCGCTGGCGCATCTGGACGACAACTCACGGAGGGGTCGTACCGATACCCCGCAC
ACGCCATTGCTGGCGGGCCTGCCTCCGTTGGCAGCCGACGGTGAGGTTGCGATCGTGGAATTCAGTGCCC
GCCGCCCGTTTCACCCGCAACGTCTGCATGCCGCGGTTGACCTGCTGCTCGATGGCGTGGTTCGCACTCG
AGGTCGGCTGTGGCTGGCCAACCGGCCGGATCAGGTCATGTGGCTCGAATCAGCCGGTGGCGGTCTGCGG
GTCGCATCGGCCGGAAAGTGGTTGGCGGCGATGGCGGCCTCGGAGGTGGCCTATGTCGACCTGGAGCGGC
GGTTGTTCGCCGACCTGATGTGGGTCTACCCGTTCGGAGACCGGCACACCGCGATGACGGTACTGGTATG
CGGCGCCGATCCGACCGACATCGTCAATGCCCTGAACGCGGCGCTGCTCAGCGACGACGAAATGGCATCT
CCGCAACGCTGGCAGTCCTACGTCGACCCTTTCGGCGACTGGCATGACGACCCGTGCCACGAAATGCCCG
ATGCGGCTGGGGAATTCTCGGCACACCGCAACTCAGGAGAATCTCGATGAAACCCCGGTATCCATCCCGA
CTACCAGCCCGTGGTACAGACGCCGACACTACGGCTCAGCGCGCGCTGGATGCTACCGAGGGCGTCGATA
GGTTCTATCCACCCGCGTCAGAGTCTTCCGCGTCGTCAGGGCGTTCATCAGGTTGCACGACACCGACTGT
GCTTGCCAACCACTTCGGTGCCAGCGCTGAGACTGCGGTGGCTCCTGCCGTGGCGCTGAAGACGCCCGTC
CAGGCGACCGGTCCCAGCGGGGTACACCCGAAAAAGTGGCTGATAACCGGGGTTTGAATGATGCCGACCA
ACACCCCGGCGCTGCCCAGTGCGGTGGCAATGACGAGCGGACTGTGCCGGCGCGTCAGCAGTGTCTGCGC
TAGCTGGGTCATCACGAGTGCAGTCAAACCCATTGTCGCCGTGCGTCGTTCGGTTCCGGGAGTCCAGCGC
CCGATGGCCCAGGCTGCCGTTGCGCCGGCGGCGGTGACGACGCCGCGGTTAACGATCTGACGCAGCAATG
GCGCGTCCAGCGAGGGCGTAGGCCCGATCAGCACCGCACGTCGATGTTCGCGCTGCGCTCGCTCGGCCGC
GTCATCGGTTGGGTATTCGGCGTCGTCGGGTTCGGCAAACTGCGAGGTGACGGCCACCGCAAGCGCGGGA
AACATGTCGGTGAGCAGATTCACCAGCAGCAGTTGACGAGTCCCCACCGGCGCCCGCCCGGCCCCGAACG
CCGTCCCGATGACGGTGAACAGAACTTCGCCCACATTGCCGCCGACCAGAATCGTCACCGCGTCACGAAC
ACCGGCCCACATGCTGCGGCCCTCGACCAGCGCGTCGAGCAGCACGCCCAGGTCATCGTCGGTCAGCACG
ATATCGGCGGCCCCACGGGCGGCAGAGGAACCGCGCCCGCTCACTCCGATGCCCACGTCGGCCATCCGGA
TGGCCGCGGCGTCGTTGGCGCCGTCGCCGACCATCGCGGTCACTCGCCCGCAGCGCTGCAGCGCCGCCAC
AATCTGAACCTTTTGTTCCGGGCTGACCCGAGCAAAGACTTGCATGTCGGCGGCGAGTTTGGCATGCGCC
TCCTCGTCCAGGACGGCAAGTTCGGCACCGGTCACGACTCGCGCGTCCGCCGGTAGTCCCAGCTGGCGGG
CGATCGCCCGGGCGGTGATCGGATGGTCGCCGGTGATCAGCACCACGTTGCGCTCGGCGTCCAGCAAGGC
TTCGATCAACGGACGCGAGGAAGACCGGGCCGTATCCGCCAATCCGACATAGCCGATCAGCTCGAGATCG
TGCGCGACGGCGTCGACAGCGTCGGCGTCGGTCTCGTCATCATGGGTGGTCCCGTTGTCCCAGGTGCGCT
GCGCGACTGCCAGAACACGCAGGCCCTGCTCGGCGAGGTGGCGTACCACGGATTCGGCATGTTCGTGGTC
GACGCCCGGGTCGGCGAGTCGGCAGCGCGGCAGGATCGTCTCCGGAGCGCCCTTGAGCATCAACATCGGT
ATCCCGTCGGTGCCCACTCTGCCGATCGCGGCGGCGTAGCCGCGACTGGACTCAAACGGTACTTCGGCCA
GCACCACCCACTCCGAATCGCCTTGGCTACTAAGCGAACCGGCCAGCGCACTAGCCGCCGCGAGGATCGC
CTCATCGGTGGCGTGCGCGTGCCCTTCCCCGTTATGGGGCTGCGTGGACGCGCGCGCGGCGGCCCGCAGC
ACCTCGGCGGAGGGCGCATCGGTGGTCTGCGGCAACGGATCCCGTTCGGCTGCGGTGCTGCTCGGTAGCG
CGCATACCACCCGCAGGCGGTTCTCGGTGAGTGTGCCGGTCTTGTCGAAACATATGGTGTCGACACGGCC
CAGCGCCTCGATGGTGCGAGGCGAGCGCACCAGCGCCCCACGTGCCGTCAGGCGCTGGGCGGCGGCAAGC
TGGGAGAGGGTGGCCACCAACGGTAGACCCTCCGGGACCGCGGCCACCGCGATGGCGACGCCGTCGGCCA
CCGCTTGCCGCAGCGACGCCCGGCGCAGCAACGCCAGAGCTGTCACCGCGGCGCCGCCGGCCAACGTCAT
GGGCAGCACTTTGCTGGTCAGCTCGCGCAGCCGGGCCTGGACTCCGGCCGCCGTTTCGACATCGGCGACC
GCCGAGATCGCGCGATGTGCGGCGGTGCCGACTCCGGTGGCTACCACGATCGCGCGGGCGTGTCCGGCGA
CGATGGTGCTGCCCTCAAACAGCATGCTGGCCCGGTCGGGGTCGTTGACGGCGACGGGGTCCACCTGCTT
GTCCACCGGTAGCGACTCGCCGGTAAGAAAGGACTCGTCGACCTCGAGGTCTTCGGCCACCAGCAGGCGC
GCATCCGCCGGGACCACCTCCGGCGCGGCCAGGTCGATGACATCGCCGACTCGCAGCGACTTCGCCGACA
CCGTGGCCGTCCGGGTGGCGTGCCGGGCCGCCTCCAGTCGACGTCGGGTAGTCGCTACCGCCGGCACCAC
CACCCGGCGCACCAGCTGGTCCTGCTCGGCGAATAGCTCGGCGGCCGCCGCCTCGGCTCGCAATCGTTGT
ACCCCACCGGTGATCGCGTTGACCGTCATCACGCCCGCTACCAGTAGCGCGTCGATATTGCTGCCGACAA
TCGCCGATGCTGCGGCGCCCACCGCCAGGATCGGAGTCAGCGGATCGGCCAGTTCATGGCGGGTGGCCAC
CGCCAGCTGCGCCAAGGTTCGTGCCGGGCCGCGCAGCGGCGCCATCACCGGTTCGTAGGACAGGTCGTCC
AGAATGCGCCGCCAGGCCGGGATTCCGGGTTCGACGGCCAAGGGTCGGGAGCCGCCGGCTAGCCGCGAGT
AGACGATCTCGGGGTCCAGCGCGTGCCAGGCGGTCAGCGGTTGCGGGGTGGGGTCGGGCATCCGCAGCAC
CTTGGCGGCCGACCACATTCCGGACACCAAAGCCGTTGCGGCAGCGGCATTGACCGGATTGAGCCAGCGA
CGGAAGCTGGCTGGGTTGGTGGTTTTGTCCTGCTCACCGGTGACCAACAACAGCCCGGCCAAGGTGGTGC
CACCTTGGGCGAGGTGTACCGCGGATTCACTGGCTGCCCGGGCCACCGGAAGCGCTGACAGGATCCGCAC
CGCCGCGGCCAGATCGGTGCCGGTGATTAGGTCGGCAGTCCATGGTGTTGCCCCGCGGGGATCGTCGAGA
GCCACACCGACGTCAGCGATGGCCAACGCGGCCAACGTATCGGTGGATGCGAAGTCCCGGTGCACCGCGG
TGATCAGCAATACCGGTCCGCGATCCGCGCGCAACTCACGCACCAACTTCAGCAACGGCGTGCCAGGCGG
ATGCGTCGAACCGACGCTGGCCGATAGATCTTCGGTGCCCGCGACATGGCGCAAAACCACCCGCGCTCCG
GTTCGGTGCGCGGTCTGCAGCAGCGGGATTGCGTATGGGTCGACTTCCCACCCCACGTCGACGCTGCCCA
CGCATTGGCCATCGACCACCAGGTCGGCATGCTCGAGGCCCTGAGCCGGCGTTGCCGACGGCCCTTGAGC
CGGAGCCCATCTCAAGCGGGCACCGGTAGCCGGCAATTCATCGGGGTCGGGTTCGGGTGCCTGCTCGCCA
TGGAGCAAGGCGTCGGCGACCTCGTAGACGCGGTCGTCGTCCCAGCCGGGTTCGTCTCCCTGTGCATGCA
ATACGGCGCGGTTGTCACCGCGCAGCGCTGCGCCGTCGATAACGACCACCCGCACCCGATCCAGGCGGCG
CAACGCGCCGGGGTCGAGGACTAGTTGCCCGGTGTTGGCGAGCCCGCGACCCAGCACCGCCGCGAACGCC
TGTCGGCCCATGTGCGCGGCACGTGGTACTCCGGCCAGGATCGCGCCGGCCGCGTCCTCGGTACCACCGC
CGGCCACCAGTGCACTGGCCGCGGCGATCAACGAACCGTTTGCGGCCTGGTTGACGTATTGCTCCACCGG
CCCGGCCCTTGACCCTTTGGCGGTGTCGATCGCGGCGTCGATGGATCCGCCGACCACGACGTGCGAAGCC
TCGCCTGCCGCCGCAGCCGCCCAACTGTGTCGCGGCTCCTGCGATTTGGCCCCGGCCGACGAGATGATGG
GCACCACCGGAGCCTGCGGCCGTCTGGGGGAGGCCAGCGCGGGTTCGCGGTCACGCCATACGCGACGGTG
CGCCGCCGCTTCGGAGATTTGCAGGCTGCGTTGCACCAGATCGAGCAGCGGTGTGCCCAGGGACTGGGTT
AGCCCGTTGGCCGCCGCCGTCGTAGCGGCGAGCGCAATATCGGTGCCCACTCGACCCAACCGCGACTCCA
TAAGCGACACCATTCGCGGTTGATGGTTTATCAGAGCGGCCAGGGCTCTGGTGGTTTGCGGTGCGGCGGG
CAGTCGGGCGACCCAGCCGGTGACCGTGGCACCCATCGCTACCAGATCCATTGCCGCAGCGGTCAACGGC
ACCAGGATCGCCAAGGGGTTACCTGGGTCGGCGAATGGTGCCGAGTTCGGCGACGACACCGACCCAGCCA
GGAATATGTCGGCAGCCACCGCGGAAACCACATCACGTACCTCGTCCACGGCGATGTCGCTATCCGCATC
AGGTTCAAGTTCGACCACCAGCCGACCCAATGAGCCCTCAACGTGGGCCTCGGCCACGCCCGGGATCCTG
CGGACTGGCTCCTCCACCATGGCGGCATGCTCGTGCCAGCGAGGGAATGGCAGTAGCGGATCCAGGTCGA
AATGCACGCGCCGTCCGCTGCGCCAACGCACCGGCGGTGTCATTCCGTCAGGCGATTCGTTGTGGGAACC
GCGTACCCCGATTGCGCGACCAGTCGTTTGCACCACCGACTGCACCACCGGGCCGGTCAGCTCCAGCACC
GGGCTGGCCAGCGTCTGCACCGCCGCGGCCGCACTCCCCGGCAAGCGGGCGCCGGCTCGCACTGTCTGTG
CTACTCCGTTGGTCACACCACCGAGGACAGTGGCCACACCCGGGATCTTCACTGAGTCACCCTTCAACTA
CCGATACCGCGCCTAATCCTGATGGCGTATCAGCGCCATGTCTACCGACTTGCGCATACTTCGCCGGGTG
AGGTCGCCGGTGAAGGCAGTCCGGACCCCTTTGGTCTGCGAGCGATGAATGCAGACGCCGTGTCGGATCT
AGCTTGAGTACGGGCGGGCCCGTGACGCGCCGGTGGCGGGCACGTGAAACCGACCCAAACGATCCCAACG
ACGCGGCAACGCCTGGCTAACGGCTCACGGATCGAATCAGTGGATGCGGTGGGGTCCGTGAATCAGCCGG
CAAGCGGCCAAGCGTTGCATTGTGCGGCCGACATTGGGGGGCCGACGAAATCGGCTCACAAAATGCGGTG
GTGGGCCCTGCCGACGTGGTAACCCGCCGGGAAGGACTTCTCGATGACCTGCAGCTGGTGGTTCACTCTC
GACTCCAGCTCGAGCACCACGCAGCTGTCACCGACGGTCTTCGACTCAAGGACGATGTACCGCTGACCGC
CACCGTTGACATCGGTGATCGGGTCACCGGAGTGCAATGTTTCGACGGGCACCAAATCCGGATTTCCGTT
TGACTCCACGCGAAACACAGTAAGGCAATTAAGCCGACTAGGGAACACTCTGCGTGGGTGCGCCACCTCG
ACGCGGAGGCACCAGCGGGTTGGCCGCGGCGGGCTCGCTCTTGGGTGGTCGCCAGTGATTGTGACCAGCT
GCCGGAGCGGGAATGCGTGTTGGACAGCCGAATCCCCGCAATTGGCGCAACGTGCCCCGGAAGCCGCGCT
ACATTTGGCTCCTAGCCACCAGACAGCTTGCCCGAAAACGGCAGAGGTCCCTGATGTCGCTTTTGATCAC
ATCACCGGCGACGGTGGCTGCGGCGGCAACACATCTGGCGGGTATCGGATCGGCGCTCAGCACAGCCAAC
GCGGCAGCGGCCGCTCCGACGACGGCGCTATCGGTCGCGGGTGCCGATGAGGTCTCGGTGCTGATCGCAG
CGCTATTCGAGGCGTACGCCCAGGAGTATCAGGCGCTGAGTGCCCAGGCACTGGCGTTCCACGACCAGTT
CGTGCAGGCGCTCAACATGGGTGCGGTTTGCTATGCGGCCGCAGAGACAGCCAACGCAACTCCGCTGCAG
GCTCTGCAGACTGTGCAGCAGAACGTCCTCACCGTGGTCAACGCGCCCACCCAGGCATTGCTAGGTCGAC
CAATCATCGGCAACGGTGCCAACGGGTTACCGAACACCGGGCAAGACGGTGGGCCCGGCGGGTTGCTGTT
CGGCAACGGTGGCAACGGCGGATCCGGCGGGGTGGATCAGGCCGGTGGTAACGGCGGTGCAGCCGGCCTG
ATCGGTAACGGCGGGTCCGGCGGCGTCGGCGGGCCGGGGATAGCTGGCAGTGCGGGCGGGGCGGGCGGCG
CCGGTGGGCTGCTGTTCGGCAACGGCGGGCCCGGCGGGGCCGGTGGGATTGGCACCACCGGTGACGGTGG
GCCTGGCGGTGCCGGCGGTAACGCCATCGGTCTGTTTGGCAGCGGAGGTACCGGCGGGATGGGCGGCGTC
GGCGGCATGGGCGGTGTCGGCAACGGCGGCAACGCGGGTAACGGCGGCACCGCCGGACTGTTCGGTCACG
GCGGGGCCGGCGGTGCCGGGGGCATCGGCAGCGCCGACGGCGGGCTCGGTGGTGGCGGCGGCAATGGCCG
GTTCATGGGCAACGGTGGGGTCGGCGGTGCCGGCGGCTACGGCGCTAGCGGAGACGGCGGAAACGCCGGC
AACGGCGGCTTGGGCGGCGTGTTCGGCGATGGCGGGGCCGGTGGTACCGGCGGTCTGGGTGACGTTAACG
GCGGGCTTGCCGGTATTGGCGGTAACGCCGGGTTCGTCGGCAACGGCGGAGCCGGCGGCAATGGCCAGCT
CGGCAGCGGCGCAGTCTCCTCGGCGGGTGGGATGGGCGGCAACGGGGGCTTGGTGTTCGGCAACGGCGGC
CCCGGCGGTCTAGGCGGGCCGGGCACGTCGGCCGGCAACGGCGGTATGGGCGGCAACGCTGTCGGACTGT
TCGGCCAGGGCGGGGCCGGCGGGGCCGGCGGGTCCGGATTCGGGGCCGGTATTCCAGGTGGCAGGGGCGG
TGACGGCGGTAGCGGCGGGCTGATCGGCGACGGCGGCACCGGTGGCGGTGCAGGCGCGGGTGACGCTGCT
GCATCGGCCGGTGGTAACGGTGGTAACGCCCGGTTGATCGGGAACGGCGGTGACGGTGGCCCGGGCATGT
TCGGCGGGCCCGGCGGAGCTGGCGGCAGCGGCGGCACGATATTCGGCTTCGCCGGAACCCCCGGGCCGAG
CTAGGCGTGTTGCATCCCGCCCAACGGCGCAGGCAACAATGGTGCGATGAGTGGCGCCAGCTCATCGGAG
TCGCCCACCTGCTATCGCCATCCCGGGCGCCGGACCTACGTCCGCTGCACCCGATGTGATCGGTACATCT
GTGGCGAATGTATGCGCGTGGGTCCCGTCGGCCACCAGTGCGCGGAGTGTGTGCGCGAAGGCGCCCGGGC
GGTGCGGCAGCCTCGTACCCCATTCGGCGGGCGGCAGCGGTCGGCAACTCCGGTGGTTACATACACGCTG
ATCTCGCTGAATGCGCTGGTGTTCGTCATGCAAGTGACCGTGATGGGTCTGGAACGGCAGCTCGCTTTGT
GGCCACCCGCGGTCGCCAGCGGTCAGACCTACCGGTTGGTGACCTCGGCGTTCCTGCACTACGGGGCGAT
GCACCTGCTGTTGAACATGTGGGCGCTGTATGTGGTGGGTCCGCCGTTGGAGATGTGGCTGGGCCGGTTG
CGGTTCGGCGCGCTGTATGCGGTGAGCGCGCTGGGTGGCTCGGTGTTGGTCTATCTGATCGCACCGCTTA
ATACGGCGACGGCGGGGGCATCGGGGGCGGTGTTCGGTCTTTTCGGTGCCACGTTCATGGTGGCCAGGCG
GCTCCACCTTGATGTTCGTTGGGTCGTCGCGCTCATCGTGATCAACTTGGCTTTCACGTTCCTCGCGCCG
GCGATCAGCTGGCAGGGGCACGTCGGCGGGCTGGTAACGGGTGCGCTGGTGGCAGCGACCTACGTCTACG
CGCCCAGGGAACGTCGGAACTTGATCCAGGCCACAGTGACGATCACCGTTTTGGTTGCGTTCGTCGTGCT
GATCGGCTGGCGCACAGTCGATTTGCTCGCACTGTTCGGTGGGCGCCTCAACCTGAGCTGAACACATCAA
AACCGATAGCCGCTTGTCTTCGCGTGTCTTCGGGGAATCCGACGCGGTCACATCTAAACTTGCCACGATC
AAGAGGAGGGGCAACGACGTATCGGCAGCAAGCACTGCGCCGGACGACGAAGTGGTCAGGGCGCGCTAAC
AGCGAGAGCTGAGCCGGGCGGGATTCACTCCGTGCCGGCACGTTCTGTTCCCCGGCCCCGTTGGGTGGCC
CCGGTGCGCCGGGTCGGTCGGCTGGCCGTATGGGATCGGCCGGAGCGGCGCAGCGGAATTCCAGCGTTAG
ATGGCCTTCGTGCGATAGCGGTCGCGCTGGTACTCGCCAGCCATGGCGGCATCCCCGGTATGGGCGGCGG
GTTCATCGGCGTCGACGCCTTCTTCGTCTTGAGCGGATTTCTCATCACCTCGCTGCTGCTCGACGAGCTG
GGGCGCACCGGTCGTATCGATCTGAGCGGGTTCTGGATTCGCCGTGCGCGGCGGCTGCTGCCGGCGCTGG
TGCTGATGGTTCTCACCGTGAGCGCCGCACGCGCACTATTTCCTGACCAAGCTCTCACCGGGCTACGGAG
CGATGCGATCGCCGCGTTCCTATGGACGGCGAATTGGCGGTTTGTGGCCCAAAATACCGATTACTTCACC
CAGGGCGCTCCACCCTCGCCCCTACAGCACACCTGGTCGTTGGGGGTGGAGGAGCAGTATTACGTTGTCT
GGCCACTGTTGCTGATCGGGGCGACGCTACTGTTGGCGGCCCGGGCGAGGCGCCGTTGCAGACGGGCCAC
GGTGGGCGGGGTTCGGTTCGCCGCGTTCCTGATTGCCAGTCTCGGCACGATGGCTTCCGCCACCGCCGCG
GTCGCATTTACCTCGGCGGCCACCCGCGACCGGATTTACTTCGGCACCGATACCCGTGCGCAGGCGTTGC
TGATCGGCTCCGCGGCAGCGGCTCTGCTGGTGCGGGATTGGCCATCGCTGAACCGCGGGTGGTGCCTGAT
CCGGACTCGCTGGGGACGGCGGATTGCCCGTCTGTTGCCGTTCGTCGGGCTGGCTGGGCTGGCGGTGACG
ACTCACGTCGCAACGGGCAGTGTGGGCGAGTTCCGCCATGGTCTGCTGATCGTGGTGGCAGGTGCGGCCG
TCATCGTGGTTGCCTCGGTAGCCATGGAGCAGCGCGGAGCGGTGGCCCGCATCCTGGCCTGGCGACCGTT
GGTGTGGCTGGGCACCATATCGTACGGCGTCTATCTGTGGCACTGGCCAATCTTTCTGGCGCTCAACGGC
CAACGTACGGGCTGGTCGGGCCCGGCCCTGTTTGCCGCTAGGTGTGCAGCCACGGTGGTGCTGGCCGGTG
CGTCGTGGTGGCTGATCGAGCAACCTATTCGGCGCTGGCGACCGGCACGGGTTCCGCTGTTGCCGCTGGC
AGCGGCGACCGTTGCCAGCGCTGCCGCCGTGACGATGCTCGTTGTTCCGGTCGGAGCCGGACCGGGGCTA
CGCGAGATCGGCCTTCCGCCCGGCGTTTCGGCGGTCGCCGCGGTCTCGCCGTCGCCGCCGGAAGCGAGTC
AGCCCGCGCCCGGGCCACGAGATCCCAACCGGCCGTTCACCGTTTCGGTATTCGGTGATTCGATCGGGTG
GACTTTGATGCATTACCTGCCGCCGACTCCCGGATTCCGGTTCATCGACCACACCGTCATCGGCTGCAGC
CTGGTACGCGGCACACCGTATCGGTACATCGGTCAAACCCTGGAGCAGAGGGCGGAATGCGACGGCTGGC
CGGCCAGATGGTCGGCGCAGGTCAACCGGGACCAACCGGACGTTGCGTTGCTGATCGTCGGCCGCTGGGA
GACGGTAGACCGGGTCAATGAGGGGCGGTGGACACATATCGGCGACCCGACCTTCGATGCGTACCTCAAC
GCCGAGCTACAGCGAGCGCTCAGCATCGTTGGATCCACCGGGGTTCGAGTGATGGTCACCACCGTGCCCT
ACAGCCGCGGCGGCGAAAAGCCGGACGGCCGCTTGTATCCGGAGGATCAACCCGAGCGTGTGAACAAATG
GAACGCCATGTTACATAACGCCATTAGCCAACACTCGAACGTCGGAATGATCGACCTCAACAAAAAGCTT
TGTCCAGACGGCGTTTACACGGCCAAGGTCGACGGCATCAAGGTCCGCAGTGATGGTGTTCATCTCACCC
AGGAAGGCGTGAAGTGGCTGATACCGTGGCTTGAGGATTCGGTGCGGGTCGCCAGTTAATCCGCCGTGTG
CTCCGGATGAGCGCGACGGTAACCCTGGAATTGTGCTGTGTGCTGGCTGTGTCGTTGTGATGAGCCTGTC
TAAGTGGTGCGTAACCGTTTGACGAGCCGCGGCCTCGCTGCAAACATTGAAGCCCGCACGTCTGGGTTTG
TATTTACACAACGAGGGCGCTCCCCGATCTGGCGCGCGCAACGAGGTGCGCACTATCCATTCGAGGTGAA
CTGGACTCCTTGATGCTCAGGCCGGTGCGGTTTGTCGAGAAAGGCGAATAGGAACAGTCCATGAAAGTGT
GGATCACTGGGGCTGGCGGAATGATGGGGTCACATCTCGCCGAAATGTTGCTGGCCGCCGGACACGATGT
GTACGCTACCTACTGCAGGCCGACCATCGATCCGTCGGACCTGCAATTCAACGGAGCAGAAGTCGATATC
ACCGACTGGTGCTCGGTCTACGATTCGATAGCGACATTCCGCCCCGACGCGGTATTTCATCTCGCGGCCC
AAAGCTATCCGGCGGTTTCGTGGGCCCGGCCGGTTGAGACGCTGACCACCAACATGGTTGGCACCGCCAT
CGTTTTCGAAGCACTACGTCGCGTGCGACCGCACGCAAAGATTATTGTTGCGGGCTCGTCGGCCGAATAT
GGATTTGTTGACCCATCCGAGGTTCCGATTAATGAGCGGCGAGAACTTCGCCCGCTCCATCCGTATGGTG
TTTCTAAGGCGGCCACCGACATGCTGGCGTATCAATATCACAAGTCTTACGGCATGCACACCGTCGTCGC
TCGTATCTTCAATTGCACCGGGCCACGCAAAGTCGGAGATGCACTTTCCGATTTCGTCCGCCGTTGTACA
TGGTTGGAGCACCATCCGGAACAAAGTGCCATCCGGGTGGGAAATCTTAAGACGAAACGGACTATCGTGG
ACGTCCGCGATCTCAATCGGGCGTTGATGCTGATGCTGGATAAAGGCGAGGCCGGGGCTGACTACAATGT
GGGAGGTTCGATCGCCTACGAGATGGGCGACGTTCTCAAACAAGTAATCGCGGCTTGTAAACGTGACGAT
ATCGTGCCGGAAGTCGACCCCGCCCTTCTTCGGCCCACCGACGAAAAGATCATCTACGGAGATTGCAGCA
AGCTGGCGGCCATAACAGGCTGGCAACAAGAAATCTGTTTGACTCAGACGATTGCCGACATGTTCGATTA
TTGGCGTAGCAAATCCGAGTCCGCCCTGATGGTGTGACCGAATGTCTTTGTCCTGCCAACCTGAGGAGCA
GATAAGATTGACCGTAACGGACTCTCAGTATCGACAAAAGGTGTGCACCGCGAGAACTGCTGAGGAGATC
TTTGTAGAGACAATCGCTGTCAAGACACGCATCCTCAATGACCGGGTCTTGCTGGAAGCCGCTCGCGCAA
TTGGGGACCGCTTGATTGCCGGCTATCGTGCGGGAGCACGCGTCTTCATGTGTGGCAACGGTGGTAGCGC
TGCGGATGCGCAACATTTTGCCGCGGAGCTAACGGGTCACCTGATCTTTGATCGGCCACCGCTTGGCGCC
GAGGCACTCCACGCCAATTCGTCGCACCTAACAGCGGTGGCCAACGACTATGACTACGACACCGTTTTTG
CCAGGGCCCTCGAAGGATCTGCGCGTCCCGGCGACACGCTTTTTGCGATAAGTACCTCCGGCAATTCTAT
GAGTGTACTGCGGGCCGCGAAAACCGCAAGGGAGTTGGGTGTGACGGTTGTTGCAATGACGGGCGAATCC
GGCGGCCAGCTGGCAGAATTCGCAGATTTCTTGATCAACGTCCCGTCACGCGACACCGGGCGAATCCAGG
AATCTCACATCGTTTTTATTCATGCGATCTCCGAACATGTCGAACACGCGCTTTTCGCGCCTCGCCAATA
GGAAAGCCGATCCTTACGCGGCCATTCGAAAGATGGTCGCGGAACGTGCGGGACACCAATGGTGTCTCTT
CCTCGATAGAGACGGGGTCATCAATCGACAAGTGGTCGGCGACTACGTACGGAACTGGCGGCAGTTTGAA
TGGTTGCCCGGGGCGGCGCGGGCGTTGAAGAAGCTACGGGCATGGGCTCCGTACATCGTTGTCGTGACAA
ACCAGCAGGGCGTGGGTGCCGGATTGATGAGCGCCGTCGACGTGATGGTGATACATCGGCACCTCCAAAT
GCAGCTTGCATCCGATGGCGTGCTGATAGATGGATTTCAGGTTTGCCCGCACCACCGTTCGCAGCGGTGT
GGCTGCCGTAAGCCGAGACCGGGTCTGGTCCTCGACTGGCTCGGACGACACCCCGACAGTGAGCCATTGC
TGAGCATCGTGGTTGGGGACAGCCTCAGCGATCTTGAATTGGCACACAACGTCGCCGCTGCTGCCGGTGC
ATGTGCCAGTGTCCAGATAGGGGGCGCCAGTTCTGGCGGTGTCGCTGACGCGTCATTTGACTCGCTCTGG
GAGTTCGCTGTCGCAGTCGGACATGCGCGGGGGGAGCGGGGCTAATGGCGATCTTGCGCGGGCGAGCGCC
GTTGCGGCTCGGACTCGGCGGTGGCGGGACAGACGTGGAACCGTACTCGAGCCAGTTTGGCGGACGAATT
CTTAGCGTAACCATCGACAAATACGCCTACGCGTTCGCGGAGCGCGGAACAGGAGATGAGATCGCCTTTC
GCTCGCCGGACCGCGACCGAGCCGGCCAGGCCTCGATCGACGATCTGGCGTCTCTCGAAGAAGACTTTCC
GTTGCACGTCGCCGTCTACCGGCGGGTGATTGCGGAGTTCAACGGTGGTACACCGTTTCCGCTCCAGCTG
GCGACGCAGGTGGACGCTCCTCCCGGGTCGGGGCTGGGCTCGTCGTCTGCTTTGGTGGTGGCGATGCTTC
TCACGACATGTGCGCTCATCGGCTCGTCGCCGGGCCCATACGAGCTGGCGCGACTGGCCTGGGAAATCGA
ACGGGTTGATCTCGGCATGGCCGGTGGTTGGCAAGACCACTACGCCGCGGCTTTCGGCGGCTTCAACTTC
ATGGAGTCCCGCCCCAACGGAGAAGTCGTGGTGAATCCGCTTCGGATACGGCGGGAGGTGATCGCCGAAC
TGGAAGCTTCCCTTCTTCTGTACTTCGGCGGCGTCTCCAGGCTGTCGTCGGAAGTCATCGCCGATCAACA
ACGCAATGTCGTCGAGCGAGACGCGGACGCGCTTGCGGCCACTCACTCGATCTGCGCCGAGGCACTCGAA
ATGAAGGATCTTCTCGTGGTGGGTGACATACCCGGCTTCGCCGATTCACTGCTTCGCGGCTGGCAAGCGA
AAAAGCGGACGTCAACCCGAATCTCGAACCCCGCAATCGAGCACGCTTACCAGGTCGCGCAGTCCAGCGG
CATGGTCGCCGGGAAAGTCTCGGGTGCCGGTGGGGGTGGCTTCCTCATGATGATCGTGGACCCGCGTCGC
CGTATCGAAGTCGCACGCAGCCTCGAACGAGAGTGCGGAGGATCGGTGGCTCCTTGCCTGTTTACCAAAG
GCGGAGCGGTGACCTGGCATATCCCAGAGTCCACGGCACCCGTAAGGCGTGGAGTTGCTGATGCCGTGGC
TTCAGCGCTCGGAAACGCTGGAATCTTGCTGTGTGCTGGCTGTGTCCTTGCGACGAGCCACTCGACTTGG
CGCGTACCGGTTTGACGATCGGGGAGCCCAGTGCAAGCATGAGACCCCGCAAGCACCGGGCGCTGACGCC
TCTTCGTGAGGTGACTGAGACGACACCTCCGTGTGTCCTGGCCGTGAGGAGGTGAGGGCGAGATGAGTCC
GAGCGACAGTCCCGATCCGACATTCGTCTTGTCCCGATCTGGCTCCGGCATTCTTTCTGCCTTCTGAGCT
TTCGCGAGTTACTGCGCATGTCCGATGTGGCGCAGTTGTGGCGTTCTGAATGACGCACGCTGATCGGGCT
TCCTGCAGGAGAAGAACATGACCACGATGATCATGACTTTTGTTGTTCCACAACGTGTTACCCGTGCGAC
GAAAGGGCGGGCACGGTCGCTGCTGCGGGTGAGTCGGCGTCTGACGGACACGTTTCGCGCACCGCTCGCC
TGGACCCCGCAGGAGCGGGCCGACCGGTATGTGGCACGTATGCCGATCGCGGTGATTGCGGACTGAGCGG
GCGTCGGCGCGTGGCGCGGTTACCCGTTGGACCGGCGCTAGCCCAACCCGCGCGCGCGTGTTGGTACACC
GACACGCTGTCTGGGCCCTACAACTGCGCACGCTCGCGGCCAGTGCCGCTAGCCGACCACCTCAATGGGA
TCACCAACGGTGACGGCGTCGAAGTACCATGCCGCGTTGTCCGGGCTGAGGTTGATACAGCCGTGGCTGA
CGTTGGCGTATCCCTGCGAGTTGACCGACCAGGGGGCCGAGTGCACGTACACGCCGCTCCAGGTAACACG
AACCGCGTAGTGGGCGGTGAGCAGATACCCGTCCGAGGAATTCAGCGGGATGCCGATGGTACGCGAGTCC
ATCACGACCGTGCGCTCCTTGGACATTGCGTGAAAGCTACCGATTGGTGTCGGGCGGCTGGGCTTGCCTA
ACGACGCGGGCATGGTGCGGAGGACTTCTCCGTTTCTGCTGACCGTGAAGGTATGTGCCGAGATGCTGGC
AACCCCGATCAGTGCGTCACCGGTCTCGAATCCTTCGGTCAGTTCCTGCACACCCACCGAGACACGGGTG
TGAGGTGGCCAATACCGGTGGGGCACCCACCGCACGACATTGCTAGCGACCCACTCGAAGTGTCCGGTCG
TGTTGTGCGGTGTGCTGATGCGGATGGACCGCTCGACGGCGCGGCGATCGGTCACGGGCGTGGTGAATGT
CACCACCACCGGGTGCGCCACCCCCACCACGGCACCATTAGCCGGCGACACCGACGCAACGCCTGGGATC
GGTTGGAGTGGCGGGACCGCGGCGGTCGCTATGCTGACTGATTCCGCGGTGAGCATCAGCGTGATCGCGA
CCACAACGGATAGATAACGAACCACTCGACGCATGGCGTCCACCCTCCCGAGATGGTGCGATCGACACAC
GACATTCTAGTGACCATCGACCCATTGCGGGCCGAGCAAGCAGTTTCTGGATAGCCCCGCCGCCCCGCGG
GTGCGGATTGGCAGGCCGCGCGGCCTCGCGTTAGCCTCAGCGGAATCGGTGCCAAGGCCGAGGAGGTGCG
GGTGCTCTTCCGTCAGCTGGAGTACTTCGTCGCGGTCGCCCAGGAGCGGCATTTCGCTCGGGCCGCTGAG
AAGTGCTACGTGTCGCAACCTGCGCTGTCTTCGGCAATCGCCAAGCTCGAACGCGAACTCAACGTCACCC
TGATCAATCGCGGACACAGTTTCGAAGGCCTTACTCGCGAGGGTGAGCGGTTGGTGGTATGGGCCAAGCG
GATACTTGCCGAGCACGCTGCGTTCAAGGCCGAGGTGGATGCGGTGCGGTCCGGGATAACCGGGACGCTT
CGGCTAGGCACGGTTCCCACCGCGTCAACGACGGCATCCCTGGTGCTGTCGGCGTTTTGCTCGGCGCACC
CGTTGGCGAAGGTGCAAGTCTGTTCCCGGCTGGCTGCGACCGAGCTGTACCGACGGCTGCGCGAATTCGA
GCTCGATGCCGTCATCGTGCACCCCGAGACCCAAGACAGTGATGATGTTGATCTGGTGCCGCTCTATGAG
GAGCAGTACGTGCTGTTGTCGCCGGCGGATATGCTGCCGCCGGGGACATCGACGTTGGTGTGGCGGGATG
CCGCGCAACTACCGTTGGCATTGCTCACTGCGGATATGCGGGACCGCCAGGTTATCGACGCCGCGTTCGC
CGACCACGCGGTCTCGGCGATCCCGCAGGTCGAAACCGATTCCGTTGCTTCGCTGTTCGCACAGGTGGCA
ACCGGCAACTGGGCGTCCATCGTTCCGCACACCTGGCTATGGGCAATGCCAATGAGCGGGCCGACGGGTG
GTGAGATCCGCGCGGTCGAATTGGTCGATCCGGTGCTGAAAGCCCAGATCGCCCTGGCTACCAACGCCTT
GGGACCGGGATCTCCGGTTGCCCGAGCGCTCATAACATGCGCGCAGGCGCTGGCGCTGAACGAATTCTTT
GACACGCAGCTGCGGGGGATCACCCGTCGCCGCTGATCGCGGGCGTCGCTGCGCTGGTAGTGTTCAGCTT
CGCCAGGTGGCCGCTCTCCACCCCGTCTGCAGGGTCGAGTTCGCAGTCGATGAGTGACGGTCCGTTCGAT
GCCAGTGCATCGGTCAGCGCCGACTCCAGTTCGGTTGGGGTGCTTACGTGATATCCTTTGCCGCCGAACG
CCTCTGCGATCAGTTCGTGACGTGCATGAGCGTTCAGCACGGTGGGCGCTGGGTCGTGTCGCCACACCGG
GGCGGCCGACCTAAAGATCGTTGCCTCGTCGCCGCGGTAGACGCCGCCGTTGTTGAGGATGACGACGGTG
ACCGGGAGTCGGTATCGGCAGATGGTCTCGAACTCCATGCCGCTGAAGCCAAATGCGCTGTCGCCCTCGA
TCGCCACGACAGGTCGCCCGGTCTCGACGGCGGCCGCGATGGCGTAGCCCATGCCGATGCCCATCACGCC
CCAGGTTCCGCTGTCGAGCCGGTGCCGCGGTAGGTGCATGTCGATGATGTTGCGGGCGAGGTCCAGCGCG
TTGGCGCCTTCGTTGACCACATAGACATCCGGGTTGCGTTGCAGCACAGACCTAATGGCACCAAGCGCGT
TGTAGAACCGCATCGGATGATGATCGTCGGCCAACCGCCGACGCATCTTGGCACTGTTGCGGGCCTTGCG
GTCGGCGAGCTCGCCGGTCCACGCCGCCGAGGCCACGCTCGAACGATCGGCCGCAGCTTCGAGGAGCGCC
GACATTACCGAGCCGATGTCGCCGGTCAGCGGTGCCACGATCGGCCGGTTGCTGTCAAACTCCGACGCCT
CGATATCGACCTGGATGAACTTGGCATCGGCCGACCATTGCGGCGACTCTCCGTTGCCTAGTAGCCAATT
CAGCCGAGCGCCAACCAGCAGCACCACGTCGGCGCGGGCCATCGCCAGCGAACGAGCCGCAGCCGCCGAC
TGCGGGTGTGAGTCGGGCAGCAGCCCCTTGGCCATCGACATCGGCAGGAAGGGAATGCCGGTGTGCTCCA
CAAACTCCCGAATAACGTTGTCGGCCTGCGCATATGCCGCGCCCTTGCTGAGCACGAGCAGCGGTCGCTG
CGCTTGGGCGAGCACGTCCAGCGCGCGATCAATCGCCTCCGGTGCCGGCAGTAGTCGGGGAGCCGGGTCC
ACCGGCCGCCAAATGGCGCCGGAAGCAGCCGATGCCTCAACGGCCTGGCCCAGCACATCGCCGGGGATAT
CGAGGTATACACCGCCGGGCCGCCCGGAGGTCGCGGTGCGAATGGCGCGCGCGACGCCGCGCCCGATGTC
CTGGACTTGGCCGATCCGATACGCCGCCTTCACGAACGGTCGAGCGGCGTTGAGCTGGTCGAGGTCCTGA
TAGTCGCCGCGCTGCAGGTCGACCATCGGCCGGCTGCTCGATCCGGAGATCTGGATCATCGGGAAGCAGT
TCGTGGTGGCGTTCGCCAGCGCGGGCAGGCCGTTGAGAAAGCCGGGGCCGGACGTCGTCAGACACACGCC
GGGCCGTGCGGTGAGGAACCCCGCGGCGGCCGCCGCATTGCCCGCTGATGCTTCGTGGCGGAAACCGATA
TAGCGGATCCCCGAGGCTTGGGCGGCGCGAGCCAGGTCGGTGATCGGGATGCCGACAACGCCGTAGATGG
TGTCGACGTCGTTGGCTTTGAGGGCGTCCACCACCAGGTGGCAGCCGTCGGTCAGCACTGTGCAGGGAGA
TGCCGATCGTGTGGTCATGGTGTTCACTGTTGTCCGGGGCGCCGGCCGTGTCCAAGACCGAGTCACTATG
CAGCGATTTACGCGGTCTATCAACCGTTAGCGGATCGGTATTGGACGCCGGGCAGGCGAGCCCGGCACTG
TGCTGATCGTGCCGAACCCGCACACCGAACACATGGAAGGAGCGTTCGCGATGGCATCCGACTTCGGCCC
GCGCATCGCCGATCTTGTCGAGGTGGCGGCGACCCGGCTGCCCGAGGCTCCGGCGCTCGTCGTCACCGCG
GATCGCATCGCGATCAGCCACCGCGACCTGGCCCGTCTGGTTGATGAGCTGGCCGGCCAGCTGACGCGGT
CCGGCCTGCTGCCCGGTGACCGGGTCGCGCTGCGCATGGGCAGCAACGCCGAATTCGTCGTCGCCTTGCT
GGCGGCGTCGCGTGCGGATCTCGTCGTCGTGCCGCTGGATCCGGCGCTGCCCATCACCGAGCAACGCGTC
CGAAGCCAGGCCGCGGGAGCCCGGGTGGTGCTGATTGACGCGGATGGGCCGCACGACAGGGCAGAACCCA
CCACCCGGTGGTGGCCGCTCACGGTGAACGTCGGCGGTGACAGCGGCCCCTCGGGTGGCACCTTGTCGGT
CCACCTGGACGCCGCCACCGAGCCGAACCCCGCAACCTCGACGCCCGAGGGACTGCGACCCGATGACGCC
ATGATCATGTTCACCGGCGGGACGACCGGCCTGCCGAAGATGGTCCCCTGGACGCACGCAAACATCGCCA
GCTCGGTCCGCGCCATCATCACCGGGTACCGGCTGAGCCCGCGGGACGCCACCGTTGCGGTGATGCCGCT
CTACCATGGCCACGGGCTGATCGCGTCGTTGCTTGCCACCCTGGCGTCCGGCGGCGCGGTGTCGCTGCCC
GCACGCGGGCGATTCTCCGCGCACACCTTCTGGGACGACATCAAAGCCGTTGGAGCCACCTGGTATACGG
CGGTTCCGACGATTCACCAAATCCTGCTGGAGCGATCGGCAACCGAACCGTCGGGGCGCAAACCTGCCGC
ACTGCGTTTCATCCGCAGCTGCAGCGCACCGCTCACTGCCCAAGCCGCGCTAGCACTGCAAACCGAGTTC
GCGGCACCGGTCGTGTGTGCCTTCGGCATGACCGAAGCCACCCACCAGGTAACGACAACGCAGATTGAGG
GTATCGACCAAACCGAAACTCCCGTCGTGTCAACCGGTCTGGTCGGCCGGTCGACGGGAGCGCAAATCCG
GATCGTCGGGTCCGACGGGCTGCCACTGCCCGCGGGCGCGGTCGGGGAGATCTGGCTGCGGGGGACCACC
GTGGTACGCGGGTATCTGGGTGACCCGACGATAACCGCCGCGAATTTCACCGACGGTTGGTTGCGTACCG
GTGATCTCGGGTCCCTGTCGGCGGCCGGTGACCTGAGCATCCGCGGCCGCATCAAGGAACTCATCAACCG
AGGTGGTGAAAAGATCTCGCCCGAGCGCGTCGAGGGCGTGCTGGCCAGCCATCCAAACGTCATGGAGGCA
GCCGTATTCGGCGTCCCGCACCAGCTCTACGGCGAGGCGGTCGCGGCGGTGATTGTGCCTCGTGAGTCCG
CCCCGCCGACTCGCGAGGAGCTTGTCCAGTTCTGCCGGGAACGGTTGGCGGCCTTCGAGATCCCGGCCTC
CTTCCAGGAGGCCAGCGGGCTGCCGCACACCGCGAAGGGTTCGCTCGACCGCCGCGCTGTCGCCGAACGG
TTCGGCCATTCGGTGTAGCTAGCCGGCCCCGGCCTTTACCCGGGCGGCGGCGGATTCCGGCATCGGTTCG
TAGCGGGCAAACGAACGGGTGAAGGATGCGGCCCCATGCGCCAGCGAGCGCAAATCGATTGCGTAGCGGG
TCAGCTCGACCTGAGGCACCTCGGCCTTGATCACCGTGCGGTCGTGCCCCGCGGTCTCGGTGCCGAGCAC
TCGGCCACGACGACTGGACAGGTCGCCCAACACCGCGCCGACGAAATCGTCGGGTACCAGCACCGAAATC
TCATCGATTGGCTCGAGCAAGATCACCTTCGTCGCGGCCGCGGCCTCCCGCAATGCGAGCGCGCCGGCCA
TTTGGAAGGCGAAATCGGAAGAGTCGACGCTGTGGGCTTTGCCGTCGAGCAACGTGACCCGGATATCGAC
CACCGGGTAGCCGGCGTGCACTCCCTTATCCATCTGTGCGCGGACACCTTTCTCCACACTGGGGATAAAC
TGCCGCGGCACCGCCCCGCCAACCACTTTGTCGAGGAACTCGAACCCGGAGCCCTCCGGCAGCGGCTCCA
CCTCGATGTCGCACACCCCGTACTGACCGTGACCACCGGACTGTTTGATGTGGCGGCCATGGCCTTTCGC
ATTGCCGGCGAAGGTTTCCCGCAGCGGCACCCGCAGCTCGATCGTGTCTACGCTGACGCCGTACCGGTTG
GCCAGTGTATCCAGGACGACGCCGGCATGGGCCTCGCCCATACACCACAGCACGACCTGATGGGTCTCTT
GATTTTGCTCGATCCGCAGTGTCGGGTCTTCGGCGGCCAACCGGCCCAACCCGACCGACAGCTTGTCTTC
GTCGGTCTTGGCATGCGCCGCAATGGCGATCGGCAGCAGCGGCTCGGGCATGGTCCAGGGTTTCAGCACC
AGGGGCTCGGCCTTATCCGAGAGTGTGTCCCCGGTCTCGGCCCGGCTCAGCTTGCCGATGGCGCAGATGT
CGCCCGCGACCACGGCTGCTGCCGGGCGCTGTTGCTTGCCCAGCGGGAACGACAAGACTCCGATGCGCTC
GTCTTCGTCGTGGTCGGGGTGCGTGTTACTAGTTCCGCCGCCGAAAAACGATGAGAAATGGCCCGACACA
TGGACCGTCGTGTCGGGCCTGATGGTTCCGGAGAACACCCGCACCAAGCTGACCCGGCCGACGTAGGGGT
CCGACGTCGTCTTCACCACCTCGGCGAGCAACGGCGCGTCATTGTCACAGGCCAGCTCCGCATGCGGGAC
ACCCTGCGGGGTAAAGACCTCCGGCAGTGGGTGCTCCATCGGAGACGGAAATCCGCGGGTGGCTACCTCA
AGCAATTCCAGTGTGCCGACCCCGGTGCTGCTGCACACCGGAATCACCGGGAAGAACGAGCCTCGGGCGA
CGGCTTTCTCCAGATCCTGGATCAGCACCGACTCGTCGATCGTCTCGCCGCCGAGGTAGCGCTCCATCAA
GGACTCATCCTCGGATTCCTCGATGATTCCTTCGATCAAGGCGCCGCGCGCCTCCTCGATTCGCTCGGTG
TCCGACTCGGCCGGGGTTCGTGTCGTTCGCTTGCCGTCGGCGTACTCGTACAGTGCCTGCGAAAGCAATC
CGATCAGGCCGTCACCGGACGGCAGGTAGAGCGGTAAGACCTTGTCGCCGAAGGCGTCTTGTGCCGCGGT
CAGCGCTTCCCGGTAGTTCGCCCGGGCGTGGTCCAGCTTGGTGATGACCACCGCGCGGGGCATGCCGACC
TGGCTGCATTCCTGCCACAGGGACTTGGTCGGTTCGTCGACGCCCTCGTTGGCCGCGATCACGAACAGTG
CGCAATCGGCGGCCCGCAACCCGGCCCGCAGCTCACCCACGAAGTCGGCGTACCCAGGGGTGTCGACGAG
GTTGACCTTGATGCCGTCGTAAGCCAGCGAGGCGACCGCAAGGCCCACCGAGCGCTGTTGCCGGATCTCC
GCCTCGTCGAAGTCGCAGACCGTGGTGCCCTCGGTGACCGAGCCCGGCCTGGACAACACCTTGGCCGCCA
CCAGGAGAGCCTCGATGAGGGTGGTCTTGCCGCCCCCCGAGGGCCCCACCAGAACCACGTTGCGAACGCC
GCCGGGCCCGTTTGCGGTGGGAGCGGCGGCCGCGCCCTGGGAAGCATTCACTCTGTCGGCCATGGCTTTC
CTCCAGTTCTCCGGGGTCGGTTCCCGTGGTGTGGCCCAGCAGGACGTAGTAGGCAACTTTTCTCCCAACT
GCCGCCCAGCACAAGGGTCGGGTCAGGTGAGTAGTAGGCAATCGGAGCCGTCGTTGTGGTCAGGCGTGCC
AGCTGGCCCAGCGCTGGACTGCTATTGTGATTACCGGGCCGTTCAACGGAACCGATTGGTATTGAGCATA
TTTGGCGCGCAGCAGGCGGTATGCGGCGCGCATCACCTCGCCATCGCGATGAATCGCGGCGACCCCGTCG
GCCCGGACCCACCACAACTGGGTCCAATCATCGGCATAGCTGTCGACGAGCACGCTGGCCCGTGGATTGT
GCTCGAGATTGGCGAGCCGGCGCAGCCGCTGCGTCGTTTTCCGCTTCGCGTCGACGGCGGTGTAGATAAC
GTCTGCACCGGTCGCCTCGGCCGGGCGCCTAGCGCCGAGCGCGAATACGACCGGCACCAGGTGGGGTGTG
CCGTCGGGCGTGCTGGTGGCCAGTCGTGCGACGGGGGACTGGGCAAACCTGAGCTTTGGGTCGAATTCCC
CCACGGCGCCAGCTTATGCTCAGCTGCCGCCCAACGTCGCGCAGTCTGGACGGCCAGACGTCGCGGCCGT
GACAGCGGACATCTCGGGCAGCCCGGTCCATGGGGCGTGCGTGCTAATGGTGCCGGTGGTAATCCAGTGG
CGCGCAAGGTAATTGGCCGGGTCGGTCTCGGCCGCCGCAGGAATCGGTTGGGTCGGTTTGAACGTGACAG
AGACGAACAGAGACCAGTGCTATCGCGTCGAACGGACGACCGTTGACGCTTTGACACATCCCGAGTATCG
AGTACATACTCGAGGCGTGCAGCGGGTCAGGGTCACGAGGAACGCCCGGAAGCACCGCGTGTCCAAGCAC
CGCATCGTCGCCGCTATGCGCCACTGCGGTGTTCCGGTCATTCAGGAAGATGGCTCGCTGTACTACCAGG
GCCGCGATACGTCGGGCCGTCTTACCGAGGTCGTCGCCGTCGAAGCCGACGACGGTGACCTGATCATCAC
TCACGCAATGCCGAAGGAGTGGAAGCGATGACGAAGAAGCCACGTAACCCCGCCGACTACGTGATCGGCG
ACGATGTCGAGGTGTCTGACGTCGATCTCAAGCAAGAGGAGGTCTATGTCGATGGCGAGCGGCTAACGGA
CGAGCGCGTCGAGCAGATGGCTTCAGAGTCGCTGCGGCTGGCGCGCGAACGAGAAGCCAACCTGATTCCT
GGCGGCAAGTCTCTGTCCGGCGGCTCTGCGCACTCGCCGGCTGTGCAGGTGGTCGTTTCGAAGGCTACCC
ACGCCAAGCTCAAGGAGCTGGCGCGCAGCCGGAAGATGAGCGTATCTAAGCTGCTGCGTCCCGTGCTCGA
CGAGTTCGTACAGCGAGAAACGGGTCGGATTCTCCCACGGCGTTAGCTTGTGCTCAGCCGCCGCTCGACG
TCGCGAAGTCTGGACAGTCAGCTGTCGCAGCCGTGACCAGCGGACATCTCGGGCAGCTAGCCCGACAGGG
TGCGTGTGCACCTGGCCCGGGTGGTAATCCATTGACGCGCACGGCAATTGGCCGGCTCGGTCTCGGTCTG
CGGATACCGCACTGAAGGGCGACAATTTTGGCGAAAAGGCCGTGTGCGGTGCCGGGTCGCGCTACGTTCA
GATTCACCTAACAATGTCGTCCGCCAACGAGCGTGTTCGCCGGTGGTGGGGCGGGCGGGTTGGGGAGGTG
TGTGATGTCGTTTGTCAGCGTAGCCCCGGAGATTGTGGTGGCCGCGGCAACAGACCTGGCGGGTATCGGA
TCGGCGATCAGCGCGGCCAATGCCGCCGCGGCTGCGCCGACCACCGCCGTGCTGGCCGCGGGTGCCGATG
AGGTGTCGGCGGCGATCGCGGCGCTGTTTTCCGGCCACGCTCAGGCCTATCAGGCGCTCAGCGCCCAGGC
GGCGGCGTTTCATCAGCAGTTCGTGCAGACGCTTGCCGGTGGCGCTGGAGCATATGCGGCCGCCGAGGCC
CAGGTCGAGCAGCAGCTGCTGGCCGCGATCAACGCGCCCACCCAGGCGCTGCTGGGGCGCCCCTTGATCG
GCAACGGTGCCGATGGGGCGCCGGGGACTGGGCAGGCCGGCGGGGCTGGGGGGATCTTGTACGGCAATGG
CGGCAATGGCGGCTCCGGGGCGGCTGGGCAGGCCGGGGGTGCCGGCGGGCCGGCCGGGCTGATCGGCCAT
GGCGGGTCCGGCGGGGCCGGCGGCTCCGGCGCGGCCGGCGGGGCCGGCGGGCACGGCGGATGGCTGTGGG
GCAACGGCGGCGTCGGCGGATCCGGCGGGGCGGGTGTCGGCGCAGGCGTGGCTGGCGGTCACGGCGGTGC
GGGCGGTGCCGCCGGGCTGTGGGGCGCCGGCGGCGGCGGTGGCAATGGCGGGAACGGCGCCGATGCCAAC
ATCGTCAGCGGTGGAGACGGTGGCCTCGGCGGTGCCGGTGGCGGTGGCGGATGGCTCTACGGCGACGGCG
GGGCCGGCGGACACGGCGGACAAGGCGCAATCGGCCTCGGCGGCGGCGCCGGCGGCGACGGGGGCCAGGG
CGGCGCCGGCCGCGGACTGTGGGGTACTGGCGGCGCCGGCGGACACGGCGGGCAAGGCGGTGGTACCGGG
GGCCCACCGCTGCCCGGTCAGGCAGGCATGGGCGCCGCGGGTGGCGCCGGTGGGCTGATCGGCAACGGCG
GGGCCGGCGGCGACGGCGGTGTCGGCGCGTCCGGCGGGGTCGCCGGAGTAGGCGGTGCCGGCGGGAACGC
CATGCTGATCGGGCACGGCGGCGCCGGCGGCGCCGGCGGAGACAGCAGTTTCGCTAATGGCGCGGCCGGC
GGCGCGGGCGGTGCCGGAGGGCACCTCTTCGGCAATGGCGGGTCCGGCGGCCACGGCGGAGCCGTCACGG
CCGGCAACACCGGTATCGGTGGCGCCGGCGGCGTCGGTGGGGACGCCAGGCTGATCGGCCACGGTGGCGC
CGGCGGTGCCGGCGGGGACCGCGCCGGAGCCTTGGTTGGCCGTGACGGCGGGCCCGGTGGGAACGGGGGC
GCTGGCGGCCAGCTATACGGCAACGGCGGCGACGGCGGGCCCGGCGGTCAGGGCGGTCAGGCGTTCGGCG
CTAACAATATCGGCGGCACCGGCGGGGCCGGCGGCAACGGCGGGCCGGCCATCCTGAGTGGCAATGGTGG
CAATGGCGGCGCCGGCGGCGCTGGCGGCGCCGGCGGCGCAGGTGGTGGGGCCGGTGGGGTCGGCGGTGCC
GGCGGCGCCCCCGGCACCGGCGGAACACTGCAGGCGGCGGTGAGCGGATTGGTGACGGCTTTGTTCGGTG
CACCCGGCCAACCCGGCGACACCGGCCAACCCGGCTAGCCCCGATCAACGAGGGTTTCGGTGCCGGTCCG
GGGCATGGCCATCCGCTGAGCTGGCGATCTGGACTACGTTGGTGTAGAAAAATCCTGCCGCCCGGACCCT
TAAGGCTGGGACAATTTCTGATAGCTACCCCGACACAGGAGGTTACGGGATGAGCAATTCGCGCCGCCGC
TCACTCAGGTGGTCATGGTTGCTGAGCGTGCTGGCTGCCGTCGGGCTGGGCCTGGCCACGGCGCCGGCCC
AGGCGGCCCCGCCGGCCTTGTCGCAGGACCGGTTCGCCGACTTCCCCGCGCTGCCCCTCGACCCGTCCGC
GATGGTCGCCCAAGTGGGGCCACAGGTGGTCAACATCAACACCAAACTGGGCTACAACAACGCCGTGGGC
GCCGGGACCGGCATCGTCATCGATCCCAACGGTGTCGTGCTGACCAACAACCACGTGATCGCGGGCGCCA
CCGACATCAATGCGTTCAGCGTCGGCTCCGGCCAAACCTACGGCGTCGATGTGGTCGGGTATGACCGCAC
CCAGGATGTCGCGGTGCTGCAGCTGCGCGGTGCCGGTGGCCTGCCGTCGGCGGCGATCGGTGGCGGCGTC
GCGGTTGGTGAGCCCGTCGTCGCGATGGGCAACAGCGGTGGGCAGGGCGGAACGCCCCGTGCGGTGCCTG
GCAGGGTGGTCGCGCTCGGCCAAACCGTGCAGGCGTCGGATTCGCTGACCGGTGCCGAAGAGACATTGAA
CGGGTTGATCCAGTTCGATGCCGCGATCCAGCCCGGTGATTCGGGCGGGCCCGTCGTCAACGGCCTAGGA
CAGGTGGTCGGTATGAACACGGCCGCGTCCGATAACTTCCAGCTGTCCCAGGGTGGGCAGGGATTCGCCA
TTCCGATCGGGCAGGCGATGGCGATCGCGGGCCAGATCCGATCGGGTGGGGGGTCACCCACCGTTCATAT
CGGGCCTACCGCCTTCCTCGGCTTGGGTGTTGTCGACAACAACGGCAACGGCGCACGAGTCCAACGCGTG
GTCGGGAGCGCTCCGGCGGCAAGTCTCGGCATCTCCACCGGCGACGTGATCACCGCGGTCGACGGCGCTC
CGATCAACTCGGCCACCGCGATGGCGGACGCGCTTAACGGGCATCATCCCGGTGACGTCATCTCGGTGAC
CTGGCAAACCAAGTCGGGCGGCACGCGTACAGGGAACGTGACATTGGCCGAGGGACCCCCGGCCTGATTT
CGTCGCGGATACCACCCGCCGGCCGGCCAATTGGATTGGCGCCAGCCGTGATTGCCGCGTGAGCCCCCGA
GTTCCGTCTCCCGTGCGCGTGGCATCGTGGAAGCAATGAACGAGGCAGAACACAGCGTCGAGCACCCTCC
CGTGCAGGGCAGTCACGTCGAAGGCGGTGTGGTCGAGCATCCGGATGCCAAGGACTTCGGCAGCGCCGCC
GCCCTGCCCGCCGATCCGACCTGGTTTAAGCACGCCGTCTTCTACGAGGTGCTGGTCCGGGCGTTCTTCG
ACGCCAGCGCGGACGGTTCCGGCGATCTGCGTGGACTCATCGATCGCCTCGACTACCTGCAGTGGCTTGG
CATCGACTGCATCTGGTTGCCGCCGTTCTACGACTCGCCGCTGCGCGACGGCGGTTACGACATTCGCGAC
TTCTACAAGGTGCTGCCCGAATTCGGCACCGTCGACGATTTCGTCGCCCTGGTCGACGCCGCTCACCGGC
GAGGTATCCGCATCATCACCGACCTGGTGATGAATCACACCTCGGAGTCGCACCCCTGGTTTCAGGAGTC
CCGCCGCGACCCAGACGGACCGTACGGTGACTATTACGTGTGGAGCGACACCAGCGAGCGCTACACCGAC
GCCCGGATCATCTTCGTCGACACCGAAGAGTCGAACTGGTCATTCGATCCTGTCCGCCGACAGTTCTACT
GGCACCGATTCTTCTCCCACCAACCGGATCTGAACTACGACAACCCCGCCGTGCAAGAGGCGATGATCGA
CGTCATCCGCTTTTGGCTCGGCTTGGGCATCGACGGGTTTCGGTTGGACGCGGTGCCCTATCTCTTTGAA
CGTGAGGGCACCAACTGCGAGAACCTGCCGGAAACACACGCTTTTCTCAAGCGAGTCCGCAAGGTGGTGG
ACGACGAATTCCCCGGCCGGGTGCTGCTAGCCGAAGCCAATCAGTGGCCGGGCGATGTCGTCGAATATTT
CGGTGATCCCAACACCGGTGGCGACGAGTGCCACATGGCCTTTCACTTCCCGCTGATGCCGCGCATCTTC
ATGGCCGTGCGCCGGGAGTCCCGTTTTCCGATCTCGGAGATCATCGCCCAGACCCCACCAATCCCTGACA
TGGCGCAATGGGGGATATTTCTGCGCAACCACGACGAGCTGACGTTAGAAATGGTCACCGACGAAGAGCG
CGACTACATGTACGCCGAGTACGCCAAGGATCCACGGATGAAGGCGAATGTCGGAATCCGTCGTCGGCTT
GCGCCGCTGCTCGACAACGACCGCAACCAGATCGAGCTGTTCACCGCGCTGCTGCTGTCGCTGCCCGGCT
CGCCGGTCCTCTACTACGGCGACGAGATCGGGATGGGCGACGTGATCTGGTTGGGTGATCGCGACGGCGT
GCGCATCCCGATGCAGTGGACACCGGACCGCAACGCGGGTTTCTCCACCGCCAACCCGGGTCGGCTGTAC
CTGCCGCCCAGCCAGGACCCGGTTTACGGGTATCAGGCCGTCAACGTCGAGGCGCAACGCGACACCTCGA
CGTCGCTGCTCAACTTCACTCGCACCATGCTGGCCGTGCGTCGCCGACACCCCGCGTTTGCGGTCGGCGC
ATTCCAGGAATTGGGCGGGTCCAACCCGTCGGTGCTGGCCTACGTGCGTCAGGTGGCCGGCGATGACGGC
GACACCGTGCTCTGTGTCAACAACCTGTCGCGATTCCCGCAGCCCATCGAATTGGACTTGCAGCAATGGA
CCAACTACACGCCGGTCGAGCTGACCGGGCACGTGGAGTTTCCACGCATCGGCCAGGTGCCCTATCTGCT
GACGCTGCCAGGACACGGGTTCTACTGGTTCCAGTTGACCACACATGAGGTGGGGGCACCTCCCACTTGC
GGGGGAGAGCGGCGCCTATGACTCGCGCCGGCGACGATGCACAGCGAAGCGATGAGGAGGAGCGGCGCCT
ATGACTCGGTCGGACACGCTGGCAACCAAGCTGCCATGGTCCGATTGGCTTCCGCGGCAACGTTGGTATG
CCGGACGCAACCGCGAGCTGGCCACGGTCAAGCCGGGCGTAGTCGTCGCCCTGCGACACAACCTCGACCT
AGTCCTGGTCGACGTAACCTACACCGACGGTGCAACGGAGCGTTACCAGGTGCTCGTCGGATGGGATTTT
GAGCCGGCGTCCGAGTACGGCACGAAAGCCGCCATCGGCGTCGCCGACGATCGCACGGGATTCGATGCTC
TCTACGACGTCGCCGGGCCGCAATTCCTCCTGTCGCTAATCGTCTCGTCCGCCGTCTGTGGCACATCCAC
CGGCGAAGTAACGTTCACCAGGGAGCCAGACGTCGAGCTGCCCTTTGCCGCGCAGCCGCGGGTATGTGAC
GCCGAACAGAGCAACACCAGTGTGATCTTCGATCGGCGGGCTATCCTCAAGGTGTTCCGCCGGGTAAGCA
GCGGGATCAACCCCGACATAGAGCTGAACCGCGTGCTTACCCGTGCCGGTAATCCACATGTGGCCCGCCT
GCTGGGCGCTTACCAGTTTGGGCGGCCCAATCGTTCGCCAACCGATGCTCTGGCGTACGCCCTGGGCATG
GTGACCGAGTATGAGGCGAACGCGGCCGAAGGCTGGGCGATGGCCACCGCCAGCGTGCGGGACCTCTTCG
CCGAGGGAGACCTCTATGCCCACGAAGTCGGCGGCGATTTCGCCGGTGAATCCTACCGGCTCGGCGAGGC
GGTCGCCTCGGTGCACGCCACGCTGGCTGACAGCCTCGGAACCGCGCAGGCAACGTTCCCGGTGGACCGG
ATGCTGGCGCGGCTGTCGTCGACGGTGGCGGTGGTGCCCGAACTGCGGGAGTACGCGCCAACGATCGAAC
AGCAATTCCAGAAGCTCGCGGCGGAGGCAATCACGGTCCAGCGGGTGCACGGTGACCTGCACTTGGGACA
GGTGCTGCGTACCCCGGAAAGCTGGCTGTTGATCGACTTTGAAGGCGAGCCGGGCCAGCCGCTGGACGAA
CGGCGAGCGCCGGATTCGCCGCTGCGCGACGTGGCCGGTGTGTTGCGATCGTTCGAGTACGCCGCTTACG
GGCCGCTGGTGGACCAGGCCACCGACAAACAACTTGCCGCTCGCGCCCGCGAATGGGTCGAGCGCAATCG
CGCCGCCTTCTGCGACGGCTACGCGGTCGCGTCGGGAATCGACCCGCGAGATTCGGCGCTGCTGTTGGGC
GCCTACGAACTCGACAAGGCGGTTTATGAGACCGGCTATGAGACACGGCACCGGCCGGGTTGGCTTCCGA
TTCCGCTGCGTTCGATCGCCCGCCTGACCGCTAGCTGATACCGGCCGGGGTGTCCGGCTTATTGCTTGGC
GTGCGTGCGTCCTGGGCGTCTGGAAGCATGCTCGTGTGCAACGAGAGATTTATGACGGTGAGGCGCGGCT
GTCATGGGTGTTGGCGGCGCTGGCCGGGATACTGGGGGCAACCGCGTTCACCCACTCCGCGGGATACTTC
GTTACTTTCATGACCGGCAATTCGCAGCGCGCGGTGCTGGGATTGTTTGGGGACGACGCGTGGATGTCTG
TCACCGCGTCGTTGCTGATTCTATTCTTCGTCGCCGGCGTGGTGATTGCGTCGGTGTGCCGGCGGCATTT
CTGGGCGGCGCATCCCCACGGCCCGACCGTGCTGACCACCTTCAGTTTGATATTTGCCGCCGGAGTCGAC
ATTATGCTGGGCGGCTGGCACGAGAGCATGCTCGATTTTGTGCCGATTCTGTTCGTGGTCTTCGGGATTG
GCGCCTTGAACACATCGTTCGTCAAGGATGGCGAGGTATCGGTTCCGTTGAGCTATGTGACCGGCACATT
GGTCAAGATGGGCCAGGGCATCGAACGTCACCTGGCCGGCGGAAAAGTGGAGGACTGGCTCGGCTACTTC
CTGCTGCACGCCAGCTTCGTGCTAGGCGCCGCGGCCGGTGGCGCCATTAGTATGGTCGTCACCGGACCCC
AGATGCTCGCGGTCGCGGCGGTAGTGTGCGCTGCGACAACCGGCTATACCTACCTGCACGCTGACCGGCG
AGGGTTGGTCAATCAAAAGCGGCCCCAGCCGGGAAAGCGGCTCTTTCGAGCGCTCAGGCGAGGCGAATTA
GATTCGGGAACCTCCACGCCCGCAACCAATTACGGGTCGAGTTAGCTTGGCTTCCAGTGGCGCTGGCGAA
GGGGTGACCACGCCAACTTCACCCGGAAGGTCCGACCCAGTGCGGATGTTCCACACATCGGCAGCAGCGC
TGGCCGTTGCGCTGCTGCCGATGCTGGCTTGCTGGCTCAGGCGGCCGGCGCAGCAGGGGCGGCCGGGGGT
GTCGCGCCGTTGAGCACATGCTGGATATCGGCCTTCATGGCGACCAGCTGCTCGTTCCAGTAGGGCCACG
AGTGTGTTCCGTTGGGCGGGAAGTTAAACACCCCGTTGCGTCCACCGTCGGCCGCGTAGGTGTCCCGGAA
GGTCTGGTTGGTGCGCAGGGTGAGGCCTTCCAGGAACTTCGCCGGTATGTTGTCGCCGCCGAGGTCGCTG
GGTGTGCCGTTACCGCAGTACACCCAGATCCGGGTGTTGTTGGCGACCAGGCGGGGAATCTGAACCATTG
GGTCGTTGCGCTTCCAGGCCGGGTCGCTGGACGGACCCCACATGCTGTTGGCGTTGTAACCGCCCGAGTC
GTTCATCGCCAGGCCGATCAGCGTCGGCCACCAGCCCTCGGACGGGTTGAGGAAGCCCGACAACGACGCG
GCGTACGGGAACTGCTGCGGGTAGTACGCGGCCAGGATCAGCGCGGAACCGCCCGACATCGAAAGACCCA
CCGCCGCGTTGCCTGTCGGGGACACGCCCTTGTTGGCCTGTAGCCAGGCGGGCATCTCTCTGGTAAGGAA
GGTCTCCCACTTGTAGGTGTAGTTCTGGCCGTTGCTCTGCGAGGGCTGATACCAGTCGGTGTAGAAACTG
GATTGGCCGCCCACGGGCATGATCACCGACAACCCTGACTGGTAGTACTCTTCGAAGGCCGGGGTGTTGA
TGTCCCAGCCGTTGTAGTCATCCTGGGCCCGCAGACCGTCGAGCAGGTAGACCGCGTGCGGTCCGCCGCC
CTGGAACTGGACCTTGATGTCGCGGCCCATCGACGCGGATGGCACCTGCAGATATTCCACTGGAAGACCG
GGCCTAGAGAATGCGCCCGCGGTGGCCGGCCCGCCGAAGGTACCGACCAGACCGTAAACCAGGACAGCCC
CCATAGCCGCGATAGCCAGCCGGCGCGGCAGGGTTGTCGCTGCGCTCCGCAACCTTCGCACCTGTTCGAA
GAACGTCATAGCTACTACCAATCCCAACTCTCATCTGCCGCACGACGCGGTCGAATCTGTTCTGGGCGAG
TGAAACACACCGAGGACGCTCAGTTCGAATGTCGTGGCCGCAGCGCGAGATCGCGGTTGGCTAACGATTC
AGCGTCGGCCCGGACACCTTGGGCGATTGACACACCCGGGTCACGGCTGGCTCCCGAGCGGCGCAACGAC
CGCACGCACAACCCCTATGCTTACTGCCGACCAGAGGAGAGACCCATGCGCACCTTCGAGTCGGTCGCCG
ACCTGGCCGCCGCCGCGGGCGAAAAGGTCGGGCAGAGCGACTGGGTGACCATCACCCAGGAAGAGGTCAA
TCTGTTCGCCGACGCAACGGGTGATCACCAGTGGATCCACGTCGACCCGGAACGGGCCGCTGCGGGTCCC
TTTGGCACCACCATCGCGCACGGATTCATGACCCTGGCGTTGCTCCCGCGCCTGCAACACCAGATGTACA
CCGTCAAGGGCGTCAAGCTGGCAATCAACTACGGCCTGAACAAGGTTCGCTTCCCGGCACCAGTACCCGT
CGGCTCGCGGGTGCGTGCGACGAGCTCGCTGGTCGGTGTCGAGGATCTGGGCAACGGCACCGTGCAGGCG
ACGGTGTCGACGACCGTCGAGGTCGAGGGATCGGCCAAGCCGGCGTGTGTGGCCGAAAGCATCGTGCGCT
ACGTCGCCTGAGGCAACTCGCGGTCAGAATTCGGCGATCGCGTGCTCGAGGCGTTGGGCCAGCCAGGCCT
CGGCGTGCGCGCGCCGGGTCGGAATGTGCTGTGACGGGAAAAGCGTTGTCACCGGCTGGTATTCGCGCAG
CGTACGGCGGGCGACGGTCATCTTGTGCAGCTCAGTGGCGCCGTCGGCGATGCCCAGTGACTCGGCTGCC
AGCATCATCTTGACGAACGGCATCTCGTCGGAGACCCCGAGCGCGCCGTGCAGGTGCATGGCCCGCTGCA
CGACGTCATGCAGCACCTGGGGCATCGCCACCTTGACCGCCGCGATGTCGCGGCGCACCTTTTGATAGTC
GTGGTGTTTGTCGATAAGCCACGCGGTGCGCAGTACCAGCAGCCGGAACTGCTCGATCTGGATCCAACTA
TCGGCGATCTTCTCCTGGGTCATCTGCAGATCGGCGAGCCGCCCGTGTCTAGTCTGGCGCGACAGGGCAC
GCTCGCACATCATGTCGAATGCTCTGCGCGCCAGCGCGATTGTCCGCATCGCGTGATGTATTCGGCCGCC
GCCCAATCGGGTCTGCGCGATCATGAACGCTTGGCCCTCGCCGCCGAGCACATGATCGGCCGGCACCCGG
ACGTCGTGGTAGCGGATGTAGCCGTGGCTGGCGTGCCGGGTGGACTCGGCTCCCACACCGACGTTGCGCA
CGATCTCGATGCCCGGGGTGTCGGCCGGGACGATGAACAGCGACATCTTCTCGTACGTACGGGCTTCCGG
CTTGGTGACGGCCATGACGATAAAGAACGACGCATGCTTGGCGTTGGTGGAAAACCACTTCTCGCCGTTG
ATGATCCAGTCCCCGTTTCCCGCGGCATCGCGGGTCGCCGCGGTCACGAACAGCCCGGGATCGGAACCAC
CCTGCGGCTCGGTCATCGAATAGCAGGAGGTGATCTCGCCGTCGAGCAGCGGTCGTAGATAGCGGGCTTT
CTGCTCGTCGGTGCCGAACAGCGCCAGGATCTCGGCGTTGCCGGAGTCCGGCGCCTGACAGCCGAACGCC
GACGGCGCCCACCGGGAGCGGCCGATGATCTCGTTGAGCAGCGCCAGCTTGACCTGACCGAAGCCCTGTC
CGCCGAGTTCGGGACGCAAATGCGCGGCCCACAACCCCTGGTCTTTCACCTGCCGCTGCAGCGGCCGCAG
GATCGCCATCGTGTCGGCGTTCTTTTTGTCGTAAGGATCGAGGGCGACCAGATCGAGCGGTTCGAGTTCC
TCGGCCATGAATTTTTCGACCCAATCCAGCTTGGACTGGTATTGCGGGTCGGTTTCGAAGTCCCACACCG
TCGGCAACCGTTCCCCGGCGCGGCGTCGCACCGGCATCGTTGATAGAGCAAGACCATCGTAGGTGCGGTC
TAGCGGCTTCAGCGCAGTTCGGGCAGGACGTTGGTGCGGTAGAAGTCGATGGCGGTGATCGGGTCGTCCT
GGGGGAAATGCAGGAAGGGGACGGCGCCGGCGTCGAGAACCGCTTGCACCGCACCGATGTGGACGCCGGG
ATCGGTACCGACCGCCCAATTGGCCAGCACTTTCTCGATCGGGTTCGACTCGGCGGCACGCTGGATCTCG
ACCGGATTGGGCTGGTCGACGGCCCCGGCGGTGAATCGCCACAAGTCGGCGGCGCGGGCGGCCGCCTTGT
CGTCGCCGACGACGGCGAACAGTTCGGCCCGCTTACCCAGGGTGGTGGGATCTCGTCCGGCCGCTTGAGC
GCCCGCGGCGAACGCGGCGAGCAGCTTGGCGTCGTTGATGTCGCGGGCTTGGGCGATCCAACCATCACCG
TATCGGCCGGCCAGGGTGGCGCTCTGGGGGCCGCTCGCGGCGACAAAGATCGGCGGCGGCATCGCCGGCG
TGTCGTAGAGCTTGAGCTCGTCGGTCCGAAAATAGTGGCCCGTGAACGAGATCCGCTCACCGCTCCACAG
CTGGCGGATCAGTACGATGGCCTCGATCAGCCGGTCGTGGCGCTCGCGGTAGTTGCCGAACGTGTCGGTG
GCGGCTTGTTCGTTGAGCCGCTCGCCGGTGCCCAGCCCCAGAAACACCCGTCCGGGGTTCAGGATCGCCA
GCGAGGCAAACGCCTGAGCGACGGTGGCCGGATGGTAGCGGTATATGGGACAGGTCACCCCGGTGCCGAA
CAAGATGCTGCTGGTGCTGTTGCCCACCAACGCCAGGGTCAGCCAGGGAAACATCGAATGGCCCTCGTTG
TCTTGCCATGGCTGTAGGTGGTCGCTGGCCCACACATACCGGAAGCCAGCTTGCTCGGCGGCTTGGGCGT
GCGCCACCAGCCGATCGGTGCGGAATTGTTCGTGGGATAAGACGACACCCACCCCGCGGCTTGCCGGCTC
TGGGGTCGGCGTCGGACCGCTGCGCGTGCTGCAACCGCCGCCTAGCCCACCGGCGCCGATCGCGCCGAAC
CCGGCGGCCAGACCGAACGTCCGCCGTGAGATGCCGGTCATCGGGCTGCACTACCCGCGTCGCGCTGCAG
CACACCTTCGAGAGTGCATCCTGACTCACCGTCGGCGCCACCGGTTAGCCTGGCGAGATGACCCCGCAGG
CACGCCCAGCGCGCAGGGCCGATGTCCGCGAGCTGTCCCGCACCATGGCCCGGGCGTTCTATGACGATCC
GGTCATGAGCTGGTTACTGTCGAACGACAACGCCCGCACCGCAAGGCTGACCCGGTTGTTCGCGACGATT
GTCCGCCACCAGCATCTGGCCGGCGGTGGTGTGGAAGTGGCCCGCGGCGCGGCGGGCATCGGCGGGGCGG
CGCTGTGGGATCCCCCGGATCGATGGCGGGAGTCGCGCCGCCAGCAACTGGCGATGACACCGGGGTTCCT
GCGGGTGTTCGGCTTTCGGACGGCCAAGGCCCGCGCGGCGCTGGACGTGATGATGCGTGTGCATCCCGAA
GAACCCCACTGGTATCTGGCCGCCATCGGCAGCGACCCGACGGTCCGCGGCCAGGGGTTCGGTCAGGTGC
TGATGCGGTCACGGCTGGACCGTTGCGATGCCGAACACTGTCCGGCCTACCTCGAATCCACCAAACCCGA
GAATGTGCCCTACTATCAACGGTTCGGTTTCCGGGTGACCCGTGAGATCGCTCTGCCCGACGCGGGGCCG
CCGCTATGGGCGATGTGGCGGGAGCCTCGGTAGCGGTTCTTGGCAGCTGGATCGTTCGTCCGGCCGGGTG
ATCACTGCGCGACCGTGAATCTGGCGACGCCGCACCGGCGTGTCGCGTCGCCAGACTCACAGTCGCGGCA
ATCTCTGACCGCCGGTGCGCTGAGATAGCTCCCGAGGTGCAAAAGTGGTGCGCAGATCGTCAGGCTGAGC
TTGCCGGGATCGCGTGGGTCGGCACCCGCAGCCGTCGTCTGCCACCCAATAGTGTGTGCGACCCGCCCGG
TACACGCGGAATCAACGGGTATGCGGTTCTGGCATAGGCTTGTCAGGCAATGATCGCTCTGCCCGCCTTG
GAAGGTGTCGAACATCGGCACGTGGATGTGGCGGAAGGCGTCAGGATCCACGTTGCGGACGCCGGGCCGG
CCGATGGTCCGGCGGTAATGCTGGTGCACGGCTTCCCGCAGAACTGGTGGGAGTGGCGCGACCTCATCGG
CCCGCTGGCCGCCGACGGCAACCGGGTGCTGTGTCCCGACCTGCGCGGCGCGGGCTGGAGTTCGGCGCCC
CGCTCGCGGTATACCAAGACCGAGATGGCTGACGATCTGGCTGCGGTTTTGGACGGCCTGGGTGTGGCCA
AGGTCAAGCTGGTGGCCCACGATTGGGGTGGGCCGGTCGCGTTCATCATGATGTTGCGCCATCCCGAGAA
GGTGACCGGGTTTTTCGGCGTGAACACCGTGGCACCCTGGGTGAAGCGCGATCTTGGCATGCTCCGCAAT
ATGTGGCGGTTCTGGTATCAGATCCCCATGTCGCTGCCGGTGATCGGCCCGCGGGTGATCAGCGATCCTA
AGGGCCGCTACTTCCGGCTGTTGACCGGGTGGGTCGGGGGCGGATTTCGGGTTCCCGATGACGACGTGCG
CCTGTACTTGGACTGCATGCGCGAGCCGGGGCACGCCGAGGCCGGATCGCGGTGGTATCGCACCTTTCAG
ACCAGGGAAATGCTGCGCTGGCTGCGCGGCGAGTACAACGACGCTCGGGTCGATGTCCCGGTCCGATGGC
TGCACGGCACCGGAGATCCGGTGATCACGCCCGACCTGCTGGACGGCTATGCCGAGCGGGCCAGCGATTT
CGAGGTGGAGCTGGTCGACAGCGTGGGCCATTGGATCGTCGAGCAGCGACCCGAGCTGGTGCTCGACCGG
GTGCGTGCGTTCCTAGCTGCGGGGACCGAGCAGCGCGATTGACGCATCCACCGCCGGCTCGACGATGTTC
CGGATCGGCTGGCCGTCCTCGACGGTCAGCGCGGTCAGTTCACGCAAACCGCCCAGCAAGATTACGGCCA
GTGGCACATTCAGTGGCGGTAGGTTAGCCCGCCGGAACCCAGGGCTGGCGCTGAGCTCGATCAGCAGGCT
GGTTAGCTGCTCCATGCCGCGGCGCTGGACGGGGTAAGCGGCGGCACCGAGCGACGGGAATTCACGGATC
CAACTCAACGTCACCGCCGGCCTGGATTCGATATGGGTGACGTAGGCCTCGACCGCCTGACGAATCTGGT
CGTGCCAGTCGGCGTTTGGATCGACGGCCGCCCGGATGCTGTTGCCCAACGTCTCGTTGTCCGCTAGCAG
GAGTTCCAAAAAGCACTGTTCCTTGCTGGTGAACCGGTCGTAGAACGTGCGCTTGGATGTGCGGGCGTGC
CGGACGATGTCGGAGACGGTGGTGGCGCGATAACCCCGCTCACCGATCGAGGCGACCAGGCCGTCGAGCA
ACCGTAGCCGAAACGAGTCGGTCTCGACGACCAACGCGCCGGCGGCGACTGCTGTCACCCGCGCCTCCTC
TACCTATCCCTTGTCAGGTTTGGTACCAAAGAGTACCGTACTGGACAAGCCACGGTACACCACCGTACCA
CGCCCGATCCAGGGACGTTAGGAGCAACACCGCCATGAGCGAAGTCGTCACCGCCGCACCGGCACCGCCC
GTAGTCCGACTTCCCCCGGCGGTCCGCGGGCCGAAGTTGTTCCAGGGATTGGCCTTCGTGGTGTCACGGC
GACGGCTGCTGGGGCGGTTCGTGCGTCGCTACGGCAAGGCCTTCACCGCCAATATCCTGATGTACGGCCG
GGTCGTGGTGGTCGCCGACCCGCAGCTAGCCAGGCAGGTCTTCACCAGCAGTCCTGAGGAGCTGGGCAAC
ATCCAGCCCAACCTGAGTCGGATGTTCGGTTCCGGCTCGGTGTTCGCGCTGGACGGCGACGACCACCGGC
GGCGGCGCCGGCTACTGGCGCCGCCTTTCCACGGCAAGAGCATGAAGAACTACGAGACCATCATCGAAGA
GGAGACCCTGCGCGAGACCGCCAATTGGCCGCAAGGACAGGCTTTCGCAACGCTGCCGTCAATGATGCAT
ATCACGCTCAACGCCATCCTGCGTGCGATCTTCGGGGCCGGCGGCAGTGAACTAGACGAGCTGCGCCGCC
TCATTCCGCCGTGGGTCACGCTGGGCTCGCGCCTGGCGGCGCTACCGAAACCCAAACGCGACTATGGCCG
CCTTAGCCCGTGGGGCCGGCTGGCCGAGTGGCGGCGCCAGTACGACACTGTCATCGACAAGCTCATCGAA
GCCGAGCGGGCCGACCCGAACTTCGCCGATCGGACCGACGTATTGGCGTTGATGCTGCGCAGCACTTACG
ACGACGGTTCCATCATGTCGCGCAAGGACATTGGCGACGAGCTGCTCACGCTGCTGGCCGCCGGGCACGA
AACCACGGCGGCGACACTGGGCTGGGCGTTCGAGCGGCTCAGCCGGCACCCCGACGTGCTCGCGGCTCTG
GTCGAGGAGGTCGACAACGGCGGTCACGAGCTGCGTCAAGCGGCGATCCTGGAGGTACAGCGGGCCAGGA
CCGTCATCGATTTTGCGGCTCGTCGCGTCAATCCACCCGTTTACCAGCTCGGCGAGTGGGTGATTCCCCG
CGGGTATTCGATCATTATCAATATCGCCCAGATACATGGCGATCCCGACGTCTTCCCGCAGCCGGATCGC
TTCGACCCGCAGCGCTACATCGGAAGTAAGCCATCCCCGTTTGCGTGGATCCCTTTTGGTGGCGGGACCC
GCCGCTGTGTCGGGGCCGCATTCGCCAACATGGAGATGGATGTGGTGCTGCGAACGGTGCTGCGCCACTT
CACCCTCGAGACCACCACGGCCGCGGGCGAGCGCAGCCACGGTCGAGGAGTTGCATTCACCCCGAAGGAT
GGCGGTCGGGTGGTGATGCGCCGACGCTGACGGCCAGCTCGGGCCCGCGTTCAGGTCCCGAGTTCGGGTG
AAAGGCTGGCCCGCAGTGCAGATTCGGCGGTCCGTCGGGGTAGCCTCCAGCCGGGCCGGACGAAGTGGCA
CGTGTACCCGTTGGGGTAGCGCTGCAGGTAGTCCTGGTGCTCGGGTTCGGCTTCCCAGAAATCCCCGGCC
GGGCTGACCTCGGTCACCACCTTGCCGGGCCACAGGCCGGATGCCTCGACATCGGCGATGGTGTCCAGCG
CGATCCGCTTTTGCTGCTCATCGAAGTAGAAGATGGCCGACCGGTAGCTGGTCCCCCGGTCGTTACCTTG
CCGGTCTTTGGTTGTCGGGTCGTGGATCTGGAAGAAGAATTCCAGCAGGGTGCGGTAATCGGTGACCGTG
GGGTCGAAGATGATTTCGACGGCTTCGGCGTGCGTGCCGTGGTTACGGTAGGTTGCGTTGGGGATGTTCC
CGCCGCTGTAGCCCACCCGCGTGGAGACCACACCGGGCTGGTTGCGGATCAGATCCTGCAGCCCCCAAAA
GCAGCCGCCGGCGAGGATCGCTTTCTGATTGCTCGTCATTTCCGGACCTCCCGATCAGGCTACACTCCGG
CGATGGAGTGTAACGGCGCGAAGACCGCACTGTGAGCGCTTCGGAGTTCTCCCGTGCTGAACTCGCCGCC
GCCTTCGAGAAGTTCGAGAAGACCGTGGCCCGCGCCGCCGCGACGCGCGACTGGGATTGCTGGGTGCAGC
ACTACACCCCCGACGTCGAATACATCGAGCACGCGGCGGGCATCATGCGAGGCCGCCAGCGGGTACGTGC
CTGGATTCAAGAAACGATGACGACCTTCCCGGGCAGTCACATGGTGGCCTTCCCGTCGCTGTGGTCGGTG
ATCGACGAGTCCACCGGGCGAATTATCTGCGAATTGGACAACCCCATGCTCGACCCCGGCGACGGCAGCG
TGATCAGCGCGACGAACATTTCGATCATCACCTATGCCGGCAATGGCCAGTGGTGCCGTCAAGAAGACAT
CTACAACCCGTTGCGGTTCCTGCGGGCGGCGATGAAGTGGTGTCGCAAGGCGCAGGAGTTGGGCACCCTC
GACGAGGACGCGGCGCGTTGGATGCGCCGGCATGGAGGTCCTTAAATGAACGCACCCAAGCTGGTCATTG
GCGCGAACGGCTTCCTGGGTTCGCACGTGACTCGCCAGCTCGTCGCCGACTGCGCGCCGCAGAAAGGTGA
GGTACGCGCGATGGTGCGACCCGCTGCCAACACCCGGAGCATCGACGATCTACCGCTCACCCGATTCCAC
GGCGACGTCTTCGACACCGCCACCGTGGCCGAGGCGATGGCCGGCTGCGACGACGTCTACTACTGTGTGG
TCGACACCCGCGCCTGGTTGCGCGATCCCTCCCCGCTGTTTCGCACCAATGTGGCAGGCCTGCGCAACGT
CCTCGATGTGGCCACAGACGCCAGCCTGCGCAGGTTCGTCTTCACCAGCAGTTATGCGACGGTGGGTCGT
CGGCGTGGACACGTGGCGACCGAAGAAGACCGGGTGGATACCCGCAAGGTGACTCCTTACGTGCGGTCCC
GGGTGGCGGCCGAGGATCTGGTGCTGCAATACGCGCACGACGCAGGTCTGCCCGCCGTCGCGATGTGTGT
GTCGACAACCTACGGCGGCGGCGACTGGGGCCGCACCCCACACGGCGCCTTCATCGCGGGCGCGGTGTTC
GGCAGGCTGCCTTTCACGATGCGCGGCATCCGGCTGGAGGCGGTGGGTGTCGACGATGCTGCGAGGGCGC
TGATCTTGGCGGCCGAACGCGGGCGCAACGGCGAACGGTACCTCATCTCCGAACGCATGATGCCGTTGCA
AGAAGTGGTGCGGATCGCCGCGGATGAGGCCGGTGTCCCGCCGCCACGATGGTCGATCTCGGTGCCGGTG
CTTTACGCCCTGGGTGCGTTGGGCAGTTTGCGAGCCCGACTCACGGGCAAAGATACCGAACTCAGCCTGG
CGTCGGTGCGCATGATGCGTTCCGAGGCCGATGTCGACCACGGCAAGGCCGTCCGCGAGTTGGGTTGGCA
GCCACGTCCGGTGGAGGAGTCGATCCGGGAGGCCGCCCGGTTCTGGGCGGCGATGCGCACCGTCGGGAAG
GACCCCGCGGCCTCGTGATCCGAAAAGGCCTAGGGACGCTGCCGGGAATGTTGATCGCCGGCACGTGTTG
CACAGGTCATGAGCAACCGGATTGTGTTAGAACCCAGCGCCGATCACCCGATCACCATCGAGCCGACCAA
CCGACGGGTGCAGGTACGCGTCAATGGCGAGGTGGTCGCGGACACGGCCGCGGCGCTGTGCTTGCAGGAA
GCCAGTTACCCTGCAGTGCAATATATTCCGTTGGCCGACGTGGTACAGGATAGGCTGATCCGCACCGAGA
CCAGCACCTATTGCCCGTTCAAGGGTGAAGCCAGCTATTACAGCGTGACTACCGACGCCGGCGACATCGT
CGACGACGTGATGTGGACGTACGAAAACCCTTATCCGGCGGTAGCGGCGATCGCGGGGCATGTCGCGTGC
TATCCGGACAAAGCCGAAATCAGCATCTTCCCGGGGTAGCGCAGGCTACCGGGTATACCTCGGCCAACGA
CTGGGTGTCGCTGTATTCGCGCAGCGAGATGATCATCCCGTCACGGGTCTCGAAGATGCAGACGAACGGG
CTGTCATATCGGGTCCGGTCGGCGCTCACACCGTCGCAATGCCCCTCGACCACTACCGTTTCACCCTCGT
TGACGCAGCGGATGAGTTCGATGTTGACCTCGAAGACCTGCTTGCGCCGCTCGACTGCTCGCCGAAACGT
CTTCTTGTCCAATTCCGTACGGGTGACGATGCTCCAGTAGGTGAAGTCGTTGCTGAGCAGCGCGAAGCCT
TCGTCGAGATCTCCGCCCTCGCAGAGGCTTTGCAGGAACATCCAGGCCAGTTCGGCTTGCGGGTCGTCGA
ACGGCGTCATCACATCGCCATCTTGTCTCGGGAGACAGCGTGCGGTCAATTGACGTGGTCGTCGAAGCGG
TGGTCACCTTCGCGGGGGCGGCCGGCTTCGCGCACACCTTGGCGCCGTTGCGTCGCGGTCAGCAGGATCC
ATGCTTTCGGGTCCCCGGTGACGGCACTATCTGGCGGACCAGCTTGCTGCCCACCGGGCCGGTCACCGCG
CGGATCAGCCGTGCTGGGCGCGACGCCGCCCGTTGCGTGGCGTGGGGCAGCGGTGCCGAGGAGTTTGTCG
ACATGGCGCCCGCCATGCTGGGCGCCGCCGACGACGCCAGCGATTTCGTGCCGCTGCATCCGGCCGTGGC
CGCCGCGCACCGCCGGCTGCCGAACTTGCGCCTGGGCCGCACCGGCCAGGTGCTGGAAGCCTTGATCCCG
GCGGTCATCGAGCAGCGGGTACCCGGCGCCGACGCGTTTCGGTCGTGGCGGCTGTTGGTGTCCAAGTACG
GAACGCAGGCCCCCGGTCCGGCGCCACCCGGCATGCGGGTGCCGCCGTCGGCCGAGGTGTGGCGTCACAT
CCCGTCCTGGGAGTTTCATCGCGCCAATGTCGACCCGGGGCGGGCTCGCGCGGTGGTGGGTTGCGCGCAG
CGGGCGGCGTCGCTGGAGCGGCTGGTGTCGCTGCCCGCGGCTCGGGCGGCGGAGGCGCTGACATCGTTGC
CTGGAGTCGGGGTATGGACCGCGGCCGAGACCACACAACGCGTGTTCGGTGACGCCGACGCCGTGTCGGT
CGGCGACTACCACATTCCGAAGATGATCGGCTGGACGCTTGTGGGCCGGCCGGTCGACGACGCCGGCATG
CTCGAGCTGCTGGAGCCGATGCGCCCGCATCGCCACCGGGTGGTCCGCTTGCTCGAAGCCAGCGGCTTGG
CGCGTGAGCCGCGCCGCGGGCCCCGGCTGCCGGTACAGAACATCCGGGCGCTGTAGGGGAGTTTGACGGG
GATCTTGCTCGGTCCGGCGCCCCGATTCCCGCCAGATCGGCTGCCGGCGCCGCTAAGCCGTTGTCGGCCG
ATCACTGCCTCCGCGTTCGGCCTCGGCGGTCTGCCGGTTCAGTCGCTGCGTCTCGTAGATGGTGACGTTG
GTGCGAGACAACAACAGTGCCGCGATACCGACGGCGATGATCGCTCCAGGCACCACCGAGAACGAGCCGG
TCATCTCAGCGACCATGATCATGACGGCCAGCGGCGCGCGGGAGACACTGCCGAAGCACGCCATCATTGC
GACCACGACGAAGATGCCCGGCTCGTGGGGCACCCCGGGCAGCTCGGTGAGCTCGCCTAGCCGCCAGATC
GCCGCTCCGACGAAGGCGCCGATCACGATTCCCGGCCCGAATAGCCCGCCTGATCCGCCGGTGCCGATCG
ACAGCGACGTCGCGAGGATCTTGGCGATCGGCAAGACGATGACGATCCACAACGGGATGCTCAGCAGCGT
CCCCCGATCGGCGGCTAGCTGCGCCCAGCCATAGCCGCTGCTCAGGATCTGGGGAATCGGCAGACCTAAC
AGCCCGACCAGCAGTCCGCCGATCGCCGGTTTGAGCACCGGGCCCCCGGGCAGCCGGCGCGTAATTGCCA
CCGACGCGTGAAAGACTCGGGCATACAAGTAGCCTACGGCGGCTGCGATCAGCCCGATCACCACGAACCA
CAGTAGTGGCCACGCCTTTTCGAAGCGATACTCGGCGTCGATGTAGCCGAACAGCGGGTCGAAGCCCAAG
AAGGCGCCGAGCACGGCGTAGGCGGTTCCCGAGGCGATGAAACCCGGCAGCAGGTTGCGGTAGTCGAAGT
CGTCGCGGTAGGGGATCGAGGCGCCCAACGCCGCTCCGCCCAGTGGCGCAGCGAAGATGGCGCCGATGCC
GGCGCCGATACCCAGCGCTACCGCGGTCCGGCCGTCTTCGTTGGACAGGTTCAGCCGGCGGGTCAGCAGT
GAGCAGAAGCCGGCCGAGATCTGCGCGGTCGGGCCTTCGCGGCCGCCTGAACCGCCCGAGCCGATGGTCA
AGGCGCTGGCCACCATCTTCACCAGCACCGCCCGACCTCGGATGGCGCGCGGATCGCCGTGCACCGACTC
GATCGCTTCGTCGGTGCCGTGACCGGTGGCCTCCGGGGCGAGCTTGGCCACGATCAATGCCGACAGCACC
GCCCCGCCCGTCGTCACCAGCGGAATCGCCCACGGACGCGCGAAACCGGTGGACCCGCGGTGGCCGCCCT
CCCCAACGGGAGTGGGAATCTGATAGTCCGCGAGGTAGCCGAGCAGAAACTCGCTGGTGTATTTCAGCGC
GAGGTAGAAGACGACGGCGCCCAGGCCGGCAATGACACCGATCGTGATGCCTAGCAGGAACCATTTGCGC
AGGTAGCCCGCGCTCCTGATCGATACGCCGAATCGTCCGCCGGCGGCCTCGTTCCCGATGTCTTCCGCCT
CCGGCATGGTCGGGAGGTTAGCAGCATGCCAAGCGAACACCGACCAGTCGCCCGGCGCCATCCCAGAGTT
GGCCAGCGCTATCCGACGATCAGCAGCGCAACCATGGCCCAGGTCTGGACGTACGCGATCACCGCCGCTG
TGCGGCGAGGAGATCCGAAACGGTGCCGCACTCTTGGACCCCGACCTCTGTCATGACGCCGCCGCTCGTC
GTGGCCGCGTTCAGGCCGGTCGGCCATTACCGACTCGCAACGGACAGAGCCGGTGGGCCCTGCTCGCCCC
CGGCGACCGGAGCCAAGCTGACAAGTTCCGTAGCATCCCGCCCAACGGTAGGTACCAAGCCGCAGTGGTG
GCACACTTTAGTGATGTCAATGTCGCTCACGGCCGGTCGCGGCCCGGGACGTCCCCCGGCGGCGAAAGCA
GATGAGACTCGGAAGCGTATTCTGCACGCCGCCCGTCAAGTGTTCAGCGAACGTGGTTATGACGGCGCGA
CTTTTCAGGAGATCGCCGTCCGCGCCGACCTGACCCGACCGGCGATCAACCACTACTTCGCCAACAAGCG
GGTGCTCTACCAAGAGGTGGTGGAGCAAACCCACGAACTCGTCATTGTGGCCGGCATCGAACGGGCACGC
CGCGAGCCGACCTTGATGGGGCGGCTGGCGGTCGTCGTTGACTTCGCGATGGAGGCCGATGCCCAGTATC
CCGCCTCGACCGCGTTCCTGGCCACCACCGTGCTCGAATCCCAGCGGCATCCAGAATTGAGTCGGACCGA
AAACGATGCGGTGCGAGCAACCCGAGAATTCCTGGTTTGGGCTGTCAATGATGCGATCGAACGCGGTGAA
CTAGCCGCCGACGTCGATGTCTCTTCGTTGGCCGAGACGCTGTTGGTCGTGTTGTGTGGCGTGGGCTTCT
ATATCGGTTTTGTCGGGAGCTATCAGCGGATGGCGACCATCACCGATTCGTTCCAGCAGCTGTTGGCCGG
CACGCTCTGGCGGCCTCCGACCTGACCGAGACCTAACCGGCGGCCCCGAAGCGTAGTGATGTGCCACACA
AATCGTATAGGTTACCTAACTTACTTAGGTAGCATGGCATGCCGTGACCGAACTCGACGACGTGTCCTCG
TTACCATCCTCGCGACGGACCGCTGGCGATACCTGGGCGATCACCGAAAGCGTTGGCGCCACCGCGTTGG
GGGTCGCGGCGGCACGTGCCGTGGAAACGGCCGCGACCAATCCGCTGATCCGTGACGAGTTCGCCAAGGT
GTTGGTGTCGTCGGCGGGTACCGCCTGGGCACGGCTGGCCGACGCCGATTTGGCCTGGCTCGACGGTGAT
CAGCTCCGACTGCCTGGCTAGCCGAGGGCTTGCTACCCTACCTGCCCGGCGACGCCGCGGACCGGCTATT
CGACATGGTCACCGCGCTCAGCGCACCGGGCAGCCAGGTCGCTGTCGAGGCTTTCACCATGAACACAAAG
GGCAACACGCAGCGCTGGAATCGGATGCGCGAGCGACTCGGTTTAGACATCGATGTCCAGGCGTTGACCT
ACCACGAGCCCGACCGGTCGGATGCCGCGCAATGGCTGGCCACGCATGGCTGGCAGGTGCACAGCGTGAG
CAATCGCGAGGAGATGGCCCGACTGGGCCGGGCGATCCCGCAAGACCTGGTCGACGAGACCGTCCGCACC
ACGTTGCTGCGAGGGCGTCTGGTCACACCCGCTCAACCGGCGTGACACCGGCATCACGAGAACCAGAGGG
AGCACAGGATGAGCGCCATGCGCACCCATGACGACACCTGGGATATCAAGACCAGCGTCGGCGCCACCGC
AGTGATGGTGGCTGCTGCCCGGGCCGTCGAAACCGACCGGCCCGACCCGCTGATCCGCGATCCCTACGCC
AGACTGCTCGTCACCAACGCCGGGGCCGGCGCCATTTGGGAAGCCATGCTCGACCCAACACTGGTAGCCA
AGGCGGCTGCCATCGATGCCGAAACCGCGGCCATCGTCGCCTATCTGCGCAGCTACCAAGCGGTGCGGAC
CAACTTCTTCGATACCTACTTCGCCAGCGCTGTCGCCGCCGGAATCCGGCAGGTAGTGATTCTGGCGTCC
GGACTGGATTCCCGCGCCTATCGCCTGGACTGGCCCGCCGGAACCATCGTGTATGAGATCGATCAACCCA
AGGTGCTTTCCTACAAGTCCACGACGCTGGCGGAAAACGGGGTAACGCCGTCGGCTGGTCGCCGTGAGGT
GCCCGCCGACCTGCGCCAGGACTGGCCCGCCGCGCTGCGTGATGCCGGGTTTGACCCGACGGCACGCACG
GCGTGGTTGGCCGAGGGGCTGTTGATGTACCTACCGGCCGAGGCCCAGGACCGGCTGTTCACCCAGGTCG
GCGCCGTGAGCGTGGCGGGCAGCCGGATCGCGGCCGAGACTGCGCCGGTGCACGGCGAAGAGCGGCGAGC
AGAAATGCGGGCACGGTTCAAGAAAGTGGCCGATGTGCTCGGTATCGAGCAGACCATCGACGTGCAGGAA
CTGGTCTACCACGACCAGGATCGGGCGTCCGTTGCCGACTGGCTCACCGATCACGGTTGGCGGGCCCGAT
CCCAACGTGCGCCCGACGAGATGCGCCGCGTGGGTCGCTGGGTTGAGGGGGTGCCGATGGCGGACGACCC
GACTGCGTTCGCCGAGTTTGTCACCGCAGAGCGGTTGTAGCGAGCGCATCCGACTGACCTTATATATCCG
GATATATGGCTGGATCTTTTCTATTGCTGGTTCAACCGGGTGACTAGGATCGCGGTTATCACCGATGAGT
GACCGCGTCAAGGCGGTCGCGCCGCCGGACGGAAGGACGATGATGACCACCGAATCGGTTGCCCGGAAGA
CCCAGAAATCTGAGACCGAGGCTCCGCGCGAACCGGCGCCCGTTTCGGATGAAAAGCAAACCGATGTCGC
TAAAACGGTGGCTCGGCTGCGAAAGACCTTTGCCAGCGGGCGTACCCGCAGCGTCGAGTGGCGCAAGCAG
CAGTTGCGCGCGCTACAGAAGTTGATGGACGAGAACGAGGACGCGATCGCCGCGGCACTCGCCGAGGATC
TGGATCGCAATCCGTTCGAGGCATACCTCGCTGACATCGCGACGACCTCCGCCGAAGCGAAATACGCGGC
CAAGCGGGTGCGCAGGTGGATGCGGCGCCGCTACCTGCTGCTCGAGGTGCCGCAGCTGCCCGGCCGCGGC
TGGGTGGAGTACGAGCCATATGGCACCGTGCTAATCATCGGTGCCTGGAACTACCCGTTCTACCTGACCC
TGGGTCCGGCGGTCGGAGCCATTGCCGCTGGAAACGCCGTCGTGCTCAAACCGTCGGAAATCGCCGCTGC
ATCGGCGCACTTGATGACCGAATTGGTGTATCGCTATCTCGACACCGAAGCGATCGCGGTCGTGCAGGGC
GATGGTGCGGTGAGTCAGGAGCTGATCGCTCAGGGTTTCGACCGCGTGATGTTCACCGGTGGCACCGAGA
TCGGCCGCAAGGTCTACGAAGGCGCCGCGCCGCACCTGACCCCGGTCACCCTCGAGCTCGGCGGCAAGAG
CCCGGTGATCGTCGCGGCCGATGCCGATGTAGATGTCGCGGCCAAGCGGATCGCCTGGATCAAACTGCTC
AACGCCGGGCAGACATGCGTTGCACCCGACTATGTGCTGGCGGATGCCACCGTCCGCGACGAGCTGGTCA
GCAAGATCACCGCGGCCCTCACCAAGTTCCGCTCCGGTGCGCCGCAGGGCATGCGCATCGTCAACCAGCG
TCAATTCGACCGGCTGAGTGGATACCTCGCCGCAGCGAAAACCGACGCTGCAGCCGACGGCGGCGGGGTC
GTCGTGGGCGGCGACTGTGACGCATCGAACCTGCGCATCCAACCCACCGTGGTCGTCGATCCCGACCCGG
ACGGGCCGTTGATGAGCAACGAGATCTTCGGACCGATCCTGCCGGTGGTCACCGTCAAATCTCTGGACGA
CGCGATTCGCTTCGTGAACTCGCGGCCCAAGCCGCTATCGGCGTACCTGTTCACTAAGTCGCGTGCGGTT
CGCGAGCGGGTGATCAGGGAGGTGCCGGCGGGCGGAATGATGGTTAACCATTTGGCTTTTCAGGTGTCGA
CGGCCAAACTGCCGTTCGGTGGTGTCGGCGCATCGGGCATGGGTGCCTACCACGGCCGTTGGGGTTTCGA
GGAGTTCAGCCACCGTAAGTCGGTGTTGACCAAACCAACCCGACCCGACCTGTCCAGCTTTATCTACCCG
CCGTACACCGAGCGCGCCATCAAGGTGGCTCGCCGGCTGTTCTGACCTGGGCGCGGGTTGTCGCCCCGTT
GACACCCGACTCGTTATAACCCCGAATTGTGATTGCGGAGAGGAGCCTGATGCCCGGAGTGCAAGATCGC
GTCATCGTCGTTACTGGAGCCGGCGGTGGCTTGGGCCGCGAATACGCCCTTACGCTCGCCGGGGAGGGCG
CCAGCGTCGTGGTCAACGACCTCGGTGGCGCCCGCGACGGCACGGGCGCCGGTTCGGCGATGGCCGATGA
GGTCGTCGCCGAGATTCGCGACAAGGGGGGCCGGGCGGTCGCCAACTACGACAGCGTCGCCACCGAGGAC
GGCGCAGCGAACATCATCAAGACCGCGCTTGACGAATTCGGCGCCGTGCACGGTGTGGTGAGCAACGCCG
GGATCTTGCGCGACGGCACCTTCCACAAGATGTCGTTCGAGAATTGGGACGCCGTGCTTAAGGTGCACCT
TTATGGCGGATACCACGTGCTACGCGCGGCCTGGCCGCATTTCCGTGAGCAGAGTTACGGCCGGGTCGTG
GTGGCGACCTCCACCAGCGGGCTGTTCGGCAACTTCGGCCAGACCAACTATGGGGCGGCCAAGCTTGGTC
TGGTCGGCCTGATCAATACGCTGGCGCTGGAGGGAGCCAAGTACAACATCCACGCCAATGCTCTTGCCCC
GATCGCGGCGACCAGGATGACCCAGGACATCCTGCCGCCCGAAGTACTGGAAAAGCTCACACCCGAGTTC
GTCGCACCGGTGGTGGCCTACCTGTGCACCGAGGAGTGTGCCGACAACGCATCGGTGTACGTCGTCGGTG
GTGGCAAGGTGCAGCGAGTTGCGCTGTTTGGCAACGACGGCGCCAACTTCGACAAACCGCCGTCGGTACA
AGATGTTGCGGCGCGGTGGGCCGAGATCACCGATCTGTCCGGTGCGAAAATTGCTGGATTCAAGTTGTAG
AAGTAAATGAAGGCTTGTGTCGTAAAAGAACTTTCCGGCCCGTCCGGCATGGTGTACACCGACATCGACG
AGGTATCCGGTGACGGCGGAAAGGTTGTTATCGACGTACGGGCCGCCGGCGTCTGCTTTCCGGACCTGCT
GCTGACCAAGGGCGAGTATCAACTGAAGCTAACGCCGCCGTTCGTGCCCGGCATGGAAACGGCGGGTGTG
GTGCGTTCGGCGCCGTCGGATGCGGGTTTTCATGTGGGCGAACGTGTTTCAGCATTCGGAGTGCTCGGCG
GCTACGCCGAACAAATAGCCGTACCGGTGGCCAATGTGGTTCGCAGCCCCGTCGAGCTCGATGACGCCGG
GGCGGTGTCGCTGTTGGTGAACTACAACACCATGTACTTCGCCCTGGCTCGGCGTGCCGCGCTGCGACCG
GGAGACACCGTGCTGGTGCTCGGCGCCGCCGGCGGAGTGGGCACGGCCGCCGTCCAGATCGCGAAGGCGA
TGCAGGCTGGCAAGGTGATAGCCATGGTGCACCGCGAAGGTGCGATCGACTATGTCGCTTCGCTCGGTGC
CGACGTGGTGCTTCCGCTGACCGAGGGCTGGGCTCAGCAGGTGCGTGACCACACCTACGGTCAGGGGGTG
GACATCGTCGTCGATCCCATCGGCGGACCGACATTCGACGACGCGCTCGGCGTGCTGGCGATCGACGGCA
AGTTATTGTTGATCGGCTTTGCCGCGGGTGCTGTACCGACCCTCAAGGTCAACCGGCTGCTGGTGCGCAA
TATCAGCGTGGTGGGCGTCGGGTGGGGCGAGTATCTCAACGCGGTTCCCGGTTCGGCCGCCTTGTTCGCC
TGGGGGCTAAACCAGCTGGTCTTTCTGGGGCTCAGACCGCCTCCGCCGCAACGCTATCCGTTGTCGGAAG
CACAGGCCGCGTTGCAGAGTCTGGACGACGGCGGTGTGCTCGGCAAGGTTGTGCTCGAGCCCTAAGCGCA
TGCTCGCGATTCGGCGATACGGTGATGCTGTGACGGATCGGCGGGCCAACACGAGGAATTCGCACCCGCT
GCCGGCGTGACCAACGCCACGCTGGCAGCAATCGGGTATCCGATCGCGTTGGCCAGCAAGCTGTTGGCGA
TATCGGCCGTCGAAAGCACAACCGCGTAGCCGTCCGCAACCACAGTGGAAATGGTGCTGGCGATCTTGGT
GTGCGCGAGCGCTTCGATGCCAGGGTCAGGGAGCCCGGTGGGCGCCCGGTCGTCGGGCAACGTCAGCATC
GACGAGCCGCCGGTCTGTGACAAGTTCGCCAACAACGGATTGGGCAGCCACGCCGGTACCTGGCGCGGAT
GTGGTGCACGAACGCGTTGACATATTGGGGGCTCTTCGCGGATGAGGGTGTAGGGCGGGTCGGCGCGTCG
TTGCCGGGTAGGGGTCGCGGTCTTTCGATGATGGGCGGTTCCACGCTGCCGAAAAGGAAGACCTCGGCGT
GTCTGCCCGAGGCACTAGGTCGCAAGGGTAACCGAGGGTGCACGTTGACGGGGTGAGGCCAAGCGGGCGC
CGAGCGTGAACTGAGGGCGAGATTTCGGCCGATTCTCCGCCCTCAGTTCACGCTGGGCGACGGCGCCAAC
GGGCTGCCCCTGGCCGGTCGCACCAAGACGCCGCATACGTACCAAACTTCCCATACTCACCCATCGCGGT
GAACCCCAAACCCAGTGCCGGCCACCATTGGCCTTCCCGATGGATTGGTGCCAGCAGCAACCGGCATCAT
CGAAAACCGGCTCTTCATGATCGAGGGCCGGCAGCGGCTCGAGCAGCGGCAGGCCGGGGTGATCACGTAG
TAGTGCTGAATGACCCGAGCATCGGGCGATCAGATGCTGAAGCTTTGCAGTTGCTGAGTAATGTCGGCCA
ACGTCACCACAATCGCGATGAATTCAATCATGCCGCCCAGGGCGGCCAACCCAATGGTGGCCGCGAGCGG
CAGCTCGATCGCAGCGCGGAGGTTGCCGGCCGCCAGTTGATTCACGAACAGGGTGAGGTCATAGGCGGGC
AGGATAGTGACGAAGGCAAGACCTAGATCTGCCGTCGGAAGAAGAATCGAGTAGCCGGTCGACACAACGG
AAGCGAAAGTGTCCGCGATGTTGATGAGCGTCGCCGGTTGTGGCGGCGGTGGCGGCGGTAGCAACGTCGG
CACATACGGCGGGAACGCGGGCATCGGAGTTTGGGGCAGGGTGTTCAGGGCGGCTGGCAACTCGACCATG
AAGTCGTTGACGCCCTGTTGCGTTCCGGCAACCAGGGCATCGGCGACAACGCTCGCCGGGACATCCGGGA
AGAGCCCGAATGGGGTAGGCACGTTCGCCGGGCTCGTCGAATAGCCGAACCTCGGGTCGCCGTAACCCAG
ATTGACGATTACTTCCAAGTTCGGTTCGACCAGCGCCGCCAGCGGTGGGCCAATGACCGGGATTGCCCGC
AACGGGGCCAGCAGCGGCAGATGCTCGGTTTCAATGATGTAGTACGTGTTCGACGTCGTGCCCTGTGTCG
GCAACTGCGTGGCCGACGCTATCTGTGCCGGTGTGAGGTCCGCATACGTGGTGTGCACCGTGAGTATCCC
GAATACTGCGTTGATATCGGACAGGACATTGAGTGGATACCGCGGGAAGTCGGCGAAACCGTCGTACTCG
AGGGTGTAGGTCGTCGTCGGATAGGGATTGTCCGGGGTCGCCCCGTAGAACGGTAGGCCGAGGGTGGTGA
CATTCAGACCGGGTATGCGCGCAAGTATCCCGCCATTGGGATTCATCTCGTTGCCGATCAAGATGAAATT
GAGCTGGCTGGGGCTGGGAGCGTTGGGACCCAGCGAGATGAGGTGCTGCATTTCCAGGGACGCGATGACG
GCGCTCTGCGAATAGCCGAACACGGTGACGTGGTTTCCGGCGTTGATTTGCTCCCAAATCGCGCCGTCGA
GAATCTGTAGGCCCAACTGCACCGAGGTTTGGAAGGGCAGGGATTTGACGCCGGTGATCGGATATAGCTC
TTCGGGCGTCACCAGCGCTTTGACGACCGGATTCGAGACGACGGGGTCGATGAACAAGGTCGTGATGGCG
TTGACATAACTCGGCGTGGGTATCGGTGACCCGGTGCCGCCCATGATGATCGCCGTATTTTGGTTGAACA
TTGGCGGTAGCACCGGGGGTGAGGTTGGCTTAAAGAGTCCGGCCGTCGCCTCCTGCACCAGCGCGCTCGT
GTTGGTGGCCTCGGCATTGACAAATGCTTTTGCGGCCGCCGCCAACCTCTGGGTGAATTCGTTGTGAAAC
GCCGCAACCTGTGCGCTGATCGCCTGGAACTGCTGGCCGTACGCGCCGAACAGCGTGGCAAGGGCCGTGG
ACACTTCGTCCGCGGCAGCCGCCGCCAGGCCGGTTGTCGGGGCCGCGACGGCCGCCGTAGCCTGGTTGAT
CGCCGAGCCGATCCCGGCCAAATCGGTAGCCGCCGCTGCCAATACCGACGGCTGCGCGAATACGTACGAC
AAACCCCATCCCTCCTTGTCGACGGGGCCCATAACCCACCCGTCGAGCCGATACGTTGAGCGTAAAGCGA
CTCCGCGGTTGTGTCTGGCCTTTGGAGTGAACCCAAATGGGGCCATGCTGCCTCGTCATTGGCGAGGTCG
GTAAACGGTAGTCGGTGGACGTCGATGCCGTCGGGAATCCGTTAGGTGACGAGGCCCTCGATGTTTCGAA
CGGTGTCCGAGGCCGCCGCGAGGAGGGTGAGCAATTCCACGCCGCCCGCTATCGATCGTGCCTAAACCTA
CGGTGGCCGCCAGGGGATAGCCGATCGCGTTGATCAGATTGCCCGCAGCGAGTTGCCTGACGAACAGTTG
GGTGGTGTACAGCGGCAGGGTGGTGACCAGGGCGAGGGCGATGTCCACGGTGGGCAGCAGGACGGCGTAG
TTGGTTGAGATGATCCTGGCGAGCGTGTTCACCACCTCGGCCGGCGTCGGTGCGGCGGCCACCGCGGCCA
CCAGATCGGCGGGTTGCGGCAGCTGGATCTGCGGGAGCGTGAGCGGTTGCGCGGACAGCGCCTGCAGGTC
GGCCGTGAAGTCAAGGATGCCTTCTTGTGTTCCGGCGGCCAGGGCATCGGCGATGACCTGAGGCGGCACG
TTCGGCCACAGCCCGAACGGCGTTCGCACATCGGCGTAGCTCGTCGAGTAGCCGTAGTTCGGGTCGCCGT
AGCCCAGGTTGACGATCACCTTCAGGTTCGGCTGGATCAGGTCGGCCAGCGGATCTCCGATGACCGGCAC
CGCCCGCAGCGGTTGCAGCAGCGGCCGATTCTCGGTGCGGATGATGTAGTAGTCGGTGACCTCCGTATAG
CCCGGCGACGTCGGTAATTTAGTAGCGCCCTCGACCTGCGCGGGCGTGAGGTCCAAATACTTGGTGTGTA
CGAATGTGATGCCTGCAACCGCGTTGAGGTCGGAAATGAAGTTGAGCGGGTATCGCGAGAAGTCGGCGAA
CCCGTCGTACTCGAGCGTGTAGATGGCCGTCGGATAGATCGTGTCCGAGGGCGTTGCGCCATAGAACGTC
AGGTCCAGAGTCGGAAGCGTCAGATCCGGGAACCGCGCGAGCATACCGCCATTGGGGTTCATTTCATTGC
CGACAAGCACGAAATTGAGGTCGCTCGCCGAAGGTGCGGCCCCGCCCATCGCCGTGAACCTCTGCATCTC
CAGCGACGCGATTATGGCGCTTTGCGACCAGCCGAAAACGGTGACCGCGTTTCCGGTGGTCGCGAGCTCT
ACCATGATCGCGTCGTGCAAGATGGTCAAGCCCTCTTCCACTGACGTGTTGAGGACCAAACTTCTGACAC
CGGTGAGTGGGTACAACTCTTCGGGTGTGAAGACGGCTTGTAGCGCCCGCCGAACGGACCTACAGCGTAT
TGGCGGCGTCAACATAGACGGCGGTGGTAGTGGAATTCCGGTGGGCCCAAAGAACAAGGTGGTCAAGTTC
GCCGGGAATGGCGGAATCATCGCGGCCGCCGCGGGGGTTGGTGCGGCGGCGGGCACAGCCAGCTGATTTT
GCCGGGTGCTGGCGATGGCGGCCTCGGCATCTGCGTAGCTGTTCGCCGCGGCGGCCAACGTCTGGTGGAA
CCTAACTGTGAAACGCCTCGACTTGAGCGAGCACGGCCTGGTATTCCTGGCCGTATGCGCCGAACGGTTT
CGCGATGGCGGCCGACACCTCATCGCCGGCCGCCGCGGCCAGTGCACACGTCGGGCCTGCCGCGGCCGCG
CCGGCCGTACTCACGGCCGAACCGATTCCTGCCACCTCGGCGGCGGCCGCCGCTACGATCCGCGGCTCAG
CGATCAGATACGACATCGTCTCACTCCCCTAGCACCAGGTGTCGGCCAACCGGGTCAACCCGGGGTTTTG
GTCAGCCCAGAGCGGTCCCGCTGCCCTGGTGGTCGCTTACGCGAATCGGATTCGCGCGAAAGCGTTTCCC
CTCATCCGAGCAGCACCCCGCGCATCCGGTTGACTGTGGCCTGGCTGATACCGGCGTCGCGCAGGTAGCC
GCCCAGCGATCCGTAGGTCTCGTCAATGGTCTGGCGTGCGGCGGCCAGGTACTCCGCGCGGACACCCAGG
ACCCCGTCGGACAGCCGGGCCTTGGTGAACGTCACCACCTCGGGTGCCAGTTCGGTGTCGAAACGCTGCT
GGATCATCTCGGAGATCCGGGCCCGCAGTTGTGGCACGGAGTCGTTGCTGCGCAGGTAGTCGGCGACGAT
GACGTCGCGGTCCAGGCCGACCGCTTCAAGCACCAGCGCGACCACGAAGCCGGTGCGATCCTTACCCGCG
AAGCAGTGGGTGAGCACCGGGCGTCCGGCGGCAAGCAGTGTGACGACACGATGTAGCGCGCGCTGTGCTC
CATTGCGCGTTGGGAATTGGCGATACTCGTCGGTCATGTAGCGGGTGGCCGCGTCATTTATCGACTGGCT
GGATTCGCCGGACTCGCCGTTGGACCCGTCATTGGTTAGCAGCCTCTTGAATGCGGTTTCGTGCGGCGCT
GAGTCGTCGGCGTCATCATCGGCGAGGTCGGGGAACGGCAGCAGGTGGACGTCGATGCCGTCCGGAACCC
GTCCTGGACCGCGGCGGGCAACCTCCCGGGACGACCGCAGGTCGGCAACGTCGGTGATCCCCAGCCGGCG
CAGCGTTGCCCGGCCGGCGTCGTCGAGGCGGCTCAGCTCGCTGGACCGGAACAGCCGCCCCGGCCGCAAT
GCGGTTGCGGTGTCGGCGACGTCACGAAAGTTCCACGCGCCCGGCAGTTCACGGACAGCCATCTCAGGTG
ACCGCCGCAGCGAAGGTGGACTTCTCCCTCGACAGCTCGGCGCGGGCGATGGAGCGCAGGTGCACCTCGT
CGGGACCGTCGAAGATGCGCATGGCGCGGTGCCAGCCGTACAACCGGGCCAGCGGGGTGTCGTCGCTGAC
GCCGGCGGCCCCGTGGACCTGGATTGCGCGGTCGATGACATCGCAGGCCACCCGCGGGGCCACCGCCTTG
ATCATGGCGACCAGGTGGCGCGCCTCTTTGTTGCCATGTTGGTCGATTGTCCACGCCGCCTTTTCGCACA
GCAGCCTTGCCTGGTCGATTTCGTTGCGGGACTGAGCAATCGCCTGTTGCACGACGCCCTGTTCGGCTAG
CGGACGGCCGAACGCCACCCGGTTGCGGACGCGATTCACCATGAGTGCCAAGGCGCGTTCGGCCGCGCCC
AGCGCACGCATGCAGTGGTGGATACGGCCCGGCCCCAGCCGGGCCTGGGCTATGGCGAATCCGCTGCCCT
CTTCGCCGAGCAGGTTGGTGGCCGGGACCCGGACGTTGTGGTAGTCGATCTCGCAGTGGCCGTGCCGGTC
CTGCCAGCCGAACACCGGTGTGGAGCGAACGATCGTCACGCCGGGGGTGTCGATCGGGACGAGGACCATC
GACTGCTGTTGGTGGGCGGCTGCGTCCGGGTTGGTGCGGCCCATCACGATGAGGATCTTGCACCGCGGGT
CCGCCGCTCCCGACGTCCACCACTTACGGCCGTTGATGACGTAGTCGGCACCGTCCCGGGAGATGGTGGT
TTCGATGTTGCGGGCGTCGCTGCTGGCCACCGCCGGCTCGGTCATCGAGAAGGCGCTGCGGATCTTGCCG
TCGAGCAGCGGCCGCAGCCATTGCGCCCGTTGCTGCTCGGTGCCGAACATGTGCAGGATCTCCATGTTGC
CGGTGTCCGGTGCGGCGCAGTTGAGTGCCTCGGGCGCGATTTCCATGCTCCATCCGGTCATTTCGGCCAG
CGGCGCGTACTCCAGGTTGGTCAATCCCGACTCGGCCGACAGGAATAGGTTCCACAGGCCGCGGTCTTTG
GCCTTGGTTTTCAGTTCCTCGATGATCGGCGGCGCGGTGTGGTCGGCCGGTCCGGCCGCGCGGCGATAGT
CGTCGTAATCGGCCTCAGCGCCGAAGACGTGCTCGGTCATGAAGTCGGACAACCGCGTGCGGTAGTCGAT
GGCCTTGGCCGACATCGCGAAGTCCATTCCGCCACGATATCTACCGGCGCTAGCAGACGCATAAGTCCCT
CGACACGCCGACGAGAAGGGGGTTTTGCGTCTGCTCGCCGTCGTTTCGTGCCACCGTTCAACTGACCCGC
AAGTGGCAGCGCGAGCTCGACTATTCGCTACGCAAGAGTTTGTGGAGCTTCCACGACAACCGCATTGCGA
TGCGGTTCCAGTACGAATCCCGTGACCGCAACGGCCAGTGGTATCGCAGCTACGGCACCGAACTGTGGCG
AAGCCAGCATCAACGACGTGCCGATCGCCGAATCCGAGCGTCGCTACCTCGGTGCGCGCTCGGCATCCGA
GTATGGCCAGGAAATACCGCTCTGGTAGCCCGGTAGGGTGTCTGAGCAAATCTATCGGCGTTCAGTAAGG
AAAGTGGATGTACGCGCCATGACAGATCCGCAGACGCAGAGCACCAGGGTCGGGGTGGTTGCCGAGTCGG
GGCCCGACGAACGACGGGTCGCGCTGGTTCCCAAGGCGGTCGCGTCGCTGGTGAACCGTGGTGTGGCGGT
CGTGGTCGAGGCCGGTGCGGGCGAGCGCGCGCTGCTTCCCGATGAGCTCTACACCGCTGTCGGTGCCAGC
ATCGGGGATGCTTGGGCCGCCGACGTCGTTGTCAAGGTCGCGCCGCCGACGGCGGCGGAGGTCGGCCGGT
TGCGCGGTGGGCAGACACTGATCGGCTTTCTAGCGCCCCGTAATGCTGACAACTCGATCGGCGCGCTGAC
CCAGGCCGGGGTGCAGGCGTTCGCGCTCGAGGCCATCCCGCGCATCTCGCGGGCGCAGGTGATGGACGCG
CTGTCGTCGCAAGCCAACGTGTCTGGGTATAAGGCTGTGCTGCTCGCGGCCTCGGAATCGACCCGGTTCT
TTCCGATGCTGACGACGGCGGCCGGAACGGTGAAGCCGGCCACGGTGCTGGTGCTCGGCGTCGGCGTGGC
CGGCCTGCAGGCGCTGGCGACGGCCAAACGGCTAGGCGCGCGCACCACGGGCTACGATGTGCGTCCCGAG
GTGGCCGACCAGGTCCGATCGGTGGGCGCTCAATGGCTTGATTTGGGCATCTCAGCGTCCGGTGAGGGCG
GTTACGCCCGCGAACTGACCGACGACGAGCGCGCCCAGCAGCAAAAGGCATTGGAAGAAGCGATCAGTGG
CTTCGACGTGGTGATCACCACCGCGCTGGTGCCGGGCCGCCCGGCGCCAACGTTGGTGACCGCCGCTGCA
GTGGAAGCGATGAAGCCTGGCAGCGTGGTGGTGGATCTCGCCGGCGAGACGGGCGGCAACTGCGAATTGA
CCGAGCCCGGCCGGACAGTCGTCAAGCACGACGTCACCATTGCCGCACCGCTGAACCTGCCGGCCACGAT
GCCCGAGCACGCCAGCGAGCTCTACAGCAAGAACATCACCGCGCTACTCGACTTGTTGATCAAAGACGGC
AGGCTGGCCCCGGACTTCGACGACGAGGTGATTGCCCAGTCGTGTGTCACCCGCGGGAAGGACTCCTAGA
TGTACAACGAATTGTTGGAGAACCTGGCGATCCTGGTGCTGTCCGGATTCGTCGGGTTCGCGGTGATCTC
GAAAGTGCCCAACACGTTGCACACCCCGCTGATGTCAGGAACCAACGCCATCCACGGCATTGTCGTTCTC
GGCGCGCTGGTGGTTTTCGGCGAAATTGAGCACCCATCGCTCGTGTTGCAGGTCATCCTGTTCGTCGCGG
TGGTGTTCGGCACGCTGAACGTCATCGGCGGATTCATCGTCACCGACCGAATGCTCGGCATGTTCAAGGC
CAAGAAGCCCGCCGTGCCAGCCAAGCCCGACCGCGACGAGGCGCTCCGATGAACCTGCACTACCTGGTCG
AGATTCTCTACATCATCTCCTTTTCACTCTTCATCTACGGGTTGATGGGGCTCACCGGCCCCAAGACCGC
GGTGCGCGGGAACCTGATCGCCGCGGCCGGCATGACCATCGCCGTGGCGGCCACGTTGGTCATGATCCGA
CACACCAGCCAATGGCCGCTGATCATCGCCGGTCTGGTGGTGGGTGTTGTGCTCGGTGTGCCGCCGGCGC
GACTGACCAAGATGACCGCCATGCCGCAGCTGGTGGCATTCTTCAACGGCGTGGGCGGAGGAACGGTCGC
ACTCATCGCGCTGTCGGAGTTCATCGATACCACCGGCTTTTCCGCATTCCAGCACGGCGAGTCGCCGACC
GTGCACATCGTGGTGGCCTCATTGTTCGCCGCGATCATCGGGTCGATCTCGTTCTGGGGGTCTATCGTCG
CGTTCGGCAAGTTGCAGGAGATCATCTCCGGGCGGCCGATCGGACTCGGCAAGGCGCAGCAGCCGATCAA
CCTGTTGCTGCTGGCCGTGGCCGTGGCCGCCGCCGTGGTGATCGGACTGCACGCGCATCCCGGGAGCGGT
GGGGTCGCATTGTGGTGGATGATCGGCCTGTTGGTCGCCGCCGGCGTGCTGGGTCTGATGGTGGTGTTGC
CGATCGGTGGCGCCGACATGCCGGTGGTCATCTCGATGCTCAACGCCATGACCGGCCTGTCGGCCGCGGC
GGCGGGTCTGGCGTTGAACAACACCGCGATGATCGTGGCCGGCATGATCGTCGGCGCGTCCGGCTCGATC
CTGACCAACCTGATGGCTAAGGCGATGAACCGCTCCATTCCGGCGATCGTCGCGGGCGGTTTCGGCGGCG
GCGGTGTGGCGCCCAGTGGCGGCGGCGACGACAAACACGTCAAGGCCACTTCGGCCGCCGATGCCGCGAT
CCAGATGGCATACGCCAATCAGGTGATCGTGGTGCCCGGCTACGGGTTGGCCGTCGCGCAGGCGCAGCAT
GCGGTGAAGGACCTGGCAACCTTGCTGGAGGACAGGGGTGTGCCGGTCAAGTACGCGATTCACCCGGTCG
CCGGCCGGATGCCCGGGCATATGAACGTGCTGCTGGCCGAGGCCGAAGTCGACTACGACGCGATGAAGGA
CATGGACGACATCAACGACGAGTTCGCCCGCACCGACGTCACCATCGTGATCGGCGCCAACGACGTCACC
AACCCGGCGGCCCGCAACGAGACGTCCAGCCCGATCTACGGCATGCCGATCCTCAACGTGGACAAGTCGA
GGTCGGTGATCGTGCTCAAACGGTCGATGAATTCCGGGTTCGCCGGCATCGACAACCCGCTGTTCTACGC
CGACGGCACCACTATGTTGTTCGGTGATGCGAAGAAATCGGTGACCGAAGTCTCCGAGGAACTCAAGGCG
TTGTAGCGCGCGAGCGCTGGCTCAGACGGGCGGATACGCCGGCGGCGGGTATCCGTCGCCGGTTTCGACC
CCGCGTAGACCCCAGGTGAGGTACCGGAAGAAGAACTCGATTTCGTCGCTCACGTCGTAGTCAGGACTCG
GATCCATCACTTCACCCTCTCGACTCGCGACTTGGTTCGCAACGGAGTTTAGTCACATCCGCGCCGGTGC
GACAGGTTGTCGCCGCCTTGCCTAAACTGAACAACCAGTTGATTGATACAGCTTCGGCCGGGGCCCATGG
GCTCCACCGGCAGCGACGATAGCGAGTAGCGATGCCATCCGACACCAGCCCCAACGGGCTAAGCCGCCGT
GAGGAGTTGCTGGCTGTTGCCACCAAACTATTCGCGGCGCGCGGTTATCACGGCACCCGGATGGACGACG
TCGCCGATGTGATCGGGCTCAACAAAGCAACGGTCTATCACTACTACGCCAGCAAGTCGCTGATCCTGTT
CGACATTTACCGTCAGGCGGCCGAGGGCACCCTGGCCGCCGTGCACGACGATCCGTCCTGGACGGCCCGT
GAAGCGCTGTACCAGTACACGGTCCGGCTGCTCACTGCGATCGCGAGCAACCCCGAGCGGGCCGCCGTGT
ACTTCCAGGAGCAGCCCTACATCACCGAGTGGTTCACCAGCGAGCAGGTCGCCGAGGTCCGCGAGAAGGA
GCAGCAAGTCTACGAGCACGTACACGGCCTGATCGACCGCGGGATTGCCAGCGGCGAGTTCTATGAGTGC
GACTCGCATGTGGTGGCGCTGGGGTACATCGGGATGACGCTGGGCAGCTACCGCTGGCTGCGGCCGAGCG
GGCGCCGAACGGCCAAGGAGATCGCGGCGGAGTTCAGCACGGCACTGCTGCGCGGGCTGATCCGCGACGA
ATCGATCCGCAACCAGTCTCCGCTTGGAACTCGGAAGGAAACGTGAACCTCACGCGATCGGTGGAATCAA
TCTCGCTACGGACCCGAGGGCGCCACTGAGCACCGACAACTCCGTCACACTGGATTGACCGAAGTTGAAC
ATCAGGCCCGGATTCGCCGACGGAAGATACGGATACGTATTGGGTAGCGCGGACTGCGGTAACAATCCGA
TGCTTACTAGGGCGGCTTGGGGGCCTTGCACGGTCCCGGTCGCCAGGGCCGAGGCCACGGCGATCGGGTT
GATTGGCGCGAACAGGCTGGCCGGGGTGGGTACGTCGGCGTAGCCGTAGCCATAGCCCAAGTCGACTAGC
ACCCGTAGGTCGGGCTGAATCAGCTCGGCTATTGGGGTCCCTACGAAGGGGATGGCGCGAATCGGCTGCA
ACAGCGGCAGGTCCTGGGTCAGAAACATGTAGTAATGGGTGTTGCCGGTGTAGCCCGGAGACGTGGGCAA
CGGCACGGCATTGGCAACCTCGGCCGCGGTGAAGGGGTACGCGTTGTGCACCCATCTGATGCCCATGAAG
GCGTTGAGGTCCGACAAGATATTGAGCGGGTACTGCGGGTTGTGGGCGTAGCCGTCGTATTGGCCGGTGT
ACATGTAGGTCTGGTAGGGGGAATCCGGTGGAGTCGCACCGTTGAACGACATATCCAAGAACGGGAGGTA
AAGGCCCACGTAACGCTCGAGGACGCCGCCGTTGGGGTTATTGATATTACCGATCAACGTGAAAGCCAGC
CGGCTTGGATCTGGGGCTTGGCCCGGTGGTAACGCCATAAGAGCGCGTATTTCATTGGTCGCTACCGCGG
CGCTTTGCGAGTAGCCGAAAACGACGACGTCATGCCCATTTTGTAGTTCCGCGTTGATGCCGTTGTTCAG
CAGCGTGACACCCTGGGCGATGGATTGGTCCAGTGACAGGTTCCCGATAAACGGCCACCACTGCTCGGGC
GTGTACTGGGCGACCGGGTTGTTGGGCCCGAAAATGGGCCGAATGTATGCGCTGTCAATGATCGCCAAGA
CGCGGTCACTAAGGATCGGTTCCCCGGTGCCGCCCATCATCAACGCGGTTAGCGGGTTGCCTGACAGCAT
CCCGACAGAACCGAGGGCGCCGCTGGACCCGGCGGTGCCCGACATAGCAGCGGTGTTGCTGGCTTCAGCC
TGGGCATAGGCGGCCCCGGCGGCAGCCAGCGCCCGGGTGAACTCGCCATGGAACGCCGCAGCCTGCTTTA
GGACCTCTTGACATTCGCGCGCGTATTCGCTGAACAGCGCTGCAGCGGCCGACGACACCTCATCGGCGGC
CGCGGCCAGCAGTCCGGTCGTTGGACCCGCAGCGGACGCGCTGGCCGCTCGTATCGCCGAACCGATCCCG
TCCACGTCCGCGGCCGCCGTTGCCAACATCTCCGGGGCCGCGATGACGTAGGACATCTGGTCTCCTGTTC
GACGCTGGGGCCCTTAGAGCCTAGAGCGCGCCCGCCGGGAAGCCCGGCGTTTTCGGCCAATCGTTATCGC
GGCCGCGTCAGGTGAAGACCGGTGGCGGGATCAGGTGCAGGATGTTGCCGAGACCGCCACTCATCAGGGA
TAGCAGTGTCACCTGTGGCTGGCCGAAGTAGAAATTCAGGCCCGGGTTTATCGACGGGACCCACGGATAG
CTGTCCGGGAACCACTCCGGCCCAATCAATCCGGCTTCCACCCCAATCTCCACGATGGCGCCATAGGGCG
CCTGCAGGCTCCCTTTGATCAGGTAATACGTGACAGCGAACGGGTTGGGGATCGAGAACAGCCCGGCCGG
AGTGGGGATATCCGCGTAATTGCCGCCCGGCCCGTAGTCGGCGTAGCCCAAGTCGACGAGCACCCGCAGC
TGCGGCTGGAACAGGTCGGCGATCGGGGGACCGGCGTAGGGGATGTCACGGATCGGCTGGAGCAGTGGCA
GATCCTGAGTCAGGAACATGTAGTACTGGGTGTTGCCGGTATAGCCCGGGGAGGTCGGCAACGGCACCGC
GTTATCCACCTGGGTGGCCATGAGTTCCGGGTACGTGTTGTGCACGTAGAAGTAGCCCATGAAGGCGTTG
ATGTCCGACAGGATGCGCAGCGGGAATTGCGGCGCGTGGGCGATGCCGTCGTACTGGGCCGTGTAAATGT
GTGTCGGGTAGGGACTATTCGCCGGGGTTGCGCCATTGAACGGCACGTCCAGGAACGGGATGTAGAAGCC
GGGGAAGCGCGCCAGCAGCCCGCCGACGGGATTGTTGCCACTACCAATCATGACGAAGGAGATATCGTCC
GGATTCGGCGAACCCATCGCCATCAGCGAATTGATGTAGTTGTTGATGATCGTGGCGCTCTGCGAGTAGC
CGAACGCAACGACCTTGTTGTCGAGGGCCAGTTGGTTGTTGACGGCGGTATTCAGCAGCGCCACGCCTTC
GGTGACGGACTGGTTGAACGTCAGATTGCCGAGGTCGGGGGTAACCGGCCAGAACTGCTCGGGCGTGAAC
AGGCCTTGCGAGACAGCACCCGGGAAGAGGGTCTGGATGAAAGCCTTGTTGATGTCTGTCACGTACTCGG
GGTCGGGTAGCGGGTTATTGGTGCCGCCCATAATCAACGCCGTTATCGGACTCTCCGCAGCCAGCTGCGC
GATCGCCGGCAGCCCGCCGGCCCCGCTGGATCCGTTGGGGCTCAACGGCGCACGGCCCAACAGCGTCCGG
ATCGGTGCGTTGATAGTGTCCAGCGCGTGCGATACCCGGGCCGCATTGGCCGCTTCGGCGTGTGCGTAGG
CGTTGCCGGCGGCCTCCAACGTCCGGGTGAACTCGCTGTGGAACGCCGCGGCCTGCTTGACGACCGCCTG
ATACTCCCGCCCGTATGCGCTGAACAGGGCCGCCGTTGCCGCCGAAACCTCATCGCCGGCCGCGGCCAGC
AGGTTACATGTCGGGCCTGCCGCAGCCGCGTTGGCGGCCCGCAGCGTGGAAGCGATCTCATCCACATGGG
CAGCTGCCGTCGCCAGCATGTCAGGGGCTGTGACCAGGTGCGACATCTCCCCGTCCTTCCCAACGGACCG
GCGCCCGCACCGGTCACTTGGGACTGACCCGCTACCGCGGGTATTAGGTACTTAACGAGAGTAAGGCGGT
CCTGCCGCTACGTCCGGCGTTTGGACAAACCTCGATGACTGCCTGACCTATGGCGGCTGCTATAACCGCG
AGCATGCTAACCAGCTTGGTGAGTGCGGTCGGATCGCATCACGTCACCACCGACCCTGACGTGCTGGCCG
GCCGCAGCGTCGACCACACCGGCCGCTATCGGGGCCGGGCCAGCGCGCTGGTGCGGCCCGGCTCGGCTGA
AGAGGTCGCCGAAGTGCTGCGGGTGTGCCGGGACGCTGGAGCCTATGTCACCGTTCAAGGCGGCCGCACC
TCACTGGTGGCGGGCACCGTTCCCGAACACGACGACGTGCTGCTGTCTACCGAACGGCTTTGCGTCGTCA
GCGATGTCGATACCGTTGAGCGCCGAATCGAGATCGGTGCCGGGGTCACACTGGCCGCGGTGCAGCACGC
CGCGTCAACGGCTGGGCTGGTGTTCGGCGTGGATTTGTCGGCCCGGGATACCGCGACCGTCGGTGGCATG
GCCTCGACGAACGCCGGCGGATTGCGCACGGTCCGTTACGGCAACATGGGCGAGCAGGTTGTCGGGCTAG
ACGTCGCGCTGCCCGACGGTACGGTGCTGCGCCGGCACAGCCGGGTGCGTCGCGACAACACCGGCTACGA
CCTGCCCGCGCTGTTCGTCGGGGCCGAAGGCACCCTGGGGGTTATCACCGCGCTGGATCTGCGGCTGCAC
CCCACCCCGTCGCATCGGGTGACAGCCGTGTGCGGGTTCGCCGAGCTGGCAGCGCTGGTCGATGCCGGCC
GAATGTTCCGCGACGTGGAGGGCATCGCGGCGTTGGAATTGATTGACGGTCGGGCCGCCGCGCTAACCCG
TGAACATCTTGGCGTTCGCCCCCCCGTCGAGGCTGACTGGTTGCTATTGGTGGAACTGGCCGCCGACCAC
GATCAGACCGACCGGCTCGCCGACCTGCTCGGCGGTGCACGGATGTGCGGGGAGCCCGCGGTCGGTGTGG
ATGCCGCTGCGCAGCAACGGTTGTGGCGCACCCGTGAATCGCTGGCCGAGGTGCTCGGTGTGTACGGCCC
GCCGCTGAAGTTCGACGTCTCGCTGCCATTGTCGGCGATCAGCGGCTTCGCCCGAGATGCGGTCGCGTTG
GTTCACCGACACGTCCCGGATTCTCCGGAGGCGTTGCCGCTGTTGTTCGGTCACATCGGTGAGGGCAACC
TGCACCTGAACGTGCTGCGTTGCCCGCCTGATCGGGAACCGGCGTTGTACGCAAAGATGATGGGCCTCAT
CGCCGAATGCGGCGGTAACGTCAGTTCAGAACATGGGGTGGGCAGCCGCAAGCGTGCCTACCTGGGAATG
TCCCGGCAGGCCAACGACGTCGCCGCGATGCGGAGGGTCAAGGCGGCGTTGGACCCGACCGGGTACCTTA
ACGCCGCGGTCTTGTTCGACTGACCGGTGCTGCGCAAGCATTCAGCGCCTTTAGAGATCACCGGTGAAAC
TGATGAGCTGACGCACCGCGATGCCATCGGCGAGGTGGTCCATCGCCTCGTTGATATCGTCCAACCGAAT
CGTTGACGTCACCAGCGACTCCACCGGCAGACGGCCCGATTGCCACAACGACACGAAGCGGGGAATGTCG
TGGCTGGGCACCGCCGAACCCAGATAGCTGCCGATCAGTGACCGGCCTTCGGTGACAAAATCCAACGGCG
ACAAGCTGATCCGGACATCCGGTGGCGGCAACCCGACGGTGATGGTGCGCCCTCCGGGCGCGGTAAGCCC
GATCGCGGTGTGCAGCGCGGCAGGATGACCGACGGCTTCGACAACCACGGCGGCTTTGACCCCGCCGGCC
GTGGCCTGCTGCGGTGTGTAGATCTCATGGGCGCCCAAGGCCTTTGCGGCCGACAGCTTTTCGGGTAGCT
GATCGACGGCGACCACACGAACGTCTGTATACGTCAAAGCGGTGAGCACCGCTGCCATACCGACGCCCCC
GAGGCCGACGACGGCGACCGACTGGCCGGGCTGCGGATCACCGACGTTGAGTACCGCACCCCCACCGGTG
AGCACCGCGCACCCGAGTAGGGCAGCGACGGTGGGCGGCACCTCGTGCGGCACCGGAACCACGCTGGCCC
GGTTGACGACGACATGGGTCGCGAAACCCGAGACGCCGAGGTGGTGGTACACCGGGCGGCCGCCCCGGCT
GAGCCGGATACCGCCACCGAGCAGTGTGCCGGCCTTGTTGGCCGCGCTGCCCGGTTCGCACGGCGTCCGA
CCGTCGGTCGCGCACGCCGCGCACTGGCCGCAACGCGGAAGGAACACCAGCACGACTCGCTGACCGACCG
CGACCCCGTCGACGCCGTCGCCGACCTGCTCGACGATTCCAGCGGCTTCATGACCGAGCAAGATCGGCAC
CGGCCGTACCCGGGTGCCGTCGACCACCGACAGGTCGGAGTGGCACACGCCCGCAGCCTCGATTCGGACA
AGGACCTCACCGCGGTCGGGCGGGTCCAGGTGCAGCTCGACGACGCTGATTGGTTTCGACCGCCAATAGG
GCCGCGGCACACCGATCTGGTCTAGCACCGCGCCCCGGATGGCAGGCATGTTGGAATACAACCATGGCTG
CACTGCCGGCACCGGAGAAGCTCCTGCGCAGCGACTTTCCGGTGCTGTGGCCGGTGGGAACTCGATGGGC
CGACAACGACATGTTCGGCCACCTCAACAACGCCGTCTACTACCAGCTGTTTGACACCGCGATAAACGCC
TGGATCAACACGAGCACCGGGGTTGACCCGCTCGCGATGCCTGTGCTGGGCATTGTCGCGGAGTCGGGCT
GCCGTTATTTCTCGGAACTGCGTTTCCCGGAGAGCCTAATGGTGGGCCTGGCTGTGACGCGGTTGGGGCG
CAGCAGCGTCACCTACCGGCTGGGTGTGTTTAAGGAGCCTGACGATGCGGGGGTGATCACCGCACTCGGG
CACTGGGTGCACGTCTATGTCGATCGGACTAGCCGCAGGCCGGTTCCGATTCCCGAGGCCATTCGGTCGC
TGTTGTCGACGGCTTGCGTAAGCGGATAAGCCGCGCCCAGATTGCGTTCAGGGCTGTGATTTTCGCCGCT
CCAACCACAGCCATGACGGCAATCTCGTGCTCACCGCGACCCAGGTATGCTTCCCGAATGCCAGTTTTGA
GCAAGACCGTCGAGGTCACCGCCGACGCCGCATCGATCATGGCCATCGTTGCCGATATCGAGCGCTACCC
AGAGTGGAATGAAGGGGTCAAGGGCGCATGGGTGCTCGCTCGCTACGATGACGGGCGTCCCAGCCAGGTG
CGGCTCGACACCGCTGTTCAAGGCATCGAGGGCACCTATATCCACGCCGTGTACTACCCAGGCGAAAACC
AGATTCAAACCGTCATGCAGCAGGGTGAACTGTTTGCCAAGCAGGAGCAGCTGTTCAGTGTGGTGGCAAC
CGGCGCCGCGAGCTTGCTCACGGTGGACATGGACGTCCAGGTCACCATGCCGGTGCCCGAGCCGATGGTG
AAGATGCTGCTCAACAACGTCCTGGAGCATCTCGCCGAAAATCTCAAGCAGCGCGCCGAGCAGCTGGCGG
CCAGCTAAGGCATGTGCGGGCTCAGCCGAAGACTTCGGTCTCAGCCAGGGCCTCCGTCAGCCTGCGTGCC
CCATCGGTGAACTGCCAGACGGTGTGCTCGATTACGGCGGCTGTGTCGCGGCGGCGCAGCGCGGCGATCA
GCTGCCGATGACTGTTCACCGCGTCCGCGCCCCATCGCGGGTCGGCCGCGAACACCTGCGCCCATATAGC
GCGCGGCATTAAGCAGGAACCAGGCCAACTTGATCCGGCGGCTCGCTTTGTTGAAGACGCGGTGGAACGC
GAACTCGATCGACGCGATGGTTTTGGCATCACCGGACCCGATAGCACCGGCCAGCGCATTGTTGATGCGG
TCCAGCTCGTCGATCTCAACGTCGGTGATGTGAGCGGTGGCCGATGTGGCAAGTTCTTGGGCAATGGTGG
CCTGCAGCCAGAAAATGTCGTCGATGTCTTGGCGGGTCAACGGCAGCACCACGTGGCCGCGATGTGGCTC
CAGCCCGACCATCCCCTCACCGCGCAGTTTCAGCAGCGCCTCCCGCACCGGCGTGACGCTGACTCCGAGC
TCGGCTGCCGTCTCGTCCAGACGGATGAACGTTCCAGAGCGCAGGGCGCCCGACATGATGGCGGCCCGCA
GGTGGCCCGCGACCTCGTCGGACAACTGTGCCCGGCGCAGGGGAAGCTGGCTCCGCGGCTTCGCCGATAG
AGGTGCGTTCACGTGGCTTGCCAGGACTTTCAGGGTCGGGCCGGGATTGCCGGGGACTTGCCGGGGGCTT
GGCGGGGGCTTGTTGTTGGGCCGCTCAGGCCATAGTGTGACCCAGACAACATCATGCTTTATCAAATATC
AACCTGGCGCAAGGGATGCGCAAGTGAAAGGAAGGGAAGGAAGGGATAGTTGACCGCGCAACTGGCCAGT
CACCTGACGCGGGCGCTAACACTAGCCCAACAGCAGCCCTACCTTGCTCGCCGGCAGAACTGGGTCAACC
AGCTCGAACGGCACGCGATGATGCAGCCAGACGCGCCGGCGCTGAGGTTTGTGGGCAACACCATGACGTG
GGCTGACCTAAGGCGCCGGGTTGCGGCGCTGGCGGGCGCATTGAGCGGTCGCGGGGTCGGTTTCGGCGAT
CGGGTCATGATCCTGATGCTTAACCGCACCGAGTTCGTCGAGTCGGTGCTGGCCGCCAACATGATCGGGG
CCATCGCCGTACCACTGAATTTCCGGCTCACCCCAACCGAAATCGCCGTCCTGGTCGAAGACTGTGTCGC
ACACGTGATGCTGACCGAAGCTGCGCTGGCTCCGGTGGCCATCGGTGTCCGCAACATCCAGCCCTTGCTG
AGCGTGATCGTGGTCGCCGGCGGATCCAGCCAGGACAGCGTGTTCGGCTATGAGGACCTACTCAACGAGG
CCGGGGATGTCCACGAACCGGTGGACATCCCGAACGACTCGCCGGCCTTGATCATGTACACCTCGGGCAC
CACCGGCCGCCCGAAGGGCGCCGTGCTGACTCACGCGAACCTCACCGGTCAGGCGATGACCGCGCTCTAC
ACCAGTGGCGCCAATATCAACAGCGACGTCGGTTTCGTCGGCGTCCCGCTGTTCCATATCGCCGGAATCG
GCAACATGCTGACCGGGCTGCTGCTCGGCTTGCCCACGGTGATCTATCCGCTGGGCGCGTTCGACCCGGG
ACAGCTGCTCGACGTGCTGGAGGCAGAGAAGGTCACCGGCATCTTTCTGGTTCCCGCGCAGTGGCAGGCG
GTCTGTACCGAACAGCAAGCACGACCACGTGACTTGAGGTTACGGGTGTTGTCGTGGGGAGCTGCGCCGG
CGCCGGATGCGTTGCTGCGGCAGATGTCGGCAACCTTTCCCGAAACCCAGATACTGGCCGCATTCGGCCA
GACCGAGATGTCACCGGTCACCTGCATGCTGCTCGGCGAAGATGCGATCGCTAAGCGCGGATCGGTCGGC
AGGGTGATCCCGACCGTCGCCGCAAGGGTGGTCGATCAGAACATGAACGATGTCCCCGTCGGCGAAGTGG
GCGAAATTGTCTACCGGGCACCAACATTGATGAGCTGCTACTGGAACAACCCGGAGGCCACCGCGGAGGC
GTTCGCAGGCGGCTGGTTCCATTCTGGGGATCTGGTTCGTATGGACTCCGACGGTTACGTCTGGGTGGTG
GACCGCAAGAAGGACATGATTATCTCCGGCGGTGAAAACATTTACTGCGCCGAGCTGGAAAACGTTCTGG
CCAGCCATCCCGACATCGCCGAAGTCGCGGTCATCGGCCGGGCCGACGAGAAGTGGGGAGAGGTGCCGAT
CGCGGTCGCGGCCGTAACGAACGACGACCTTCGGATCGAAGACCTAGGTGAGTTCCTGACCGACCGGCTT
GCGCGCTACAAGCACCCCAAGGCGCTCGAGATCGTGGATGCTCTGCCCCGCAACCCCGCGGGGAAGGTGC
TCAAGACTGAACTGCGATTGCGCTACGGCGCCTGTGTGAATGTTGAAAGACGTTCTGCATCAGCTGGTTT
CACGGAGAGAAGGGAAAATCGACAGAAATTGTAACGTTTGCCCGCTATTGACGAAGGGTTAAATGTGCGG
ATGCCTTACACTCCTGGCTGGCCATCGGGTAGATTCCTGTGGTCTCCGTTACTCCCTGTGAGTAACGAGG
TGGCGGTCACACACCAAGGGTCGGGGCAAGGAGGAGGCGTGCGACATGATGCGCCGCGGCGCCGCGATAC
CCAGGTCGGCGGCTTGAGGGAGCCGCGGTGACGACGTCGACAACGCTTGGCGGTTACGTCCGCGACCAAC
TGCAAACCCCGCTGACCCTCGTCGGTGGATTCTTTCGCATGTGTGTGCTGACTGGAAAGGCGCTGTTTCG
CTGGCCGTTCCAGTGGCGCGAGTTCATTCTGCAGTGCTGGTTCATCATGCGGGTCGGATTTTTACCGACG
ATCATGGTCTCGATACCGCTGACGGTGCTGTTGATCTTCACGCTCAATATTCTGCTGGCCCAGTTCGGCG
CGGCAGACATCTCCGGTTCCGGCGCGGCGATCGGCGCGGTCACCCAGCTTGGCCCGCTGACAACGGTGCT
GGTGGTCGCCGGCGCCGGATCCACGGCCATCTGCGCCGACCTGGGTGCCCGCACCATCCGCGAGGAAATC
GACGCGATGGAGGTGCTGGGCATCGATCCCATCCACCGTCTGGTGGTGCCGCGGGTGCTCGCCTCGATGC
TGGTCGCCACGCTGCTCAACGGCTTGGTGATCACCGTCGGCCTGGTCGGTGGCTTTCTCTTCGGTGTCTA
TCTGCAGAACGTTTCGGGCGGCGCCTACCTTGCCACGCTGACCTTGATCACCGGCCTGCCCGAGGTGGTC
ATCGCAACCATCAAAGCCGCAACGTTCGGCCTGATCGCGGGCCTTGTCGGCTGCTATCGGGGGCTGACCG
TCCGTGGCGGTTCCAAGGGTCTTGGCACCGCCGTCAACGAGACCGTGGTGCTGTGTGTGATTGCCCTGTT
CGCCGTCAACGTGATCTTGACGACCATCGGTGTGCGATTCGGGACGGGGCGCTGACATGTCGACCGCTGC
TGTGCTGCGCGCCCGCTTCCCGCGGGCGGTCGCCAACCTTCGTCAATATGGAGGTGCGGCGGCCCGTGGA
TTGGACGAGGCCGGCCAGCTCACCTGGTTCGCTTTGACCAGCATCGGGCAGATCGCGCACGCGCTGCGCT
ACTACCGCAAGGAGACGCTGCGGCTGATCGCCCAGATCGGCATGGGTACCGGCGCGATGGCCGTCGTCGG
CGGCACGGTCGCCATCGTTGGCTTTGTCACGCTGTCCGGCAGCTCGCTGGTCGCAATCCAGGGCTTCGCG
TCGCTGGGCAACATCGGTGTCGAGGCGTTCACCGGGTTCTTCGCCGCACTGATCAACGTGCGCATCGCCG
GCCCAGTTGTCACGGGTGTCGCCCTGGCGGCCACGGTCGGTGCGGGTGCTACGGCCGAGCTGGGCGCGAT
GCGGATCAGCGAGGAGATCGATGCCCTGGAAGTGATGGGCATCAAGTCGATCTCGTTTCTGGCCTCCACC
CGGATCATGGCCGGGCTGGTGGTGATCATCCCGCTGTACGCGTTGGCGATGATTATGTCGTTCCTGTCCC
CGCAGATCACCACCACGGTGCTCTACGGGCAGTCGAACGGCACCTACGAGCATTACTTTCAAACGTTCCT
GCGTCCCGACGATGTCTTTTGGTCCTTCTTGGAGGCCCTCATCATCACTGCGATCGTCATGGTCAGCCAC
TGCTACTACGGGTACGCCGCCGGTGGAGGCCCCGTCGGTGTCGGCGAGGCCGTCGGCCGATCGATGCGTT
TCTCGTTGGTCTCGGTGCAGGTCGTTGTCCTGTTTGCAGCGTTGGCGCTCTACGGTGTCGACCCGAACTT
CAATCTCACGGTGTAGCCGCATGACGACGCCGGGGAAGCTGAACAAGGCGCGAGTGCCGCCCTACAAGAC
GGCGGGTTTGGGTCTAGTGCTGGTCTTCGCGCTCGTAGTTGCCTTGGTATACCTGCAGTTTCGCGGGGAG
TTCACGCCCAAGACGCAGTTGACGATGCTGTCCGCTCGTGCGGGTTTGGTGATGGATCCCGGGTCGAAGG
TCACCTATAACGGGGTGGAGATCGGGCGGGTAGACACCATCTCGGAGGTCACACGTGACGGCGAGTCGGC
GGCCAAGTTCATCTTGGATGTGGATCCGCGTTACATCCACCTGATTCCGGCAAATGTGAACGCCGACATC
AAGGCGACCACGGTGTTCGGCGGTAAGTATGTGTCGTTGACCACGCCGAAAAACCCGACAAAGAGGCGGA
TAACGCCAAAAGACGTCATCGACGTACGGTCGGTGACCACCGAGATCAACACGTTGTTCCAGACGCTCAC
CTCGATCGCCGAGAAGGTGGATCCGGTCAAGCTGAACCTGACCCTGAGCGCGGCCGCGGAGGCGTTGACC
GGGCTGGGCGATAAGTTCGGCGAGTCGATCGTCAACGCCAACACCGTTCTGGATGACCTCAATTCGCGGA
TGCCGCAGTCGCGCCACGACATTCAGCAATTGGCGGCTCTGGGCGACGTCTACGCCGACGCGGCGCCGGA
CCTGTTCGACTTTCTCGACAGTTCGGTGACCACCGCCCGCACCATCAATGCCCAGCAAGCGGAACTGGAT
TCGGCGCTGTTGGCGGCGGCCGGGTTCGGCAACACCACAGCCGATGTCTTCGACCGCGGCGGGCCGTATC
TGCAGCGGGGGGTCGCCGACCTGGTCCCCACCGCCACCCTGCTCGACACTTATAGCCCGGAACTGTTCTG
CACGATCCGCAACTTCTACGATGCCGATCCGCTCGCTAAAGCGGCGTCCGGTGGCGGTAACGGCTACTCG
CTGAGGACGAACTCAGAGATCCTATCCGGGATAGGTATCTCCTTGTTGTCTCCCCTGGCGTTAGCCACCA
ATGGGGCGGCAATCGGAATCGGACTGGTAGCCGGATTGATAGCGCCGCCCCTCGCGGTGGCCGCAAATCT
AGCGGGAGCCCTACCCGGAATCGTTGGCGGCGCGCCCAATCCCTATACCTATCCGGAGAATCTGCCGCGG
GTGAACGCTCGCGGTGGCCCGGGGGGCGCCCCCGGTTGCTGGCAGCCGATCACCCGGGATCTGTGGCCAG
CGCCGTATCTGGTGATGGACACCGGTGCCAGCCTCGCCCCGTACAACCACATGGAGGTTGGCTCGCCTTA
TGCAGTCGAGTACGTCTGGGGCCGTCAGGTAGGGGATAACACGATCAACCCATGAAAATCACTGGAACCG
TCGTCAAACTCGGCATCGTCTCGGTGGTGCTGCTGTTCTTCACGGTGATGATCATCGTGATTTTCGGTCA
GATGCGCTTCGACCGGACTAATGGCTATACCGCGGAGTTCAGCAATGTCAGCGGGCTGCGCCAAGGCCAG
TTTGTCCGTGCTTCGGGGGTAGAGATCGGCAAGGTCAAAGCACTACACCTGGTCGACGGTGGCCGTCGGG
TTCGGGTGGAGTTCAATATCGATCGTTCGGTGCCGTTGTATCAGTCCACGACCGCCCAGATCCGCTATTC
CGACCTGATCGGTAACCGGTACGTGGAGCTCAAACGGGGTGAGGGCAAGGGGGCCAACGATCTGCTGCCG
CCAGGTGGACTCATCCCATTGTCCCGCACGTCACCGGCCTTGGATCTGGACGCGTTGATCGGTGGTTTCA
AGCCGGTGTTTCGGGCGTTGGATCCCGCGAAGGTGAACAACATCGCCAACGCGCTCATCACCGTCTTCCA
GGGGCAAGGTGGCACCATAAACGACATCCTCGACCAGACCGCGCAACTGACCAGCCAGATCGCGGAGCGC
GATCAGGCGATCGGTGAGGTTGTCAAGAACCTGAACATCGTGCTGGACACCACGGTCAAGCATCGAAAAG
AGTTCGACGAGACGGTCAATAACTTGGAGAATCTGATCACTGGGCTGAGGAACCACTCCGACCAGTTGGC
CGGCGGCCTCGCGCACATCAGCAACGGCGCCGGCACGGTGGCCGACCTGCTTGCCGAGAATCGCACGTTG
GTGCGCAAGGCCGTCAGCTACCTGGACGCTATTCAGCAACCGGTCATCGACCAGCGCGTCGAGTTGGACG
ACCTGCTCCACAAGACGCCGACCGCGTTGACGGCGCTCGGACGCGCCAACGGAACCTACGGCGATTTCCA
GAACTTCTACCTCTGCGACCTCCAGATCAAGTGGAACGGATTCCAAGCCGGAGGGCCGGTCCGCACGGTG
AAGCTCTTTAGCCAGCCGACGGGTAGGTGCACGCCGCAATGAGAACGCTGGAACCACCCAACCGAATGCG
AATTGGGCTCATGGGCATCGTCGTTGCGCTGCTCGTTGTCGCTGTGGGCCAAAGCTTTACCAGTGTTCCC
ATGCTATTCGCAAAGCCGAGCTACTACGGCCAGTTCACCGACTCCGGCGGACTGCACAAGGGCGACAGGG
TACGCATCGCCGGCTTGGGAGTGGGCACCGTGGAGGGGCTCAAGATCGACGGCGACCACATCGTGGTCAA
GTTCTCCATCGGCACCAACACCATCGGCACCGAGAGCCGCCTAGCCATCCGCACCGACACCATCCTGGGT
AGGAAAGTGCTCGAGATCGAGCCGCGCGGCGCCCAAGCGTTGCCGCCCGGGGGCGTTTTGCCGGTTGGGC
AAAGCACCACCCCGTACCAGATTTACGACGCGTTCTTCGACGTCACCAAGGCCGCATCCGGCTGGGACAT
CGAGACGGTCAAGCGGTCGCTGAATGTGTTGTCGGAGACCGTTGATCAGACCTATCCGCACCTGAGCGCC
GCCCTCGACGGGGTGGCTAAGTTCTCCGACACCATCGGCAAGCGCGACGAGCAGATCACGCACCTACTAG
CCCAGGCCAACCAGGTGGCCAGCATCCTGGGTGATCGCAGTGAGCAGGTCGACCGCCTATTGGTCAACGC
TAAGACCCTGATCGCCGCGTTCAACGAGCGCGGCCGCGCGGTCGACGCCCTGCTGGGGAACATCTCCGCT
TTCTCGGCCCAGGTGCAAAACCTTATCAACGACAACCCGAACCTGAACCATGTGCTCGAGCAGCTGCGCA
TCCTCACCGACCTGTTGGTCGACCGCAAGGAGGATTTGGCTGAAACCCTGACGATCTTGGGCAGATTCAG
CGCGTCGTTCGGTGAGACGTTTGCCTCTGGGCCCTACTTCAAAGTGCTGCTGGCCAACCTGGTGCCGGGT
CAGATCTTGCAGCCGTTTGTCGATGCGGCATTCAAGAAGCGTGGTATTAGCCCGGAGGACTTCTGGCGCA
GCGCCGGGCTGCCGGCATACCGGTGGCCCGACCCCAATGGCACCCGGTTCCCCAACGGTGCGCCGCCGCC
ACCACCGCCGGTGTTGGAGGGCACGCCCGAGCATCCCGGGCCGGCGGTGCCGCCGGGATCGCCGTGCTCC
TACACCCCGCCGGCGGACGGTCTGCCGCGGCCGTGGGATCCGCTGCCCTGCGCTAACCTCACTCAAGGTC
CATTCGGTGGCCCCGATTTCCCGGCGCCGCTGGATGTCGCGACGTCGCCGCCGAACCCAGACGGTCCACC
GCCCGCCCCGGGCCTACCAATCGCGGGACGTCCGGGTGAGGTGCCGCCGAACGTTCCCGGCACGCCGGTG
CCGATTCCACAGGAGGCTCCCCCCGGGGCACGCACGCTGCCCCTCGGGCCGGCGCCTGGTCCGGCTCCGC
CCCCGGCGGCGCCAGGCCCGCCGGCACCACCGGGCCCCGGGCCGCAGTTGCCGGCCCCGTTCATCAACCC
CGGCGGCACCGGCGGTAGTGGCGTGACGGGAGGTAGCGAGAATTGAGCACCATCTTTGATATCCGCAACC
TGCGGTTGCCGCAGCTGTCGCGGGCCTCGGTTGTCATCGGATCGTTGGTGGTGGTGCTGGCGCTGGCCGC
CGGAATTGTTGGTGTGCGGCTCTATCAAAAACTGACGAACAACACGGTGGTCGCCTACTTCACCCAAGCC
AATGCGCTGTATGTCGGAGACAAGGTCCAGATTATGGGCCTCCCGGTCGGTTCGATCGACAAGATCGAAC
CAGCCGGCGACAAAATGAAGGTGACTTTCCACTACCAGAACAAGTACAAGGTGCCTGCCAATGCCTCCGC
GGTGATCCTCAACCCCACCTTGGTGGCGTCGCGGAACATTCAGTTGGAGCCACCCTACAGAGGTGGTCCA
GTGCTGGCCGATAATGCGGTGATCCCGGTCGAGCGCACCCAGGTACCGACGGAGTGGGACGAGCTGCGGG
ACAGCGTTTCGCATATTATCGACGAGCTCGGCCCGACACCTGAGCAGCCCAAGGGGCCGTTCGGCGAAGT
CATCGAGGCATTCGCCGACGGGCTGGCCGGCAAGGGTAAGCAAATCAACACCACGCTGAACAGCCTGTCG
CAGGCGTTGAACGCCTTGAATGAGGGCCGCGGCGACTTCTTCGCGGTGGTACGCAGCCTGGCGCTATTCG
TCAACGCGCTACATCAGGACGACCAACAGTTCGTCGCGTTGAACAAGAACCTTGCGGAGTTCACCGACAG
GTTGACCCACTCCGATGCGGACCTGTCGAACGCCATCCAGCAATTCGACAGCTTGCTCGCCGTCGTGCGC
CCGTTCTTCGCCAAGAACCGCGAGGTGCTGACGCATGACGTCAATAATCTCGCGACCGTGACCACCACGT
TGCTGCAGCCCGATCCGTTGGATGGGTTGGAGACCGTCCTGCACATCTTCCCGACGCTGGCGGCGAACAT
TAACCAGCTTTACCATCCGACACACGGTGGCGTGGTGTCGCTTTCCGCGTTCACGAATTTCGCCAACCCG
ATGGAGTTCATCTGCAGCTCGATTCAGGCGGGTAGCCGGCTCGGTTATCAAGAGTCGGCCGAACTCTGTG
CGCAGTATCTGGCGCCAGTCCTCGATGCGATCAAGTTCAACTACTTTCCGTTCGGCCTGAACGTGGCCAG
CACCGCCTCGACACTGCCTAAAGAGATCGCGTACTCCGAGCCCCGCTTGCAGCCGCCCAACGGGTACAAG
GACACCACGGTGCCCGGCATCTGGGTGCCGGATACGCCGTTGTCACACCGCAACACGCAGCCCGGTTGGG
TGGTGGCACCCGGGATGCAAGGGGTTCAGGTGGGACCGATCACGCAGGGTTTGCTGACGCCGGAGTCCCT
GGCCGAACTCATGGGTGGTCCCGATATCGCCCCTCCGTCGTCAGGGCTGCAAACCCCGCCCGGACCCCCG
AATGCGTACGACGAGTACCCCGTGCTGCCGCCGATCGGTTTACAGGCCCCACAGGTGCCGATACCACCGC
CGCCTCCTGGGCCCGACGTAATCCCGGGTCCGGTGCCACCGACGCCGGCACCGGTGGGGGCGCCGTTGCC
CGCTGAGGCAGGAGGGGGTCAATGATGAGCGTGCTGGCGCGGATGCGGGTGATGCGCCACCGAGCCTGGC
AGGGGCTGGTGTTGCTGGTGCTCGCACTCTTGCTGAGTTCGTGCGGCTGGCGCGGCATCTCCAATGTGGC
GATCCCCGGCGGCCCGGGCACCGGCCCGGGCTCCTACACCATCTACGTGCAGATGCCGGACACGTTGGCG
ATCAACGGCAACAGTCGGGTCATGGTGGCCGACGTCTGGGTCGGATCGATCCGCGCGATCAAGTTGAAGA
ACTGGGTGGCCACGCTGACGCTGAGCCTGAAGAAGGACGTCACGCTACCGAAAAATGCCACCGCCAAGAT
CGGGCAGACCAGCCTGCTGGGTTCGCAGCACGTCGAGCTGGCCGCGCCGCCAGATCCGTCGCCGGTGCCG
CTGAAGGATGGTGACACCATCCCGTTGAAGCGCTCCTCGGCCTATCCCACCACCGAGCAGACGCTGGCCA
GCATCGCCACCTTGTTGCGCGGCGGCGGCCTGGTGAACCTCGAAGGGATTCAGCAAGAGATCAACGCCAT
CGTGACGGGGCGGGCGGACCAGATCCGGGCCTTTCTTGGCAAGCTCGACACCTTCACCGACGAGCTCAAC
CAGCAACGCGATGACATTACCCGCGCCATTGATTCCACCAATCGGTTGTTGGCTTATGTGGGCGGTCGTT
CGGAAGTCCTCAATCGGGTGCTCACCGACCTACCGCCATTGATCAAGCACTTTGCGGATAAGCAGGAACT
GTTGATCAACGCTTCCGATGCGGTAGGCCGGCTCAGCCAGTCCGCCGACCAGTATCTTTCGGCTGCCCGG
GGCGATCTGCACCAGGACCTGCAGGCGCTGCAATGCCCGCTCAAGGAACTGCGTCGAGCCGCTCCGTATC
TGGTGGGTGCGCTCAAATTGATCCTCACCCAGCCCTTTGACGTCGACACCGTGCCGCAGCTGGTGCGGGG
CGACTACATGAACTTGTCGCTGACGCTGGACCTGACCTACAGCGCCATCGACAATGCGTTCCTTACCGGG
ACCGGATTCTCCGGTGCGTTGCGCGCCCTCGAGCAGTCTTTTGGCCGCGATCCCGAGACAATGATTCCCG
ACATCCGGTACACACCGAACCCCAACGATGCGCCGGGCGGCCCGCTGGTAGAAAGGGGAAATCGCCAGTG
CTGACTCGCTTCATCCGACGCCAGTTGATCCTTTTTGCGATCGTCTCCGTAGTCGCAATCGTCGTATTGG
GCTGGTACTACCTGCGAATTCCGAGTCTGGTGGGTATCGGGCAGTACACCTTGAAGGCCGACTTGCCCGC
ATCGGGTGGCCTGTATCCGACGGCCAATGTGACCTACCGCGGTATCACCATTGGCAAGGTTACTGCCGTC
GAGCCCACCGACCAGGGCGCACGAGTGACGATGAGCATCGCCAGCAACTACAAAATCCCCGTCGATGCCT
CGGCGAACGTGCATTCGGTGTCAGCGGTGGGCGAGCAGTACATCGACCTGGTGTCCACCGGTGCTCCGGG
TAAATACTTCTCCTCCGGACAGACCATCACCAAGGGCACCGTTCCCAGTGAGATCGGGCCGGCGCTGGAC
AATTCCAATCGCGGGTTGGCCGCATTGCCCACGGAGAAGATCGGCTTGCTGCTCGACGAGACCGCGCAAG
CGGTGGGTGGGCTGGGACCCGCGTTGCAACGGTTGGTCGATTCCACTCAAGCGATCGTCGGTGACTTCAA
AACCAACATTGGCGACGTCAACGACATCATCGAGAACTCCGGGCCGATTTTGGACAGCCAGGTCAACACG
GGTGATCAGATCGAGCGCTGGGCGCGCAAATTGAACAATCTGGCCGCACAGACCGCGACCAGGGATCAGA
ACGTGCGAAGCATCCTGTCCCAGGCGGCCCCCACCGCCGATGAGGTTAACGCGGTATTCAGCGGTGTTCG
CGATTCGCTGCCACAGACCCTGGCCAATCTTGAGGTTGTGTTCGATATGCTCAAGCGCTACCACGCCGGC
GTGGAGCAATTGTTGGTGTTCCTCCCACAGGGTGCCGCGATCGCACAGACCGTACTCACGCCAACTCCGG
GTGCTGCCCAGCTGCCGCTCGCGCCGGCGATCAACTATCCGCCGCCGTGCTTGACGGGTTTTCTTCCTGC
ATCGGAGTGGCGGTCTCCGGCCGATACCAGTCCCAGGCCGTTGCCGTCGGGAACCTATTGCAAGATTCCC
CAGGATGCCCAGCTGCAAGTCCGGGGGGCGCGCAACATTCCCTGTGTCGATGTCCCGGGCAAACGAGCGG
CGACGCCGAAGGAGTGCCGCAGTAAGGACCCGTACGTTCCGCTGGGTACCAACCCGTGGTTTGGTGATCC
GAACCAGATTCTCACCTGCCCGGCACCTGGAGCGCGCTGCGATCAGCCGGTGAAGCCCGGGTTGGTGATT
CCGGCGCCCTCGATCAACACCGGTTTGAATCCGGCGCCCGCCGATCAGGTGCAAGGAACGCCCCCGCCGG
TCAGTGACCCGTTGCAAAGACCGGGTTCGGGTACTGTGCAGTGCAACGGGCAGCAGCCTAACCCGTGCGT
CTACACTCCAACATCGGGCCCGTCGGCGGTCTATAGCCCGGCCAGCGGTGAACTGGTGGGGCCGGATGGT
GTCAAGTACGCCGTCGCAAACTCGAGCACAACAGGAGACGACGGATGGAAGGAGATGCTGGCGCCGGCCA
GCTGAACCCTGCCGATGCGAATAAGTCGTCGTCTACGGAGGTGAAGGCGGCGGATTCGGCGGAATCTGAC
GCCGGAGCCGACCAGACTGGCCCGCAGGTGAAGGCGGCGGATTCGGCGGAATCTGACGCCGGAGAGCTCG
GCGAGGACGCGTGCCCAGAACAGGCCCTCGTCGAGCGGCGCCCGTCGCGGTTGCGGCGAGGCTGGCTTGT
TGGCATTGCGGCGACGCTGCTCGCGTTGGCCGGTGGCCTTGGCGCAGCGGGTTATTTTGCGTTGCGCTCA
CACCAGGAAAGCCAATCAATCGCGCGCGAGGACCTTGCGGCCATTGAGGCCGCTAAGGATTGCGTTGCGG
CCACGCAGGCACCCGATGCTGGGGCGATGTCGGCTAGCATGCAGAAGATCATCGAGTGTGGCACCGGTGA
TTTCGGTGCCCAGGCGTCGTTGTACACCAGCACGCTCGTCGAGGCGTATCAAGCGGCCAGCGTCCACGTG
CAAGTGACCGATATGCGCGCGGCGGTCGAGCGCAACAACAATGACGGGTCGGTCGATGTTCTGGTGGCGC
TCCGGGTCAAGGTGTCCAACACCGACTCGGATGCCCATGAAGTCGGCTACCGTCTTCGGGTCCGGATGGC
ACTGGATGAGGGCCGCTATAAGATCGCCAAACTCGACCAGGTGACGAAGTGACGGTGGTGGTCGAGAAGA
CGCCGACCACCCTGCCCCAGGCGACACCGAACGGTGCAGCGCCCTGGCATGTTCGGGCGGGCGCCTTCGC
CATCGACGTGCTGCCCGGGCTCGCCGTGGCGGCGACCATGGCGTTGACGGCTTTAACGGTGCCGCCGGGC
AGCGCGTGGCGGTGGTTATGCGCTTGTCTGCTCGGATTGACCATTCTCCTTCTGGCCGTTAACCGGTTGT
TGTTGCCGACGATTACCGGATGGAGTCTTGGCCGCGCTCTTACCGGCATCCGGGTGGTTCGGCGTGACGG
CTCCGCCATCGGTCCGTGGCGGTTGCTGGTCCGGGATTTGGCGCACTTGGTGGACACCCTCTCGCTGTTT
GTGGGTTGGCTGTGGCCGCTGTGGGATTCGCGGCGACGCACCTTCGCCGACCTGTTGTTGCGCACTGAGG
TGCGACGTGTCGAACCGGTGCAGCGGCCCGCGGTGATACGGCGACTGACGGCGGCGGTGGCATTGGCGGC
GGCGGGCGCGTGCGCGAGCGCAACCGCGGTGGGCGCTGCGGTGGTGTACGTCAATGAATGGCAAACCGAT
CACACTCGCGCGCAGCTCGCAACGCGGGGCCCGAAGCTCGTGGTCGACGTCCTGAGCTACGACCCCGAAA
CGGTGCAGCGTGATTTCGAACGGGCGCGATCGCTGGCCACCGACAGGTACCGCCCGCAGCTGAGCATCCA
ACAGGATTCGGTGCGCGAGTCGGGACCTGTTCGTAACCAGTACTGGGTTACCGACAGCGCGGTGCTGTCG
GCGACACCAGCTCAGGCGACCATGCTGTTGTTCATGCAGGGTGAACGCGGTACACCACCCAATCAGCGGT
ATATTCAGTCAACTGTGCGGGCGATCTTCCAAAAATCGCGCGGGCAATGGCGCCTCGACGATCTGGCAGT
CGTGATGAAACCCCGACAACCCACCGGCGAAAAATGAGCCCCCGTCGTAAGTTTGAACCCGGCGAGGGGG
CGCTGCTGGCCCCGCAGTCAATCGAACCGTCGCGGCGATGGGGTTTGCCGCTGGCTCTGACCGCATCCGC
TGTGGTTATGGCCGCGGCGATCTCAGCCTGTGCGCTCATGCGGATCTCCCATGAATCGCACCAGCGAGCA
GCGCACAAGGATATCGTGATGCTCAGTGATGTCCGATCTTTCATGACCATGTTCACGTCACCGGATCCGT
TTCACGCCAACGAATATGCGGAGCGGGTGCTGTCCCACGCCACGGGCGACTTCGCCAAGCAGTACCACGA
AAGAGCAAACGATATCCTGATTCGCATCTCCGGGGTGGAACCGACCACAGGAACGGTTCTAGACGCGGGC
GTACAGAGGTGGAACGAGGATGGTAGTGCCAACGTGCTGGTGGTCACCCAGATCACCTCGAAATCCGCGG
ACGGCAAGCGGGTGGTCTCGAACGCCAATCGTTGGCTGGTAACGGCTAAGCAGGAAGGTAACGAGTGGAA
GATCAGCAGTCTGCTTCCGGTGATCTGACCCAAAAGTCCGTTGCCAACGGAGAGTCCACCGACACGGCAT
CCGCAGCCACCGAGGGCCACCGGGGCGAGATCGACGCCGCGGGAGAGCCGGACGAACGCGGTGCCGCCGT
GGCTGACAGCCAAGCTGACGAGGATGATTCGGCCGCGACGGCTGCCAGGGGCGGCAAGACACGGGCAAGA
CGATCGCGTGGCAGGCGGTTAGCGATCACGGTCGGCGTGGCCGCTGCGTTGTTCGTGGGCTCGGCAGCGT
TCGCTGGTGCGACGGTGGAGCCCTACCTCTCCGAGCGCGCCGTGGTGGCCACCAAGCTCATGGTCGCGCG
GACCGCCGCCAATGCGATCACGACGTTGTGGACCTACACGCCGGAGAACATGGACACCCTGGCCGATCGG
GCCGCGAATTACCTCAGCGGTGATTTCGCGGCTCAGTACCGCAGATTCGTCGACCAGATCGCCGCAGCAA
ACAAACAGGCCAAGATTACCAACGATACCGAGGTCACCGGTGCTGCCGTGGAATCGCTGAGCGGCCGGGA
TGCCGTTGCCATCGTCTACACCAACACCACGACCACCAGTCCGGTGACCAAGAACATCCCAGCATTGAAG
TATCTGTCCTACCGGCTGTTCATGAAGCGTTATGACGCGCGGTGGCTGGTGACCAGGATGACGACCATCA
CCTCGCTGGATTTGACGCCGCAGGTGTAGCGGGACCGAGCCCGCCGGCGCTGCGAAGCCTTAGTTGAACG
CCAGCCAGCTGGGCAGCGCCCGCTCATGGGAGTCACAGAGCACCTGACGGGTGTCGCACGATCCTTTCGG
CGACCCAGCGCCGGCCCACATGCCCCCGGTATCACGGCGCAGAACGATCGCCGATGACCCCCCGCCGTCG
AGCAGAATCGCGGTGTCACTACCCAGGCCGCGGAACAGGTCTTGGATGTTGTCCGGGGTGTAGTTGCCGC
CCTGGAAGATGTACATCTCGTCCTTCTGCTTCGCATAGGCAAGCGCCGTTCGCGCGGCGCTGGGACCGCC
GTCGTGGAGCTGGCCGGTATTGCCGGGGGATAACAGCCCGATTCCGGCCACGGCGACGAACCGTGCATTC
TTGTTGAGCAAGTCCTCGATCACCGGAGTGGCAAGATCGTAGTCCTGTCTGCTTTTGGGCCGCAAAACAT
ACGGTGCACCACCGACCGGAAGGATCATCGTCGTCAGCGAGCTCCACAACTCATTTCCTCCGGAAAGGCC
CTGCTTTCCGGCGTAGGCGACGGTGCCGGTGACCGCTTGGTTGGCGCGTCCTTGTCCGCGGGTGTTGTCC
ACGTAGGCGCCCAGCGGTGAGCTGCAGCCGGTCGACCGCCAGCTGCCCCCCTTTTGTCCGCGAACGTCGA
AGAAGTTGGCGTTGACCGCAATGGTGGGTCGCCCCATACGCTGCCACGCCTTAAGCGGCGGGTAGATCTC
GGAGGCTTGCCACAAGCCTTCACCGGTGCGAGCACCTGGGTTGTGTTCGCAGCGCGCCTGGTCTCCAGTG
TGGGTGTCTACCAGTAGATGTGGTGAAAGCCGTTGGGAGGCATTCTTGATGATCATCAGATGGCCGCCGT
TGTTCATCTCGTACCAGTGACCACCTGCGTTGAGCAGCGGCATAGGATGACCGCCGCCGAAGTTGTACAC
CAGGTATGAGCCCCTGGTGGTGGCTATCGCTTGGGCGAGCATCTCGCGCCCGTCGGCGGCGCGGGCGGCC
GGCTGCCCGGTGGTGCAGGCGAGGGCGGCGCACACCGCCAACGCGGCGTAGCAAGCCGTCAATCGGCGCA
GGCTGGCAGTCGGTGTCAGCACAGCAACCCTCTCGGCCCGAATCCACATGCAACCATCCCAGCATTAGGC
ACACTGATCACACTGTCAACTTCAGTAACAGCTGCGTGACGGTTCGGCCGCGTTCGAATTACGGTTGTTC
GCTTGAGCTTTCGCGTGCGCTTTGGCGAGCTTGGTATTGAGCTTGGTGTTCCACGGCGATCGCCATCTCG
ACCGCTCCCGGAATTCGGTGGAAGCTGCTGCGGTCGTACAGGTGTGTGATGAATCCACCCAGCAACAGCC
CGATGATCAGCCCGATCGACGTCATGGTCAGGGCCTGGGACAGGCCGGCGTCGGCGTTTCCGTTCAGATA
CAGCAGTGACCGCACACCTAGGAACACCTGGTGCATCGGCTCGAATTGAGCCAACCAGCGGAAGAACGCT
GGTACGGCTTCCAGCGGGACGGTCGCGCCCGCCGACGGCAATCCGAGGATGACGAAGATCAACATGCTGA
CCAACAGGCCCATCGAGCCCAGCACCGCGATCAGCGAGCTGGACGTGACGCCGACCGCTATGATCGCGAA
TACTCCGTAGAGCCATACTTGCCACCCGAGCGGAATCGGCATGCCCAGGCCGTGGGCGATCGCCAGGTAG
ACACCCGAGGTGAGCAACGCCAGCACCACCATCACCGCCCACTTGACCAACAGCGTACGGAAGCGAGAGA
TGTTGACCTGCTCGGCGAAGCGATAGACGGGGCCGAATTCGGCTGGTACATAGCCAAGCATCGAGTCCAC
CAGGGTGCTCACCACGATGCTGCCGGTAAAGCCCGCCAATAGCAGCAAGAGGGCGTAGTAAAACGCCGAC
AGCCCGTTGCCGGTGCCGTTGGGCAGTGGGTTATAGGCGGTGGATTTGACATCGATGGGACTGGCCAGCC
CGGCCGCCGCCGCCCCGGCCAGTGCCACACCGCCGGTCTGGGCCGCTACCTCCGCGGTAAGTCGCTCGCC
CACTTTGCCGTTGACCACCGTCAGTGCCCGGGTCAGCGTCTGGCCGGCGATGCTAGCTGCCAGCGTGCCC
GCCCGCGGATTCGTTGAGATCGTGATCGCGGGCCGGTCTGTGCGGGTTGGCGTCACCGCACTCGCCCCGA
AGTCCCGTAGCTGCGACGAGAAGGTCGGCGGTATCAGCGCCGAGCCGTACACCGCCGCGGTGTCGAGCAG
CCGCCTGGCCTCGTCCGGCGAAACCACTCGGATGTCGAACTTGTTCTTGTCCAAGCCGGAAACCAGACCG
TCGACAATCTGCTGGCCCGCGGGCCCGGCGTCCTCGTTCACCAACGCGATTGGGAAATGCCGCAAATTGG
TCATGGGGTTTAGGATGCCGCCCAGATAGAGCGCGGCCAGCGCCGACATCAGGGCCAACGTGGTGGCGAT
CGGTGCCATCCAGAAACGCACCGTCCGAATCGCTTTGACGTTCCGCTTGGGGTTGGGTGCGGCGGGGCGC
GGCTGCGCTTGAGACATGCGGGCTCCTGTCTGTCGTGGCCACTCTATGTTGCCGAATCGCCCAGCTTCGC
GTGCATCTCCCAGATCAGTACTTCCGACGGCTCATTGGCGGTCAGGCCGTGGGCGTCAGCGTCGGTGAAC
CGCACCGCGTCCCCGTCGGCAAGCTCGCCGCCACCTTCCAGAGTGAGGCGGCCGTAGGCGACGAACAGAT
GCAGGAAGGGTGCGCAGGGCAGGCTGACCGTAGCGCCGGGCCGCAGCCGCGCGCCGTGCAACGAGGCGCT
GCTGTTATGCAGGGTGAGCGCTGCGTCTTGCCCGGGTATGCCCGACGCGATGGTTACCAGGCCGGCGCGC
AACAGTTCGTCGTCTATCTCCTGCTGTTGGTAGCTGGCAGTGATGCCGGTTGCATCGGGTATTACCCACA
TCTGCACGAAATGCACCGGCTCGGTAGCAGAATCGTTCATTTCCGAATGCAAGATTCCGGTGCCGGCCGA
CATGCGTTGGGCCAGACCGGGATAGATCACTCCGCTATTGCCGGCGGAATCCTGGTGTCTGAGCGCTCCC
CGCAGCACCCAGGTCACGATTTCCATGTCACGGTGTGGATGGGGATCAAAACCCGAAGCCGGTTCCATTT
GGTCGTCGTTGTTCACCAACAGGAGCCCGTGGTGGGTGTTGTCGGGATCGTAGTGGTCGCCGAATGAGAA
CGAATGCCGGGATTTCAGCCAGGACGTCGTGGTGACCGCCCGGTCGGCCGCACGCCTTATCTCGACGGTG
GCGGTCATGACGTCACGTTCGCCATCACAGCGAATCGGGCAGGCCGAATTTCGGGAACAAGGTGGTGTCG
AGGAAGGCCACCACGTGTGACACGCGGTCGGCGGCCATGTCCAGCACGTGTAGCTGAAAAGGCAGGTGCA
CGTCACCGGCACGCATGTACATGGCCGCGGCGGGCTGGCCGTTGGCGATCAACGAAATCAGGCGCATATC
GCCAGGCGAATAGGCGGGGCACTGTTGGTGAATGAGGGTGACGATGGCCTGTGCGCCCTGGTACCAGCCG
GTATACGGCGGCATTTCCCAGATCGCCTCGGCGGTGAACAGCTCGACCAACCGGTCGATGTCATAAGCCT
CGAACGCGGCGATATAGCGGGCCAACAGGTCTTGCGCCTCGGGTGAATCCGGCGCGGACAACCGGTCGGC
GGCGCTGGGCCGGACCGTCTGCAGCTGAGAGCGGGCCCGCTGCAGCAGGCTATTGACGGCGACGGTGCTG
GTACCGATCGCGTCGGCCACCTCGGCCGATTTCCACTGCAGCACGTCGCGCAGCAGCAGTACGGCTCGCT
GCCGGGGTGAGAGGTGCTGCAGAGCCGCCACAAAGGCCAACCGCACCGATTCCCGGTTCCCGACGATCGT
TGAGGGATCAGCAGGGTCGTCCGTCACGTCCGGCAGCGGCTCCAGCCAGGACACCTCTCGACGTTCCACC
AACTCCCCGGACGGATCGGCACTCGGCCGCCCGAGCCCCGTCGGCAACGGCCGGCGTCGACGGCCCTCCA
ACGCCGTCAGGCAGGTGTTGGTGGCGATCCGATGCAGCCAGGTGCGTAGCGAGGACTTGCCCGCGAAGCC
CTCATAGGCCTTCCAGGCCCGCAGCAGCGTCTCCTGAACAAGGTCTTCCGCGTCGTGCAGCGAGCCAGTC
ATGCGATAGCAGTGTGCGAGCAGTTCACGCCGGTAGGGCTCGGTGTGGGCGGAGAAGTCCCCGCGCCGTT
CGTCGGCGGGCTCGCGGCCAGAGTTTTCTGCGAGCACACTCACGTCAATGAGCCTACGCAGAGTCTCCGA
CACTCTCACCGGAGCAGCCGTTACGCTCCCGGTAATGACTACCACCCGGACTGAACGGAATTTCGCGGGC
ATCGGCGATGTGCGCATCGTCTACGACGTCTGGACGCCGGACACCGCGCCGCAAGCGGTGGTCGTGCTGG
CCCATGGTCTGGGCGAGCATGCCCGCCGCTACGACCATGTCGCGCAGCGGCTCGGCGCGGCCGGCCTGGT
CACCTATGCGCTTGACCACCGCGGGCATGGCCGCTCGGGTGGCAAACGGGTGCTAGTGAGAGACATCTCC
GAGTACACCGCTGACTTCGACACCCTCGTTGGGATCGCCACCCGGGAATATCCCGGGTGCAAGCGCATCG
TGCTCGGGCACAGCATGGGCGGCGGCATTGTGTTCGCTTACGGTGTCGAACGTCCAGACAACTACGACCT
GATGGTGCTTTCGGCGCCGGCGGTGGCGGCACAGGACCTGGTGAGCCCGGTAGTGGCGGTTGCCGCCAAG
CTTCTGGGCGTCGTGGTGCCCGGCCTGCCGGTGCAGGAACTGGATTTTACTGCCATCTCTCGCGACCCTG
AGGTGGTCCAGGCTTACAACACCGACCCACTCGTGCACCACGGACGGGTTCCGGCCGGGATTGGCCGCGC
GCTGCTGCAGGTGGGCGAGACCATGCCGCGGCGAGCACCGGCATTGACCGCGCCGCTGCTAGTGCTGCAC
GGCACCGATGACCGGCTGATCCCCATCGAGGGCAGCCGTCGCCTGGTCGAATGTGTGGGATCGGCCGACG
TGCAGCTGAAGGAGTATCCCGGGCTGTACCACGAGGTGTTCAACGAGCCGGAGCGCAACCAGGTGCTCGA
CGATGTGGTCGCCTGGCTCACCGAGCGGTTGTAGGCCGAGCCGACCTGTCGCAGCCCTCCACTAGTTTTG
GCGCCATGACCAACGACAAGATGCTGGCCCGCATCGCAGCCCTGCTGCGCCAGGCCGAAGGCACCGACAA
CCCGCACGAGGCCGACGCGTTCATGAGCACCGCACAACGGTTGGCCACGGCGGCATCCATCGACCTGGCG
GTGGCCCGGTCGCACGCGGGCAACCGTTCACCCGCGCAGGCCCCGACACAGCGCACCATCACCATCGGGG
CGGCGGGCACCCGCGGATTGCGGACCTATGTGCAGCTCTTCGTGCTCATCGCGGCGGCCAACGACGTGCG
CTGCGACGTGGCATCGAATTCGACGTTCGTGTACGCCTACGGGTTCGCCGAGGACATCGACACCAGCCAC
GCCCTATACGCCAGCCTGGTGGTCCAGATGGTCCGGGCATCCGACGCCTACCTCGCCTCGGGAGCGCACC
GGCCCACGCCGACGATCACCGCCCGACTCAACTTCCAGCTGGCGTTCGGCGCCCGGGTCGGCCAGCGCTT
GGCCGATGCCCGAGAGCAGACTCGGCAGGAAGCCACCAAGGACCGTGATCGTCCGCCTGGTACCGCAATT
GCCCTGCGGGACAAGGACATCGAGCTGCATGAGTACTACCGTCGTTCCTCTAAGGCGCGCGGCGCCTGGC
GAGCCAGCCGGGCCACCGCGGGATACTCGTCGGCGGCACGGCGCGCCGGTGATCGAGCGGGACGGCAAGC
ACGACTCGGGAACAACCCCGAGCTGCCCGGGGCACGGGCCGCGCTGGGCCGGTGATCGGCGCGGACGTTC
CGCGGGATTCCCAGCGTGCCAGGGTGTACGCGGCCGAGGCGTTCGTCCGGACCTTGTTCGACCGCGTCAC
CGCACACGGCTCACCGACGGTGGAGTTCTTCGGTACCCAGTTGACGCTGCCCCCAGAAGGTCGGTTCGGT
TCGGTGGCATCGGTGCAGCGTTATGTGGACGACGTGCTTGCGCTACCGGCGGTAGGGCAGAACTGGCCGA
CGGTGTCGCCGGTGCGCGTGCGGGCGCGCCGGGCGGCCACCGCGGCGCACTATGAAAACCATGGCGGCAC
AGGCACTATTGCGGTACCCGACCGGCACACCGCCGGTTGGGCGATGCGCGAGTTGGTCGTGCTACACGAA
GTGGCGCATCATTTGTGCCAGGTGCCACCGCCACACGGACCCGAGTTTGTGGCGACGGTGTGCACCCTGA
CAGAGCTGGTGATGGGACCCGAAGTTGGTCACGTGTTTCGCGTCGTCTACGCGCAGGAGGGCGTGCGCTG
AACGAGCTAGACGCCGACCTGCGGGCACGTGAGGTCGAGGCCCAGATGACCGACGACGAGCGATTCTCAC
TGTTGGTCGGCCTGACCGGGGCCAGCGATCTGTGGCCGGTGCGCGATGAACGCATCCCACAGGGCGTGCC
GATGTGTGCCGGGTATGTGCCGGGGATTCCCCGGCTCGGGGTCCCGGCCTTGTTGATGAGCGATGCCGGT
CTGGGCGTCACCAACCCTGGCTACCGCCCCGGTGACACCGCTACGGCGCTGCCCGCCGGCCTTGCCCTAG
CGGCCAGCTTTAACCCGGTGCTGGCCCGGTCCTCGGGCAAAGCGATCGGCCGGGAGGCGCGCAGTCGCGG
GTTCAACGTGCAACTGGCCGGCGCAATCAATCTGGCGCGCGACCCGCGTAACGGCCGCAACTTCGAGTAC
CTTTCCGAGGACCCGTTGTTGAGTGCCACGATGGCCGCGGAGTCGATCATCGGGATTCAGCAGCAGGGTG
TCATTGCGACGACGAAACACTTCTCGCTGAACTGCAACGAAACCAATCGGCACTGGCTGGACGCGGTCAT
CGATCCCGACGCGCACCGCGAGTCGGACTTGTTGGCGTTCGAGATCGTCATCGAGCGGTCGCAGCCCGGC
GCCGTGATGGCGGCGTACAACAAGGTCAACGGAGATTACGCTGCCGGCAACGACCACTTGCTCAACGACG
TGCTGAAAGGTGCTTGGGGATACCGCGGTTGGGTGATGTCGGATTGGGGCGGAACACCCAGCTGGGAGTG
CGCGCTGGCCGGCCTGGACCAAGAGTGCGGTGCGCAGATCGATGCAGTGCTGTGGCAGTCGGAAGCATTC
ACCGACCGCCTGCGTGCCGCCTACGCCGACGGCAATCTACCCAAGGGGCGCCTGTCGGACATGGTACGGC
GGATCCTGCGGTCGATGTTTGCCGTCGGAATCGACCGATGGAAACCAGCGCCGGCGCCGGACATGAATGC
GCACAACGAGATTGCCGCACAGATGGCGCGGCAAGGAATCGTGCTGCTGCAAAACCGAGGGCTGCTGCCG
CTCGCTCCCGAATCGGCCGGGCGTATTGCCGTCATCGGCGGCTATGCACACCTCGGTGTGCCAGCCGGTT
ACGGTTCGAGCGCCGTCACCCCGCCGGGGGGCTATGCGGGCGTGATACCGATCGGTGGGTCTGGCTTGGC
AGCCGGGTTGCGTAATCTCTACCTGCTGCCGTCAAGCCCGCTGAGTGAGTTGCGAAAGCGGTTGCCCAAC
GCGCAGTTCGAGTTCGATCCTGGCATCAACCCGGCGGAGGCGGTGCTGGCTGCGCGGCGAGCAGACATCG
CGATCGTGTTCGCGATCCGTGCCGAAGGAGAGGGCTTCGACAGCGCCGATCTGTCGCTGCCATGGGGTCA
GGATGCGCTGATCGCCGCAGTCGCGTCCGCCAACGCGAATACCGTTGTGGTGCTTGAGACGGGCAACCCG
GTGACCATGCCCTGGCGCGACTCGGTGAACGCCATCATGCAGGCCTGGTATCCGGGCCAGGCGGGTGGCC
AGGCCGTTGCGGAGATTGTGACCGGGCAGGTGAATCCTTCGGGCCGGCTGCCGATCACCTTCCCGGTCGA
TCTCGGTCAGACGCCACGCTCGCAACCGCCCGAGCTCGGTGCCCCGTGGGGGACATCGACCACGATCCAC
TACACCGAGGGCGCCGATGTTGGTTACCGCTGGTTTGCCAGCACAAATCAGACCCCGATGTTCGCGTTCG
GTCACGGCTTGTCCTATACCAGTTTCGAGTATCGTGACCTGGTGGTGACGGGCGGCCACACCGTGCACGC
CAGTTTCAGCGTTACCAACACGGGCGACCGCAGCGGGGCGGATGTCCCGCAGCTGTATATGATCGCAGCT
CCCGGCGAATCGCGGTTGCGGTTGCTGGGATTCGAGCGGGTCGAGCTCGAACCCGGCCAGACTCGGCGGG
TAAGGATCGAGGCGGACCCGCGACTGCTCGCCCGCTACGACGGCGAGGCCAGAAGCTGGCGCATCGAGCC
GGGCGGTTACACGGTGGCGGTGGGCGCTTCGGCGGTAGCGCTGAAGCTGGCAGCCAAGGTCAAGCTGGCC
GGCCGTGGGTTCGGGCGGTGACGGGCCGGCCCAGCGAGGCCCGTACCCACGACCGGCATGATAGGTCTAC
TTGACCGGGGCCAATTCGTCGCCGCAGGTGCAGCGGTAGGCGTCACCGGCGCCAGCACAGTGGCATGGGA
CTTCGATGCGAACCCGACAGCCACAGCCCTCGTGGCTGCAGGTCAGCAAGGTCCCAGCCTCGTAGTTCGT
CATTCGTATCACCCTCATCCGTGTCGGGGATCCCCGAGGAATCCCAGGTGGTCAGCTGTCGGTAATCCAG
AACAGCTACTTAAATATATACCCTATACGGGTATCTGGTAAACCCCCAGGCCGGTGGGCGGTTGCCTGCT
GGCGCGCGACGGTCGGTGGTCGCGCTAGCGTTTGGGCATGGACCAGCAACCCAACCCGCCCGACGTCGAC
GCATTTTTGGACAGCACACTGGTCGGCGACGATCCGGCGTTAGCCGCGGCATTGGCGGCCAGCGACGCGG
CCGAGTTACCCCGCATCGCGGTGTCGGCACAGCAGGGCAAGTTCCTGTGCCTGCTGGCCGGTGCCATCCA
GGCGCGCCGCGTCCTCGAGATCGGCACACTCGGTGGCTTCAGCACCATTTGGCTGGCGCGTGGCGCGGGC
CCACAGGGACGGGTGGTCACGCTGGAATACCAGCCCAAGCACGCTGAGGTCGCCCGGGTGAACCTGCAGC
GAGCGGGCGTCGCCGATCGGGTGGAGGTGGTCGTCGGTCCGGCGCTGGACACGTTGCCGACGTTGGCCGG
TGGCCCGTTCGACCTGGTGTTCATCGACGCCGACAAAGAGAACAACGTCGCATATATTCAGTGGGCGATC
CGGTTGGCCCGGCGCGGCGCAGTGATCGTGGTGGACAACGTTATTCGTGGCGGCGGGATTCTTGCTGAGT
CCGACGATGCCGACGCAGTGGCGGCACGTCGGACGCTGCAAATGATGGGTGAGCACCCCGGCCTAGACGC
CACGGCGATCCAGACCGTCGGGCGCAAGGGCTGGGACGGTTTCGCCCTCGCTTTGGTGCGGTAGCCGCTG
GTCCGGCGCCCAATTTTCGTTGCTGGCATCCCGAAAACGGGCGTAATCTTGGAGCAGATGGATGGGTGGC
AGCGAGCCCAAAAGTTTTGCTGCATAACAGAAAGGTTGCAAAATGAGTACAGTCCATTCATCAATTGATC
AACACCCTGATTTGTTGGCTCTGCGTGCCAGCTTCGACCGCGCCGCCGAGTCGACGATCGCGCATTTCAC
ATTCGGTCTGGCCCTGCTGGCGGGCCTGTATGTGGCTGCATCGCCGTGGATCGTCGGCTTCAGCGCCACC
AGAGGGCTGCCAACGTGTGACCTTATCGTGGGGATCGCGGTCGCGTACTTGGCGTATGGGTTCGCGTCGG
CCCTGGATCGCACACACGGCATGACCTGGACGCTACCCGTGCTCGGTGTGTGGGTCATTTTCTCGCCGTG
GGTGCTACCAGGGGTCGCGGTGACGGCTGGCATGATGTGGTCGCACATCATCGCAGGTGCGGTGGTAGCC
GTCCTGGGCTTCTACTTCGGGATGCGCACGCGGGCCGCGGCTAACCAAGGATAGTTCGAAGTTCGCGAGC
CAGAGGGCAACTCGGGAATGTCCTGGCCGGGGCGGTCCCGGCCAGGCAGCGGCTAGTTGCGGCTAGCCGC
AGACCGCGCCGACCGCGGCAGAGCTGACCAGCTTGACGTACTTGGACAGTACGCCAGTAGTGTAGCGCGG
CGGTGGAGGACTGAAATCCTGTTGTCGGGACGCGAATTCGGCCGGATCGGCCAACACATCGAGAACGCGG
CCGGCCACGTCGAGCCGGATCCGGTCGCCGTTGCGCAGAAGTGCGATCGGTCCGCCGTCGACCGCCTCCG
GTGCGATGTGGCCAACGCACAGGCCGGTGGTTCCACCGGAGAACCGGCCGTCGGTCAGCAGTAGAACATC
TTTACCGAGTCCTGCGCCTTTGATCGCGCCTGTGATGGCGAGCATTTCGCGCATCCCGGGGCCGCCCTTG
GGTCCTTCGTACCGGATTACCACGGCGTCGCCCACGGTAATGGTGCCATCCTCAAGGGCGTCCAGCGCAG
CGCGCTCGCCGTCGAAAACTCTTGCGGTGCCTTCGAATACGTCGGAATCGAATCCGGCGGTCTTGACCAC
CGCACCTTCGGGTGCCAGCGATCCGTGCAGGATGGTGATGCCACCGCTCGGGTGGATCGGGTTTGCCAAC
GCACGTAGCACCTTGCCATCTGGATCCGGCGGGGTGATGGCAGCCAGATTCTCGGCCATGGTGTGACCGG
TAACCGTCAGGCAGTCGCCGTGTAGCAGACCGGCGTCCAGCAGCGCCTTCATAACCACCGGCACACCGCC
GATGTGATCGACGTCGGACATCACATGGCGGCCGAACGGCTTGACATCGGCCAAATGCGGCACCCCCGAC
CCGATCCGGCTGAAGTCCTGAAGCGATAGTGCGACGTTGGCCTCGTGGGCGATGGCCAGCAGATGCAGCA
CCGCGTTGGTCGAGCCGCCGAACGCCATTACCACCGCGATGGCGTTCTCGAACGCCTCCTTGGTGAGGAT
GTCGCGGGCGGTGATGCCGCGGCGCAGCAGCTCGACGACGGCCTGACCGCTGCGACGCGCGAACCCGTCG
CGCCGGCGGTCGGTCGCCGGCGGTGCCGCGCTGCCCGGCAACGACATGCCGAGCGCCTCGGCGGCGCTGG
CCATGGTGTTAGCGGTGTACATGCCGCCGCATGCCCCTTCGCCGGGGCAGATTGCCCGCTCGATGGCATC
GACGTCGGCGCGACTCATCAAACCGCGAGAGCACGCTCCGACCGCCTCGAAGGCGTCAATGATGGTGACG
TCTCGTTCGCTACCGTCGGAGAGCTTGGCCCGGCCGGGCAAAATAGAGCCCGCGTAGAGGAACACCGCCG
CCAGATCCAGTCGTGCGGCGGCCATCAGCATTCCGGGCAGCGATTTGTCGCATCCGGCCAGCAGCACCGA
ACCGTCGAGTCGTTCGGCCTGCATCACGACTTCGACGCTGTCGGCGATCACCTCACGGGAAACCAGCGAG
AAGTGCATCCCCTCATGACCCATGGAGATGCCGTCCGAAACCGAGATCGTGCCGAACTCAAGCGGATAGC
CGCCGGCCGAAAACACCCCCTCCTTGACCGCGTTGGCCAGCCGGTCCAATGAGAGATTGCACGGCGTGAT
TTCGTTCCACGACGACGCGACCCCGATCTGTGGCTTCGCGAAGTCTTCGTCGTCCATGCCCACCGCCCTC
AACATGCCCCGGGCAGCGGCCTTCTCCAGGCCGTCGGTGACGTCTCGACTGCGGGGCTTGATGTCGGCGA
CCGTCGAGACGGAAGCGGCTTCGTCGGTGGTTTGCGGCATTGTTCAAGTATGCGGCCCAAGGATGCGCTC
GCCGCGGCACGGTTGCCAAATTCTAGGTCCGATACCCCGCTGGGGTACAAGATATGATGGGTAGCATGCC
TGGGCCCTGCTTTCGGGTTGGCGAGTATCTCTGGAGATGGCGAGTAAATGACAGCAGCACACGGCTACAC
GCAGCAAAAGGACAACTACGCCAAGCGGTTGCGTCGCGTCGAGGGGCAAGTGCGCGGCATCGCGCGAATG
ATCGAGGAAGACAAGTACTGCATTGACGTTCTGACCCAGATCAGCGCCGTCACCAGTGCGTTGCGGTCGG
TGGCGCTGAACCTGCTGGACGAGCACCTGAGCCACTGCGTCACCCGTGCCGTGGCCGAGGGCGGTCCTGG
GGCTGACGGCAAGCTGGCAGAGGCCTCGGCAGCAATCGCGCGCCTGGTTCGTTCCTGATCGCCGCGTGTT
GAAGCGCAAACCTGCCCACCACCCGTTGGTGCGGTGCGTACGGTAGGGGCAGCGTAATCGTGCCCTGAAC
GACCCCGAACCATCGAACTTCGCGGCCGATTCCGCGCAGGACGCGATGACTGCCCCAACCGGAACCTCCG
CCACTACGACGCGACCGTGGACGCCACGGATCGCCACGCAACTGTCCGTGCTGGCTTGCGCGGCCTTTAT
CTATGTCACCGCCGAAATCCTGCCAGTGGGCGCGCTGTCGGCGATAGCGCGGAACTTGCGCGTCAGCGTG
GTCCTAGTTGGGACCTTGCTGTCCTGGTATGCCCTTGTCGCGGCCGTGACAACGGTTCCGCTGGTGCGTT
GGACCGCACACTGGCCGCGCCGCCGGGCCCTGGTGGTCAGCCTGGTCTGCCTGACCGTCTCGCAACTCGT
CTCGGCGCTGGCGCCCAACTTCGCGGTGCTGGCCGCCGGGCGGGTGCTCTGCGCGGTCACCCATGGCCTG
CTGTGGGCGGTCATCGCGCCGATCGCCACCCGGCTGGTGCCGCCCAGTCACGCCGGGCGCGCCACGACGT
CGATCTACATCGGAACCAGTCTGGCGCTGGTCGTCGGTAGCCCACTCACGGCTGCCATGAGCCTGATGTG
GGGTTGGCGGCTGGCGGCGGTGTGCGTGACCGGCGCGGCGGCCGCGGTCGCCCTGGCCGCCCGGCTGGCG
TTGCCGGAGATGGTGCTGCGCGCCGACCAGCTCGAGCACGTTGGCCGACGGGCTCGTCACCACCGTAATC
CTCGCCTGGTCAAGGTCAGTGTGCTCACGATGATCGCGGTAACCGGCCATTTCGTGTCCTACACCTACAT
CGTGGTGATCATCCGCGACGTCGTCGGTGTACGTGGGCCGAATCTGGCCTGGCTGCTCGCCGCCTATGGG
GTCGCCGGCCTGGTGTCCGTGCCCCTGGTGGCGCGGCCGTTGGACCGTTGGCCCAAGGGCGCCGTCATCG
TCGGTATGACCGGACTGACGGCGGCGTTCACCTTGCTGACCGCGCTGGCATTCGGTGAACGCCACACCGC
GGCGACGGCACTGCTGGGCACCGGTGCGATTGTGCTGTGGGGAGCCTTGGCCACTGCCGTGTCACCGATG
CTGCAATCGGCGGCGATGCGTAGCGGCGGCGACGACCCCGACGGGGCCTCAGGTTTGTATGTGACGGCGT
TTCAGATCGGCATCATGGCCGGCGCTCTGCTGGGTGGGCTGCTCTACGAGCGCAGCTTGGCGATGATGCT
GACCGCGTCGGCGGGTTTGATGGGTGTTGCGTTGTTCGGGATGACGGTTAGCCAGCACTTGTTCGAGAAT
CCGACTCTGAGTCCCGGCGACGGCTAACACAGCAGGTCAGCGGGACCAGTTGGTGCCGCTATGCCACACT
GGGCTGAAGAACGTCACCGGAGGGAAAGCAATTATGTCGCGCTGGAAGCAGGGCTGGACGAGGGGGAGTC
TATTCGCCGCTCTGAACATAGCCGCAGTGGTTGCGGTGCTGATGCTGGGTGCTGGCGTTGCCGTGGCGGA
CCCGGACGCGGCTCCCGGCGATCCCGGAGGTCCCGGGGCCCCGGGGGCACAGCGGGACCCGTCGACCCGC
CGGCAGTTGACCTGTTGGCGCCGCCACCCGACCCGTTGGCGCTGCCGCCGGCACTTGACCCGTTGGCGCC
GCCGCCACCTGACCCGCTCGCGCCGCCCCCGCCTGACCCGCTGGCAGTGCCGGTAGCAGCGGGCCCCGTT
GCCGGGCAGGATCCGACACCGTTTGTTGGCCCGCCGCCGTTCCGGCCGCCGACGTTCAATCCGGTCGACG
GCGCGATGGTCGGTGTGGCCAAGCCGATCGTCATCAACTTCGCGGTGCCGATCGCCGACCGGGCGATGGC
CGAAAGCGCCATCCACATTTCGTCCATCCCGCCCGTGCCGGGCAAGTTCTACTGGATGAGCCCGACTCAG
GTACGCTGGCGCCCGTTTGAGTTCTGGCCCGCCAACACCGCGGTAAACATCGATGCGGCCGGCACCAAGT
CGAGCTTCCGGACCGGTGATTCGCTGGTGGCCACCGCCGACGACGCCACGCATCAGATGACAATCACCCG
CAACGGCGTCGTGCAAAAGACCTTCCCCATGTCGATGGGCATGGTGTCCGGCGGCCACCAGACCCCGAAT
GGCACCTACTACGTGCTTGAGAAGTTCGCCACCGTGGTCATGGACTCCTCGACGTACGGGGTCCCGGTCA
ACTCGGCCCAAGGCTACAAGTTGACCGTCTCCGACGCCGTCCGGATCGACAACAGCGGCAACTTCGTGCA
CAGCGCGCCGTGGTCGGTGGCAGATCAGGGCAAGCGCAACGTCACCCACGGCTGCATCAACCTCAGCCCG
GCCAACGCGAAGTGGTTCTACGACAACTTCGGCAGCGGTGACCCGGTCGTCGTGAAGAACTCTGTCGGGA
CTTACAACAAAAACGACGGTGCCCAGGACTGGCAGATCTAACGGCCGCGCGGTTGCCCACGAGTGACCCG
TAGCCAATCGCGGCTCCCCTTACTGGAGCTTTACTGAAAGCAGGTCAGCGACAGCATCGTGTAGTGCCGA
AGCAGCCGGCGGGCGCAGTCTTTCACCACCAGGTTGCGCCTGCCGTCGAGACTGTAGGCGGCGTCGACCG
CCCAGAAGGCGAACAAGCTGGTCGATAGGTAAGCGGCCATGTCCTCGCAGCGCAGCAGTGCCTCGGCCAC
ATCCTCGAGCAGGTGTTTGACCGAGCGCGCGGCCTCGGCATGGCTCATGCCGAGCAAGTCGAAGTGCCAA
TCGGCGGGCGGGTCTTGGTCTTCGTCCAGCGGCAGCGTCTTTAGCACCTCGGAGATTAGCGCGTGGATCT
GCAGCGGACGTAGACAGTCGGCCGGGCGGGGCTGCTGAATGTCGGCAAGCCAGCCCAGCAACCGCTCGTA
TAGCCGATCTGCTGACATCTCGCGAATCAGGTTGCGCGCCCACTTCCGCGGTTCCTCGCGGTTGTCGTGG
TAAAGGATCAGATCCAGCGGGCCATGCTTGTCGAACCGCATCAGGCGCCAGATCAGGTCGAAGAACTCCT
CCGCTGACAGGACCTCACCGTAGGGAATCGTCAGTTCGCGGTTGCGGATCTCGCGCACTTCGGGGGCCTC
GGTGGCCGCCGAAATCCATTCCTCGAACCGCGCGCCGTCGATCTGCTTTGTCTGCAGTGGTAGCGATACC
GGACGTTGCGGGGTTTTCTTCCACTTGAGGAGCAGTTCGGCAATCTCGTCAGCGGCGGCGCACAGGGTGG
CAATAAATCGCTGCTGGTAAGACTCGTCGGGTACACCCCTAGTCAACAGCTCGCTCAAGGAGACATCCGA
ACTGTCCTCGACATCGCTGACCATCCGCCCTGGATTGTCGGCGACGCGGTGGAAAACCAGAATGATGCAG
CTGCGAGCACTTCCGGAGGCGGTGCGGAAGCGGTGATGCACCAGCGAGCCAGCGGCGAATACACCGCTCA
GCGGTCGCTCGGAATCGGTCACCTCGATCACCGTTGGGTGGTCCTGACCGCCCAGCTGGCGCTGCGCGTC
GAACACCTTGCGGATGCTGTCGGGGGTGGTGAAGATCGATGCATTTTCACTCGACCACGGCACCCCGTCC
TCGTTGACGAAGCAGGTGCGGGCGAGTTTATGGGTGCCGGGTAGGAAGGTGAAATTCTGTCCCGCTGGCC
CCTGCGCGGTTCCGCGCCGCCAGGTAATGAGGATCTTGTATTCGTCGTTGAACGGGGTGTTGTCGATATG
CAGCATGTTGTCCTGGGCCAGGACCGACAGCGGTTCGGCGTCCTTGCCGCGTGCATCGATCATTCTGATC
GGTCCACCGACGGCATAGGAGATCAACGCGATCATCAAGGGGTGCACCAGCGCGCCATTGACCGCTGGAT
CGGTCAGCATTCCGGGGCTTCGCCGCAGGTCTAGGAAGCGGTGAATGAAACTGCGACTGCCCTCCCGGGC
CATGAGTTCGTCGTAGCGTTTTACCAATTCCAAAAAGTCGTCCGACTCGACGATGTCGGCAAGGACGACT
GCGCCCTGCTCGGCCATCTGATCGATGAGGTCTCGTAGTGCCGCGGTGGCGATTTCGGCAGCTTCTGAAC
CCTGGGCCGCCAGCGCGTCGGTCAGCTCCTGCAGCAGTTTCCTGCGGTAGGACTCCTTGTCATCTAGATC
ACGGAATCGTTTGTAGGCCCAGGCGGCGGGCAGCTGGTCCTGTGACACCAGCTCGGGACCGATCGGTGGT
GCGTATTCCAGCGGCAATATGTCATCGGCGGCGAACTTGGTCAGCTGGATTCCGTCGGAATTATCCGGCA
AGGCCTGGGTGGTCGCAGTCTGACCGAGTGAGCTCATGTCCCGGGAAATCTGAATCACCTCCGCTTTCGC
GTATTGCGCAAGAACTCGGTTCGTTGACCCGTCGAGGTCGACTGCAGAACGTACCTCCGGAGGCGGCGTT
ATCGCCAGACCTATTACCTGGGGGTCTGCCCGAAAGGGAAAACCCGGTGTCCTTTCTGGTTATCGAAGTG
ACCGGAATATTCGGTGCCGGCGGCGCACACGCGAGAATGGATGCCGCGCACGAGTTTATGCGCTTGTTCG
GGTTCTGCCCGAAAGGGAAGACTTGATTTCCCGTTAGTTCAACCACCGGGTGATCGGCGCACTGAACGAG
AAAGGATATGGCGAATGCGCACGAATTGCTGGTGGCGGTTGTCCGGCTATGTCATGCGGCATCGGCGCGA
TCTGCTGTTGGGATTCGGGGCGGCGCTGGCCGGCACCGTCATCGCCGTTTTGGTTCCGCTGGTAACCAAG
CGTGTCATAGACGACGCGATCGCGGCCGACCACAGACCGCTGGCGCCCTGGGCCGTGGTTCTGGTCGCCG
CCGCCGGGGCGACCTACTTGCTGACGTACGTACGCCGGTACTACGGCGGTCGAATTGCCCACCTGGTACA
GCATGACCTGCGCATGGACGCCTTTCAGGCCCTGTTGCGGTGGGACGGCCGACAACAGGACCGGTGGAGC
AGCGGCCAGCTCATCGTCCGCACCACCAATGACCTGCAACTGGTGCAGGCGTTGCTGTTCGATGTGCCCA
ATGTGCTCAGGCATGTGCTGACACTGCTACTAGGTGTCGCGGTCATGACCTGGTTGTCGGTGCCGCTTGC
GCTGCTTGCGGTGCTGCTGGTACCCGTGATTGGCCTGATCGCCCACCGCAGCCGCCGGCTGCTGGCCGCA
GCCACCCACTGTGCCCAGGAACACAAGGCCGCGGTCACCGGAGTCGTCGATGCGGCGGTCTGCGGAATCC
GGGTCGTCAAGGCGTTCGGGCAGGAGGAGCGGGAGACGGTCAAGCTGGTGACGGCATCCCGCGCGCTCTA
TGCTGCCCAGCTGCGGGTGGCCAGGCTCAACGCACACTTCGGTCCGCTGCTGCAAACCCTGCCCGCGTTG
GGTCAGATGGCGGTCTTCGCGCTCGGCGGATGGATGGCCGCGCAGGGCAGCATTACGGTGGGCACCTTTG
TTGCCTTCTGGGCCTGCCTGACATTGCTGGCGCGGCCGGCATGCGATCTGGCGGGGATGCTGACCATTGC
CCAGCAGGCGCGCGCCGGCGCGGTGCGGGTACTCGAACTCATCGACAGCCGGCCGACGCTGGTTGACGGC
ACCAAGCCGCTGTCGCCGGAGGCTCGGTTATCACTGGAGTTCCAGCGGGTGTCCTTCGGATATGTGGCTG
ACCGCCCCGTGCTCCGCGAGATAAGCCTGTCGGTCCGGGCCGGGGAGACCCTGGCGGTGGTCGGTGCGCC
GGGCAGCGGCAAATCCACGTTGGCGTCGCTGGCGACGCGTTGCTACGACGTCACACAGGGCGCGGTGCGG
ATCGGTGGTCAGGATGTGCGCGAGCTGACGCTCGACTCGCTGCGGTCAGCCATCGGCCTGGTACCCGAAG
ATGCCGTCCTGTTCTCCGGAACGATCGGTGCAAACATCGCCTATGGCCGCCCGGATGCGACGCCCGAACA
GATTGCCACGGCGGCCCGGGCGGCGCACATCGAGGAGTTCGTCAACACTCTGCCGGACGGGTATCAGACG
GCCGTCGGTGCGCGCGGACTGACGCTGTCCGGCGGGCAACGCCAACGCATCGCCCTGGCCCGGGCGCTAC
TGCACCAGCCGCGGTTGTTGATCATGGACGACCCGACCTCTGCCGTGGATGCGGTCATCGAATGCGGAAT
TCAGGAGGTGCTGCGGGAGGCGATCGCGGATCGCACCGCGGTCATTTTCACCCGCCGCCGATCCATGCTT
ACCTTGGCCGACCGGGTCGCGGTCCTCGACTCCGGGCGCCTGCTCGATGTCGGCACCCCCGACGAGGTGT
GGGAGCGCTGTCCCCGCTATCGGGAATTGCTGTCGCCCGCGCCGGATCTCGCCGATGACCTGGTTGTCGC
GGAGCGCTCGCCGGTGTGTCGACCGGTGGCCGGGCTCGGCACCAAGGCCGCGCAGCACACCAACGTCCAC
AACCCCGGGCCTCACGATCACCCACCCGGCCCCGACCCGTTACGCCGCCTGCTGCGTGAGTTCCGCGGCC
CGCTTGCGTTGAGCCTGCTGTTGGTGGCCGTGCAGACCTGCGCGGGTCTGCTGCCGCCCCTGCTCATCCG
CCACGGTATTGACGTCGGGATTCGCCGCCATGTGCTCTCGGCGCTTTGGTGGGCAGCGCTCGCCGGCACC
GCCACCGTGGTCATTAGGTGGGTCGTGCAGTGGGGGAGTGCCATGGTCGCCGGATACACCGGTGAGCAGG
TGCTGTTTCGATTGCGGTCCGTCGTCTTCGCCCATGCCCAGCGCCTGGGCCTGGACGCATTTGAAGACGA
CGGAGATGCCCAGATCGTCACCGCGGTCACCGCCGACGTCGAGGCCATCGTGGCGTTCCTGCGCACGGGT
CTGGTCGTTGCCGTGATCAGCGTGGTGACCCTGGTCGGCATTTTGGTGGCGCTGCTGGCCATCCGCGCCC
GGCTGGTGTTGCTGATCTTCACCACCATGCCGGTGCTTGCCCTTGCGACCTGGCAATTCCGTCGGGCGTC
GAATTGGACCTATCGGCGGGCGCGGCACCGGTTGGGGACGGTAACCGCCACGTTGCGTGAGTACGCGGCG
GGGTTGCGGATCGCCCAGGCGTTCCGCGCCGAATACCGGGGACTGCAAAGCTATTTCGCTCATAGTGACG
ACTATCGCCGACTTGGGGTGCGCGGGCAGCGGCTGCTAGCCCTGTACTACCCGTTCGTGGCATTGCTCTG
CAGCCTGGCGACCACCCTGGTCCTGCTCGACGGTGCACGCGAGGTGCGAGCGGGGGTGATCTCGGTCGGA
GCGCTGGTGACCTATCTGCTCTACATCGAGCTGTTGTACACGCCGATAGGCGAACTGGCGCAAATGTTCG
ACGATTACCAGCGTGCGGCGGTGGCGGCCGGGCGGATCCGGTCGCTGCTGAGCACGCGGACACCGTCGTC
GCCGGCGGCACGACCGGTGGGGACGTTGCGTGGTGAAGTGGTTTTCGACGCCGTCCACTATTCCTACCGA
ACACGAGAAGTGCCGGCACTGGCCGGCATCAACCTGCGAATTCCGGCCGGGCAGACGGTGGTGTTCGTCG
GCTCCACCGGATCCGGGAAATCCACCCTGATCAAGTTGGTGGCGCGGTTCTACGATCCGACCCATGGGAC
GGTCCGAGTCGACGGATGCGACCTGCGGGAGTTCGATGTCGACGGCTATCGCAACCGGCTCGGCATCGTG
ACGCAGGAGCAGTACGTCTTCGCCGGGACGGTCCGCGATGCCATCGCATACGGACGGCCCGATGCCACCG
ATGCCCAGGTCGAACGGGCTGCGCGGGAGGTCGGTGCCCATCCGATGATCACCGCACTCGACAACGGGTA
CCTGCATCAGGTCACCGCGGGTGGGCGCAATCTGTCCGCCGGTCAGCTGCAGTTGCTCGCATTGGCCAGG
GCGCGTCTGGTTGACCCCGACATTCTGCTGCTGGATGAGGCCACCGTGGCCCTGGATCCTGCCACCGAGG
CCGTGGTGCAGCGGGCCACCCTCACCCTGGCAGCCCGTCGGACGACCTTGATCGTGGCTCACGGGCTAGC
CATCGCCGAACACGCCGACCGCATTGTCGTGCTCGAGCACGGCACCGTTGTCGAGGACGGCGCCCACACC
GAACTTCTCGCTGCTGGGGGCCACTATTCGCGGCTGTGGGCGGCCCATACTCGACTGTGTTCGCCGGAAA
TCACTCAGCTTCAATGTATTGACGCATAGACGTCACCAAGCCACCGAATGGGTGGCGAGTTGACCGGGCG
CCGGATCCCGACGGTTGTGGTTGATCTGCCGAATCAACGGCTTCTGGCCACGAACATGTGTCCGCGACTG
GCGTCTGCGATACCAACCCAATCGGTTACTATAGAAACTGTTCCCGCCGACAACTAACTCCCTTGTTCGC
GTGGAGGGGTTCTCGGGTCCGGTCAGCGAGGTCCGGAGCGGGGCGGAAATTTCATTGAACAGCCGTAGAA
GTTCAGCCAGGACCGGAACGGATCCAGCGGCAAGCATGCCTTCAGGAGCCATGTTGTCGAATCAGTGCCT
AGGGCTGGGGGCGCCCGGAAGGAACACCACAGGGGGGACCGACATTCCGCATGTGGTCAAGCGCAGCGGA
GCGAAATTCCGCGAGGAGTTCATCCTCCGTCCGGACCGGGTGCAAATGGCACCGGTGAATGTCATTTCGG
TCGCGGTGGTGGCGAGCGACCCGTTGACCCGCGATGGAGCTTTGGCCCGACTCTCGTCTCACCGGGAGCT
CGACGTGCGCGCTTGGCAGGCTGGATGCGAAACCTCGGTCCTGCTCGTGCTGGCCACCACGATCACCGCG
CCTCTTCTATGCCAGATCGAGGACGTGCAGAAGGATGGCCCCAGTCACGCGCCGAAACTGGTCGTCGTCG
CCGACGAATTCTCCGCTGAACAAGTTTTCCGGATGATCAAGCTGGGGTTGACCGGGTTGTTGTATCGCAG
CCAGAGCACGTTCGACTGCATCGTCGAGACAATCCGGTTGTCCGCCGAAGGCCGCCTGCGACTCCCCGAA
CGTGTCCAGCGTTACCTGGTCGGCCGCATCAAGTCCACCCCGACCGCCGAACCTGACACACCGTGCGCCG
CCGCTCTTGCCGAGCGTGAGGTGGCGGTGCTGCGTCTGCTAGCGGACGGCTTGAGCACGCACCAAGTGGC
GGTGCAGCTCAACTATTGCGAGCGCACGATCAAGAACATCGTTCATGACATAGTGACGCGGCTGAAGCTC
CGCAACCGCACGCATGCCGTCGCACATGCGCTGCGCGCGGGCCTCATTTGATTGATGGCCGGCGTCCGAC
GTACGTGCGGCCGGGCCGATCCCAAGCGAGTGGTGTAACGTGCACGGTAGCCATTATGTATAGCAACATA
CATATGCCTCGGATGGAGCGGCGATGCAAGGTCCACGCGAACGGATGGTGGTCTCGGCCGCGCTGTTGAT
TCGGGAACGGGGAGCCCACGCCACCGCCATCTCGGATGTGCTGCAGCACAGCGGCGCACCGCGGGGGTCG
GCCTATCACTACTTCCCGGGCGGTCGTACCCAACTGCTATGCGAGGCCGTCGATTACGCCGGAGAGCATG
TCGCCGCCATGATCAACGAGGCCGAGGGGGGCCTGGAGCTGCTGGACGCGCTGATTGACAAGTATCGCCA
GCAGCTGCTCAGCACCGACTTTCGCGCCGGCTGCCCGATCGCCGCGGTCTCGGTGGAGGCGGGCGACGAA
CAAGATCGCGAGCGGATGGCCCCGGTGATCGCGCGTGCAGCGGCGGTGTTTGACCGCTGGTCGGACTTGA
CTGCCCAGCGGTTCATTGCCGACGGCATACCGCCGGATCGGGCGCACGAGCTGGCGGTGTTGGCGACGTC
GACGCTCGAGGGCGCAATCTTGCTGGCTCGGGTGCGGCGCGACCTGACGCCGCTGGATCTGGTTCACCGC
CAGCTGCGCAACCTGCTGCTGGCCGAGCTGCCCGAAAGGAGCCGATGATGACCAGCTCTGATTGGCTGCC
CACCGCGTGCATCCTCTGCGAGTGCAACTGCGGCATCGTCGTGCAAGTCGACGATCGCCGACTGGCCCGC
ATCCGGGGCGACAAGGCGCATCCGGGGTCTGCGGGCTACACCTGCAACAAGGCGTTGCGGCTGGACCATT
ACCAGAACAACCGGGCTCGCCTGAGCTCGCCGATGCGCCGCCGAGCCGATGGCACCTACGAGGAGATCGA
CTGGGACACGGCGATTGTCGAGATTGCCGAGGGATTCAAACAGATCCGTGATACCCACGGCGGGGACAAG
ATCTTCTACTACGGCGGCGGCGGACAGGGCAATCACCTCGGCGGCGCCTACAGCGGCGCCTTTCTGAAGG
CACTGGGGTCGCGCTACCGGTCGAATGCGCTGGCGCAGGAGAAGACCGGCGAAGCCTGGGTCGACTTCCA
GCTGTACGGCGGTCACACGCGCGGCGAGTTCGAGAACGCCGAGGTGTCGGTGTTCGTCGGGAAGAACCCA
TGGATGTCGCAGAGCTTCCCGCGGGCCCGGGTCGTGCTCAACGAGATCGCCAAGGATCCCGGCCGGTCGA
TGATCGTGATCGATCCCGTCGTCACCGACACCGCGAAGATGGCCGACTTCCATCTACGGGTGCAACCGGG
TTGCGACGCCTGGTGCTTGGCGGCTTTGGCCGCGGTCTTGGTCCAGGAAAACCTCTGTAACGAAGCCTTT
CTTGCCGCGCACGTGCACGGAGTGGACACCGTGCGCGCCGCCCTGCAAGAGGTCCCGGTCGCCGACTACG
CGCAGCGTTGCGGGGTGGACGAGGAGTTGTTGCGTGCCGCGGCCCGGCGCATCGGCACCGCCGCGAGCGT
GTCGGTGTTCGAAGACCTGGGAATCCAGCAGGCGCCCAACAGCACCGTCTGCTCCTATCTGAACAAGCTG
CTGTGGATCCTGACCGGCAACTTCGCGAAAAAGGGTGGCCAACACCTGCATTCGTCGTTCGCTCCGCTGT
TCAGCCAGGTCTCCGGCCGCACACCGGTCACCGGTGCGCCTATTATCGCGGGCCTGATCCCGGGCAACGT
GGTGCCCGAGGAGATCCTGACCGAGCACCCGGATCGGTTTCGGGCGATGATCGTAGAGAGGGGCAATCCG
GCTCACTCGCTGGCCGATTCAGCCGCCTGCCGGGCGGCATTCCAGGCGCTGGAACTGATGGTGGTCGTCG
ATGTCGCCATGACCGAGACGGCCAGGCTCGCCCACTACGTGCTGCCGGCGGCGTCGCAGTTCGAGAAGCC
GGAAGCCACATTCTTCAATTTCGAGTTTCCACGCAACGGCTTTCAGTTGCGCCGGCCGTTGTTTCCGCCA
CTGCCCGGAACACTGCCCGAACCCGAGATTTGGGCGCGGCTGGTGCGGGCACTTGGCGTAGTCGACGAAG
CGGACCTGCGGCCGCTGCGAGAGGCCGCTGCTCAGGGTCGCCAGGCGTATACCGAGGCGTTCCTCGCGGC
GGCGGCGACCAATCCCACCGTGGCGAAACTGACCGCCTATGTGCTCTATGAAACGCTCGGGCCGACGCTG
CCGGACGGTCTGGCCGGGGCGGCCGCGTTGTGGGGACTTGCCCAGAAGACGGCGATGGCCTACCCTGACG
CCGTCCGCCGCGCCGGCCACGCCGACGGCAACGCGCTGTTCGACGCGATTCTCGAGCGCCCCTCCGGGGT
CACGTTTACCGTGCACAACTACGAAGACGACTTCGCTTTGATTAGCCACCCCGATCACAAGATCGCCCTG
GAGATTCCGGAAATGCTGGCAGAGATCCGGTCGCTGACCCAGACCCCGTCGCGGTTGACCACGCCTCAAC
TGCCGATCGTGCTGTCGGTGGGCGAGCGCCGCGCGTACACGGCCAACGACATCTTCCGTGACCCGTCCTG
GCGCAAACGCGACGCCAACGGGGCGCTGCGGGTCAGCGTCGAAGACGCCCAGGCCCTGGGACTGGCCGAT
GGGTGCCTGGCTCGTATCACGACCGCGGCGGGCAGTGCGGAGGCGACGGTGGAGGTCACCGAGACGATGC
TGGCCGGACACGCCGCGCTGCCCAACGGCTTTGGGCTGGACTACACCGGCGACGACGGGCGCACCGTCGT
CGCCGGTGTCGCCCCGAACGCACTTACTTCGACGAGATGGCGCGACCCCTACGCCGGCACCCCCTGGCAC
AAGCACGTGCCCGCCGCCATCCGCCGAGCAGACGCAGAATCGCCCATTTGGTAGCCCAAATGGGCGATTC
TGCGTCTGCTCGCGGGGTCTTAGCCTAGTTCCAGATCCGGACCCTGCGCTGCGGGTCCAGAAACAGCGCG
TCATCCTCGGTGACGTCGAAGGCCTGATAAAAAGCGTCCACGTTGCGAACCACACCGTTGCACCGGAACT
CCGGCGGGGAGTGCGGATCGACCGCCAACCGGCGGATTGCTTCGGCTGCACGCGATTTGGTTCGCCATAT
TTGTGCCCAGCCGAAGAACACCCGTTGCATGCCGGTCAGCCCGTCGATAACCGGAGCGGGGTTGCCGTTC
AGCGAGAGCTGGTAAGCCAGCAGGGCGATCGACAGCCCGCCCAGGTCGCCGATGTTCTCGCCTATGGTGA
ACGCGCCTTGCACATGAGGCGGGCCGGGGTGGTCGACGAGATCGCGCGGCGTGTAAGCGTGGTACTGCTC
GATCAACGCTTTGGTGCGGGCGGCGAACTCGGTGCGATCGTCGTCGGTCCACCAATCGACCAGATTGCCG
TCGCCGTCGTATTTGGCGCCCTGATCGTCGAAACCGTGCCCGATCTCGTGCCCGATCACCGCCCCGATCC
CGCCGTAGTTGGCGGCCTCGTCGGCCTGCGGATCGAAAAATGGTGGCTGTAAAATCGCTGCGGGGAAGAC
GATTTCGTTCATCCCCGGGTTGTAGTAGGCGTTGACGGTTTGTGGTGTCATGAACCACTCGTCGCGGTCG
ACCGGGCCGAAAAGCTTGGCTAGCTCGCGGTCATGGTTGACGGCGTAGCCGCGCTGGACGTTACCGTAGA
GGTCGTCGCGGTCGATCGCCAGCTTCGAGTAGTCGCGCCACTTGATCGGATAGCCGACTTTGGCGGTGAA
CTTGTTCAGCTTCGCTAGCGCGCGTTGCCGGGTCTGCGGCGTCATCCAATCCAGCTCGCTGATGCTGATC
CGATACGCCTCCTGCAGGTTGTCCACCAGGGTGTCGATGCGGGACTTGGCATCCGGCGGGAAATGGCGTT
GTACATAGAGCTTTCCGACGGCATCGCCCATCAGGTTCTCCACCAGTGACACCCCACGCTTCCAACGGTC
CCGAAGCTGCTGTGCGCCGGTAAGCGTGCGGCCGTAGAATTCGAAGTCCTCGGCGACCAGGGCGCGGGTC
AGCCAGGGGGCCCGGGCGCGGATCAAACGCCAACGCGCCCAGCATTTCCAGTCTTCAACGTTAACGCTCG
CCCACAGCGAGGCAAAGGTGACGAGGTAATCAGGTTGGCGCACAACCAGTTCCGTCATGGCGTCCGGAGC
GCTCCCCAATGCGGTCACCCAGCTGACCCAGTCGAAACCCGCCCCTTCGGTCTGCAGCTGGGCAAACGTG
CGCAGGTTGTAGCCAAGGTCGGCGTCGCGGCGCTTCACCACATCCCAATGCGCGTCGGCGAGTTTGGTCT
CCAGCGCGACGATGCGGTCCGCGGTTTTGGCATGGTCACGGCTCTCGCCCCCGTACACCAGGCCGAACAT
CCGGGCGATGTGCCCCGGGTAGGCCGCTAGCACGGCGGCGTGTTGCTCGTCACGGTAGTAGGACTCGTCG
GGTAATCCGATGCCGGATTGGGTGAAATGCACCAAGTAACGGGTCGAGTCTTTGGAATCGGTATCGACAT
AGACTCCGATGCCGCCGCCCACGCCGGCACGTTGCAGAGTGCCAAGGGCGGCGGCCAATTCGGTGGCGTC
GGCCGCGCTGTCAATCGTGGCCAATTCGTCGTGCAGCGGTTGCACCCCTGCGCGCTCGACGGCTTCCTCG
TCGAGGAAGCTGGCGTAGAGGTCGCCGATGCGCTGCGCATCGGTGCCTACCGCAGCACCTGCTTGGCTGG
CCTGGATGATCAGGTCTCGCACTTGTGTCTCGGCGCGGTCGAACAGGCTACGGAAGGCGCCGTCGGTCGC
TCGGTCCGCTGGTATCTCGTGTTCAGCCAGCCAGCGGCCGTTAACGTGGCCGAACAGGTCGTCTTGGGGT
CGGGCATCAGCGTCGATGTGGCTCAGGTCGATACCCGAGGGGATGGCAAGTGTCACCCCGCCATCCTTCC
ACCTCTTTTCGGGTGCAACGATCGGGCCATGCCTGACGGGGAGCAGAGCCAGCCACCGGCCCAAGAAGAT
GCGGAAGACGACTCGCGGCCCGACGCCGCGGAGGCCGCCGCGGCCGAACCCAAATCATCAGCCGGTCCGA
TGTTCTCGACCTACGGTATCGCCTCGACACTACTCGGCGTGCTATCGGTCGCCGCGGTCGTGCTGGGTGC
GATGATCTGGTCCGCACACCGCGATGACTCCGGCGAGCGTACCTACCTGACCCGGGTCATGCTGACCGCC
GCTGAATGGACGGCCGTGCTGATCAACATGAACGCCGACAACATCGATGCCAGCCTGCAGCGACTGCACG
ACGGAACGGTCGGTCAACTCAACACCGACTTCGACGCTGTCGTGCAGCCCTACCGGCAGGTGGTGGAGAA
GTTGCGGACGCACAGCAGCGGCAGGATCGAGGCGGTAGCGATCGATACGGTGCACCGCGAGCTGGATACC
CAGTCCGGTGCCGCCCGACCGGTAGTAACCACGAAATTGCCACCGTTTGCCACTCGCACCGACTCGGTGC
TGCTGGTCGCGACGTCGGTCAGTGAGAACGCCGGCGCCAAACCCCAGACCGTGCACTGGAACTTGCGGCT
CGATGTCTCCGATGTGGACGGCAAGCTGATGATCTCCCGGTTGGAGTCGATTCGATGAGAAATGCTTGGC
GGCTGGTGGTGTTCGATGTCCTGGCACCACTGGCCACGATCGCCGCCCTGGCCGCGATCGGCGTCTTGCT
CGGCTGGCCCCTGTGGTGGGTTTCGACGTGCTCGGTGTTGGTGCTGCTGGTGGTCGAAGGTGTGGCAATC
AACTTCTGGCTGTTGCGTCGTGATTCGGTAACCGTCGGTACCGACGACGATGCGCCCGGGCTGCGACTGG
CCGTTGTCTTCCTGTGCGCCGCCGCGATCTCGGCGGCGGTGGTGACTGGGTACCTGCGCTGGACGACACC
GGACCGCGACTTCAATCGGGATTCCCGGGAAGTGGTGCATCTTGCCACGGGGATGGCCGAGACGGTCGCG
TCATTCTCCCCGAGCGCACCGGCCGCCGCTGTTGACCGGGCCGCGGCGATGATGGTGCCCGAACATGCGG
GCGGGTTCAAGGAGCAATACGCCAAGTCCAGCGCCGATCTCGCACGGCGCGGTGTTACGGCCCAGGCCGC
TACGCTGGCGGCCGGCGTGGAGGCGATCGGGCCGTCGGCAGCCAGTGTTGCGGTGATTCTGCGGGTTAGC
CAAAGCATTCCCGGCCAGCCGACCAGTCAAGCGGCGCGAGCGCTGCGGGTGACCTTGACCAAGCGGGGCA
GCGGCTGGCTGGTGCTCGACGTGACGCCGATCAACGCTCGCTAAGAGTCGGCGGCACGTACGGATTTGGC
TCTGACGAACCGGTCCGACAGCCGCCGCATCCGGATCATCAGCGAGGCCGACGGGCTCACGATGCCGTCG
AGGTAGGCGGTCAGGTCCTGCGCTGTGACGCCAATGCGCGACGCGAATTCCTGTCGTTGCAGGCCAGAGC
GGTCCAACAGGAGCCCAACCTGACGGGCCACCTCGGCGCGCTCATTGGCGTCTAGGTGAGTACGGGCCCG
GTCCAGCACCTCCCAAAAGGCGTTGGCGATGCCGGTCGCCGGTATGCCCTCGAGGACTTCTTCGACTTGG
CGTGCTGTCCGCCCGTAGGGGTCGCGCTTGAGCGCGGCCGCTATGCGTTGCCAGGTGGCGATGTCGCCAC
TTTCCAGCGCCGAACGAATGGCGACGGTAGGCCAGAACTCGACCCGCCGGTCGACGTCCGGCTCGCTCCA
CGCGACGGTGGGTTGTTGCGGCGGTGCGGGGTGTGGCTCGGCTGCCAACGTCACCTCGCCTCCTCCAACA
TCGCCACGGCCACCGACAGGCAACGCCGCCGGACCTCTTCCCACTTTGCCTGGGCATCAGCTCCGGGCGA
CTGGTCACCGAGGTCAGACGGTTGCGGATCTGCCAGGCGACCAACCAACTGGGTGGCCATCCATTGCCGC
CCGGGTGCTTGACAAGAGTAGTACCGATCCATCCCAGCCAGCACCGCGGCGGCGGTTTCGGGTGCCATCG
TATCGACCAGGTCAGCAAAGTCGGCGTAGTCGTGGCTGCTGTTTCGGGACATGATCAGGTAGCCCTTGAA
GCGCAGCGTTTCCGCGCCGGTTGGGATCTGCAAGCGGTCACCGGTGGGCAATGCGACGTTGGTCGTCTCC
ACCGGGCTGCGCCGCCGGTAGCCGGGGCCCGCCCGGTGAGTCTGCACCCCCCCGCACTCCCAGGTGGTTG
TCTGAAGCGCGTCGAGGGCGACCGCGAGCCGCTTGCGCCACACGGTGACCGGGTGCACCGGGCGCTGGCC
CCATGATATCGCCCGGGCGATGCCGTTGCGGTAGGCCAGCTGCACCTGGTCGAGCGCCTTACCGTCACAT
CCACACCCGGTGAAGGCGAGCGGATCGGTAACGCAAATGGCGTCCGGCGCAAGTCGCTTGAGCTTGGCCG
CCGACTTGAGCACCATCCGCACATCCGCGCTGGGCGGGATCGCCGCGGCGAAGTCGTCAGGAATGACCAC
GACGTCACCGAGGTCGACTTTCGGCAGCGGTCGGTCGAAGTCGACCGACGGCAAGATGTGGGCCAGCCAT
CGGGGCAACCACCAGTTCCATCGGTCAAACATCGCCATCAATGCCGGTACCAGCACCAGCCGCACGACGG
TGGCGTCCACGGCGATCGCGACCGCGCACGCCACGCCGATCTCGGCCACTAGCGGCATGCCGGCGAACGC
GAACCCGCAAAACACCGCGATCATGATCAACGCGGCGCTGGTGATCGTGCGCGCGCTGGTGCGCACACCG
TACGCGACCGCGTCGCGGGTCTGGCCCGTCTGCAGGAACCGCTCCCGGATTCGCGTAAGCAGGAAGATTT
CATAGTCCATCGACAACCCGAACGTCATCGCCAGGACCAGCGGGGGAACGGTGCTGTCGATCGAATGAAG
CGCCGGGAAACCGAGCCCCCGTGCCCAGCCCCACTGGAAGACCATCACCAGGCTGCCGTAGGCGGCGGCC
ACCGACAGCAGCGTCATCAGCACGCCCTTGAACGCCAGGAACACCGAGCGGATTGAGATCAACAACATCA
AAAACGCGATCACCGCCACGAAGACCAGCACCAGCGGTTGCGTCGCGGACACCCGGTCGTCGAAATCCTT
GATCAGAGCGGTCGGCCCGCCGACGTCCACTTGTGCCGCGCCGGCAACCCGGGGTAGCTGGGTCCGCATC
CAGGTGATGGTGTCGCGGGCGCCCAAATCCTCGGGATCGACCGATAGCACCGCGCTGAGCAAAGCGCTGC
CGTTGTCGTCGGCGAATCGCGGTGGGGCCACCGAAACGACGTTGGGCGCCTGTGCGATCCGATGACGGAT
TGCGGCGATTGTCTGGCTATGTTCGGGTGCGGACGCACCGCCGGCGTCAAACCTGACCAGCACCTGAACC
GGGCCCAGCGCGCCCGGCCCCAGCGCTTGGGCCGCGGCCGCTGCGCCGGTGCGGATCTCGTGTGACGAGT
CGAACTGGCGCAGCAAGCTGTTGCCCAGCACCATCAAGGTTGCCGGTGCCGCCATGACAAGCAGCACGGT
CGATGCCGCCAGTGCTGTGATCCAGGGTCGGCGCATCACCCACCCGACCCAGCGGGACCAGAACCAAGAT
TGCGTGCTTGCCGGCCGCCGCGACCAGTGCACTAACGCTGACCGCTTGGCCGCCGCGCGGGCAAATGTTG
CTAGCACGGCAGGTGTCAGGGTGGCCGACGTCAGCATCGCAACCGCGACCGCGAGAATCGCCCCGGTGGC
CATCGATCTCAGCGCCGGGGTGTTGATCAGGTAGATCCCGGTCAGCGACGCGATGACCGTCATACCGGAC
AACACCACAGCCAACCCCGAAGTGGCCATCGCGGCGTCGACCGCGTCGGGCGGCCGGCGTCCGCAACGCA
GTTCCTCGCGGTAGCGCATCAGGATGAACAGGGAGTAGTCGACGGCAAGCGCGATGCCGAACATCGAAAC
GGTCGATGTCACGAACACCGACATGGTGGTGTGCATCGACAACACAAACACCAGGCCCATGGTGATGACG
ACCGTGCAAACGGCGAGTGCCAGCGGGATCGCTGCGGCGGCCAACGAGCCGAAAACCGCAACCAGGACCA
TCAGAATGATAGGCAGGTTCCAGCGTTCGGCGTTGGCAATATCGTGTTTGGTGTTTGCCGCCGCGGCCGC
GGACAGCGCGCCCTGCCCGATGACATAGAGCCGCACTTTGCCGTTGGCAGTTTGCCCGGACTGATCGCCT
TTGACGCCTATTCGGTCGCGCAGCTTTTTGGCGACGTCACTGGTGCCCGCGTTGCGGGCGTCCAGCCGCA
GCGACACCACATACGGCCGGTCCGGTTGCGGGGGCCGTTGGGTGGGGTTGGGTGCCTCCGTCACCCCAGG
CAGTTCGCTGGCTATTTGTCGCAGTAGCGCGACGGCATTGTCGATGTCTTGGTAGCTAGCATCCGGTCGG
GGGGCCGCTACCAGCGCCAGCGCCGGGGCTCCCCGGTCCGGGTAGTGCGCGTCGAGTTGGTCGTGGACCA
GCAATGACTGCGACCCGGCGACTTCGAAACCGCCACCGGTTAGATTCCCCGACTGCGTCATCGCCAGGTA
AACCGCCGGCACTAACGCCAGCAACCAACCCGTGAAGACCAACCAACGGCACCTGCGCAGGTTGCGGCTC
AAGCGCATCATGAACTGCTGGATTTCGGACTCCCCGTACTCTCGCGCAGTGCGTGCCCGCGAGCCTACCG
AAGATCGCGTGCATGCGTTCGGCGTGGACCGCACAGCACCTGGAGTTGGCGGCGCCGAGGGCCGAGATGG
CAGGATGACGGATCGTCGGGGGCGGGAACTCCCAGGCCGCCGGGCCGTCGCAAACCCGTCGCAAACCCGT
CGCAAACCGTAAGGAGTCATCCATGAAGACAGGCACCGCGACGACGCGGCGCAGGCTGTTGGCAGTACTG
ATCGCCCTCGCGTTGCCGGGGGCCGCCGTTGCGCTGCTGGCCGAACCATCAGCGACCGGCGCGTCGGACC
CGTGCGCGGCCAGCGAAGTGGCGAGGACGGTCGGTTCGGTCGCCAAGTCGATGGGCGACTACCTGGATTC
ACACCCAGAGACCAACCAGGTGATGACCGCGGTCTTGCAGCAGCAGGTAGGGCCGGGGTCGGTCGCATCG
CTGAAGGCCCATTTCGAGGCGAATCCCAAGGTCGCATCGGATCTGCACGCGCTTTCGCAACCGCTGACCG
ATCTTTCGACTCGGTGCTCGCTGCCGATCAGCGGCCTGCAGGCGATCGGTTTGATGCAGGCGGTGCAGGG
CGCCCGCCGGTAGATGCCGGACCGCCGCCGGGTCCGGCGCAGTCGAGCGTGAGGCAGCGGTCGCCTACCG
GGGCGGTGTCTCGCCGCCTTCTGGTCGCAGGTCAGGGGTCGGCGCTGGACCTTGCGGTGTGGTTTCGACC
GGGTCGTCGCAGGGTGTGCCCTGCGGTTGGATGACAAGTCGCAGGTTTGGATCGGTTGGCGGGTCGCGAT
CGTTGTCGGAATCGGCGGTGCTCTCGGTGCGGAACATGAAGAAGAACACCACCCAGCCGATTGCGGCGAT
GAGCAGCCAGCTGATCAGCCGGTAGATCAACATCGCCGAGATGGCACTCGGCAAGGGCATGCCGCTGGAT
ACCAGGCCGGGTACCAGCACCGCCTCGACCACCAACAGACCACCGGGCATCAGCGGTATGGTGCCGACCG
CGCGGGCGGCGGCGTAGGCGACCGCCAGCCCACCGACCGAGGCATGGTCGCCGGCGGCGTACGCGGCGAA
ACCGAGGCAGGCTACGTCGGCGATCCAGTTGAACAACGACCAACCGAACGCCACGCCCAGGTCGCGCCTG
CCCAGGCTGACCGATTCCAGCTGCATGAGCGTCTCGCGCCACTTCGGTAGGCCGGCATCGGCCGGCCTAC
CGCGAACCGAGTTGGCCCACGACAAAACTCTCCTGCCGATCCCCTCGATGAGCTCCGGCCGCGACGCCAC
CGCCTGGGCCAGTAGCAGCAATGTGACGAAGCCGCCCAGGGTGAACAGCAGTGAGAACGGGTTGTTCTTG
GCGCCCAGGAAGAATGCGCCACCCAACCCGAGCAATGCCAAGCCCACCGCCTGCAACACGCCCGACATGA
CCAGCTGCCATGACGCCACCACCGTCGAGGCGCCCCAGATGCGTTGCTGACGGAGTAAGAACGTAGCCGA
CAACACCGGCCCACCCGGCAGCGTGGTGCTCAGCGAGTTGGCGGCGTAGAAGGCGGCCTCCGACCGCCAT
TGCTTGACGTGCACCCCGGCGGATTTCAGCAGGGTTCGCTGAATCTGGGCGAAGCTGTGCATCGAGGCGC
CCGCGGCTGCCACCGCGGCCAGCAACCACCACCACTTGGCGCGATACAAGCTCACCCAGGCCTTGGCGAG
CTGGTCCCAGCCCAACGCCACCTCTATAGCAAGCACGATTGCGACGATGGCCAGTACCGCCCATCGCAAC
CACCAGTACTTGCCGCGCGGGGGTACGCCCTCAGCGGGGGGTGCCCCCACCCGCGTGCGAGGGAGTGCCC
CCACGCGCTGGCGGAGGTTGCGGGCGGGGGCGTCGTGCGACACGTGCTTAAGGGTAACCGTGCAGGTGGC
GCCGTAATCGCGATACATCGCTAACCGTGTCAGCCTCGTTGGGGGGTCGTGACCGGATCGTGCCGCCTGG
CAAAGTAACTATGCGGGCTCGACGCGACCCGCCGCGACCTTACGACGCCGCCGTTCCCGTTACGCTTGCC
GGATGTCGGCGAGCCTGGATGACGCTTCGGTCGCACCGCTGGTTCGCAAGACCGCGGCCTGGGCGTGGCG
GTTCTTGGTCATCCTGGCCGCGATGGTCGCGCTGCTGTGGGTCCTCAACAAGTTTGAGGTCATCGTCGTC
CCGGTGTTGCTGGCGCTGATGTTGAGTGCGTTGCTGGTGCCGCCGGTGGATTGGCTGGACTCCCGGGGCC
TGCCGCACGCTGTCGCGGTGACGCTGGTCTTGTTGAGCGGTTTCGCGGTTCTCGGCGGCATCCTGACGTT
CGTCGTCAGCCAATTCATCGCGGGGTTGCCGCATCTGGTCACCGAGGTTGAGCGCAGCATCGACTCCGCG
CGCAGATGGCTGATCGAAGGCCCGGCGCACTTGCGCGGCGAACAGATCGACAACGCGGGCAACGCCGCGA
TCGAGGCGCTGCGCAACAACCAGGCGAAGCTGACCAGTGGCGCATTGTCGACTGCAGCCACCATTACCGA
GCTGGTTACCGCGGCGGTGCTGGTACTGTTCACGCTCATTTTCTTCCTCTACGGGGGCCGGAGCATCTGG
CAGTACGTCACGAAGGCCTTCCCGGCCAGCGTCCGTGACAGAGTGCGTGCGGCGGGGCGCGCCGGTTATG
CGTCGCTGATCGGGTACGCGCGGGCCACCTTCCTAGTGGCATTGACCGATGCGGCCGGGGTGGGCGCGGG
GCTGGCGGTGATGGGTGTGCCGCTGGCATTACCGCTGGCCTCGCTGGTGTTTTTCGGTGCCTTCATTCCG
TTGATCGGTGCCGTGGTCGCCGGGTTTCTGGCCGTGGTGGTGGCCCTGCTGGCCAAGGGCATTGGCTACG
CGCTGATCACGGTCGGTTTGCTAATCGCGGTGAACCAACTTGAGGCCCATTTACTGCAGCCGCTGGTGAT
GGGTCGGGCGGTGTCGATTCACCCGCTGGCCGTGGTGCTGGCCATTGCCGCTGGCGGTGTGCTTGCCGGA
GTCGTCGGCGCCCTGTTGGCCGTCCCGACGGTCGCTTTCTTCAACAATGCGGTGCAGGTGCTGCTGGGCG
GGAATCCGTTCGCCGACGTGGCAGACGTTTCTTCCGATCACCTCACCGAGGTTTAAAGGCGTCCTTCGCG
GCGAAGCAGATCCTGGGCGGACAGGGCGCCGCCGCCGCGGCGGCGCTGACGCGTCTTATCGCTCGTGCCG
CGGGCATTCAGCTGCTCAGTGGCTGCCTCTGAGTCGTCGCCGTCCGACCGTATGATTGGCAGGGCCGCGG
TGGGTTCGGCCGGGTCACCGGCTGCGTCTGTGGAGCGGTTCGCCGCAAGCGGCATAGCCCGGGTCTGACC
GGCAGACGGGGCCGATGGCGGGGTCGGGGTTGGTGGCGGCGTGGATGCTGGCGACTGCACGGACCGACCG
GCAGCCGCGAGGCGGGTTGTCGGCGGCTCCGTCGACGACCCGATCTGCATCCGTGTGGTGCTCGCCCCAG
ACGGCGCCGCCGGCGCGGCAGTTGCTTCCAGGGCAGGCGTGAGCTCCGGTGAGCTTGCTGGACTCGAGCG
GGCCGGTCGAGGTGACTCCGCCAGCGGATGGGTCGGATCGTGCGGTGGGCGCGGGTCCCCAGCGGCGCGC
GCCGCAACCAGCCCAGCTGTGACCGGAGGACGTGCGGGACGCCCGTTGCTGACGGGCCGCTTGCGCTCGT
CGGGCAGGTGGATCTCGCCCAGCCCGATGCGGGTCTGCAGGCGTCTGGCCCAGCGCGGTGCCCACCAGCA
GTCATCGCCGAGCAGCTTCATCACCGATGGCACTAAAAACATCCGCACCACGGTCGCGTCCAGCAGCAGC
GCCGCCATCAGTCCAAAGGCCAGATACTTCATCATCACCAGGTCGGAGAACACGAACGCGCCCGCGACGA
CGGCAACAATCAGCGCCGCGGCGGTAATGATGCGTCCGGTGGCTGCGGTGCCGATCCGGATCGCCTCCTG
GGTCGACATGCCGCGCTCTCGCGCCTCGACCATCCGGGACACCAAGAACACCTCGTAGTCGGTGGATAGG
CCGAAGACCAGCGCGATGATCAGCCCGATCACCGGCGCTGTCAGCGGGGTCGGCGTGAAATTCAGCCACT
TCGAAAAGTGTCCGTCGACGAATATCCACGTCAGGATGCCCATGGTGGACCCGAGCGTCAGAGCGCTCAT
CAGCGTCGCCTTGATTGGCAGCACCACCGAGCCGAACGCCAAGAACATCAAGACGATCGTGGTGGTCAGC
AGGATGACCACCATCAGCGGCATCTTCGCGAACAGGCCGTGGATTGAATCCAGCTCCAGGGCGGGAGTTC
CACCGACCAAGACCGTGATTCCTTTGGGCGGGGTGATCGCGCGCAGCTCGGTGAGCTTCTTCGACGCGTC
AGCCGGGTTGATCAACCCGTTCTGCAGGACGCGCACCGATGGATCTTTAGATGCGCCTACCGCGTAGGCA
CGCTCTTGCCACATATTCGCCGGATCGTTGTCCGGCTCGATGAATCCGCCGATCGCCATCGCCTTGCTGC
GGATGTCAGCGATCTGCGCGTCGGTGACCGGTTGATGGTTGCTGGTCTGGATCACCAGTGTCAGCGGATT
GGTGCGGTATCCGGGGAAGAGTTTGTCGAACTCCTCCTGCGCCTGGCGCACCGAATTGGTCGGCGGCAAG
TACTTCTCGCTGATCCCGCCCAATGACAGCTTGCCCACCGGGATAATCAGCAAAATCATGATGATGACGA
TCGGTGCGGCGAACAGCACTGGGCGCTTCATCACCCGGTTAACCAGCTTGCCCCAGAAGCCGGCTTCGAC
CTCTTCGCGGGTCTTGGTCCGCTGCAGGCGGTCGGCGAGCCAGTTCAGGTAGGCGGCCGAAATCTTCCAG
TTCGCCAGGAAGGGCACCCGGAACAGGGTCCGCACGCCGAGCGCGTCGACGTGTTTGCCCAGGATCCCCA
GACAGGCCGGCAACACGGTGATAGACAGGATGGCCGACAGCATCACCGATGCGATCGTGGCGTAGGTCAG
CGACTTCAGGAAACCCTGCGGGAAGAGCAGCAGACCGATCGCCGACGCGACGATCAACACCGCCGAGAAC
GTCACCGTGCGTCCGGCGGTGATCACCGTGCGCCGTACTGCCGTCTCGGTGTCGTAGCCTTCGGCGATCT
CTTCGCGGAACCGGCTCACGATGAACAACCCGTAGTCGATGGCGATCCCCAGACCGATCAGCGACACCAC
GGGCTGGGCGAAATAGTGCACGGGACCGAAGATCGCGAGGAACCGCATGATGCCCAGCGCGCCGGCGATG
CACAGCCCTCCGACCATCACCGGTAGGCCGGCGGCGATCACGCCGCCGAACACGAAGAACAACACCACCG
CCACCAACGGCAGCGCCAGCACTTCCATTCGCCGTTGGTCGGTGGCGATGGTGCCGGTCAACGCCTCGGC
CACCGGTTGCAGCCCGGCGAGCTTCACCGTGCCTCCGTCGAGCCGCTGCAGGTCGGGTGCGATGGCCTTG
TAGTTGTTGAGGATGGTGTCGTCGTCATCACCCTTGAGCGGGATGGAAACGAAGGTGTACTTCTTGTCGG
CGGTGGCCATGCCGGTCGCCTGACTCGCTCTCAGGTAGCCGGCCCATCCCAAGACCTGGTCGGGGTGATC
CTGCTGGAACCGGTTGAGCTCGTCGACGACCTTCTTTGACCAGGCCGGGTCGTCAACGGTCTTGCCGGCT
GGGGCTTGGAAGATCGCGACGATGTGACCGCTTCGGTCTCGGCCGTAGACCTGGTCGCCCAGCACCGATG
CTTGCACCGATTGGCTGCCGTCGTCGTAGAAGCCGCTCTGCGTGACGTGCTTGCCGAGGCTCAGCCCGAA
AACGCCGCCGCCGAGGCATAGAGCGACCATGACCCCGATTACGATGAACCGGTAGCGGTACACAGTTCGA
CCCCACCAGGCGAACACGTAAGCTCCTTACTGGATCGGCAGCGACCCGCGTATTGCTTTTTGGTTGTCAC
ACACGTCGGCTGTCACACTCGCGAGGTCAACAGCGAGGACAGCGGCCGGAACGGCTGCAGCCAAGCCCCC
TGCTCAGGTAGCGAATCGAGGCCGATTCGAGGTAGTGGTTCCCGGAAAACACCAGCGATGTCCTCCAGGT
CGACGAACTCCAAGGTATCCGACGCTAGCGCCCAACTGGCGTGTTCACGAAATCCGAGCACTTGAACTGG
GGTTCCGCTGCGGGCGACCGCCTCCAACGGTTGGCGGAATGCCTGACCGTCGGCCGACGCCACCACCAGC
GCGGCGAGCCCTTCGCGGTAGCGCTCGTCGATGTGCGCCAACATGTCGCGGTCAACGTCGCTGTCCTCGT
CTACTTTCGGTTTGGCGAAGACGGCGAATCCGACATTGCGCAACGCGTCCACCCACGGCCGGACCACCTC
GGCGCTGCCAGGGGCGATGTTGGTGAAGACGGTGGCCTCCGGTTCGGTCGAGATGCCTGGACGGCCGGCC
ACAATCTCTGCGGTTCGGGCCAGCAGCCAGCGTCCCAGGGCGTCGAATCGTGGTCGTTCCAGTGCTGTCG
GCCGGCGGCCCAAGATGGAGCCCAAACCCATGTCGAGGTTGGGAGCGTCCCACACCAGCAATACCCGTGC
CCCCGGCGCACCGAGACTGGTCAGCCCGTCCTGCGATAAGTCTTCCGCCAGTACCGAGTGCCGGGCGAGG
GATTCAGATGTTTGTGAAGTCACGTCTTCGGTCAGGCTCATCATCATCTAATTTTCAGGTCTCTTTCAGA
GCAACCGTGCTTTTTCCATAACAACTCGATGACTGCGCCGCCCCCAAGCTGGGCTTTCCTCTCGTACTTG
GTAGCCGGTCGGACGACCGAAATCGGCAGCAGTTCGGTGTCGGGGTCGACGCGAACCAGCCGGGGTTCGG
CGTCGCCGGCCGCGGCGATGTGCTCGGCGTAGCCGGGATGGTCGGTCGCGGCGTGCAGCACACCACTGGG
AACGAGCCGGTCTGCGATCAAGGCCATGGTGGCCGGCTGTAACAGGCGGCGCTTATGGTGGCGTGCCTTC
GGCCACGGATCGGGGAAGAAGACTCGAACACCGCACAACGAATCGGGGGCGATCAAGTGTTGCAGCACGT
CGACGGCATTGCCAAGGATCAGCCGGATGTTGATCCCGTCGGAGCCCACTTTGTCAATCGCGCAGAGCAG
CTGAGCCAGCCCGCGGCGATAGACGTCCACAGCGATCACGTCGACATGGGGTTCGGCCTTCGCCATCGCC
AGCGTCGACGTGCCGCTGCCGGAGCCGATCTCCAACACCACCGGCGCGTCACGGCCAAACCAGGCACGGG
TATCCACCGGTGTCCCGCGCGGGGATTGAGGTAGCGCCAGGAGGCCAAGCTCCGGCCAAAGTCGCTCCCA
GGTCTCGCGTTGGGCCTTGGAGATCCCCGACCGCCGCGACCGGATGCTCGTGCTGGGGAGCTGGCCCGAT
GCCACCGGTGTGTCGGGACGTAGCCCTACCCCGGGTTGCGCATGCATTTGTCCATGGTGGACCATCAGCG
CCCGGCGTAGCCGCCCCTGGTCCAGATTGATACCCAACAGTTGCCTTCGGCGGGTAGCGGACAACTGCTG
ACTCGCGCCTCGGCGGCGAGGGTGCCACCATTCTGAACGAACCGATCGGGTGGGAGATGCGCGGACAAGG
GCACCAGATTTTCGTCGACGAGCTGGCGCGATTCGCCACCAGCTCCGCCGACCAGCGGGTAGTGGCGATC
GCGCAGCGGGCCGCCGAACCGCTGCGCGTAGCGGTCCGTGGGCGTCCCGGGGTGGGTTGCCGCACGGTGG
CGCGCGCCCTGCAGGGTGCTGGGAGCTCGTCGGGCATGACGGTGACACCGCAAGCACGCGCCGCCGACTC
TGACGTCGACCTGGTCGTCTACGTCACCGTCGAGGTAGTCAAGCCCGAGGACCGCGAAGCCATCGCCGCC
ACCCGGCGCCCGGTGGTGGCGGTGTTGAACAAGGCCGATCTGGCCGGCCCGCTCTCGGGTGCAGGTCCGA
TCGTGATGGCGCAGGCCCGGTGCGCGCAATTTTCTACACTCCTCGGGGTCCCCATGGAGTCCATGATCGG
GTTGCTCGCCGTCGCGGCGCTCGACGATCTTGATGACACCTTGCGGGCCGTGCTGCGGGCGCTAGCCGCC
CACCCCGACGGCTTTGACGCTCTCGACCGAGCCGTTGCGGGGTTTCTGGCGGCAGCCCTGCCGGTCCCTA
CCGAGGTACGGTTGCGGTTGCTGGACACCCTCGACCTGTTCGGCATCGCACTGGGCATGGCAGCGTTCCG
GCCGGGCCGGCCCTCGCGAACCCCGGCGCAGCTCCGCACCCTGTTACGCCGGGTCAGCGGTGTCGACGCC
GTCATCGACAAGGTCACCGCCGCCGGTTCTGAGGTGCGCTACCGGCGGTTGCTTGACGCGGTCGCGGAGC
TGGAGGCGCTGGCCGCGCAGGCCAAGGAGATCGGCGGTCCGATCGGTGAGTTCTTGCGCGACGACGACAC
AGTTCTCGCCCGGATGGCGGCCGCCGTCGACGTAGCCCTGGCCGTCGGGCTAGACGTTGGCCCGTTGGAC
GATCCGGCCGCCCACCTGCCGCGGGCGGTGCGGTGGCATCGTTACAGCCTGGACAACGGTGACATGCACC
GCACGTGCGGCGCGGATATCGCTCGGGGATCCCTTCGGCTGTGGTCGCTGGCCGGCGGCATGCCCCTGCA
CCGATACCGGAAGTCATCGTGATCCGCGCGGCTAGTGATGACCCGGCCGGGGTGGACGAGCTGGTGGCAG
CGATCGCGCCGGGGCTTGCCGGGCTGGGTTTGCCGGTCATCAACCGCCGCGAGGTGGTGCTGGTGACCGG
TCCGTGGCTGGCCGGGGTTAGCGGTGTGCGCGCGGCACTGGCCGAAAGGCTGCCGCAGCGTAGGTTCGTC
GAGACGGCAGAGTTGGGACCCGGCGATGCGCCGGTGGCGGTGGTGTTCGTTGTTTCCGCGGCAACCGCGC
TGACCGAATCCGATTGCGTGTTGCTGGACACCGCCGCGGAGCACACCGATGCGGTGGTAGCTGTGGTGTC
CAAGATCGACGTGCACCGCGGCTGGCGTGACGTGCTTACCAGTAACCGCGACAGGCTGGCCGCGCGCGCG
TCCCGCTACGCCCGGGTGCCCTGGGTTGGCGCGGCCGCCGCACCTGAGCTGGGCGAGCCATACCTGGACG
ACTTGGTCGCCGCCATCCAGAAACAGCTCGCCGATCCGGCTGTCGCGCGGCGAAACATGTTGCGTGCGTG
GGAATCCCGGCTTCTGATGGTCGCGCGGCGGTTCGATGGCGATGCACAGAGCGCCGGTCGGCGGGCACGG
GTCGACGCGTTGCGCCAGCAACGGCGCACGGTCCTGCGGCAGGGGCGTCAATCGAAGTCTGAACACACCA
TCGCGCTGCGCGCGCAGATCCAGCACGCTCGGGTCAAATTGTCCTACTTTGCCCGCAATCGGTGTTCGTT
GCTGCGCGTCGAGCTGCAGGAGCACGTCGCCGGTCTGTCCCGGAAGGACATCGCCAGGTTCGCGGCATAC
ACGCGCGGCCGGGTCCAGGAGGTGGTCGCCGAGGTGGGCGAAGGTGCCGTCGCGCACCTTGCCGACGTCG
CGCAGCTGTTGGGTGTGCCGGTGCAGCCACCGGTCCTCGAGAACCTCCCGGCGGTGCTCCCGACGGTTGT
GGCCCCGCCACTGACATCACGACGATTGGAGATCCGGCTGACAACACTCTTGGGCGCCGGGTTCGGGCTG
GGTATCGCGCTGACCCTGAGCAGGCTGGTGGCGGGTCTTACTCCCGGCCTGGCTGCATCGGGGATGGTGG
CGGGTGTGGCGATCGGCCTGGCGGTGACCGCCTGGGTGGTGAATGCCCGCGCGCTGCTGCACGACCGTGT
CGTGGTGGACCGCTGGACGGGTGAGGTGACGGCATCGCTGCGGTCCGTGGTGGAGCAGCTGGTCGCCACT
CGGGTGGTGGCTGTCGAGACGCTGCTGAGCACCGCGATTAGTGAACGCGACGACGCCGAGAACGCCCGGG
TGGCCGATCAGGTCAGCATCATTGACGGCGAACTGCGCGAACACGCCGTCGCTGCGGCGCGGGCCGCGGC
CCTGCGTGACCGGGAGATGCCGGCGGTGCGGGCCGCACTTGAGGCGGTGCGTGCAGAACTCGGCGAGCCG
GGTGCGCCCACAACAGGCCTGTTCTGAAGCTTCTGAATCGTTGTTGTGAGCAGGCTTATACCCGCCCAAG
TCTTCCCTGACAAGTTCTGGGCGATAATCTGGATAAAAAGTGTCTCACTAGGTGAGCGGCCGTATCAGCC
TCGCCACCAAGACGGGCATACCTAACCCATACGTAACCGCGAGCACCCGATAACTACGCAGGAGAATTCG
ATGACCTCAGCGACCATCCCCGGTCTGGATACCGCGCCGACGAATCACCAGGGGTTGCTGTCCTGGGTCG
AAGAGGTCGCCGAGCTCACCCAGCCGGACCGGGTGGTCTTCACTGACGGCTCGGAAGAAGAGTTCCAGCG
GCTCTGCGATCAGCTAGTCGAGGCCGGCACGTTCATCAGGCTCAACCCCGAGAAGCACAAGAACTCCTAC
CTGGCATTGTCGGATCCGTCCGATGTCGCGCGGGTGGAGTCGCGGACGTACATCTGCTCGGCGAAAGAGA
TCGACGCCGGCCCCACCAACAACTGGATGGATCCCGGCGAAATGCGGTCCATCATGAAAGACCTGTACCG
GGGTTGCATGCGCGGGCGCACCATGTATGTGGTGCCGTTCTGTATGGGACCGCTGGGCGCCGAGGACCCC
AAACTTGGTGTGGAGATCACCGACTCCGAGTACGTCGTCGTCTCCATGCGCACCATGACCCGGATGGGCA
AGGCCGCGCTGGAGAAAATGGGCGACGACGGTTTCTTTGTCAAGGCGCTGCACTCGGTCGGCGCGCCGCT
GGAACCGGGCCAAAAGGACGTGGCCTGGCCCTGCAGCGAAACCAAGTACATCACCCACTTCCCGGAGACC
CGGGAGATCTGGAGCTACGGCTCGGGCTACGGCGGCAACGCGTTGCTGGGCAAGAAGTGCTACTCACTGC
GTATCGCGTCGGCGATGGCCCACGATGAGGGCTGGCTGGCCGAGCACATGCTGATCCTCAAGCTGATTTC
GCCGGAGAACAAGGCTTACTACTTCGCGGCCGCATTCCCGTCGGCGTGTGGCAAGACCAACCTGGCGATG
CTGCAGCCAACCATCCCCGGCTGGCGTGCGGAGACACTCGGAGACGACATCGCATGGATGCGATTTGGCA
AGGACGGTCGCCTGTACGCCGTCAACCCGGAATTCGGCTTCTTCGGGGTGGCGCCGGGCACCAACTGGAA
GTCGAACCCTAACGCCATGCGCACCATTGCCGCCGGCAACACGGTGTTCACCAATGTCGCACTCACCGAC
GACGGCGACGTGTGGTGGGAGGGCCTGGAAGGCGACCCGCAGCACCTGATCGACTGGAAGGGCAACGACT
GGTACTTCCGCGAGACGGAAACCAATGCGGCACACCCGAACTCCCGGTACTGCACACCGATGTCGCAGTG
CCCGATCCTGGCCCCCGAGTGGGATGACCCGCAGGGCGTCCCGATCTCGGGGATCCTGTTCGGCGGCCGC
CGCAAGACCACGGTTCCGCTGGTCACCGAGGCGCGCGACTGGCAGCACGGGGTGTTCATCGGTGCGACCC
TGGGTAGCGAGCAGACCGCCGCGGCCGAGGGCAAGGTCGGCAATGTGCGCCGCGACCCGATGGCCATGCT
GCCGTTTTTGGGCTACAACGTTGGGGACTACTTCCAGCACTGGATCAACCTGGGCAAGCACGCCGATGAG
TCCAAGCTGCCCAAGGTGTTCTTCGTCAACTGGTTCCGTCGCGGTGACGACGGTCGCTTCCTGTGGCCGG
GCTTCGGCGAGAACAGCCGGGTGCTGAAGTGGATCGTCGATCGCATCGAGCACAAGGCCGGCGGTGCGAC
CACCCCGATCGGCACCGTTCCCGCCGTGGAGGACTTGGACCTGGACGGACTGGACGTCGACGCCGCCGAT
GTAGCCGCGGCGCTGGCAGTCGATGCCGATGAATGGCGTCAGGAACTGCCGCTGATCGAAGAATGGCTGC
AGTTCGTCGGCGAGAAGCTGCCGACCGGTGTCAAAGATGAGTTCGACGCCCTGAAGGAGCGCCTAGGTTA
GGGCGAGCAGACGCATAAGCCCCCGCACGCACGGCGTGTCGAGGGCTTTAGTGTCTGCTCGCGCTCGTTA
GCGGCGGGCACGCACAAGTTCTTCGACAGCGCGCAAAGACACCGAAAGCCTCTCTTCCCAACCGCCCGTG
ATCACCACGAATGATCGTCCCGCGGCGCGGAGAGCCTGCTCGCAGCGGGCGAAAAAGGTACCGCGTGCGC
CGGGGACACAGCGTCCGTCGTCGGCGTCCCAGGGCACATCGGGCGTGGTGAGCAGTGTGAGATCGTAGGG
ACGCCGAGCTAGATCACGGAGCTCTTGCGGGCAGCCGCCCGCCAGGAACTCGGCCCACACGGTCGTCGCG
AGCGGATCCGTGTCGCAGATCAGGACGCGATCGGCGTCACGAGCCAAGGCTTCCTCCGACGCGATCTGTC
CGCGAACGATTTCGGCCCACTCCAGTCCTATCAGTGAGCCGCCATTGAGCTCCCGCAACATTTTCGCCCG
CTCCGGGACCCACTTCGTTCGGAGCTTTTCCGCAACCGCCTGTGCCAGCGTGGTCTTCCCGGTGGATTCG
GGTCCGATGATGCTCACGCGTTTGACGAAGGCCGGCCGCACGCACCGTGGGATGTGTTGCCAGTGGCCAA
GCGGGTCCGCGCGGATGTCGGTTGCAGTCACGGGAACGACGGTGCGACCGTGATCGACCGCCACGAAACG
CGCTCCGAGGACCTGGGCAAAGTCCGCGTTGTAGGGCTCGGCACCGAAGACGAAGTCGGGGCGGGTTGCC
AGCACGCCCTGCAGGCTCGCCTTCCAGATGTCCCAGAAGTCCGGGTGCTCCCACGGGCGCTGCGGGTTCT
CGTTGGCCAGATGGACCACGCGATCGAAGGGGAACAGCTCCCGCATCCATGCAACGCGCTGGGCGCCCGG
AATCGGCTCTGCTGCCGTTGATCCGACGACGATGGTCAGCTCATCCACCCATCGCCGCGCGAACTCGCAA
AGGTAGACGTGTCCCGCATGGGGCGGCATGAACTTGCCGAGCACCATTCCGTGTGTCACGACGTCGCCTC
AGCGATTCGGCCGGCGATGACATTCTCCCACTCGTCCAGCCGCGAAAGAAAGTACGCCTCAGCCTCATCG
AAGCTGATTCCGACGTCAGGAGCGACCTTGGCTACGACGTCGGCGTAGACCCGGGAGGCCTCTGGGTCGA
CGAATTCCCACTGACCGAGGGGCCATTTCGCGGTGAGATAACCCGCGTCCGAGTACGCTTGGTACAACGG
CGTTCCCGGATAGGGGACGATCCGGCTCATGAACTTGAAGCCGACCGTATACTTTGTTGCCCGCAGCAGG
CGGACTGTTTCGCGTAGCTCGTCGGGCTGCACGGTGGGGTGAAACATAATGGTGCCCGGGATAACGTCAA
TGCCGAGCTGTTGCAGGGCGTTGATCGTGTCGGCGGCATCTTGTCCACGAGTGAGGATCTGCTTGCGGTA
GGCGCGCAGTTGCTCGTAGGACCCAGTCTCCACGCCGATGAATACCCGACGCAGGCCCGCCCTGTGCAGA
TGTTTGAACAAGTCCAGATCGACAACGGAGTCCAGCCGGATATCGACCATGAAGTTGACGCTGATCCCCC
TCCTGAGTACCGCGTTGGCAAAGTCAGCGGCGCGTTGCTGCGAACCGGGGTGTTTGGAGATAAACAGGTC
GTCGGTGATGGATAGGAAGTTGACGTCGTAGTCCGACACCAGATAATCGATCTCGTCGACGACCGCGTCA
ACCGACTTCGCCCGGTAGCTGTCCTTCCCTAGCATCGCGGACATGGCCCCGGTGCCGCAGAACGTGCAGC
GGTAGGGGCATCCGCGGGTGGAAAAGACGGAGGCGGCGAAGCCATCAGCAAGGACGGTCGGCAACTCGTC
GCGAGCCGGGCGAGGCAACTCGTCAAGGTCGACCAGCGAGGAGGGTGTGCGCAGGATCTGTCCCTGCTCA
CTACGGCGGGCTAGTCCCGGGACGTCGTCAACCGCAGCGTCATTCGCCAGGGCCAAGGCCAGCTTGGTGA
ACGCTACCTCCCCGTCGCCAACGACGACGTAGTCGAAACAGTCATGCTGGCGCAGGATGCGCTCGTAGTT
CAGTGTTGCCATCGCATTCCCGATGACGATGCGCACGCCATCCCAGGCCTGTCTCGCGCGCTGCGCCAAC
CACAACACCTCCGGAAATGTGTCGATGCAGGAAAAGCCGACAAGCCGGGGCGTTCCTGATAAGGCGGCGG
CGCTTTGCATGGCCAGCCACGTCTCCTGCACGGACCCGTGGCCGGCGACCAGGCCGTTGACGGAGGTGAC
TGCGATCCCTTGGGTCTTGGCGTATGCCTTGATCGACATCATCCCGAGGTGCTCCATGGGCATGGAGCAA
TACAGCCACGGATCTCCAAGCTTGAGTCCGTCAACGTACGACAGCCCGTCTTGACGGACGCCTGGAGGAT
TGACCAGAAGAGTTGCCACGTGGAGAACTTTACAAACGATTTCGGCTGGTGATGGGCGGAATTGCGCCCT
GCGGCTCTGGTCGCCGGGCCGCGACGTACCCTCGGCGCATGCAGATTCGCCCGTATATCGGCGCCGATAA
GCCCGCCGTCATCCTGTATCCGTCCGGGACGGTCATCAGCTTCGACGAGTTGGAGGCCCGCGCCAACCGG
TTGGCGCATTGGTTCCGCCAGGCTGGTCTGCGCGAGGACGACGTCGTGGCCATCCTGATGGAGAACAACG
AGCACGTGCACGCGGTCATGTGGGCGGCTCGCCGCAGCGGGTTGTACTACGTGCCGATCAATACCCACCT
GACCGCCTCCGAGGCCGCCTACATCGTCGACAACAGCGGTGCCAAAGCAATTGTCGGTTCGGCGGCGCTG
CGCGAGACCTGCCACGGCCTGGCCGAACACCTTCCGGGCGGGCTGCCGGACCTGCTGATGCTTGCCGGGG
GCGGTCTGGTCGGCTGGATGACCTACCCGGAATGCGTTGCCGATCAACCAGACACCCCGATCGAGGACGA
ACGCGAGGGTGACCTGCTGCAGTACTCGTCGGGAACGACTGGCCGACCGAAGGGAATCAAACGCGAATTG
CCACACGTCTCACCGGATGCGGCACCCGGGATGATGCCGGCACTGCTCGATTTCTGGATGGACGCCGACT
CGGTATATCTGAGTCCCGCGCCGATGTACCACACCGCTCCGTCAGTGTGGACGATGAGCGCACTGGCCGC
GGGCGTCACCACCGTCGTGATGGAGAAGTTCGACGCCGAGGGCGCCCTCGACGCCATCCAGCGCTACCGG
GTGACCCACGCGCAATTCGTCCCGGCCATGTTCGTCCGGATGCTGAAACTCCCTGAAGCAGTTCGTAATT
CGTATGACATGTCCAGCCTTAGGCGAGTGATCCACGCGGCCGCTCCATGTCCAGTCCAGATCAAGGAGCA
GATGATTCACTGGTGGGGACCGATCATCGACGAGTACTACGCCTCCTCGGAAGCCAGCGGGTCGACGTTG
ATCACAGCCGAGGATTGGTTGACGCATCCGGGTTCGGTCGGCAAGCCCATACAGGGCGGGGTGCACATCG
TGGGCGCCGACGGCAGCGAGCTGCCGCCGAACCAGCCGGGCGAAATCTATTTCGAGGGCGGGTACCCCTT
CGAATACCTCAACGATCCGGCGAAAACCGCGGCGTCGCGCAACAAGCACGGCTGGGTAACCGTCGGCGAC
GTCGGCTATCTCGACGACGACGGCTACTTGTTCCTGACCGGCCGGCGCCACCACATGATCATCTCCGGCG
GCGTGAACATCTACCCGCAGGAGGCGGAGAACCTCTTGGTCGCCCACCCCAAGGTGCTCGACGCGGCGGT
GTTCGGCGTTCCCGACGACGAGATGGGTCAACGTGTCATGGCCGCGGTGCAAACCGTCGACTCCGCCGAT
GCCAACGATCAGTTCGCCGGCGAGCTATTAGCCTGGTTACGAGACCGCTTGTCACACTTCAAGTGTCCAA
GGTCGATCGCGTTCGAACCGCAATTGCCGCGCACCGACACCGGAAAGCTCTACAAGAGCGGGCTGGTCGA
AAAATACTCGGTGTGACCGATGCTGCCGGGGGCCCGACCTGTCCACCCAGACACCGGCTATATCCCGCCC
CGGGCCACCAGTTGTCCGGCTATCACGTTGCGCTGGATCTCGTTGGTGCCTTCACCGCCGTTCCACGTCG
TACTCGGTCGAGTAGCCGTAGCCGCCGTGGATACGCACGGCGTTTAGGGCGATTTCCATCGCGACCTCGG
AGGCGAACAACTTGGCCATCCCGGCCTCCATATCGCAGCGTTGGCCGCTGTCGTACCGCTCGGCGGCATA
GCGGGTCAGCTGACGGGCCGCTGTGAGCTTGGTCGCCATGTCGGCCAGGTAATTGCCGACCGCCTGATGC
TGCCAGATCGGTCGGCCAAAGCTTTCCCGTTGCTGAGCGTAGGCCAGCGAGTCCTCGAGTGCCGCCGTCG
CCACGCCCAGCGCCCGCGCGGCCACTTGGATGCGACCCGTTTCAAGTCCCTTCATCATCTGCGAAAAGCC
TTGACCCATGGCTCCGCCCAGGATCGCCGAGACCGGCACCCGGAGGTTGTCGAACGACAGCTCGCAGGAT
TCGACGCCCTTGTAACCCAACTTCGGCAAGTCCCGCGACACCGTGAGTCCCGGCCCGGGTTCGACGAGCA
CGATCGACATGCCTTGGTGCCGCGGTGTGGCGTTCGGGTCGGTCTTGCACAGCACCGCGAAAAGTCCGGA
CCGGCGGGCGTTGCTGATCCACGTCTTGCAGCCGTTGATCAACAACCCGGCAGAGCCTTCAGGGCCGTCG
GCCAACGCCGTGGTCGACATGTTCTGCAGATCCGAGCCACCGCCGGGCTCGGTTAGCGCCATGGTGGCCC
GCAGCTCGCCACTGGCCATCGGGGGCAGATATGTCCGCCGCTGTTCCTCGGTGCCAAACAGGGTCAGCAA
TTTGGCGACGACGGTGTGCCCGCCCATCGCGCCGGCCAGGCTCATCCAGCCGCGTGCCAGCTCCTGGGTG
ACTTGCACATAGCACGGCATCGACACCGGCGACCCGCCGTACTGTTCGTCGATCGCCAGGCCGTAGATGC
CGATGTGTTTCATCTGCTCGATCCACGCCTCCGGGTAGCTATTGGCATGCTCGACCTCACGGACGGTTGG
CTTCACGTCTCGGTCGATGAATGCCCGCACGGTGGCGACCAGCATCGCTTCGTCGTCGTTGAGCTCGTTG
CGCACCTTTTGTCGCCCTCCGTATTGACCCCCTGTCCGATAGCCTGCCAGCATGTGGCGTTGTGGCTAGC
GGGTATGGGGGCATCCGCGTCGGCGGGCCCTATTTCGATGACCTGTCAAAAGGTCAGGTGTTCGACTGGG
CGCCGGGGGTCACACTGTCGCTGGGGCTGGCGGCCGCCCATCAGTCGATCGTGGGTAACCGGCTACGCCT
GGCTCTGGACTCCGACCTGTGTGCGGCGGTGACGGGTATGCCGGGGCCGCTGGCGCATCCGGGCCTGGTT
TGCGATGTGGCGATCGGCCAGTCAACTTTGGCGACTCAGCGGGTCAAAGCCAACCTGTTCTACCGCGGGC
TCAGGTTTCACCGATTTCCGGCAGTGGGCGACACCCTCTACACCCGTACCGAGGTGGTGGGGCTGCGAGC
CAACTCGCCCAAACCGGGCCGTGCGCCAACCGGATTGGCGGGGCTGCGGATGACCACGATCGACCGGACC
GATCGGTTGGTGCTCGATTTCTACCGGTGCGCCATGCTGCCCGCCAGCCCCGATTGGAAACCCGGCGCTG
TGCCAGGTGACGACTTGTCCAGGATCGGTGCCGACGCGCCGGCGCCGGCCGCCGATCCAACCGCACACTG
GGACGGTGCGGTTTTCCGAAAGCGGGTTCCCGGGCCGCACTTCGATGCCGGTATTGCCGGTGCGGTGTTG
CATAGCACCGCAGACCTGGTCAGTGGAGCGCCGGAGCTGGCTCGGCTCACCCTCAATATCGCTGCTACGC
ACCATGATTGGCGGGTCAGCGGACGACGGCTGGTCTACGGCGGGCATACCATCGGACTGGCACTCGCGCA
GGCAACCCGGCTATTGCCTAACCTGGCGACCGTCCTGGACTGGGAATCCTGCGACCACACCGCTCCGGTA
CACGAGGGCGACACCCTCTACAGCGAGCTGCATATCGAGTCTGCGCAGGCCCACGCAGACGGGGGTGTGC
TGGGACTGCGGTCACTGGTCTACGCGGTCAGCGATTCGGCGAGTGAGCCCGATCGGCAGGTGCTCGACTG
GCGTTTTAGCGCCTTGCAATTCTAGGTTCGGTTACTAAGGGCCAGCGCGGCACGCAAACTGTTGCACTGA
CTAGTGAAGAACCTTTGTGAGACCCCAACATTCGGGGCCACACGATCGAAACCGTGGAAGGCGCCTTCGA
CTACTTCTACCTGGCATGGCACCCCGGCTGCTGTCAGACGTTCGGCATAGGCCAGATCCTCGTCGTGGAG
CAGGTCGTGGGTGCCGACGCCGATCCATGCCGGCGCCAGCCCTCCTAGGTCGTCACGCCGTCCCGGGACC
GCGACCCGTGCGTCCGCATCGCCAAGATATGCCCGCCAGCCGAACCGGTTGGCGCGCCCGTTCCATAGCC
GGTAGTGCGGGTTGGCGGGGGCGATCGACGGCCGGTCGTCGAGCATGGGGTACACCAGCAACTGAAATGC
CGGTGTGATGCCGCCACGGTCGCGGGCAAGCAGAGCCAGCGCCGCCGCGAGGCCGCCGCCGGCACTAGCG
CCGCCGATTGCCACCCGCGCGGGGTCCACCGCCGGCAGGCTGGCCAGCCAGGTCAACGCCGAGTAGCAGT
CGCCCAGGGCGGCAGGATACGGATTTTCCGGCGCCAGGCGGTAGTCCACCGATGCGACAGTGATGCCCAG
TCTGCTGCTGAACCGGAGGCAGAGCCGATCGTCCTGTTGCGCGGTGCCCATTACGTATCCGCCGGCGTGG
ATCCACAGCAGCGCGGGCGCTGGTTCGTTGCTGCCGGCGGGTCGGTATAGCCGGACACCGACCCCGGATT
CCAGGGTGAGCACCTCGATATCGGGGGGTGTACGGGACATTCGAAGCCCCGCGACGACGATCAATGCCCG
CATGACTGGCAGGGTGCGAGGACCGACCAGCTGTCGTGGGGTGACGACGGCGATGCGACGCAGGTCGGGG
TGGACTTCGTTGCCGGACACCGGTCCAGTATGCGTCGGCGCAATTTCGCCTCGGTACAGCGATGGCTTTG
GCAGGCTGCGGTTAGTCGAACGAGGATCGGGATGGTGGCCTGATGAGTGATCCAGCAAGAGGGGCGGAAG
CCGAGGATGCCTACGGTTTTCCCGCCGGGCTGTGGCGCTGGCTGCAGCGGCATCCACCGCCGGCGTTGCA
CCGGCTCACCCGGTTTCGCAGCCCGTTGCGTGGTCCGTGGTTGACGTCGGTGTTCGGCCTGGTGCTATTG
GTGGCGTTGCCTTTCGTCATCATCACCGGGCTACTTTCTTATATCGCCTATGCGCCGCAGCTGGGCCAGG
CCATCCCCGGTGACGTCGGCTGGCTGCGACTCCCCGCTTTCACCTGGCCCACCCGTCCGTCCTGGCTGTA
CCGGTTGACCCAGGGGCTGCATGTGGGGCTGGGGCTGGTGATCATTCCCGTGGTGCTGGCCAAGTTGTGG
TCGGTGATACCGCGGCTGTTTGTGTGGCCGCCGGCGCGCTCGATTGCCCAGGTGCTCGAACGGTTGTCGG
TGCTGATGCTGGTCGGTGGGATCCTGTTCCAGATCGTCACCGGCGTGCTCAACATTCAGTATGACTACAT
CTTCGGGTTCAGCTTCTACACCGGCCACTATTTTGGGGCTTGGGTCTTCATTGCGGGTTTCCTGTTGCAT
ATCGTGGTCAAGATCCCCCACATGGTCACCGGGTTGCGATCGATACCGATGCGAGAAGTGTTGGGTACCA
ACGTGGCTGACACCCGGGCGCAGCCGTGCGATCCGGACGGGCTGGTGTCGGTCAATCCGGGCGAGGCCAC
GCTAAGCAGACGCGGTGCCCTGGGATTGGTCGGTGCCGGGGTGCTGCTGATCGGGGTGCTGACGGTTGGG
CAAACCCTGGGCGGGTTCACCCGCAAGGCCGCCCTGCTGCTGCCCCGGGGCCGTGTCGTGAGCCCGGGCG
ACTTCCCGGTCAACAAGACCGCCGCCGCCGCCGGGATCACCGCGGAGGCCATTGGCCCCGACTGGCGGCT
GGTGCTGCGTGGCGGGCCTGCGGAAGTAGTGCTGGATCGCGCCACGCTGGCCGGCCTGCCGCAACGCACC
GCCCGGCTGCCGCTGGCCTGCGTCGAAGGGTGGTCGGCCGTGCGCACCTGGAGCGGCGTGCCGCTGGCCG
AGCTGGCGCTGCTGGCGGGCGTGCCGGCGGCGCGCTCGGCACGGGTTACATCGCTGCAGCGCGGCGGGGC
GTTCGGCGAGGCGAAGCTGGCGGCAAACCAGATCGCCGACCCCGATGCGCTGCTGGCGTTGCGGGTCGAC
GGGGCGGATCTGTCGCTGGATCATGGCTACCCGGCCCGCATCATCGTTCCCGCACTGCCCGGTGTGCACA
ACACGAAATGGGTCGCTGGCATCGAATTCCACAAGAGGTGAAATGTTCGACATTGCAACGCGTTTCAAAA
ACTCCTACGGGTCAGGTCCATTGCACCTGCTGGCGATGGTGTCTGGCTTCGCCCTGCTGGGCTACATCGT
GGCCACCGCCAGGCCCTCGGCGCTGTGGAACCAGGCCACCTGGTGGCAGTCGATCGCGGTCTGGTTTGTC
GCCGCCGTCGTAGCCCACGACCTGCTGTTGTACCCGCTCTACGCGCTGGCCGACCGGATCCTGGCCAGGC
TAGTCGGCAGGCGCGACGTCTCGGCGCCCCGCCGCCGCCCGGAACTACCGGTACGCAACTACATTCGGAT
CCCGGCGCTGGCAGCCGGCTTGACGCTGCTGGTTTTCCTGCCCGGCATCATCAGACAGGGTGCGCCGACA
TACCTGGATGCGACCGGACAGACGCAGGAACCATTTCTGGGCAGGTGGTTGCTGCTCACCGCGGTCGCGT
TCGGGATCAGCGCGGCCGCTTACGCCATTCGGCTGGTGGTGGCGCACGTGAGGCGGCGCCGAGCGGGGTG
TTCGCGGGTCGACGCGATCGACGAGGAGTAGGCTCCCACCATGAACCAGCGACGCGCCGCCGGGTCAACC
GGTGTGGCCTACATCAGATGGTTGCTACGTGCCCGTCCCGCTGACTATATGCTGGCCTTGAGTGTCGCCG
GGGGTTCGCTACCGGTGGTGGGTAAGCACCTCAAGCCGCTCGGCGGCGTTACTGCCATCGGCGTCTGGGG
CGCCCGGCACGCATCCGATTTCTTGTCCGCGACGGCGAAGGATTTACTGACCCCCGGTATCAACGAGGTT
CGCCGTCGAGATCGTGCCAGCACGCAGGAGGTTTCCGTCGCGGCCTTACGCGGCATCGTTTCGCCCGACG
ACCTTGCCGTCGAATGGCCGGCGCCGGAGCGCACGCCGCCGGTCTGCGGGGCGCTGCGCCACCGCCGTTA
CGTCCACCGCCGTCGCGTCCTCTACGGCGACGACCCGGCCCAGTTGCTCGACGTATGGCGCCGCAAAGAT
ATGCCCACCAAACCCGCGCCGGTGTTGATCTTCGTCCCAGGCGGTGCCTGGGTGCACGGCAGTCGCGCCA
TCCAGGGGTATGCGGTGCTGTCTCGGCTGGCCGCACAGGGGTGGGTGTGCCTATCGATCGACTACCGGGT
CGCACCGCATCACCGCTGGCCACGACACATCCTGGATGTCAAGACCGCCATCGCGTGGGCACGGGCCAAT
GTCGACAAATTCGGCGGTGACCGCAATTTCATTGCGGTGGCTGGTTGTTCGGCCGGCGGCCACTTGTCCG
CGCTGGCCGGGCTCACCGCCAACGACCCGCAATATCAGGCCGAGCTGCCAGAGGGCTCCGACACGTCGGT
CGACGCGGTGGTGGGGATTTACGGCCGCTACGACTGGGAGGACCGCTCCACCCCGGAACGTGCCCGGTTC
GTCGATTTTCTGGAGCGGGTAGTGGTTCAGCGCACGATTGATCGTCACCCCGAAGTGTTCCGTGACGCGT
CGCCGATCCAACGAGTCACCAGAAATGCACCGCCATTCCTGGTGATTCATGGCAGCCGTGACTGTGTCAT
CCCGGTTGAGCAGGCGCGGAGCTTTGTCGAGCGGTTACGAGCGGTCTCCCGCTCACAGGTTGGCTACCTG
GAGCTGCCCGGTGCGGGCCACGGCTTCGACCTGCTAGACGGCGCTCGCACCGGCCCGACGGCACACGCGA
TCGCGCTGTTTCTCAACCAGGTTCATCGCAGCCGGGCACAGTTCGCGAAAGAGGTCATCTAAACGCCGGC
CAATTGTATGGTCGCCCTATGAGTAGGGGGCTGCGGTGAAACGGCTCAGCGGCTGGGACGCGGTACTGCT
TTACAGCGAGACCCCGAATGTGCACATGCACACACTCAAGGTCGCCGTGATCGAATTGGATTCGGACAGA
CAGGAATTCGGTGTCGACGCGTTTCGCGAGGTGATCGCTGGCCGGCTGCATAAGCTTGAGCCATTGGGCT
ATCAGCTGGTTGATGTCCCGTTGAAGTTCCATCACCCGATGTGGCGGGAGCACTGCCAGGTCGATCTCAA
CTACCACATCCGGCCGTGGCGGTTGCGCGCCCCGGGGGGTCGGCGCGAACTCGACGAGGCGGTCGGAGAA
ATCGCCAGCACCCCGCTGAACCGCGACCACCCGCTGTGGGAGATGTACTTCGTTGAGGGGCTTGCCAACC
ACCGGATCGCGGTGGTTGCCAAAATTCACCATGCGTTGGCTGACGGTGTTGCCTCGGCAAACATGATGGC
ACGGGGGATGGATCTGCTGCCGGGACCGGAGGTCGGCCGCTATGTGCCTGACCCCGCTCCTACCAAGCGG
CAGTTGCTGTCCGCGGCGTTCATCGACCACTTGCGCCACCTCGGCCGGATTCCTGCAACCATCCGGTACA
CCACGCAGGGTCTAGGCCGGGTGCGACGTAGCTCGCGCAAGCTCTCACCCGCACTGACCATGCCATTTAC
CCCGCCACCGACGTTCATGAATCACCGGCTCACCCCGGAGCGCAGGTTCGCCACCGCCACCCTGGCGCTG
ATTGACGTGAAGGCGACGGCCAAGTTGCTGGGGGCGACGATCAACGACATGGTGCTGGCCATGTCGACCG
GCGCTCTGCGTACCCTGCTATTGCGCTATGACGGCAAGGCCGAACCGCTGCTGGCGTCGGTCCCGGTGAG
TTACGACTTCTCACCGGAGCGGATCTCCGGTAACCGCTTCACCGGAATGCTGGTGGCGCTGCCTGCCGAC
TCCGACGACCCGTTGCAGCGGGTGCGCGTCTGTCACGAAAACGCGGTCTCCGCCAAGGAGAGCCACCAGC
TTTTGGGACCGGAGTTGATCAGCCGCTGGGCGGCTTACTGGCCACCTGCCGGTGCGGAAGCCTTGTTCCG
GTGGTTGTCTGAGCGCGACGGGCAGAACAAGGTACTCAACTTGAATATCTCGAATGTTCCCGGTCCGCGC
GAACGCGGCCGCGTGGGGGCCGCGCTGGTCACCGAGATCTATTCGGTGGGCCCGTTGACCGCCGGTAGCG
GATTGAATATCACGGTGTGGAGTTATGTCGATCAGCTCAATATCTCGGTGTTAACCGATGGTTCCACCGT
GCAGGACCCGCATGAAGTAACCGCGGGAATGATCGCGGACTTCATCGAAATACGCCGCGCCGCTGGTCTT
TCCGTGGAGTTGACAGTCGTCGAGTCCGCGATGGCGCAGGCATGACACGAAACACCGGACGAGTATGAGG
CCAGTATGAGCAGCGAAAGCGACGCAGCCAACACCGAACCTGAGGTTCTGGTCGAACAGCGGGATCGGAT
TTTGATCATCACGATCAACCGCCCGAAAGCCAAGAACGCGGTCAACGCCGCAGTCAGCCGGGGCTTGGCC
GATGCGATGGATCAGCTTGACGGCGATGCCGGCCTGTCGGTGGCAATCCTGACCGGTGGGGGCGGTTCGT
TCTGCGCGGGCATGGACCTCAAGGCGTTCGCCCGGGGCGAGAATGTCGTCGTCGAAGGTCGCGGCCTTGG
CTTTACCGAACGTCCGCCGACCAAGCCGCTCATTGCTGCGGTGGAAGGCTACGCGTTGGCGGGTGGCACC
GAGCTGGCGCTTGCTGCCGACCTGATCGTGGCGGCCAGGGATTCGGCGTTCGGGATTCCTGAAGTCAAGC
GGGGTCTGGTTGCCGGCGGCGGGGGATTGCTGCGGTTGCCGGAGCGCATCCCGTATGCGATAGCCATGGA
GTTGGCGCTGACCGGTGACAACCTACCGGCCGAACGCGCGCACGAGCTGGGGCTCGTCAACGTTTTGGCC
GAGCCGGGGACCGCCCTCGATGCTGCGATCGCGTTGGCGGAGAAGATCACCGCCAATGGGCCGCTGGCGG
TGGTGGCCACCAAGCGGATTATCACCGAGTCGCGTGGGTGGAGTCCCGACACTATGTTCGCTGAGCAGAT
GAAGATCCTGGTGCCGGTGTTCACCTCCAACGACGCGAAGGAAGGTGCGATCGCGTTCGCCGAGAGGCGC
CGGCCCCGTTGGACGGGCACCTAGCCCAGCTACGCGACGGTGTAGCCCATCGGCAGCAGGACACTCTTTT
GCTGGGTGAAGTGTTCGACACCCTCGGGCCCGTTCTCGCGGCCGATTCCGGAGTTCTTGTAGCCGCCGAA
GGGTGAGCCGGGATCGAAGGCGTACCAGTTGATTCCGTATGTCCCGGTGCGGATCTGCTGCGAGATCTTG
ATGCCTTTGGGCACGTCGGTGGTCCACACGCTGCCCGCCAGCCCATACACTGAATCGTTGGCGATCGCGA
TCGCGTCCTCCTCGGTGTCATAAGGAATGATGGCCAGCACCGGCCCGAAGATCTCCTCCTGTGCGATGGT
CATCTTGTTGTCGACATCGGCGAATACGGTGGGTTGGATAAAGAAGCCGTTGTCCAAGCCCTCGGGACGG
CCGCCGCCGCACACCAACCGAGCGCCCTCCTCGATGCCCTTGGCGATGTAGCCTTCAACGCGAGTCCGCT
GCTTCTCCGAGATCAGCGGCCCGATCTGAGCTGCCGGGTCCGACGGCGGGCCCACCGGGAGAGCCGTTAC
GAAATTAGTTACCGCAGCCACGATTTCGTCGTACCGGGAGCGCGGAGCCAGAATGCGGGTCTGGTTGACG
CAGCCCTGTCCGGCGTTCATGACGCCGGAGAACACCATCATCGGAATAGCTGCGGCCAGGTCGACGTCCT
CGAGAATGATGGCCGCCGACTTGCCGCCGAGTTCTAAGGTGCACGGCTTGAGCATCTCAGCGGCACGCCT
GCCGACCTCTCGGCCGACGGCCGAGCTGCCGGTGAAGGTAAACATGTCGATGTCCGGGTTAGACGTCAGC
GCCTGACCGGTCTCAATCCCTCCCGGCACTACCGACAACACCCCCTCGGGCAGGCCCACCTCGGCGAACA
CCTCCGCCAAAGCGTTTGCGGTCAGCGGTGTTTCGGCGGCGGGCTTGAGCACGATGGTGCAGCCGGCCAG
CAGCGCCGGCGCAATCTTGTTGACGGCCAGAAACAGCGGGACGTTCCAGGCCACGATCGCGCCCACCACA
CCGACCGGCTCACGGCTGACAATGCTCTGTCCATAGGAGCCGGTGCGGGTTTCGGTCCAGGTGACCTTGT
CCGCTGCACCGGCAAAGTAGTTCATCGCCCCCATCGAACCCATCCAGTGCATCGTCTCGATGATGGTCGG
CGGCTGGCCGGTTTCGGCTGCGAGCAGCTTGGTGAACAGGTCCTTGCGCTCAGCCAGCATCTTGACCGCC
GCAGCGATCACCGCCGCACGCTCGTGCGGCGGGGTCGAGGGCCAGGGGCCGTTGTCGAACGCCGCACGTG
CTGCGGCGACCGCGGCGTCGACGTCGGCGGCGGCCGCCATCGGCACCTTGCCGACATATTCCCCAGTGGC
TGGGCAGCGTACCTCGATAACATCGGAGGTCGACGGTTTGGTCCACTTGCCGCCGATGAAAAGCTTGTCG
TATTCCGTGGCACTGTCAGACATATGCGCCGCTCCTCCTCATCGCTGCGCTCGGCATCGTCGCCGGCGGT
CATGGCGTCACCCTACCCAAGCCGAACGCGAAACGAGAACGTGTTCCATTATTAGGGTGTGAGCACCAAT
ACCAGATTGCTCACCAGGAACTCACGCAGCACCGGGACGGATGTCAGCCACCACGCCCATCTGGGGTGGT
AGCGGGGAAATACGGCTAACGCGGCTCCGGTGCCGGCAGCCCAGCGCAGACCCTCGGCGGCGGACACGGC
AAACAACGACGACCCATAGTTGTTCTTTGCCGGATGGCCGTGTTTGCGGACATATCGGGCGGCGGCGCGG
GCGCCGCCGAGGTAGTGGCTGAGGCCCATCTCGTGCCCGCCGAATGGCCCCAGCCAAACCGTGTAGGACA
GCACGACCAACCCGCCTGGCTTGGTCACCCGCAGCATCTCGGTGCCAAGCTGCCAGGGGCGCGGCACGTG
TTCGGCGACATTGGAGGACAAGCAGATGTCTACCGAGTCGTCGGCGAACGGCAGTGCCATGCCTGACGCC
CGGACGAACATGCCGGGCCGGCCGGTGAACGCAGGTCCGGCGGCATGCATTTCATCAGGGTCCGGCTCGA
CGCCGATGTAGCCGACACCGGCGTCGGAGAACGCCGTCGCGAAATACCCCGGCCCGCCGCCAACGTCGAG
CAGCGTACGGCCAACTGGCGGCTCGCTATGTGTGGCCAGCCACAGATCGCCGATCATTGCTGCGGTGTCG
GCCGCCAGTGTGCGATAGAACCGTGCCGGGTCGCGCTGCTCGTAGCGGAAGTCTGCCAGCAGTCGCAGCG
AGCGCCGCAGTGTCGCCCGTCGCGCGAACACATCGGTGACCGCCACCTGGCACACCCTACGGCCCGCTAG
GCTATCGACCAATGTCTGCTCTGCGCTCGGTGTTGCTGCTGTGCTGGCGCGACATCGGGCACCCCCAGGG
GGGCGGGAGCGAAGCCTATCTGCAACGCATCGGGGCTCAGTTGGCCGCATCGGGCATTGCAGTCACGTTG
CGCACCGCTCGCTATCCCGGTGCGCCACGGCATGAACTGGTCGACGGGGTGCGGATCAGTCGTGCCGGCG
GGCGCTACTCGGTGTATCTATGGGCGTTGCTGGCGATGGCCGCAGCCCGATGTGGGCTTGGGCCGCTGCG
CCGAGTGCGCCCGGATGTGGTCGTCGATACCCAAAACGGCTGGCCGTTTGTGGCCCGGCTGTTGTATGGC
CGGCGGTCGCTGGTACTGGTACACCATTGCCACCGTGAGCAGTGGCCGGTGGCCGGGCGGATGATGGGTC
GGCTCGGCTGGTATGTCGAGTCGATGTTGTCGCCACGGCTACACCGGCGCAACCAGTACGTGACGGTGTC
GCTGCCGTCGGCGCGGGATCTGATCGCCCTCGGTGTGGACAGCGAGCGGATCGCTGTGGTGCGCAACGGC
CTCGACGAGGCGCCGTCGCCAACGTTGTCCGGCCCACGTGCGCCCACGCCGCGTGTGGTGGTGCTCTCCC
GGCTGGTGCCGCACAAGCAGATCGAGGACGCGTTGGCAGCGGTCGCGGAGCTACAGCCTCGGATACCGGG
CCTGCACCTAGACATCGTCGGCGGTGGCTGGTGGCGGCAGCGCCTCGTTGACCATGTGCACCGGCTCGAC
ATTGCTGACGCCGTTACCTTTCACGGGCATGTCGACGATGTGACCAAACACCATGTGCTGCAAAGCTCCT
GGGTGCACTTGTTGCCCTCACGTAAAGAGGGATGGGGGCTCGCGGTCATCGAGGCGGCCCAGCACGGCGT
GCCCACCATCGGGTACAGATCCTCCGGTGGTTTGGCGGACTCGATCGTCGACGGGGTGACCGGCATATTG
GTCGACGACCGGGCCGAATTGGTGGCTTGGCTCGAACAACTGCTGTCCGATTCGGTGCTGCGTGACCAAC
TCGGCGCCAAGGCACAGGCGCGTAGCGGTGAGTTCTCCTGGCGGCAAAGCGCCGAAGCGCTGCGCAGCGT
GTTGGAGGCAGTGCAGGCCAGCCGTTTTGTCAGCGGCGTGGTTTGAGCCGGCTTCGACAGACTTAATCCT
GGGCGCGGCTCGCCGGCGTGTCTTCGCAGTGGTGTAAGTGTCGGCGCACCCAATAGCCGGCCGCGCCAGC
GCCGCCGACCAGCAGCATCGAAAGCCACGCCCAATGCGCGAGCATTGTCGCTTTGAGGCGGGCCGACGAT
GCACCGGAGGTTTGGCCGCCGACCCGATAAAGAGCCAATTCGTCGTCGCGGTGCGCCGCTGCTAGCCGGC
CGAGGGTGCGTGCGGCCGCGCCCATGTCGCCGGCGCTGTCGGATTCGACGACCAGCCACCCGACGCCGGC
CGCGGCCAAGGTTGACGGATGGGGCCCGGTGAGCAGCAGCTCCTGGACCGCCCGGGCGTGCGCGTCTTCG
CCGGGAACGGTCACCCCGGAAATGACCAGATCACCTGTGGTCAGCACATCGGCGCGAACCCAACGGGGGA
GCGGATCGAGTACCGGTGCCGAACCGGACCACGAGAAGCGCCGCATGGTGCCCGCGGGCAAGACCGCAAC
CGTCCGGGGATCGGCATTGATCGCCGCTGCCACCGCCGCCCAACCGGACGGGTAGTGCACAGGCGCAACC
TTGCCCCACACCCCCCACGCCAAGTCAGGCAGCGTTAGGACCAGCGCCAGACAGCAGACCACCGCCGCCG
TTGCCGGTCGCAGCCAGCGTCGCAGCGTTAGCACCGTGCCCGCACCGGAGAGTGTGTATCCGGGTACCGC
CAGCGCGACCCACTTCTGTCCGTCGCGCAGCACGCCCAGGCCGGGTGCGGCATCGACCACCACCCGTAGC
GCGTGCAGACCTGGGCCGGTCGCAAGGACAGCCGGGACCATCACGGACACCGCCGCTAGTGTCAGCAGCG
GCACTGCCACGGGCCGGCGCGCCACAGTCGGTAGTCCGATCGCCACCATGGCGAGTAGTACGACGGCGGA
TGCCACTGCGAAAAGCGTTGTCCGCGAGCTAGGTACGGCCTCGCCGTTCCAGATCCCACCGAGACTGGCC
AAGCTGCCAAGCGTGCCCAGCCCCGGTTCGGCGCGTGGCGCGAACGCGGTAACCCCAAGCTGATTGGCTG
CCGTGTGGCTGGTCAACGACGAGCCCAGCGCCGACGCCGTCAGCCAGGGCAGCGCACCCACCAGCGCGGA
GCCCAACGCCGCGACCCCACATTGCCAGCGCGGGCGGCCCGCGCCGGGCATCGCCACGCACACCACCGCA
ACTGTCGCGGCGAGTAGCAGCCCGGACGGGGTCAGGCCGGCCAGCGCAACCCAGAACGCCAGCCCAAAAA
GCCCGAACCAACCCGCGCCAACCGTTGTTCGCATCGTTAACATCGCGGTCGCAACCCAGGGCAGACACCC
ATAGCCGACCAGCAGGCTCCAATGGCCCTGCAAAAGTCGTTCGGCCACATAGGGATTCCAGATCGCCAGC
GTGATCGCGACAAACTGGCCGGCTGCCCCCGCTGCGGGTAGTGCCGTTGCGACCAGTCGGGCCGCGCCCC
AGCCCGCCAGCCAAAGCCCCAGCAGCAGCAGCGCTTTCACCACGACGCCGCCGTCGACGAGGTGTGACGC
CAAAGCGACCGCGAAGTCCTGCGGAGTCGCCCGGGGCGCCGATGTCAGCCCTAGGGCGTTGGCCGACACA
TACGACCGTGGTGTGGACACTGCATCGCGCAGCAGTAGGTATCCGGGCCGCAGTAGCGGCGCGGCCAACA
GCAGCACCAAGACCAGCGCGTACCCCGGTCGGAACCAGCGCACGTCGCCTGATTAGCGCCGCTCGGGCGG
GCCGGGGTCGGGATGCCCCGCGTCCGGCGGTGGGGGCGGCTGCGCCGAACCGAGTCGGGGCGGATCCGAG
CCACTCGGCTCGCGCGGGAAGTCGGGGCGCTGCGTGGGCAGTTTCTCGGTCTCAGCCTCCGCTCCAGGCA
CCGGTTCTTCGAAGCCGCCGCGGCGGTAATCGTGGTCGTCCCGATCCCCGCTGGCAGCCATCAGCGCACC
TTCGGTCCGAAGGCTAAACGACGCGAACAGACCACCGCCGACCAGCGCGACCAAGCCGGCCGCGGTGAAT
GTAATCGGCAGCACCCGCGACCACAGCGCCAGCCGGTCGCGCTCGTCGCGAGCCGCGTTGACCTGGGATT
CGACCGTCTCTTCGGTGGAGGTGACCTGGTAGTCGGCAAACGTGACCTCTGGTTTGAGTGGGTCACGAGC
GAAGTAGTGGTTGGCGCGTTCGGTTTCTTTGACGATGGTGCCGGACACCGGGTCCACCCAGAATGTTCGC
TGCGCCGCGTAATAGCGGGTCATGGTGATTTGCTCGTTCGGATCACCGGGTAGCCCCCACATCGCCGCTG
ATGTGGTGACTTTGCCGTCCTCGTCGCCGGCGTACAGCGACGGGTATTTGAGGGGAGCCACCAGCTTCCC
CTCGGGGGTGTAGCCGACGTTCTGCGTGAAGCGGTATGTGGTTAAACCGTTGACGTCCTCCTCGCCTTCG
TAGTTGGCGTCAAACGCCTTCTGTGCGATGGGGTCGAAATAGGGGTATGTCTTCTTCTCGGTGTGAAACG
GGAACCGGTAAGACAGCCCGTCGTGCCGCAGCGGAATGGCCGTCGGCGGGTTCTCGTCATTGAGGCCCCG
CGGTTTCTGGACGGCGCCGCCGGTGTGGGTGTCGTCGGAGACAGCCATCGCCGTCTTGCGGTTGAGGGTG
ACCGTGTCGACGATCGCCAGCAGCAGCCCGCTGTCCTTCTGCTTGTCGGTGCGCCGGAGCGAGGATCCGA
CCTGAAGTGTGACCACGTCGGCGTTGGCGGGCGATTCGACGGTGACTTGCTGTTGGGACACCAGCGGCAC
GTCCTGGTTGACCACGATGTGCTCGGTGGCTAGCGACGCCGAGTCGAGTGCCGTTCCAGTGCCGTCGCTG
ATCAACGTGGCATCGATATCGAGTGGGATCTCAGCGATCCTGCTGGTGGTATAGGTCGACAGCAGCAGGG
CGGCGATCAGTAGGGCGGCTCCGAGTCCGATAGCGCCGCACGCGGCGAACCGCAACATGACTGCCCGGTT
CACCTGCGCCGCTCTCCCCCGCAAGCGGGTGGTGCCCCCACCTCATCGCTTCGTCCCCCGCAAGCGGGCG
GTGCCCCCACTGCATCGTCGCCGGCGCGGTTCACGTTGCTGTGACCTCCTTATGGTCCATGGACTCGTCG
GTCGGGACCCGCTCCGACCTGACCAAGCGAGGCAAAACCCGTTTGACCCTAACAGCAGAGCGTATGGGCC
CGGCGGACGAATCGGGTGCACCGATTCGCCCGCAAACACCTCACAGGCACACTGTGTTGGTGACCAACGG
CCAGGTGGTGGGTGGGACCCGTGGCTTTCTGCCCGCCGTCGAGGGAATGCGCGCATGCGCGGCCGTCGGC
GTCGTGGTCACTCACGTCGCGTTCCAGACCGGGCACTCTAGCGGTGTGGGCGGGCGGCTGTTCGGCCGCT
TCGATCTGGCGGTGGCGGTGTTCTTCGCCGTGTCGGGATTCTTGTTGTGGCGCGGACACGCCGCAGCGGC
GCGAGATCTGCGGTCACACCCGCGAACCGGTCCGTATCTGCGATCGCGGGTGGCGCGCATCATGCCGGCC
TATGTGGTGGCGGTGGTCGTCATCCTGTCCCTGCTGCCCGACGCGGATCATGCCAGCCTGACCGTGTGGC
TGGCCAACCTGACGCTCACCCAGATCTATGTGCCGCTGACCCTGACCGGCGGCCTGACCCAGATGTGGAG
CCTGTCCGTGGAGGTCGCCTTCTATGCGGCGCTGCCGGTCTTAGCGTTGCTGGGCCGCCGAATTCCGGTC
GGTGCCCGAGTGCCGGCGATCGCGGCGCTGGCGGCGCTCAGCTGGGCGTGGGGCTGGCTCCCGTTGGACG
CCGGGTCGGGGATCAACCCGTTGACCTGGCCGCCGGCGTTCTTCTCGTGGTTCGCCGCGGGAATGTTGCT
GGCGGAGTGGGCCTACAGCCCGGTCGGGTTGCCGCATCGGTGGGCGCGCCGCCGCGTGGCGATGGCGGTT
ACCGCGCTGCTGGGTTACCTGGTGGCGGCCTCGCCGTTGGCGGGTCCGGAGGGCCTGGTTCCGGGCACGG
CGGCACAATTCGCGGTGAAGACCGCGATGGGCTCGCTGGTAGCGTTCGCGCTGGTGGCGCCGCTGGTGCT
GGACCGGCCCGACACGTCGCACCGGCTGCTGGGCAGCCCCGCGATGGTGACCCTGGGCCGTTGGTCCTAT
GGCCTGTTCATCTGGCATCTGGCCGCGCTGGCCATGGTGTTTCCCGTGATCGGAGCGTTCCCGTTTACCG
GGCGAATGCCGACGGTGCTGGTGTTGACGCTGATCTTCGGTTTCGCGATCGCCGCGGTCAGCTACGCCCT
GGTCGAGTCGCCCTGCCGGGAAGCGTTGCGCCGCTGGGAGCGCCGCAACGAACCCATATCGGTCGGCGAA
CTTCAGGCGGACGCGATTGCACCCTGACTCGGCCGGCTGACACCTGGCGGGCACCTAGTCGATCGTGCCC
GCTGGCACGATCCACTGACAGGGCTGACCGGTCACGGCGGCGATGAGATCGAAGTCCGCGTCGTAATGTA
GAACGACCAGCCCGTGTTCCTCGCCGGCCGCGGCAATGAGCAGGTCCGGGATTTTGCGACCGCGCTGACT
ACGCGCAGCGAGTAGGCGCTGGATTCCAAGCGCGCGGCGATGATGCGATGCCGTCGATTCGATGAGGTCG
AACGCGCTCAATGCCACCATGAGCCGCTGCCACTCGGTCTCATTGCGTGCGGAGTACCCGACTTCAAGGT
CGGTTATTTGCGTGCGAGCGACGGCACCGGCCTCAGCCAACGGTTCCACCGCCCGCCGCACGGCGGGCCG
GCTGAGCCTTTTGATCACGCTGGTGTCGAGAAGATATTTCAGCGCCATGCTTCGGCGCGGTCCTCTGGCG
GTGCGGCGGCCAGCGTGTCGAGAGCGGCGGCGACGCGTTGAACTCGCTGAGACGTGGCTTGCCGCAGGGC
CGCGTTGACGGTGTCTTTGATCGTCGTCGTGCCCAATTCTGTACGAGCCATGTTTAAAGCCTGCTCGTCG
ATGTCGACGAGATGTTTCGCCATGAATCGGAGTATATATCAATAAGGAGCCGATATATATGCACAATGCC
AAGCCCATGGCATTCGCCCGGCGCGGCTGTCTCACTGATAGCCGCCCTGCCGCTCGAAGATGCGGCGCGG
GTTGTCGACGAGCATGGTGTGCAGCTGCTCGTCGGTGACGCCGTGCTGCTTCAGTGCGGGGATGACGTCG
TTGTGGATGTGGAGGTAATGCCAATTCGGCATCGCCACCGGCACCAGCTCCTCGGGAAGCGCGTCGAAAT
AGCAGCAGGCGTCGTGTGATAGCACCATCTTGTCGGCATGGCCGCGCTCGCACATTCGGGCCACGATGTT
CACCCGGTCCTGAAACGGTGAGATCACGTCGACGCCGAACCGGTCCATCCCGAGGTAGGAGCCGGCGGCG
ATGAGCTCTTCCAGGTAGCCGACGTCGGTGCTGTCGCCGCAGTGTCCGATAACCACCCGGCTCAGGTCCA
CCCCCTCCTCGGCGAAGATGCGTTGCTGGTCAAGGCCGCGCCGCAGCCCGGCGTGGGTGTGGGTGGAGAT
CGGCGCCCCGGTGCGTTTGTGTGCTTGGGCGACCGCGCGCAACACCCGCTCGACACCAGGGGTGAGGCCG
GGTTCGTCGGTGGCGCACTTGAGGATTCCCGCCTTGATGCCGGTGTCGGCGATGCCGTGCTCGATGTCGC
GGACGAACATGTCGGTCATGATCTCCGGGCCGTCCAGCTGTGCGCCCGGCCCGAGGTAGTGGAAGTAGAA
CGGGACGTCGTTGTAGGTGTACAAGCCGGTGGCCACGACGATGTTCAGCTCGGTGGCCGCGGCCACCCGG
GCGATGCGCGGGATGTATCGGCCCAGCCCGATCACCGTGAGGTCGACGATGGTGTCCACGCCGCGGGCCT
TGAGTTCGCCTAGCCGGGCGATGGCGCCGGCCACCCGCTTGTCCTCGTCGCCCCAGGCTTCCGGGTAGTT
CTGCGCAATCTCGGTGGTCATGATGAAGACGTGCTCGTGCATCAGCGTGACGCCGAGATCAGCGGTGTCG
ATGGGTCCGCGAGCGGTATTTAGTTCTGGCACGTCACTGATGCTAGGCCGCAATCGGTGTCTTGCGGGGC
CGCAGTGCAGTAGCGTCACCCTCGTCGTTGACCGAACCGCTCGGGAGCCAATTCTTATGCTGCTCAACCC
CAACCATTTGACACGCAAATACCCAGACCGTCGCTCCGGGGAGATCATGGCCGCGACGGTGGACTTCTTC
GAGTCCAGGGGGAAGGCCCGGCTCAAGCACGACGACCACGAGCGGATCTGGTACTCGGACTTCCTGGACT
TCGTCGGGCGGGAACGCATCTTTGCTTCCCTACTGACGCCGGCCTCCTATGGCGCCGATGATTGCCGCTG
GGACACCTACCGGATCAGCGAGTTCGCCGAGATCATGGGCTTCTACGGGCTGAGCTACTGGTACCCCTTC
CAGGTGACCGCCCTAGGCCTGGGCCCGATCTGGATGAGCGCCAACGAGGACGCCAAGCGCAAGGCCGCCG
CGGGGCTCGAGGCCGGCGAAGTGTTCGCCTTCGGCCTGTCCGAACAGACCCACGGCGCCGACGTCTATCA
GACCGACATGATCCTTACCCCCAGCGACGGCGGCTGGACCGCCAACGGCGAGAAGTACTACATCGGCAAC
GCCAACGTGGCCCGGATGGTCTCCACCTTCGGCAAGATCGCCGGCACCCCAGAAAGCCAGGAGTACGTCT
TCTTCGTCGCCGACTCCCAGCACGAGCGGTATGACCTGATCAAGAATGTGGTGAACTCGCAGAACTATGT
GGCCAATTACGCGCTGCGCGATTACCCGGTCACCGAGGCCGACATCCTGCATCGTGGCGCCGAAGCCTTC
CACGCCGCCCTCAACACGGTCAACGTCTGCAAGTACAACCTGGGTTGGGGTGCCATCGGAATGTGCACCC
ACGCCCTCTACGAGTCGGTCACCCACGCGGCCAACCGTCACCTGTACGGCACTGTGGTGACCGACTTCAG
CCACGTGCGGCGGCTGCTCACCGACGCCTACGTGCGGCTAATTGCGATGAAGCTGGTCGCCAGCCGGGCC
AGCGACTACATGCGCAGCGCGTCGGCCGCCGACCGTCGCTACCTGCTCTACAGCCCGCTGACCAAGGCGA
AGGTCACCAGCGAAGGCGAGCGGGTCATCACCGCCCTGTGGGACGTCATTGCGGCCAAAGGGGTGGAAAA
GGACACGTTTTTCGAGACCGTGGCTCGCGAGATTGGCCTGCTGCCCAGGTTGGAAGGCACCGTGCACATC
AACATCGGGCTACTCGGCAAATTCATGCCCAACTACCTGTTCGCTCCCGACTCCACGCTGCCGGTCATCC
CGCGTCGCGACGACGCCGCCGATGACGCGTTCCTGTTTGCCCAGGGACCCACCGGGGGCTTGGGTAAGGT
GCGTTTCCACGACTGGCGCGCGTCATTTGACACCTGCGCGCATCTGCCTAATGTCGCACTGCTGCGCGAG
CAAGTCGACGTGTTCGCCGAGCTGCTGGCCAGCGCCACCCCGGACGCGGCACAGCAGAAGGATATCGACT
TTGCCTTCGGCGTGGGACAACTCTTCGCGAACGTGCCCTATGCCCAGCTCATTTTGGAGGAGGCCCGGCT
ATCTGGTGTCGACGAGGCCTTGATCGACGAGATCTTCGGCGTACTGGTTCGGGACTTCAACACCCATGCC
GTCGAGCTGCACGGCAGGTCCGCCACGACAGCCGAACAGGCTCGGTTCGCCATGCGAATGGTCCGTCGGC
CGGTGCACGATCCCGCCCGCTACGACCAGATCTGGAAGGACCACGTGCTCGCGCTCAACGGCGCATATCA
AATGGCACCATAGTGCGCCGCGTCGAGATCGACGCTGCCGTGTTGCCCACTCGCACTTTCGCGCGCTGGT
GTCAATCTCGACGCCAGCCTTGACCGTGATGCAGCGCACAGTAGAATGACCAGTGGTCACCAACGCAAGG
AGGCCCCATGCCGACGGTGACGTGGGCGCGTGTCGATCCGGCTCGCCGTGCCGCCGTGGTGGAAGCCGCC
GAGGCTGAGTTCGGTGCGCACGGATTCTCCCGCGGCAGCTTGAACGTCATAGCCCGGCGTGCCGGAGTCG
CCAAGGGCAGCCTGTTCCAGTACTTCGCGGACAAGCGCGACCTCTACGCGTTTATTGCCGACATCGCCAG
CCAGCGAGTCCGCTCCTACATGGAGGACCTGATCCGCGAGCTGGACCCGAACCGGCCGTTCTTCGAATTC
CTCACCGACCTGCTCGATGGCTGGGTCGCCTACTTCGCCGAGCATCCTCGGGAACGTGCGTTGCATGCTG
CGGCGACCCTGGAGGTCGACACCGATGCCCGCATCAAGCGTGCGCAGCGTCCTGCACCGCCACTACCTGG
ACGTGCTACGGCCGCTGGTGCGCGACGCGCACGCGCGGGGCGACCTGCGCGCAGATTCCGACACCGGTGC
ATTGATGTCGCTGCTGCTGCTGATCTTTCCGCACCTGGCGCTGGCTCCATACATGCGTGGTTTGGATCCG
ATCCTGGGCCTCGACGAGCCCACACCTGAGCAGCCCGCGCTGGCCGTGCGCAGGCTTGTCGCCGTGCTGG
CGGCGGCCTTCGATGCCCAGCACCCCGCGACCAACTCAGCCCAGACCCGATCGGAGGAGATCACATGACA
CGCACACGTTCGGGCTCGCTCGCCGCGGGCGGACTCAACTGGGCGAGCCTGCCACTGAAGCTGTTCGCCG
GGGGCAACGCAAAGTTCTGGGATCCGGCCGACATCGACTTCACGCGCGACCGGGCGGACTGGGAGAAGTT
GTCGGACGACGAACGTGACTACGCCACCCGATTGTGCACCCAGTTCATTGCCGGCGAGGAGGCGGTGACC
GAGGACATCCAGCCGTTCATGTCCGCGATGCGGGCCGAGGGACGGCTGGCCGACGAGATGTATCTGACGC
AGTTCGCGTTCGAGGAAGCCAAACACACCCAGGTGTTTCGCATGTGGCTGGATGCCGTCGGAATCAGCGA
AGACTTGCATCGCTATCTCGACGACTTGCCCGCCTACCGCCAAATCTTCTACGCGGAGTTGCCGGAGTGC
CTCAACGCATTGTCGGCCGATCCCTCACCGGCCGCCCAGGTCCGGGCGTCGGTCACCTACAACCACATCG
TGGAAGGCATGCTGGCGCTCACGGGCTACTACGCCTGGCACAAGATCTGTGTGGAACGCGCAATCCTTCC
CGGCATGCAGGAGCTGGTCCGGCGCATCGGTGACGACGAGCGACGCCACATGGCTTGGGGCACCTTCACC
TGTCGGCGCCACGTCGCCGCCGACGACGCCAATTGGACGGTGTTCGAAACACGGATGAACGAGCTCATCC
CGCTGGCGCTGCGCCTCATCGAGGAGGGCTTTGCGCTGTACGGCGACCAGCCCCCATTCGACCTGTCCAA
GGACGATTTCCTGCAATACTCGACCGACAAGGGAATGCGCCGGTTCGGCACCATCAGCAACGCCCGCGGC
CGGCCGGTCGCCGAAATCGACGTCGACTACTCGCCCGCGCAGCTGGAGGACACCTTCGCCGACGAGGACC
GGCGCACCCTGGCAGCGGCCTCGGCCTAGGCCTGGCGAGCAGACGCAAAATCGCCCAATTTCGTGCCGAA
TTGGGCGATTTTGCGTCTGCTCGCCAGGGGAACGCTAGGCGATCCAGACGGTCTTGATGTTGCAGAACTC
GCGTATCCCGTGTGCGGACAGTTCCCGGCCATAGCCCGAGCGCTTGACCCCGCCGAACGGCAATTCGGGA
TAGGACACCGTCATGCCGTTGATAAAAACCTGGCCCGCCACGATGTCGTCGATGAAGCGTCGTTGCTCGG
TCTCGTCGCGGGTCCAGGCGTTGGATCCCAGCCCGAAGGTGGTGGCGTTGGCGATCTCGACGGCCTCGTC
GATGTTCGCCGCGCGGAACACCGAGGCGACCGGACCGAAGACCTCCTCGGTGTAGAGAGCCATGTCCTTG
GAGATGTCGGTGATCACGGTCGGCGGGTAGAACCAGCCCGGCCGGTCGAGACGCTTTCCGCCGCACCGGA
TCACCGCGCCCGCCGCGGCAGCATCCTCGACTTGCTTGGCAACCTCGTTGCGGCCCTGCTCGGTGGCCAG
CGGGCCCACGTCGGTGTCCGGGTCGGTCGGGTCGCCGACCCGTAACGCCGCCATCCGCGCGACGAACTTG
TCGACGAAATCGTCGTAAATGTCGGCGTGGACGATGAACCGCTTGGCGGCGATGCAGGATTGGCCGTTGT
TCTGCACCCGGCCGGTGACGGCGGTGCTGACCGCGGCGTCCAGATCGGCCGACGGCATAACGATGAACGG
GTCGCTGCCGCCGAGCTCGAGCACGGTCGGCTTGATCTCGTTACCGGCGATAGCGCCCACCGATTGGCCG
GCCGGCTCGCTTCCGGTCAGCGTGGCCGCCGCGACCCGGGGATCACGCAGGATGGCTTCGACGGCTCCCG
AGCTAACAAGCAACGTCTGGAAGCAGCCGTCCGGGAAGCCGCCTCGGGCGATGACGTCGGCCAGGTACAG
CGCGCATTGCGGCACGTTCGACGCGTGCTTGAGCAGGCCGACGTTTCCGGCCATCAGTGCCGGTGCGGCG
AACCGAACCGCTTGCCACAGGGGGAAGTTCCATGGCATCACCGCCAGGATCACCCCGAGCGGCTGGTATC
GGCCGTAGGCCGCCGACGCCCCGACCTTGGCCGCATCGGCGGGTTCGTCGGCCAGCAACGCCTCGGCGTT
TTCGGCGTAGTAGCGAAAACCCTTGGCGCACTTCAGTGCCTCGGCTTTGGCCGCGGCCAGCGTCTTGCCC
ATCTCGAGCGTCATCATCGCGGCGGCCTGGTCGGCCTCGGCTTCCAGCAAGTCGGCGGTGGCATTGGCCC
ACCGGGCGCGCTGGGCGAAGCTGGTCTGGCGGTAGTCGGCGAACCGCCGGTGGGCCCGGGCTATTGCCGC
GTCGACTTCGTCATCGGTCGCCGCAGTGAATGTCTTGACTGTTTCGCCGGTAGCCGGGTTGATGGTGGCG
ATGGGCACGCTGACATCCTTTGCTGGGTGGGTTTGCACAAATCGTCCGGTGTCCAGCCTGCCACTAACGT
GGCCAGCGCTCCCGAGCAGGAGGTGTCGGGGCCTCCTATCGGCTGGGGTGGGCTCTATCACGGGCAGGAC
CAGCGTGGCGGAACATGTCACCGATCGCATGTTCGTCGGGAGCTAATCGGCCCGTTCAATCGGCCGGTGG
CGAGGCGACTTTGCGTAGCGACATCGGCGGGACGTAGCGCCCGATCAGCGTGCGGTGCCACCAGGCTCGG
TCCCGTCGCAGCTCGGCCACGGTGGTGAAGCGGTACTGATACAGCTGCGCGCGCACATACCGAGGCGGAG
ATTGCGGGAAAGGATTGTGGCGCAACAGCTTCAGCGTCGCAGGATCATTGCGCAGCAACCGGTTTAGGAA
TGGCGTCATCCACGGTAGTGCGTAGCCCGGTGAGATGGCGGCGAACCACATGAGCCAGTCCAGCCGCAGA
TGGTAGGGGGCCCATTGCCGCGGCAGCCGGCGCGGATCACCGGGCTTGCCCTTGAATTCGTATGCTTTCC
AGACGGTTTGTTCGGTAATCGGTGACTCGTCGGTCCCTTCGATTACCACTTCCCGGCGGGTGCGGCAGAT
GCTGCCGAACGCCCCGTAGGTGTTGACCAAATGAAAGGGGTTGAACGACATGTTCATTCGTTGATGAGAG
GACAGCAGATTGCGTGCCGGCCAGTAGCTCAGCAACAGCACCGCCGCGGTGAATACGACCACGAGGCCGG
CGAACCACTGCGGCGGTGCCGACAGCGCCGGCTGGGCCGGCATCGGCAGCAGCGCCGCGGCCGAAGATGT
GTCGATCGCGCTGCACGCCAAGAGGATGGTCAGCCAATTGAGCCAGGAGAAATTTCCCGATGCCACCAGC
CATAGCTGGGTAACCACGATGATCGCGGCGGCGATGCTGGCTGCGGGCTGTGGTGTGAACAACCCAAACG
GCACCACGAGCTGGGCGAAATGGTTGCCCGCCACCTCAATCCGGTGCAATGGCTTAGGCAGGTGATGGAA
GAACCAGCTCAACGGGCCCGGCATGGGCTGTGTTTCGTGGTGGTAGTACAGGCACGTCAGACTGCGCCAG
CACGAGTCGCCGCGCATCTTGATCAATCCGGCACCGAATTCGACCCGGAACAGCAGCCAGCGCGCCAACA
ACAACGTCAGAATCGGCGGGGCGGTGCGCTCGTTTCCGAGGAAGATCATCAGGAAGCCGGTCTCCAGCAG
CAGCGACTCCCAACCGAATGAGTACCACGCCTGCCCGACGTTGACGATGGACAGGTAGAGCACCCACAGC
GTCAGCCAGATCAGCATCGTGGCCCACAACGGCACGAAGGAGGCCGCACCGGCGACGACGGCTGCCGACA
ACACGGCACCCAACCAGCAGACCCCGGCGAACACCCGATCGGAATAGCGAAAGTGAAAGATGCTCGGTGT
TCGCCAGAAGGACTGTCCAGCCAGATACCGCGGCACCGGCAGCATGCCGTGCTCTCCGATGAGGGGCCGG
AACTGCTGTGCGGCCGCGACGAATGCGATCAGATAAATAATCGCCGTGCCGCGCTCCAGCGCCAGTCTGC
CCAGCCAATATTCGGGCGCTGAAAACCATCCCATGGCCGTTACTCCTTGGACACGGCGTTCACACCAACT
ATTGCATGCGGTCTTGACCACGAGACTCTGATGTGGCGACCACCGATGCCGCCACCACGGAAACCGAAAT
CAGTGCCAGCAGTTGCACACTGGCCCAGTTCCCGGCGTATCCGTCGACCGACCGCCACGGATGCCGGGAC
AGCGCAGCGCCGGCCAGGATCAGCCCGCCCGCAGCCAGTCCGACGGTGACCCGGTCACGTAGTCGCTCCC
GGCGGCGCAGTGCATACCGCACACCGAGGGCCGTGCCCATCACCATGACCCCGGCGATGCTGGCGATCAC
CGCCCCGGCCGCCAGCACCCCGGCCGCCGCCCAGGCTCCGGGCCTCCAGGGTGGTGTGGGCCGGTCGGCG
AGCTGCCGTCGCCCGGTCCGCCAGAACGCCAGCAGAGCTAGCAGGGGCAGCAGGGCCAGCCCTATCGCCA
GGCTCGCCCGATACAGCGAGTTCGGTGCGAATGTCAGCGTGATGGTGCCGGGGTTCCCGGCGGGCACCAC
CCAGGCCTGCTGCCACCCGTTGACGGCGATCGGTGTCAGCCGGGCCCCGGTGCTCGTGCGGGCCACCCAG
CCCGAGTTGATGCTTTCGGGTACCACCAGCACCCGGGAAGTGGCCGACTCGGGAACCCGAACTTCGCGGT
GGGTGGGACCCCACGCACCCGTTTCAGCAGAAGTAACTGTCGCGCTTGACAATCCAGCACCGGGAGTTGA
CAACTGGGCACCGTCGACCACGAACGCGGCGCCGGGGCTGATCAGCAATTCCTGCTGTCCCGCCGGCAGC
GCTATCGGCTCGCGTTCACACGGGAGCGCGGCGACCGGTTCACCGTCCAGCAAGGCGCCCACCGTGGTTC
GGATCGAGGTGTGCACGAACCGGCCCGCGACGGCGACGACCGGGCCGTGATCGCAATCCACGGTGAGCGC
ACGCGCGCGGTTGCGGGCGGCGTCGGCCGGCGCAATCGGGGCGCCGCCGGCGCCAAGCACCACCACTTCG
GCCAGCCCCGGCGGCTTGAGCTGGTCGAAGCCCAGCGCGTTGCGATCGATGACATCGTCCCAGTCCAGCA
GGCTGACCGACACCGTGTCGGTCACCCGGGGATGCAGCCATAGCGTCGTTAGCTCGCCGACCTGCAGTTG
TCGGACCTGGGGGCCGTCGCCCAGGTTGATGGCCACCACCGTCGGATGGGCCGGCAACATCGACCGGCTG
GCGGCCAGCCGCAGCCCGGTCACCACGGTGGGCCGCGGCAGGGTCAGCGTCAGCGTCGGCGGGGTTTTGT
GTTGCACCACCCGCTGCGGCGCGGTCCAGGCGGTGGCCGGATCGCCGTCGGCGGCCGCGTACGCCGAGCC
GAGGATGTCGACAAGGTCGGAATCACCGCTGGCCCGGGTGGTGGAAGGCGCGGCGATCAAGTCGGCCAGC
TTCGGGCCCTGCCGTGGTCGCACCCACACCATCGGGGTCACCGACACCGGGCGGGGTACGGTCAGTGTGC
GGCTGAGATTGGCCGGTTCCTCGGGTGCCAGGGCCATCGAGGCGGCGCAGCGCACGCCGTCGGGTCCCGG
GGCGCAGCCCGGTCTGCCCAGCAGTTCGGATCCCAGGTCCCAGCCCGCGATCGCCGAACCCGGCGGCGGC
CCGGGCACCAGCACGGTGTGTCGCAGCTGAACCGGATGGGCGAAACCGGACGCATCGTATTGGGTGATGG
CCAGATCGGTGATGCCGAACTGCACACCGGCCGACCCGTCGTCGGTGGCGGCCGCGGTAAACCGCACCCA
GGGGGTTTCGCCGTAGGGCAGTGCGGCGGTGAGCGGTTTGCCCGCCTCATCGAACCGCAGGGTGGTGCTG
CCGTTGACGGTCTCGATCAGGATGCGTCGGACCTGGGCGCCGACCGCGGTCGCGCTGGGTGTCAGGGTGA
CGACGGCATTGGTCACCGGACGGTCGAAATCCACCTGCAGCCACTGCCCAACGGCGGCCTGCAGCGCGTT
GGACACCCAAGCGGTCGCCGGGTCACCGTCGACGGCGGCCGCGGGTGCGCTCGCCGGGGCGACGTCGGGC
ATGGCGGTGGCATCCGCCGAGGAGCTCGACACGGTGATCCGGCCGCCGGTCCATCCACCGACGACCGGCT
CCGCGCCCGGCACCGGGTAGTCAGGCACCCGGTTGTAGGTGTGCCGGGCGTCGCCGGGTGCCCGGATCGC
CGACGAGTGGTGGTCCACCCGGCCGTAATCGGTCTCGCGGGCCACCGGGGTGTCGGTGACGGCGACCTGG
GGCACCGGCAAGCCGGCAGCTCGAGCGTCCGCGGTCATCAGCACCGGACCCAGCGGGGGCTGGCCCTGCA
GCCGGCGTCGTTCGTCCAGACGCAGCAGGACCTCGGGTCCGCCGTCGACGCGGGCGAGCTGGTCGGTCGC
GGCGAAGTAGGGCGCACCGGGGTTGGCGGGCGCGCTCACCCGGTAGATCTCAATCGCGGGATATCGGGGT
CGCAGGCCGCTGTCGTTGACGAAACCCGCCAGCGGATCAGGACCCACCGGCGCGCCGAACTCCGCCAGCT
TCGCTAGCCCGGGCGACCCTGCGATGCTACGGTGCAGCAGAATCGGTCGTGCCGAGCGCGACGTCTCGGG
ATCCAGATCGTTGCGTACCAGCACATAGGAAATGCCTTGGCGGGCAAGGGTATCGGCCAGCCCCGCCGAC
GGTCGTCCGGCGGCGAACAGGCGTTGCACGGAGTCCAGCGCTCGAATGGTCTGCGGCGGGGTCAGCGGAA
TGGAGTCGCGCACGCCCCACGGGCCGTCGCCGAGCACCTGCAGCGGCTCGTCGTGGCTGGTGCCCCACAC
CTGGGTGGCGAACGGGGCGCCCGGGACCACCAGCACCCGCCCGGGAGTGGGCGTCGCGGCATGGTGTGTG
CGCAGCCAGTCGGCGGCCTCCTGCCAGTACTGGGGAAGCGCACCGAACGTGCCGGGCGGGGCGACCCGGC
CGGTCCACGCCAGCGAGGTGCTGACCATCAGCGCGGTCAGGGCTACCACCGCCACCGCTACTCGCTTGTC
CCGCTCGGGGTGCGCGAACGCGCGCAGCCACGCCGGCCTCGGCGCGCTGCCTGGCAGCGGAACTCGGCTC
AGCAGCTGCGCCAAGCCCAGCACCAGGGGCAGCCGGATCACCGGCCCCACCTTGTGTACGTTGCGCAGGG
GGGTGCCGGCGGCGTCCAGGAACGCCTGCACCGGGTGGGCGACCGGCGAAGCCAGCCCGCCGCGGTGGCC
GACGGCCAGCAGCACCACCCCGACCAACAGCATCGTCACCAGCCGGCCGCGCGCCGGCATCGCCGGGCTA
GTCAGTCCGGCCAGCCCGGCCGCTGCGACCAGGCAGGTGCCCAGGATGGCCGCCGATCCGGTGACCAACG
GCGCGCCCGCGGTCGCGTTCGGCGCCACGAACGGCGTCCAGCTGTCGGTGCCGCGCAGCACCTCCACCAG
CGAGGACCATTGCGTGGTCACGCCGGAAGATTCGATGAAGTCCAGAAACGGCGGACTGACCCCGTGCAGC
TGCGTCAGCGCCATTACCCACCACAGTGTCGCCAGGGCCATCGCCAACAGCCACCACGCGGTGTAGCGCC
ACCACAACCGATTCGGCCGGTGACAGGCCCACCAGATCACCGCCGGCAGGCAACCGGCCAGCGTCGCGAT
GGCGTTGACCGCGCCCATCAGCGCCACCGCCAGCCCGGCTTGGGCGGCCAGCGCGCGCACCGAGCGGCCA
GAAGTCCCCCGCAGCGCCAGGATCGTGGGCAGCAGCACCCACGGCGCCAGCATCATCGGCAAGGTTTCCG
ACGAGATCGACCCGAGTGTGGTCAGCACCCGTGGTGACAGCGCGAACGCCACGGCGCCGACCACCCGCGA
GGACGGGCCGCCGACGCCCAGCGCCTCGGCTACCCGCAGCAGGCCCCAGAAGCCGACCGTGAGCAACACC
GCCCACCACAGCCGCTGAGTGACCCAGCCGGGCACTCCCAGCAGGTGACCGATCACGAAGAAGGTGCCGT
GCGGAAACAGATACCCGTAGGCCTGGTTCTGCGCCTGCCCGAACGGCAGGTCGCTGTTCCACAGGTTGGT
CGCACGCGCCAGGAAGCGCAGCGGGTTGGCGGTGAGGTCCAGCTTGGTGTCGGGGGAGACTTGTCCGGGG
GATTGGGCGAACGTCAGCGCCAACGCTACCGCGCCGACCACCGGCAGCCATTTGCGAGACAACGGCGCCA
CCTGCGACCCGGAGGCCGCCTCAGCCTGCGGCGCCCGGGTCGCGGGGCTAGCTACGGTTACCGTACTCGA
CCCGGTTGAGCACTGATGACGACGGATCGCCCCCGGGGAGTGGCGGTTTCTTGTCCTGCTGCACCATCAG
GGTCACTCCGAAGATCGCGGCCGCGCCCAGCAACAGACCAACCACCACGCTTGCGGCGGCGGGCGCGACG
ATCCGGTTCATCGGTGGCTCCTCGACGGCTGTGGGTGCGGCTTGAGAGGCTAGAGGCAACTTAGCAGAAG
CGTGGGCCTGGCCCCCCAACCCGGAGCGTATGCGCCACCGTGACAGCATGTCCGGATGGCTTTTCCACGC
ACACTGGCGATACTCGCTGCGGCAGCAGCGTTGGTGGTGGCCTGCAGCCATGGCGGCACACCCACCGGAT
CGTCGACGACCTCCGGCGCGTCGCCCGCAACTCCGGTAGCCGTTCCCGTGCCCCGGAGCTGCGCCGAGCC
GGCGGGGATCCCGGCGCTGCTGTCCCCCCGTGACAAGCTGGCCCAGCTGCTGGTGGTCGGCGTGCGAGAT
GCTGCGGACGCCCAAGCCGTGGTCACCAACTACCACGTCGGCGGCATCCTCATCGGCAGCGACACCGACC
TGACGATTTTTGACGGCGCGCTGGCCGAGATCGTTGCCGGCGGGGGTCCGCTGCCGCTGGCGGTGAGTGT
CGACGAGGAAGGCGGGCGGGTGTCCCGGTTGAGGTCGCTGATCGGCGGTACGGGGCCGTCGGCCCGCGAA
CTGGCACAAACCCGAACCGTCCAGCAGGTGCGCGACTTGGCTCGAGACCGCGGCCGGCAGATGAGAAAGC
TGGGTATCACCATCGACTTCGCCCCGGTGGTCGACGTCACCGACGCCCCGGATGACACGGTGATCGGGGA
CCGGTCGTTCGGCTCGGATCCGGCTACGGTCACCGCGTATGCCGGGGCGTACGCGCAGGGTCTGCGCGAT
GCCGGGGTGCTGCCGGTGCTCAAGCATTTCCCCGGTCACGGGCGTGGCTCGGGTGATTCGCACAACGGGG
GTGTCACGACACCACCGCTTGATGACCTGGTGGGCGATGACCTGGTGCCCTACCGAACGCTGGTGACCCA
GGCGCCGGTCGGTGTGATGGTGGGTCATCTGCAGGTTCCTGGGTTGACCGGCTCCGAGCCGGCCAGTCTG
AGCAAGGCCGCGGTGAACCTGCTGCGCACCGGCACGGGATACGGCGCACCGCCGTTCGATGGTCCAGTGT
TCAGCGACGACCTCTCTGGTATGGCCGCGATCTCAGACCGGTTTGGCGTCAGCGAGGCGGTGTTGCGCAC
CTTGCAAGCCGGTGCCGATATCGCACTGTGGGTTACCACCAAAGAGGTGCCCGCGGTGCTGGACCGCCTG
GAACAGGCGCTGCGCGCCGGTGAATTGCCGATGTCGGCGGTCGACCGGTCGGTGGTGCGGGTGGCGACCA
TGAAGGGGCCCAACCCGGGGTGTGGCCGTTAGCGATGTGCGGCTGGCGCCCCACTGCTTACCGTAGGGTT
AGATAGACGGGCTACAGGGGCCCAAAAGGGGCTGGCGATGGCAGGTGGTACCAAGCGACTACCGCGTGCT
GTCCGAGAGCAGCAGATGCTCGATGCCGCCGTGCAGATGTTCTCGGTTAACGGCTACCACGAGACCTCGA
TGGACGCGATCGCTGCCGAGGCGCAGATCTCCAAGCCGATGCTGTACCTGTACTACGGCTCCAAGGAAGA
CCTGTTCGGCGCCTGCCTGAACCGTGAGATGAGCCGGTTCATCGACGCGTTGCGTTCCAGCATCAACTTC
GACCAGAGCCCGAAAGACTTGCTGCGCAACACCATCGTGTCGTTCCTACGCTATATCGATGCCAACCGGG
CGTCGTGGATCGTGATGTACACCCAGGCCACCAGCTCCCAAGCGTTCGCGCACACGGTGCGTGAGGGGCG
CGAACAGATCGTCCAACTGGTGGCCGAGTTGGTGCGGGCCGGCACCCGCGGCCCGCTTACGGACGCCGAA
ATCGAGATGATGGCCGTCGCGCTGGTGGGCGCCGGCGAGGCAGTGGCCACCCGGCTCGGTATCGGTGACA
CCGACGTTGACGAGGCGGCCGAGATGATGATCAACCTGTTCTGGCTCGGCCTCAAGGGCGCGCCGGTGGA
TCGGCTCGAGACCGGGCACTGACCTGCGCGGTATCGGCCACTGAGATGTGGGTGTATTTTAGATGCAGAT
GTAAATTCGATGTATGATTCGAACGCAAGTCCAGCTCCCAGATGAGCTTTACCGGGACGCCAAGCGGGTC
GCGCACGAGCACGAAATGACCCTTGCCGAGGTCGTTCGTCGCGGGCTGGAGCACATGGTGCGGATCTATC
CGAGGCGCGATGCGGCGTCCGACACCTGGCAGCCGCCCACGCCGCGTCGACTCGGTCCGTTTCGTGCGTC
CGAAGAAACGTGGCGCGAGCTCGCCAACGAGGCGTGAGTAGCCCGTGCTCTCGATCGATACGAATATCCT
GCTGTACGCGCAGAACCGGGATTGCCCCGAGCATGACGCCGCCGCCGCCTTCCTCGTCGAGTGCGCTGGT
CGAGCCGACGTCGCAGTCTGCGAACTCGTGCTTATGGAGCTGTATCAATTGCTGCGGAATCCTACGGTGG
TGACGCGACCGCTCGAGGGCCCCGAGGCGGCGGAAGTCTGTCAGACGTTCCGTCGCAACCGGCGGTGGGC
GCTCCTCGAGAACGCTCCGGTCATGAACGAGGTGTGGGTGTTGGCGGCCACGCCTAGAATTGCTCGCCGG
CGCCTATTCGATGCCCGGCTGGCACTGACCTTGCGCCATCATGGTGTCGACGAATTCGCCACTCGAAACA
TCAACGGCTTCACCGACTTCGGCTTCTCACGCGTGTGGGACCCGATAACGTCGGATGGCTGACCACGCCG
GGCCGATCCGCGTGGCCCCGGCTATAGACCCCGCACGGTAGCGGTCAGGTGGGGGTATCCCTTGGCCATA
TTGCGCAGCGTGAGATCCCAGCCGCCATCGCCTTCGGCGACGTAGAGTCCCGCGGTGGCCGGCAGCAGCA
CCGGCTTGGCGAACCGAACCGAATAGCGCACCGCGTCCGGAAAACGGGCTTCGATATTCGCCAATACCGC
CGCGGCAGTGAACATCCCGTGCGCGATGACGGTGGGGAAGCCGAACAGTTTCGCCGCGATCGGGTTGGTG
TGGATCGGGTTGTGATCGCCGCCGACGGCGGCATAGCGGCGGATCTTCGCCGGGGTGATCCGCAGGACCG
CGGCGGGCGGGGGTAGCTTGGGCTTTTTTTGCGGCGGCGGTTTGGGTTCGCCGGACAAGCTGGTGCGTTG
TTGATGCAGGAACGTCGTCACCTGGTGCCAGGCGACATCGTTGCCGACGCTGACGTTGGTCACCAGATCG
ACCAGCAGGCCCCTGCGGTGTTCGCGCAGATTCTCCGCGCGCACCCGCACGCCCACCGCGTCGGTGACCG
CGATCGGCCGGTATTGCGTGATGTGGTTCTCGGTGTGTATCGCTCCCATTGCGGCGAACGGGAAGTCGAA
GCCGGTCACCAACGACATCACCGATGGAAAAGTCAACGCGAACGGATAGGTCAACGGCACCTGGTTGCCG
TAGCGCAGACCGGTGACCGCCGCGTAGGCCGCGACGTTGGCGGGGTCGATCGGCAGCTCCTCGACGGTCA
CCGTCCGGTTGGGCAGCTGGTCTGTCCGGGGCACCACGGGTAGCGCCCCGGCCGCCGCGCGCAGCAGGTT
CTTCAGGCCGCTGGGTTGAGTCACTACTGTCCCCTCACGCGCCGATCATGGCCTGGCCGCAGACACGAAT
GACGTTGCCGGTCACCGCGTTTGACGCCGGGCTGGCGAAGTAGGCGATGGCCTCGGCGACGTCGACGGGC
TGCCCGCCCTGCAGCAGCGAGTTCAGCCGGCGGCCTACCTCACGGGTGGCCAGCGGGATGGCGGCCGTCA
TCTGGGTTTCGATGAATCCCGGTGCCACGGCGTTGATCGTGATGCCTTTCGCGGCCAGGCCGGGTGCCAG
CGCCTGGGTGATGCCGATCATCCCGGCCTTGGTGGTGGCGTAGTTGGTCTGGCCGCGGTTGCCGGCGATG
CCGGCGATCGACGACAGCCCGATCACCCGACCACCCTCTCCGATGCTGCCGTTGCCCACCAGACCCTCGG
TGAGCCGCAACGGGGCAAGCAGATTGACAGCCAGGACGGCGTCCCAACGCGCATCGTCCATGTTGGCCAG
CAGCTTGTCACGGGTGATGCCGGCGTTGTTGACCAGGATGTCGGCCTTGCCACCGTGGTGGTCGCGCAGG
TGCTCGCTGATCTTGTCGACGGCATCGTCGGCGGTGACGTCGAGCCACAGCGCGGTGCCGCCCACCTTGC
TGGCGGTTTCGGCCAGGTTCTCGGCGGCGGACTCCACATCGATGGCGACCACGTGGGCGCCGTCGCGAGC
GAACACCTCGGCGATGGTTGCGCCGATGCCGCGGGCCGCGCCGGTCACAATGGCGACCTTGCCGTCCAGC
GGCTTCTCCCAGTCGGCCGGCGGTGTGGAATCGTCCGCCCCGACAGAGAAGACTTGGCCGTCGACGTAGG
CCGACTTGGCCGACAGCAGGAATCGCATGGTCGACTCGAGGCCGGTAGCTGCGGGCTTGGCGTCCGGCGA
CAGGTAGACCAACGCCGTTGTCGCACCGCGGCGCAGTTCCTTGCCCAGCGAGCGGGTGAAGCCCTCCAGC
GCGCGCTGCGCGATCCGCTCGTTCGTGCTGGCGGCCGCTTCGGGTGTGCCGCCAACAACCACCACGCGCC
CGCAACGGCCGAGATTGCGCAGTACCGGAGTAAAGAACTCGTGCAGCCCCTTGAGCCCGGCCGGCTCTGT
GATGCCGGTGGCGTCGAAGACCAGCCCGCCGAACGAGTCCGCCCAGCGCCCGCCCAGGTTGTTTCCTACC
AGGTCGTAGTCCTTTTCGAGTGCCGCGCGCAGTGGTTCGACGACCCTGCCGGCCCCGCCGATCAGCAGCG
ACCCGGTCAGTGGCGGTTCGCCTGCTCGATAGCGGCGAAGCGTCTCGGGTTGCGGAACACCCAATTGCCT
GGCCAAAAACGATCCTGGACCGGAGTTGACAACCTGCGAGAACAGATCGGACGAACGCTTGGGAGCCACT
TCAGCTGCCTTCCGTATCGTGTGGGGGTCGGGCGCGCCAATACACGTAACCGTATCGAGGACTAACTTAC
TTCAGAGTAAGAACAGTGGGTAGTATGGCCCTCAACGGCCGATCCCCCGAACTGATCAACGGAGAAAACA
GTGGCCCCTGCTGCTAAGAACACTTCACAGACCAGGCGGCGAGTCGCCGTACTGGGCGGCAACCGCATCC
CGTTCGCCAGATCGGACGGTGCCTACGCGGATGCGTCCAACCAGGACATGTTCACCGCGGCGCTGAGCGG
CTTGGTGGACCGATTCGGACTCGCCGGCGAGCGGCTGGACATGGTGGTGGGCGGTGCGGTGCTCAAACAC
AGCCGCGACTTCAATCTAATGCGCGAATGCGTGCTGGGCTCCGAACTCTCGCCGTACACGCCGGCGTTCG
ACCTGCAGCAGGCCTGCGGGACGGGCCTGCAGGCCGCGATCGCGGCCGCCGACGGCATTGCCGCCGGGCG
GTATGAGGTGGCCGCCGCTGGCGGGGTGGACACCACCTCGGACCCGCCGATCGGCCTGGGCGACGACCTG
CGCCGCACCCTGCTCAAGCTGCGCCGATCTAGGTCCAACGTGCAACGCCTCAAGCTGGTGGGCACGCTGC
CGGCCAGCCTGGGCGTGGAGATCCCCGCCAACAGCGAGCCGCGCACCGGGCTGTCGATGGGCGAGCACGC
CGCCGTCACCGCCAAGCAGATGGGCATCAAACGCGTAGACCAGGACGAGCTGGCCGCCGCCAGCCATCGC
AATATGGCCGACGCCTACGACCGGGGTTTCTTCGACGACCTGGTCAGTCCGTTTTTAGGGCTGTACCGAG
ACGACAATCTGCGGCCTAACTCCAGCGTCGAGAAACTGGCCACGCTGCGTCCGGTCTTCGGAGTGAAGGC
CGGTGACGCGACGATGACGGCCGGCAATTCGACTCCGCTGACCGACGGCGCCTCGGTGGCATTGCTGGCC
AGCGAACAGTGGGCGGAGGCACACTCGCTGGCTCCGCTGGCCTATCTCGTGGATGCCGAGACCGCCGCGG
TCGACTATGTCAACGGCAACGACGGCCTGTTGATGGCGCCGACCTACGCGGTACCCCGGCTGCTGGCCCG
TAACGGGTTGAGCCTGCAGGACTTCGACTTCTACGAAATCCACGAGGCGTTTGCCTCCGTGGTGCTCGCG
CATCTGGCGGCGTGGGAGTCCGAGGAGTACTGCAAGCGGCGGCTGGGCCTGGACGCCGCGCTGGGGTCGA
TCGATCGGTCCAAGCTCAACGTCAACGGGTCGTCGTTGGCCGCCGGGCACCCCTTCGCGGCGACCGGTGG
GCGGATTTTGGCGCAGACCGCCAAGCAGCTCGCCGAGAAGAAGGCGGCGAAAAAAGGCGGCGGACCGCTG
CGCGGGCTGATTTCGATCTGCGCGGCCGGCGGCCAAGGTGTGGCCGCGATTTTGGAGGCCTGACGCTGAC
GGCTCGGTAAGTGCCTCGCGGGAAGTCCCGAGTGGCCGGTGGGCCGCCCAAAGAAATGTGTTGCGGGTGG
TTTGCGCCCTGAGCAGATGGGTACCCGATCACTCGGATAGCCCCGTGTTGTTGTCTGACCCCCGACCCCG
ACGGCAATGCGGGGCAATCCCCTGGAAAGGGCCGCCGCTGGTGGGAGGGGACCCAGCGGCGGTCTTTTGG
GCTTGCCCCATCGTTCGTTGACTCTGCGTCCACCACGCAAAAGTGCGAGTAACCCGTCCGGTGGACGCAG
AGTCAACAGATAAGGATCAGAACGCGGCCTCGTCGAGTTCCATGATGTCGTTGTCCAGCGTCTCGATCAC
CTCGCGGGTGCTGGTCAACAGCGGCAAGAAGTTCTTCGCGAAGAACGACGCCACCGCGACTTTGCCTTCG
TAGAAGGACCGCTCGTCGCCGGTGGCACCCGCGTCGAGTGCCGCCACCGCCACCGCGGCCTGACGCTGCA
GCAACCAGCCGATGATGAGGGCACCGACGCTCATCAAGAAGCGCACCGAACCCAAGCCCACCTTGTAGAG
GCTGGTGACGTCCTGCTGCGCGGCCATCAGGTAGCCGGTCAGTGCGGCCGCCATGCCCTGGACGTCGGTG
AGCGCCTTGGCCAGCAGCGCGCGTTCGGTCTTCAGCCGGCCGTTGCCAGCACCGCTGTCGACGAACTCCT
GGATCTGGCCTGACACGTGCGCCAACGCCACGCCCTTGTCACGGACGATTTTGCGGAAGAAGAAGTCTTG
TGCCTGGATGGCGGTGGTGCCTTCGTACAGGGAGTCGATCTTGGCGTCCCGGATGTACTGCTCGATCGGA
TAGTCCTGCAAGAAGCCGGATCCACCCAGGGTTTGCAGGCTTTCAGTGAGCTTGGCGTAAGCCTGTTCGG
AGCCCACACCCTTGACTACCGGCAACATCAGGTCGTTGACCTTGACGGCCAACTTGGCGTCCACACCGTG
CACCACCTCGGCGACAGCCGCGTCCTGGAAAGTGGCGGTGTAGAGGTAGAGCGCACGCAGGCCCTCGGCG
TAAGCCTTCTGGGTCATCAGCGAGCGGCGCACGTCGGGGTGATGTGTGATCGTCACCCGGGGCGCGGTCT
TGTCGGTCATCTGGGTCAGGTCGGCACCCTGCACGCGGGACTTGGCGTACTGAAGCGCGTTGAGGTAGCC
GGTGGACAGCGTCGCGATGGCCTTCGTGCCGACCATCATGCGGGCCTGCTCAATGACCTCGAACATCTGC
GCGATGCCGTTGTGTACCTCGCCGACCAGCCAGCCCTTGGCGGGGACGCCGTGTTGGCCGAACGCCAGTT
CACAGGTCGCCGAGACCTTTAGGCCCATCTTGTGTTCGACGTTGGTGACGAACACGCCATTGCGCTCGCC
GGGTTCGCCGGTTTCGACGTCGAACAGGAACTTGGGCACGAAGTACAGCGACAGGCCCTTGGTGCCGGGA
CCGGCGCCCTCCGGGCGAGCCAGCACCAGGTGGAAGATGTTCTCGAACAGGTCGCCGGAGTCACCCGAGG
TAATGAACCGCTTGACGCCGTCGATGTGCCAGGACCCGTCGGCCTGTTGGACAGCTTTGGTTCGGGCAGC
GCCCACATCGGAGCCGGCATCCGGCTCGGTGAGCACCATGGTCGATCCCCAGCCGCGTTCGGCGGCTAGG
ACCGCCCACTTCTTCTGCTCCTCGGTGCCGAGGTGGTAGAGGATCTGGGCGAAGCCCGCGCCGCCGGCGT
ACATCCATACCGCCGGATTGGCGCCCAAGATGTGCTCATGCAGCGCCCAGACCACTGCCTTGGGCATCGG
CATGCCCCCGAGTGCCTCGTCGATGCCGACCTTGTCCCAACCGGCTTCCAGCATCGCGTTGACTGACTTT
TTGAACGATTCCGGCAGCATCACCGAGTGGGTTTTCGGGTCGAAAACGGGCGGGTTGCGGTCCCCTTCGA
CGAACGACTCGGCCACCGGCCCCTCGGCCAGCCGGCTGACCTCGGCCAGCATGTCGCGGGCGGTGTCGAC
GTCGACGTCGCTGAATTCGCCATGGCCCAAAGCTTTGTCGACGCCCAGCACTTCGAACAGGTTAAAAACC
TGGTCACGGACGTTGCTCCGGTAGTGGCTCACTGCCGATCCTCCTCGTTGAGAGTGCCACCTCAGGGTTG
GGTAGGGTTGGGTACTCGAAACCAAGTTACCCACCAGTAACACCGTCAAAATATATCCGTTGCATAGGTC
AATGCAAGTTGATGTGAGCTACATTGCACCAACTAACTAACCAACCGGTTGGGTTAGCGGTGATCCTGGC
CGTGTCGGTCCTCTCACCTGCGGCGATAGCGATCAAATGAAGAATATGCGGAGTCTAGGGCGGCAGCGCC
TGGCAGCGTAGATCATCGGCTCACGCGGATGCGGCCTCTTGGTACGGACATGCGCGCGGATGTCCGGCGA
GTAGGGTCGGATGCGAAAACTACGTCCTCGGCTCTAGGGGCGAATGAAGTTCGGTGAACTCAACGAACAA
CCTGACGCCGTCCTCACTGCGGGAGGCCTTCGGCCATTTCCCGACCGGGGTGGTGGCCATCGCTGCGGAG
GTCGACGGAGTGCGGCAAGGCTTGGCAGCCAGTACCTTTGTCCCGGTCTCGCTGGAACCGCCGCTGGTGT
CGTTCTGTGTGCAGAACACCTCGACGACATGGCCGAAACTCACCGGCGTGCCGATGCTGGGCATCAGCGT
GCTCGGCGAGGCCCATGACGCCGCAGTGCGCACACTGGCCGCAAAAACTGGGGACAGGTTCGCCGGTTTG
GAGACGGTATCCAACGACGCCGGCGCCGTCTTCATCAAGGGCACCAGCGTGTGGCTCGAGAGCGCGATCG
AGCAGCTGGTCCCGGCGGGAGATCACACCATCGTGGTCTTACGGGTCAACCAGGTCAAGGTGGATCCCAA
CGTAGCGCCCATTGTGTTCCATCGCAGCGTGCTCCGCCGACTCGGCGTCTAAACGTCTATACGGACGCCC
ACTTGGTCTGTCCGGACAACATAGCGGTCAGCGGCCCATTCTGGTTGCGATAAATGATGGTAGATCACGT
CATTTTGCTTCCAGTAGTCGTGCCCATGTTTGAGAGGCACAACTATTGGTCGCTTTCATTCGTTGCGCGC
AGACCGGTCTTTGTATGACGATGATGGGAAGTTCTATCTGCCGCCAAAAGCAGAATGGCAGGACGCAGGA
TGAAGCGATGAGCCGACCCGCCGGAACCGGTTTCCGGGAACGGGTGGGATGCATGCCCACTTGAGGTCTC
GCGGCAGGCGGTGGAGCGTGGCAAAAACGTCGCATCGGGTGAGCAGCGCCGATGGCATGAGTAAGCGTAT
TTTGCGTTTGATAATCGCGCAGAGCGGCTTCTATAGCGCCGCACTTCAGCTCGGGAATGTCTCGATCGTT
CTACCGTTTGTGGTAGCCGAGCTCGACGCCGAATTGTGGATAGCGGCTCTTATTTTTCCTGCATTCACGG
CCGGTGGGGCGATCGGGAATGTGGTCGCGCCGCCGGCGGTGGCCGCCGTTCCACGCCGTCACCGATTGTT
CATTATTGTGTCCTGTTTGGCCGTCCTGGCTGGCGTCAATGCCTTGTGCGCAACCATCGGCAAAGGAAGC
GTCGCTGGAATCCTATTGGTGGTCAATGTGACGCTGATCGGGGTCGTTTCGGCGATCTCCTTCGTCGCCT
TCGCGGATCTGGTGGCGGCTATGCCATCAGGAACCGCCCGAGCCCGCATTCTTCTTACCGAGGTCGGAGT
AGGGGCGGCTTTGACGGCCGTGGTGGCGGCGACGCTGTCATTCGTACCCGACCAACACCCATTAAGCAGG
AACATTCACCTACTGTGGACGGCAGCCGTGGCAATGGCTATCTCGGCGGCCATATGCCGGGCATTGCCTC
ACCGGATCGTCCCCAGGGTCCATGCGGCGCCCGGTCTGCACAAACTCGTGTACGTCGGTTGGACGGCTAT
CCGAACCAATGGTTGGTATCGTCGGTACCTGCTTGTGCAGGTACTCTTTGGCTCGGTCGTGCTCGGGTCC
TCGTTCCACAGCATTCGCGTCGCCGCCGTACCCGGGGACCAGCCCGACGAGGTCGTTGCCGTCGTCCTTT
TCGTCTGCGTCGGACTCTTGGGTGGGATCGCGTTGTGGAACCGCGTCCGGGAGAGATTTGGCCTGGTCGG
TTTGTTTGTCGGCAGTGCACTCGTTAGCATCGCCGCGGCAGTGCTATCCATCGCATTCGATTTGGCCGGA
GCGTGGCCCAACGTCGTCGCCATCGGTCTGGTGATTGCACTGGTATCCATCGCCAATCAAAGCGTATTCA
CCGCAGGCCAACTGTGGATTGCCCGTGACGCCGAACCCGGCCTGCGAACATCCCTCATCTCCTTCGGCCA
GCTCGTCATCAACGCAGGCTTAGTCGGTATGGGTTTGGCGCTGGGGTTGATTGCCCAGGATCACGATGCG
GTGTGGCCGGTGATGATCGTTCTGCTGTTGAACCTGACGGCTGCCTACTCAGCGACGCGGTTCGCTCCAG
CCAAGTCCGTGGATGTTCGTGGCTTGCCTCAGGTTTCGCGCACTTCCCGACCTAAAACCGGGGGTTAGCG
GCGAAACAGCTTGCTGCCCAGCCATACCACCGGATCATACTTGCGGTCGGCGACCCGTTCTTTCATCGGG
ATCAGGGCATTGTCGGTGATCTTGATGTTTTCTGGGCACACTTCGGTGCAGCACTTGGTGATATTGCAGT
AGCCCAGGCCGTGCTCTTCCTGTGCTTGGCTGCGTCGGTCCCGGGTGTCCAGCGGATGCATTTCGAGTTC
GGCGATTCGCATCAGGAAGCGGGGGCCGGCGAACGCATCCTTGTTTTCCTCGTGATCGCGAACTACGTGG
CAGACGTTTTGGCACAGGAAGCATTCAATGCACTTGCGGAACTCCTGCGAGCGTGCAACGTCGACTTGCG
CCATTCGGTACTCGCTGGGCTGTAGCTCCTTGGGTGGCGCGAAAGACGGGATCTCGCGCGCTTTTTGGTA
GTTGAACGAGACGTCGGTAACAAGATCGCGAATCACCGGAAACGTCCGCATTGGGGTGACCGTGACGATC
TCGTCCTCGTCGAATGTCGACATCCGCGTCATGCACATCAGTCGCGGTTTGCCGTTGATCTCGGCCGAGC
AGGATCCGCACTTGCCAGCTTTGCAATTCCAGCGCACTGCGAGATCCGGTGTCTGCGTCTGTTGTAGACG
GAGGATGACGTCCAGCACGACCTCGCCCTCGTTGACCTCCACGGTGAATTCGCGGAGTTCGCCACAGCTT
TCGTCTCCGCGCCACACCCGCATACTCGCGCTGTACGTCATTTAGCCTCTCCGTCCTGGATGCTCGGCCA
GCTCTTCGTCGGTGTAGTATTTCTCCAACTCCGAGATCTCGAAGAGCTCCAGCAAGTCGGGTCGCATGGG
CGTTTGCAGCTGCTGGGTGACGTTGATGTGGCAGTTGGAGTCGCCGGACCCGCTGCCACCGGTGCCCATG
GTTTCGGTGGCCCGGCATACCAGCAAGATCCTGCGCCAGTTGGGGTCCATACCGGGATGGTCGTCTCGGG
TGTGGCCGCCTCGGCTTTCGGTGCGCTGTAGCGCAGCTCTGGCCACGCACTCGCTGACCAGCAACATGTT
GCGCAGGTCGATGGACAGGTTCCAGCCCGGATTGTATTGACGGTGACCTTCGACGAGTACGTTGTGGTAG
CGCGACCACAGCTCGGCCAAAAGAGTCAGCGCCCTGGATATTTCGTCGGCGTTGCGGATGATACCGACCA
GATCGTTCATCACGTACTGCAAGTCCATATGCAGCGCGTACGGATTCTCCGGCGCCGAGCCGTCTTTCGG
TCCTTCGAAGGGGCTCAGCGCCTGCTGGGCCGCCGCATCGATAGCCTCCGCTGAAACCGCTGGCCGGCTG
CTCAGTGCCCGTACGTAATCCGCTGCGCCCAGGCCGGCCCGCCGGCCGAATACCAGCAGATCGGACAGCG
AATTGCCGCCCAGCCGGTTGGAGCCGTGCATACCGCCGGCACACTCACCGGCAGCGAACAGGCCTGGCAC
CGTGGCGGCGCCGGTGTCCGCGTCTACTTCGACACCGCCCATCACGTAGTGACACGTCGGCCCGACTTCC
ATTGCCTGCGTTGTGATATCGACTTCAGCGAGCTCTTTGAACTGGTGATACATCGACGGCAATCGCCGTT
TGATCTCGGCGGGTGTCAGCCGGGATGCGATGTCGAGGTAGACGCCGCCGTGCGGGGTACCGCGGCCGGC
CTTGACCTCTGAGTTGATCGCGCGCGCGACCTCGTCGCGGGGCAGCAAGTCCGGGGTGCGTCGGGCCGAG
TCGTTGTCCTTAAGCCACTGGTCGGCCTCTTCCTCCGTCTCGGCGTACTGGCCCTTGAACACCGGCGGAA
TGTAGTCGAACATGAAGCGAGAGTTCTCCGAGTTTTTGAGCACTCCGCCGTCGCCGCGAACACCCTCAGT
GACCAGAATTCCCTTGACACTGGGCGGCCACACCATGCCCGTCGGGTGGAACTGGACGAACTCCATGTTG
ATCAGCGTCGCCCCGGCCCGCAGTGCCAACGCGTGCCCGTCTCCGGTGTACTCCCAGGAGTTGGATGTCA
CCTTGAACGACTTGCCGATCCCGCCAGTGGCAAGCACCACCGCTGGCGCCTCGAACACGATGAACCGGCC
GCTTTCCCGCCAGTAGCCGAAGGCTCCGGCGATCGCGCCTTGGTCCTTGAGCAGTTCGGTGATGGTGCAT
TCGGCGAACACTTTGATCCGCGCTTCGTAGTCGCCGAGCTCGGCGTGGTCCTCCTGCTGCAGCGAGACAA
CCTTTTGCTGCAGGGTGCGGATCAACTCCAGGCCGGTGCGGTCGCCGACGTGCGCCAGTCGCGGATAGGT
GTGTCCGCCGAAGTTGCGCTGACTGATTCGGCCATCGTCGGTGCGGTCGAACAGCGCGCCGTAGGTCTCC
AACTCCCAGACCCGGTCCGGCGCCTCCTTGGCGTGCAGCTCGGCCATACGCCAGTTGTTCAGGAACTTTC
CACCGCGCATCGTGTCGCCGAAGTGAGTCTTCCAATTGTCCTTCGGGTTGGCGTTGCCCATCGCGGCCGC
GCAGCCGCCTTCGGCCATGACCGTGTGGGCCTTGCCGAATAGGGATTTGCACACGACGGCTACTTTCAAG
CCGCGTTCCCGCGCCTCGATGACCGCGCGTAACCCCGCGCCGCCGGCACCGATCACGACTACGTCGTAGG
AGTGCCGCTCGACCTCAACCATAAAACCTCGCTCAGCTTCTGAAACGATCCTTCAGCCAATAAATCTGAG
ATCTGTGATGCTGCCACTGGCCACCAGCATGATGTAGAAATCGGTGAGCGCCAGGGTCCCCAGCGTGATC
CACGCGAATTGCATGTGTCGGGTATTGAGCTTGCTGACCTGTGTCCAGATCCAGTATCGCACTGGGTGCT
TGGAGAAATGCTTGAGCCGACCGCCGGTGGCGTGCCGGCACGAATGGCACGAGATGGTGTATGCCCACAG
CAGAACCACATTGATCGTCAAAATGACATTGCCCAAACCGAAGCCGAATCCGGACGGCGAGTGAAATGCC
GCGATCGCGTCATAGGTGTTGATCAGCGACACCACCACCGCGATATAGAAGAAATACCGGTGGGTGTTCT
GGACGATCAGCGGAAGCCGGGTTTCACCGGTGTAATGAGCCCGCGGCTCGGGCACTGCGCAGCTTGTCGG
CGACTGCCATACCGACCGGTAGTAGGCCTTGCGGTAATAATAGCAGGTGAGCCGGAATCCAAGCAGGAAC
GGTAATACCATCGCTCCCAACGGAATCCACCCTGGAAAATGCCCGAACCAGACGCCGAGATGACTGGCGC
CGGGCTGGCAGGACGCGCTGACGCACGGCGAGTAGAACGGCGTCAGGTAATGATATTTTTCCACCCAGTA
TTGGCTGCCCCAGAACGCCCGAGTGGTCGCATAGCAGATGAACGCCAAAAGACCGAGGTTGGTCAGCAGC
GGTGGCAACCACCAGAGGTCGGTGCGAAGCGTCCGTTCTGGGATTTGTGCGCGGGTGGGTGTGAAAACGC
CGATCGCAGGACGGTTCGCCGTGGGTGCGCTCATCTAATGTGATCCTCTTCGCGTGTTATCTCGTCGAAG
GGTACACAGAGAACGGCCCCCTTTTTCTGGGGGGCTCGGTTGTTCAGTACCTGTGACCTCCGACACCCTC
ATCGTCGACATCGCGCCAAAATTCGCGATCGTACTCGGTGTCGGGGATGGCGATTTTCTCGCTGGGTTGC
GGTACGGCGGCCCGTTCCAGGTCTAATTCAGAGACGTCGGTGTCGAGCAATTCGATGTCGGTGAGGATCC
GGTCGGCATCGATCACGATGCGACGCGTTGCCGGGTTGTCGCCGAATCGCGCCTTCAGTGCGGTCACGCA
CCGCCGCAGTCCGCCGACGAGGTCGTGCAGTTCGGCGAGTTCGGCAGTCGTGGACAATGGGTGCTCCCTG
GGCTGGCGGTGTTACAGATCACAGTACGCTCCCGATACTAGCTATCGACGGACGGAGTCGTTGGGTCTAC
TCGGCCCAATGGCATGATCCGGCGGACCCATCGGCCCGGCCGGATCATGCCGTATCGCGAACTACTTCGT
GATGGCGATGCGCTGCGCCTGAGTTTCGGCTGGGGCCTTGTAGGCGCCGGCAACCCGGACGGTCAGCACA
CCGGCGTCATAGGAAGCCGCGATGGCCTCGCTGGTGACGTGCGCGGGCAGCCGGAACGAGCGGCGGAATG
ATCCGTAGCGGATCTCACGCAGGGTGCGGCCGTCTTTGTCTCCGGCGTCTTGCGTGTGCTCGTCGCGGTG
TTCGCCGCGGATCACCAGGCGGCTCACCGGCTGGCCAGGGTCAAGCTCGACGTTGACGTCCTTGTCGACG
TCAATGCCGGGCAGTTCCAAACGGACCACCGCGTCGTCGCCATCCTTGACGATCTCGGCGGCCGGCGTGA
AGTCTCCGGCGACCGGGCGGTACCAGTCCGTCGTCGCGGCAGGGCCGAAGAAGTCACGTAGCCAGCGGTC
CCAGGGCTCAACGTCCCACACCGGACGCGACCACAATGCGAGATTGTTCATGGTTATCTCCTCATGCTTC
GTTGTGAGTTAGCTGTGTCAGGCGCGTTGCCGGCCCGCTATACCAAGAACCTGAGTCGACCACGCTTAAG
TTCCACCTCGGCGTTCACCGGAAGCGAACACTGTCACACAGCCGGTCGCCAGGTGTGATCACAGCGTCAT
ATGTGCGTCACATTCGGCGATTTTTCGGTAATTTGCCCCTCATACCCTCAGACCATGCCTACGGCTGGGA
GTTCGCGCGCGCCTGCCGCGGCTCGCGAGATCGTCGTGGTCGGCCACGGCATGGTGGGCCATCGGCTGGT
CGAAGCGGTGCGTGCCCGTGACGCGGACGGGTCGCTGCGGATCACGGTGCTGGCCGAGGAGGGCGATGCG
GCCTATGACCGGGTCGGCCTGACGTCCTATACCGAAAGCTGGGACCGCGCCCTGTTGGCCTTGCCGGGTA
ACGATTACGCCGGTGACCAGCGGGTTCGGTTGCTACTAAACACCCGAGTCACCCAGATTGACCGGGCAAC
CAAGTCGGTGGTCACCGCGGCAGGGCAACGGCATCGCTACGACACCCTGGTGCTGGCCACCGGCTCCTAC
GCATTCGTCCCGCCGGTGCCCGGCCACGACCTGCCCGCGTGCCACGTCTACCGCACCTTTGACGATCTCG
ACGCTATCCGCGCCGGCGCCCAGCGCACCCTGGACGGCGGTCACACCGATGGCGGGGTGGTTATCGGTGG
CGGCCTGCTGGGCCTGGAAGCCGCCAATGCGCTGCGCCAGTTCGGGTTGCAGACACACGTCGTCGAGATG
ATGCCACGATTGATGGCCCAACAGATCGACGAGGCCGGGGGTGCACTACTGGCCAGGATGATCGCCGATC
TCGGGATCGCGGTGCACGTCGGGACCGGTACCGAGTCGATCGAGTCGGTGAAGCATTCGGATGGCTCGGT
GTGGGCGCGGGTTCGCCTGAGCGACGGCGAGGTGATCGATGCTGGGGTGGTGATCTTTGCCGCCGGCATC
CGGCCGCGCGACGAGTTGGCCAGGGCGGCGGGGCTGGCGATCGGCGACCGGGGCGGTGTGCTCACCGACT
TGTCCTGCCGGACAAGCGATCCCGATATCTACGCGGTCGGCGAAGTCGCCGCGATAGACGGGCGGTGTTA
CGGCCTGGTCGGGCCCGGATACACCAGCGCCGAGGTGGTGGCCGACCGACTGCTGGACGGGTCGGCCGAG
TTCCCCGAAGCGGACCTGTCGACCAAACTCAAGCTGTTGGGTGTCGACGTCGCCAGCTTCGGCGACGCGA
TGGGGGCAACCGAGAACTGCCTCGAGGTTGTCATCAATGACGCGGTGAAGCGCACATATGCCAAGTTGGT
GCTCTCCGACGACGCCACCACGCTGCTCGGTGGCGTGCTGGTGGGCGATGCCTCGTCGTACGGGGTGCTG
CGGCCGATGGTCGGCGCCGAACTGCCCGGGGATCCCCTGGCGCTGATCGCGCCGGCCGGATCTGGGGCCG
GCGCTGGCGCTTTAGGTGTTGGGGCGCTGCCGGATTCGGCCCAGATCTGCTCGTGCAACAACGTCACCAA
GGGCGAGCTGAAGTGCGCGATTGCCGACGGTTGTGGGGACGTTCCCGCGCTGAAGTCATGCACCGCGGCC
GGCACGTCGTGTGGGTCGTGCGTGCCGCTGCTCAAGCAGCTGCTAGAAGCCGAGGGTGTGGAGCAGTCCA
AGGCGCTGTGCGAGCACTTCAGCCAGTCGCGCGCGGAGCTTTTTGAAATCATCACCGCCACCGAAGTCCG
GACTTTCTCCGGGTTGCTTGACCGCTTTGGACGCGGAAAGGGTTGCGACATCTGCAAACCCGTGGTCGCC
TCTATCCTGGCATCCACCGGCTCCGACCACATTTTGGACGGCGAGCAGGCCTCGCTACAAGATTCCAACG
ACCACTTCCTGGCCAACATCCAGAAGAACGGCAGTTACTCGGTGGTGCCGAGGGTGCCTGGCGGTGACAT
CAAGCCAGAACACCTGATTTTGATCGGCCAGATCGCACAGGACTTCGGCCTCTACACCAAGATCACCGGC
GGTCAGCGGATCGACTTGTTCGGCGCCCGGGTGGATCAGCTGCCCTTGATCTGGCAGCGACTGGTTGATG
GCGGCATGGAATCTGGGCACGCCTACGGCAAGGCGGTGCGGACCGTGAAGAGCTGCGTGGGCAGCGACTG
GTGCCGCTACGGTCAGCAGGATTCGGTGCAGCTGGCCATCGACCTGGAACTGCGTTATCGCGGGCTACGG
GCACCGCACAAAATAAAGCTGGGCGTCTCGGGTTGCGCGCGGGAATGCGCCGAGGCGCGCGGCAAGGATG
TGGGCGTGATCGCCACCGAGAAAGGCTGGAACCTTTACGTCGCCGGCAACGGCGGCATGACGCCCAAGCA
CGCTCAACTACTGGCCAGCGACCTCGACAAAGAGACGCTCATCCGCTACATCGACCGCTTTCTCATTTAC
TACATCCGCACGGCCGACCGGCTGCAGCGAACCGCGCCATGGGTGGAATCGCTTGGGCTGGACCATGTGC
GCGAGGTGGTCTGCGAGGACTCGCTGGGTCTGGCCGAGGAATTCGAGGCCGCGATGCAACGCCATGTCGC
CAACTACAAGTGCGAGTGGAAGGGCGTGCTGGAGGACCCGGACAAGCTGTCCCGGTTCGTTTCCTTCGTC
AACGCCCCCGATGCCGTCGACTCGACGGTGACCTTCACCGAGCGTGCCGGGCGCAAAGTACCTGTGTCCA
TTGGTATCCCGCGGGTCCGATCATGAAGTCCGGGAGGACAAAGGAGGGACTGTGACGCTTCTCAACGACA
TTCAGGTATGGACCACCGCCTGCGCATACGACCATCTCATTCCGGGACGTGGTGTCGGGGTGTTACTCGA
TGACGGTAGTCAGGTGGCACTGTTCCGGCTCGACGACGGCTCGGTGCACGCGGTCGGTAACGTCGACCCG
TTCTCCGGTGCTGCGGTGATGTCCCGCGGCATCGTCGGTGATCGCGGAGGTCGCGCCATGGTGCAATCGC
CGATCCTGAAGCAGGCTTTCGCGCTCGACGATGGCTCGTGCCTCGACGATCCGCGCGTTTCGGTGCCGGT
GTATCCGGCGCGCGTCACACCCGAAGGCCGCATTCAGGTCGCGCGGGTAGCGGTCTAGCTCACCCCGCGA
ACCTCACAGCTTGAGCACACGTCCGGCGATGACCAGATGTACCTCATCGCAGACGGCTGCCACGCGTCGG
TTGATTGTGCCCAGTAGATCGCGAAACAGCACGCCCGAAGAATGGGATGGCACCACCCCGAGGCCGACCT
CGTTCGTCACCACGATCGCAGTGGGCAATCCGGTCAGCGCGGCGCACAACCCGTCGAGCCGTGCCTCGAG
GACGGCGTAGACGTCCGCGGTCGCAGCAGACCACAACGCCTCGCCATCCATGATGGCCGTCAGCCAGGTG
CCCAAGCAGTCCACGAGCACGGGACTTCGTGCCTCGGACAAAGCCGTCGCGACGTCGGCCGTTTCCACCG
TTAGCCAGGTCGGTGGGCGGCGAGCGCGATGCAGTGCGACCCGGGCGTCCCAATCGGGATCGCTGCCAGC
GGCCGGGCGGCCAGGCGCGACGTAGACGACGTCGGCCGCATCGCCCAACAACGCTTCGGCGTGCGTGGAC
TTTCCCGAGCGGACGCCGCCAGTGACCAGTATCCGCACCGGGTCATCGTAGGTGGGGCGGCCTCATGGCG
CGCCCGGAGCGAGAAAGGGCAAGGTCGGCGGGCAACCATGGCGGGCCAGGTTGAGCAGCGCATCGACGTC
GAGGTGTCGTTCGACGAGATCGCCGAGCAGGTCGAGGCGGCGCTCGCGTGCGGCCAGGAAGCATGAGCCC
GACGGGGCGAGGCCGAGCGTCTCTCGCAGGAAGGCCTCGCGCAGGGCGTCGCCTTCCAACGAGCCGTGCC
ACATGGTGCCGAACACCGGTCCGTCGCGCGCGCCGCCGAGGAACTCCTCGGCGGTGTCACCGCGGGTGAT
CCGGCCGTGGTGAATCTCGTACCCCGACGCGGGCACACCGAGTCCTTCGCCGCGCGGTAGCCGCAGCACC
TTGTGGGGGGAAAATGCGGTCTCCACGTCGAGCAAACCCAAGCCCTCGACCTCGGTCACCTGCCCTCCCG
GACCTTCGATGCCGTACGGGTCGCGAATCACCCGGCCCAGCATCTGGAACCCGCCACAAATGCCGAGCAG
CGGCTTGCCCGCCGCAACATGCACCAGCAGCGCACGATCTAGGTCTCGCGCCCTCAGCCAGGCTAGATCG
GCGATCGTTGCCCGGGTGCCCGGCAACACGATCAGATCGGCATCGTCCAGCGCGCGGGGGTCGGAAGCGA
ACACGACATCCAAGTCGGGCTCAAGACCCAATGCGTCGACATCGGTGAAGTTGCTGATTCGTGGCAGGCG
CACGACGGCTACCCGGCGGGCCCCGGTGCCCGCCGCGCGCCGGCCCTGTAGGTCGAGGGCATCTTCGGAG
TCCAGCCAGAGGTCGGGGTGCCACGGCAGGGTGCCGTACACCCTGCGCCCGGTGACCCGTTCCAGGTCGC
GCAGACCTGGCGCCAGCAGGTCGGAGTCGCCCCGAAACTTATTGACCACAAACCCCGCGACCAGCGCCTG
GTCCTCGGCAGCCAGCAACGCGACGGTGCCCAGGAACGCAGCGAACACCCCGCCGCGGTCGATGTCACCG
ACGACGATGGTCGGCAGTCCCGCATGACGGGCAAGCCCCATGTTGACGTAGTCACCTGCGCGCAGGTTGA
TTTCGGCCGGGCTGCCGGCGCCCTCCGCGACAACGACGTCGTAGCGGGCGGCGAGGGCGTCGAAGGCGCG
GCATGCGGCCTCGGCGAGCGCTCGCCGCCCCGCACACCAGCTTGACGACGCCACCTCGCCCCAGGGCTTG
CCCATCAACACCACGTGGCTGCGGTGATCACTGGCCGGCTTGAGCAAGACCGGGTTCATCGCCGCCTCGG
GCGTGGTCCTAGCCGCGAGTGCCTGCACCCATTGCGCCCGACCGATCTCCACGCCCGTGCCGTCGGGGCC
TCGGCAGACCATCGAGTTGTTGGACATGTTCTGCGCCTTAAACGGCGCCACCCGCACACCGCGTCGGGCC
AACGCGCGGCACAGCCCCGCGGTCACGGCGCTCTTACCGGCGTCGCTTGTCGTACCCGCGACCAGCAGAC
CCGACATCCGTCTCCCGAAGGTTTCTCACTCCACCCGGGTCGCTGAGTCGGTGTCCCAGGTTCCGGGCAT
CATTGGCGTGCGTGGGCTGCCGCCGAACGCGTCGTTGGGTAACGTGATCAGTCCTGCGACTTGTCCGGGA
CTGGCCTTGTGGGTTGTTCCGGCGAAACCCAGGGTTCCCGCTCCTTGAGGCGAACCCGTCGGGTCGTGGC
CGGTTTCGGGGTCTAAATCCAGGTATTCGTAACCGCGGCCGAGCTGTTTGATCTTTGGCCGCCGACGCCG
CTGCGGTTGAACCTGTTCCTCGGGCGCCGCCGCGGCCGCTGGGGCCTCGGCGCTGTCGGGTTCCGGCGTC
TTCTTTCGAACGCCGGTGCCGACGGCCTTCCTGGCCTGCGCCGCCGAGTTCAGGTCACCCACCAGGTACC
CGAAGCTTTGTATGCCGGCTCCGGTCACCGGCGGCGGGGCGGTCACCGGCGGCGGTGGCGGCCCGGGCGG
GGGCGTCGGCGCGGTCACGGCCGTGGGGGCCGGGGCTGGGGCTGGAGTTGGGGTGGGGGTCGGGATACTC
GGGGCAATCGCCGCGACCGGCGGGATGACGGGCGGCGCGGATGGCGGGATGCCAACCAGGCCCGCCAGCC
CAGACAAGCCCGCGAAGCCGCCTGCTGCACTCGCAGGGGCAAGGGTCAACGGCGCCAGCGGGGCGGCTAG
CAGGGGCAGCGCCGCCGGGAGCAACGCAAGAGTTTGCTCGAGCAGCGTTTTAACCAGCGCGATGGTATCG
GTGATGATCGTGCCAATGGCTTCGACCGTGGTGAACATCAGGGTAAAAGCGATAGTTGCGGGATTGCCCG
ACGCGAACGCCGCCGCCAGATCCGCCCCGATGAATGCGAAGGTTTGCGACAGGAAGGCGACATAAGATCC
GATGTCCATGGGGTAGCCAAGGGCGAACGCAATGTTGGCCGGGCTTAGGAAGGTTAGCGGATTACCCAGC
GAGGGCAGCCACGGATCAAATCCGGAAAACATCGCTTGCAAAAAGGGGAGGTTGGTCAGCCAGTTGATGA
ACGGTTGTATAACGTTGTTGTAGAAGTCGGTATACCCGATCTTCTGCAACCATTGCAGCCATTCCTGGAC
TTGGTTCGGCTCGTCGGAAGCCGCTGTCGGCGCGTTGGCTTTCACGATCTGGGGGGCTGGGGTGGTCTGC
GGTGCGGCGGCCACCGCCGCGGTCGAGACCGCTTGATAGCTGGCCATCGTGGTGGCGGCCTGGATCCACA
TCCGCGCGTAGTCGGACTCGTTGAGCGCGATCGGGATGGTGTTGATGCCGAAGAAGTTCGTCGCCATCAG
CACGCCGTGGAGGGCGTGGTTGGCGCCCAGCTCGGCCAACGTTGGCATCGCGGCCAAGGCGGTGCCGTAG
GCGGTGGCCGCGGTTTCTTGCCGGGTGGCCATGGCCGCGCTGTTAGCGCTGGCCTGCACCAGCCACGCCA
GATAAGGGGTATGGGCGGCCACGTAAACCGCGGCGGTCGGGCCGTCCCAGGTGCCGGCCTGTACGGCGGC
CAACAGCGCGGCCAGCTCGTCGGCCGTCTCCGCGTAGGCGATGCTCAACGAGTGCCACCCCTCGGCCGAC
ACCAGCAGCGGACCGGGCCCAGGCCCGCTGCTTAGCAGCGCCGAGTGCACCTCTGGGGGCGAAGCCATCC
AGATCGGGGCGGTCATCGGCGGCTGACCGCCGGCGGAGGTGTCGTCGCGTCGCGAGCAGCCACGTTAAGG
CCCAGCAGCGTGGTGGTGGCCCGACCGCTAGACAAGGTTTGGAGCGTCATGACCGGTTAGCTTTCTCGGG
GTACACCGCCCCGGGTGGCAGGACGCGATGACGCGAGTCTCCTGGCTCCCGGATCGTTGCTTGCCTCGCC
TTCCAGCCTGTGGCCGTGGCTTACGAGGGTCGCTCCCCGGTGACAGTGGCGGGACCGCGCCGGATTCTCA
CCGGCTTCCTGCATCGTCATCGCCTGACGGGAAGAATATTGGCATGCAGAGCGTGGATTTGCACGTTGAG
CGGCATTTGCCAAGCAGGGGTCGGTCACATCGCACGGTCGCAACAGTCACATGTGTCACTGCACTAGGCG
ACATCCGATCTGCCCAGCTCTCAGCGACAGGCGCCTGGCCGGCGGTTTTGTTCCCAAGTTGGTCGTGGCT
GTGCGGGATTGGAGGCGGCGTTGACCTGCAGAAACCGAGTTGTCGCGCTTAGCTGGGCACAGCGACCATC
GCCGACGGCGGAGCTCGGCGTCGGTGAGTCGCTTCGGTCGGCCGGGGCGGCGCGATTCGGGTTCGACCAC
GTGGTCGTCGACCAGCTGACGCGCCGAACGTGCAACCACGGCGGCAGCGCCCGGCGACGTGTCCCCGCCA
CCAGTACACGTTCGGCGCAGCCAGTGCACACACGGCACGGAGTTTAGGACTTACTCATTTGGCTATCCGC
GACCGATATCGCCGACCAGGTAGCGCTGCATTGTCGGGCCAATGGCGTCGACCAGCATCTCCACCGACAT
GGAGTGCAGCGGCTCAGAACGCACCCCGTAGCGCATGATGCCCAAACCGACGAGTTGAGCGGCGCACAGC
GACGCTCGGATGGCAATCTTGTCGGCCCCGAGCATCTTGAGCAACGGGTTGAAGACCGGTCCGATGAACA
TGGACTGCACGATCTCGGCGGTCTTGGCTAGCCCGGTGGTTGCGATGGCGCTCGCCGCAAAGGGACCGCC
GCCGGCCGCATCCCAGGTGGTGATCAGCACGTAGAGGGTTCGGCGGCCTACCTGGTTGACGCTTCCGGTG
ACGATTTTTTCGATGAAATCCGGTGTGCCGAAGGGCAACCGCAGCATCTTCGCTACCGGGTCGAGGAGTC
CGCGTGATGGCTCTTGGCTACGGGCCATGGTGTCAGGATCACCCCGCTGTGATCAAAGATCAAGCGTCAC
CGGTGTCGGCGTGCCATGCCAGCGGTGCAGCCGTTGCTGACGTGCTACCGCGCTGCGAAATCGGTTCGCG
ACCAGCTGTGCCAAGCCCGGATGGGTGCCGAGCGGTCGGGTTACCACATCGGCACCGGATGCCCGCAGCC
GCTCTTGAAAAAGGCCTTCTGCCAACAGGAAGGAGGCGACCACGACGCGGCGCGCACCTCGGTTGGCTTC
GGCCCGGTCTCGGGCCCGCTGCACAGCCGTGCGCACATCCGGACCGCCGGTGCCCGCAAATCCCATGTCC
ACCCATGATCCGGTCAGTTCGGACACTAGCGTCCGAGTGGTGTGCAGGTCGGCACGTGCCCGCCTATCCG
ACGCGCCGGCCGCTGCGAGGATCACTGAATCGCCAGGACGCCAACCGGATTCCACCAGCTGCTGGGTGAC
TATCTGCGCGATCTCACGGCATGGCCCCAACGCGGGGGTGACCGTGACATGCGGGTGCGCACTGGCTGCG
ACATGAGCGGGCAGGTCGGTGCGAACATGATATCCGCGGGACAAGAACGCGGGCACGACGATTGCGGGAC
GGCAGGAAAGGGCGGAAAGCACTTCGCTGGGTGAGGGTCCGAGCACATCAACGAAGGCGACCTGCACAGT
GCGGTCGACGAGCGCGCTCACTTGCGCGGCGATGTCCGCTATCATCGCGACACCGGACGGTCTGCGGGTT
CCGTGGGCCGTCAAGATCAGGTTCATACGTCATCGTGCCGGCTGTCAACGGCGAGACGGTAGCCACGTTT
CACCACTGTTGCCACGATGTTCTTGTCGCCCAGAGCCGTTCGTAGCCGCAGTACGGCGGTGTCCACGGCG
TGGGTGTCGCTGCCGTCGCCGGGTAGGACGCGTAGCAAGTCGCCACGAGAGACGACGCCGCCGGGGCGAT
GTACCAACGCGCGCAAAATCGCCATTCCGGACGGCGATAGTGGCTTCACCGAATCATCCACCAGCACAGA
GGTTCCACGGATCTCGATCACGTGGCCGGCTGCTTTGAACGTGCACGAACCCAGCAGCGGCAGCTCCTCG
GCAATGTGGCGGGCTAAGGCTCCCAACCGCATTCGCTCGGGAGCCGACGTCGGGACGCCCTTTCGGATCA
ACGGCCGCGAAGTTACCGGGCCGACACACATCGCGTGCACGTCGGTACGCAGCGCAGCCAACAGTTGGTC
CTCGATATCCAATTCACGGCTGCGTTCTAGCACCGCGGCTGCGGCAGGTGCCGACGTGAAGGTGACCGCG
TCGAATTGTCGTCGCGCGATCCCGGTGACTAAATGGTCGAACACGCCGCCTAGTGGCGCCGGCTTCCACC
GGTAAACCCGGATCGGCACCACTTGCGCGCCGGCGAAACGTAACCCGCCCAGAAATTCCGGAAACGGGTC
CCAGCTGTCGGCGGCACCGTGCAGCTGGACGGCAATACGCGTACGGGACACCCCCGATTCGAGCAGATAT
TCCAGCACTTCATGCGACGATTCAGAGTCGGGGGACCACTCTTCACGCAGGCCGGCGGCACGCAGCGCAC
CAGTTGCCTTTGGTCCGCGGGAGATGATCCGGGCCGACGACAACGATTCCAGGAGCTCGTTGGCCAGCCC
CCACCCCTCGGCCGCGGCCAACCAGCCGCGAAATCCGATGCCGGTGTGGGCGACCAGAATGTCAGGCGGG
TCGGCGATCAACGCCTCGGTGTTGTTCTGCAGTTCATCGTCGTCGGGAAGCGCGATCATCTTGATCGCTG
GGGCACTACAGACCTCGGCGCCCTGGCGGCGAAGCAATGCGCACAGCTCTTCGGCGCGGCGAGCGGATGT
CACCGCGATCCGGTAGCCGGTCAGTGGCGCCGAGTGTGCCTGGGCCATATGACGTGTCTAGGCCTGTGAG
GTTTCAGTCGCGTTACCAGGCAATTGCTGCCGGATTGCCCATTGCCGATACCCACCTCTGTGGCTTCGGG
CGTGGCGCTAGACGTAGGCCAAGCCCGCGGGTGCGGTGGTCGCCGGCACGAGCTCGCCGGCGCTCTTTAG
GCCCCGACGCACATAAATCGCCCAGGTCAGCACCGAGGCGACCAGGTAGAACACCCCGAAGGCCCAAAAT
GCCGAGGTGGCCGTGCCACTGGTCAGGTAGGACTCTCGCAGAGCCAGGTTGACGCCCACTCCGCCGAGCG
CGCCGACCGCCCCGGCCAGGCCGATCAGCGCGCCTGACATCGACCGCGACCACTGCCTGCGCTCGGCTTC
ACTGATCTGCAGCGAATGGCTGCGCGCCTCGAAGATCGACGGAATCATCTTGTACACAGAGCCATTGCCG
ATGCCGGACAAAATGAACAGAGCCGTGAAGCCGATGACGTAGCCGACCATCGTCGCAGTCGGCATCGGCC
CGGCCAGGTGGTCACCGAAAGTGCTTGCGCTGATGAGTATTCCGGTGGCCAGCAGCATGGCGCAGAAGGC
AGCTAGGGTGACTCGGCCGCCACCGATACGGTCGGCGAGCTTGCCGCCATATATTCGGGACAGCGATCCC
AATAGCGGCCCCAGGAAGGCGATCTGGGCCGCATGCAGCGAGGCCTGCGCCGTGCTCTGACCGCTGGCGA
TGAAGTTGATCTGCAGCACCTGACCGAATGCGAAAGAGAACCCGATGAACGAGCCGAAAGTGCCGATGTA
CAGCAGCGAGATCACCCAGGTGTGCGGCTCGGACACTACCGCACGCATGGTGTTCAGCTCGATGCGATAC
TCCGTCAGGTTGTCCATGTACAGTGCGGCGCCGAGGCCGGCGACCGCCAGCAGCACCAGATATATCGCGC
ACACCCAGTAGGGCTCGCGGTCACCGGCCGTTGCGATCACCAGCAGGCCGACCAACTGCACCATCGGCAC
CCCGAGGTTGCCGCCACCCGCGTTGAGCGCAAGCGCGGCGCCCTTGAGTCGTTGCGGAAAGAAAGCGTTG
ATGTTCGTCATGGAGGCGGCGAAGTTGCCGCCGCCGAGGCCGGCTAGCGCACCGCACACCAGATACGGCC
ACAGTGGCAAACCAGGGTTGGCCAGCAACAGAATGCTGCCAACGGTCGGAATCAACAGCACCAGTGCGGA
AAAGATGGTCCAGTTGCGCCCCCCGAACTTTGCGGTGGCAAATGTGTAAGGGAAGCGCAGGCATGCCCCG
ACCAAGGTCGCGGTGGCGCCGAGCAGGAACTTGTCGCCGGCGGAAAAGCCGTACACCGATGTGGGCATGA
ACAGCACCATCACCGACCAGAGGGACCAGACGGAAAATCCGACGTGCTCGGCGGCCACCGACCAGATCAG
ATTGCGTCGGGCGATGAATTTGTTGCCGGCCTCCCACGCCACCGAGTCTTCGGGATCCCAGTCGGAGATC
TGGTGGGAACGGCCCATACTGACCCCTATCGTGATCGACGTTCTCGATCACGCTAGAAATCCTTTGTTGC
CCGGGCGCTTCCGGTAGTGACCCCGGCGTGAACTTTCGCTCACACGGTTACCGCCAGCGTGTGAGGGCGG
CCGTGCAGCGGAGCGGATTACCAGACGTCGCCCGCGCGCCAATCGCACATCAGCTCCGCCGAGGTGTCCA
GGCTGATGTCGATGGGCAGGACGAACACCGTTCCGTCGTCATCGGGTGTACGGACTGGACCGGTTGGTGC
CAGTACCGATGTCGGGCCGTGCCAGGGCAGCCAGCCGCGTGAGGCGTACAGTCTGCGGGCCCGCGCCGAG
GAACTGAGCGCTCCGAGCTGGTAAGCGCCGCGCATCACCTGCTCGACGGCGTCCAACAGCGCGCTCACCA
GGCGTTGGCCCCGCCAGTCCGCCCGCACCGCAACGCCTTCGACGTACCCGCAGCGCAGCGCGTTGCCGCG
GTAGATCAGTCGCCGCTGGATCACCGCGGCATGCGCGATGATCGCCCCGTGATGCCAGATCAGGGCGTGC
ATCCCACCCAGCGTGTGCTCCCAGTCGGTCTCGGTGAAGTCACCGGCAAACGCGCCGGTGACCATCTGAC
GGATGTCCTGGCGGGTCTCGCTGTCAAGATCGGCGGTGTGGACCAGGCGGGCCGTGTGTACCTGGGTGTG
CACAGTCCCTGTCTACCAGGCTTGTGTTACACCCTGGCCAGGCAACCGAGACCGGGGTCGTGCCCAGTGC
AGTCGCACATATTGGCCGGGCCGTATCTGCGCGACCTTGTCGATGTCCTCGTCGGTGATGACGCCGACGA
CCGGATAGCTTCCGGTGATCGGGTGATCCGGCCCCAGGATCACCGGTAATCCGTTGGGCGGCACCTGGAT
TGCGCCGCGGGTAACGCCTTCGCCGGGCAGTTGCCGATCCGGCCAGCGGTGCTGTAGCGGGCGGCCCTGT
AGCCGCATTCCTACGCGGTCACTGCGGTTGGACGCCATCCAGATGGTATGCACCAACGCGTCCGGGTCCA
CCAGCCAGTCGTCGCGCGGCCCGGGCACCACCCGCAGCTCCACCAGATGCTCCTCGATAGCGGCCACCGG
TGCCTGGTCGAGTTCGGGATAGTCGTCGGTGTGTTCGCCGACCGGCAGCACGTCTCCGGCCCGTAGCGGC
GACGGGCCGATCGCCGACATCACGTCGTAGCTGCGTGACCCCAGCACGGGCTCCACACAGACGCCGCCGC
GCACCGCCAGATAGGTCCGCAGCCCGGCCCGTGGGGTGCCCAGTGAGATCACCTGGCCGTCCCGGACGTG
GTGAATGCTGTTGGTGCCGACCATGATTCCGTTCACGGTCGGATCGGTGTCGGCGCCCGTCACCGCGATG
TCGACGTCGCCGCCGCGAACCCGCGCCGAGAAGCCGCCGAAGGTCACTTCGACCGTGGCCCAATCGTCGG
GGTTGGCGACTAGCCGGTTGGCCAGCGTGTGGGAGCGGCGGTCGGCGGCACCGGATCGACCGACACCGAG
ATGGGCCAGTCCGGCACGGCCGAGGTCTTCGACGAGGGCCAGCGGTCCGCTGCGCAGGATTTCCAGTGTT
GTCATGGCTGCTTCCTCCAGCTCAGGCGGCCCGGAACTGAACCCACATGCCCGGTGTGAGCAGCGCCGGC
TGGGGTCGGTCGACATCCCACAGGACCGCGTCGGTGTGGCCGATGATCTGCCAATCGCTGGGCGCTTGAG
ATGGATATATCGCGCTGAATCCGTCGGCGAGGGCGACCGATCCGGGCGGCATCGAGGTGCGCCGTTCGGG
CCGGCGCGGCACCCGCAGGCTCGGGTCGCCGTCGATCAGGTAGGCGAACCCCGGGGCGGACCCACTGAAT
CCCGCCCGCCATCCGGTGGCGGTGTGGGCGTTGATGACCGCTGCGGTGGTCAGGCCGGTGCAGCGGGCGA
CCTCGGCGAGGTCTGGGGCGTCGTAGACGACGTCGATTACCAGGTCGCATCGGTGATCGGCCGCAGCCAC
CGCCTCGGGGGTGACCCGCAACCTGCGCAGCCGCTGACGGGTGACCCCTTGGTAGCGGGGCGCGTCCAGC
TTCACCAATACGGTGCGCGAGGCCGCAACGATGTCGACCACACCGGGTAGCGCCGCGGCTCGCAATGCAT
CGGTCCATGCCATTGCGTCAGCGGTGCTGTCACATTGCAGCATCAGCGCATGGTCGCCGTAGTCGAGCAC
GGTGCAGGCCAATGCCGCGTCCATAAAGACGTCCATCACACTCATGCGTCGACGGTAGCGCTGCAATCTT
CGGCTCGGCCAGGGATTTTCGAGACTGCCAGAGGTGCCTTAGCAAATGCTCATGCGCCCAAGATCTGGCT
GATCTGTGGCGGCAGTTGCTCGGCCACCACGGGATAACTCAGCACCGACGAGAAGGCGATGGCTCCGGCC
TGTTCCTTGGAAGTGAAGATGTGGCGCCGCTGGGCGGTTGCCTGCGACGCCGCAATCTCCGGGTCGGCCA
ACAACGCCTTCTCGTCCTCGGGGCTCTCGGTCATCCAGATCAGCACATCGGCGGCATCAAGCACCGCTTT
AATGTGATCGCGCGGAATGACGCCGCGCTGATCGACGGCGAAGGGTTTGATGCTGTCGGCGATCACCAGA
CCCATGTCGTTGAGGAAGTCAGTTCGCCAGCCCGCCAGGGTTGCGACCACGTTGCCCTGCCAGAGGCGAC
CCTGCAGCAACAGCGCCTTCTTGCCCCGCCAGCGCGGATGCCGCTGCGCCACCGCGGCGAACTTCTGGTC
GACGGCCTCGATCAGCGACCTCATCCGGTCGGCCGCAAACACCGCCTGGCCGATCGACCTGGCCTGGTCC
TTCCACGGCTCGAAGAATGCGTCGCCGCCGGACTGGGCGACGGTCGGGGCGATCGCCGACAGCTGCTGAT
AGGTATCGGCGTCCACCCCGGCGTTGATCGCCACGATCAGGTCGGGTTTTAAGGCGGCGATTCGGTCGAT
CTGAATCCCGTTGTCCAGGTTCAATACCGCCGGCCGCGCCCCGCCGAGCTTGGGCGCCGCCCACGGCCAC
ACCGCAAACGGCTGGTCACCGAACCAGTCGGTCACCGCGATGGGCACCACATCGACCGCGAGCAAGTCGT
CCTGCTCGGTGTAGCCGGCGCTGACCACGCGCTTGGGTGGCTCTTTGATGACGGTCTGACCGAACAGGTG
GGTGATAGTTACCGCCGCGCCGCCAGGAGTGCCCGGCGGGGGTTTGGGCGATGAACAGCCCGCGAACAGC
CCGGTGGCTGCTGCAGCCTCGGCGACCTGCAAGAATCCCCGGCGGCTGCATCCCTGTCGCACAGCGTGAG
GGTATCGCGCGCGTTACCGCCGGCGTCGGGCGCTGGTACTTGCTGGCCCGTATCCGCCGCCGCCGGGGGT
TTCGATCACCAGCGTGTCGCCCGGCTCGACGTGCGTTGAGCCGCATCCGGCCAACTCGACGGTGCTGCCG
TCGGCGCGTTCCACTCGGTTGCGTCCCAGCTCTCCGGGGGAGCCGCCGGCCATGCCGTAGGGCCGAACCC
GCCGATGACCGGAGAGCGTGCTGACCGTCATCGGCTCGGTGAACTCGAGGCGTCGGACGGCGCCGTCGCC
GCCCCGCCAGCGACCGGCGCCCCCGCTGCCCTGACGTACGGCGAACTCGCGCAGCAACACCGGGTAGCGC
CACTCCAGCACCTCGGGATCGGTGAGCCGGGAGTTGGTCATGTGCGTCTGCACCACCGAGGCCCCGTGGT
ACCCGTCACCGGCCCCGGAGCCCGATCCTACGGTTTCGTAGTACTGGTGCCGCTCGTTGCCGAACGTGAC
GTTGTTCATCGTCCCGGATCCCTCGGCCTGCACACCCAACGCGGCGAACAGCGCGCCGGTGATCGCCTGC
GAGGTTTCGACGTTGCCAGCGACCACCGCGGCGGGATGGGTTGGTGCGAGCATCGAGCCTTCGGGGACGA
CGATACGCAACGGGCGCAGGCAACCGTCGTTGAGCGGGATGTCGTCGGCGACCAGGGTCCGGAACACGTA
GAGCACCGCCGCATTCACCACCGAGGTCGGTGCGTTGAAGTTGGTGTCCAGCTGAGCCGAGGTTCCGGTG
AAGTCGATGGTCGCGCTGCGGGCGGCGCGGTCGACGGTGATGCGCACGGCGATCGTCGCGCCCGAATCCA
TGCGGTAGCGGTAGGCGCCGTTGTCGAGCCGGTCGATGACCCGGCGGACCGCTTCCTCGGCGTTGTCCTG
GACGTGGCGCATGTAGGCCGCCACCACGTCGCGGCCGAAGTGGTCGATCATTTTTCCGACCTCGTCGACG
CCCTTTTGGTTGGCGGCGATCTGCGCGCGCAGATCGGCGAGGTTGGTGTCGGGATTGCGGGAACCGAACG
GCGCCTCGGTAAGCAGGCGCCGGGTTTCGGCCTCGCGGAACCGTCCGTTCTCGGCGAGCAGCCAGTTGTC
GAACAGCACGCCCTCTTCGTGGATCTCGCGGCTGTCGGCGGGCATGGAGCCGGGGGTGATGCCGCCGATT
TCGGCGTGGTGCCCGCGAGAGGCGACAAAGAATAGGACGTCCTCGCCGCCGGTGTTGAACACCGGGGTGA
TCACTGTGATGTCCGGCAGGTGGGTGCCGCCGTGGTACGGGTCGTTGACGGCGTATACGTCACCGGGCTT
CATGCCGCTCAAGCGCCGGCGGATCACTTCCTTGACGGTGGTGCCCATCGAGCCGAGGTGCACCGGAATG
TGCGGGGCGTTGGCGACCAGGTTGCCGTCCGGATCGAACAGCGCGCAGGAGAAGTCCAGCCGCTCCCGGA
TGTTCACCGACTGGGCGGTGGCTTCCAGCCGGAAGCCCATCTGCTCGGCGATCGACATGAACAGGTTGTT
GAAGATCTCCAACAGCACCGGGTCGGCCTCGAAACCGGCCTCGAAACCGGCCCGAGTGGCCGCATCGGGC
CGCGGCGGGGTGACCACTCGTTGCGCGAGCAGGTGCCCGGTCTCCGTCATCGTCGCCTGCCAGCCGTCGT
CGACGACGGTGGTGGCGTTGGCCTCGGCGATGATCGCCGGACCGGTCAGCACGTCGCCCGGCCGCATCGC
CTCCCTACGCCGCAGCGGTGCGTCGCGCCACAATCCGTTCGAATAGATCCGCACGGTTTCCGACGAGCCG
GTGGTGTCGTTGGCCTGATCGCCCAGCTGGGACAGGTCGGGCTGGTCGGTGAGCCCGGTCGCCTCGACCG
AGATCGCTTCGGCGATCAGCGGACGATCCAGCAGGAACGTGTACAGCGCGCGGTGGCTGCTTTCAAACGC
CGTGGCCATGGTCTCGATCTCGGCCAGTTGCACGGGGATCGCGGTATCGGTTCCCTCATAGCGCAGGTGC
ACCCGGCGAACCACCCGGATGCGCTCACCCGGGACGCCCTCGTCCAGCAACTCGGCGCGGGCGGCTCGTT
CGAGGGATTCCGCAACGCTGGCCAAACGCTGTGGCGCGGCGGGTCCGAGCGGGATCTCCACCGATTGTTC
GCGCATTGCGGTGGTGTCGGCCAGGCCGATCCCCAGCGCGGAAAGCACGCCGGCCATTGGTGGGATCAGC
ACCGTGCGGATGCCGAGGGCGTCGGCCACCGCACATGCGTGCTGACCGCCGGCGCCGCCGAACGTCGTCA
GCGCGTACCGCGTCACGTCGTGTCCCTTTTGCACGGAGATCTTTTTGACCGCGTTGGCCATGTTCGCCAC
CGCGATCCGCAGATATCCCTCGGCGACCTGCTCGGGTGACCGGTCGTCGCCGGTCCGCGCGGCGATGTCG
GCGGCCAGGTCGGTGAAGCCACGCCGCACGGTCCCGGCGTCCAGCGGCTGGTCGCCGGAAGGACCGAATA
CGGACGGGAAGTGGGTGGGCTGGATGCGGCCGAGCATCACGTTGGCGTCGGTGACGCACAGCGGTCCGCC
GCCGCGGTAGCAGGCCGGGCCGGGGTCGGCTCCGGCCGAGTCCGGGCCGACTCGGTAGCGGCTCCCGTCG
AAATGCAGAATCGACCCGCCGCCGGCGGCCACCGTGTGGATGTCCAGCATCGGCGCGCGCAGCCGGACCC
CGGCAACCTGGGTCGTGAAGACGCGTTCGTACTCGCCGGCGTAGTGCGACACGTCGGTCGAGGTGCCGCC
CATGTCGAAGCCAATAACATGATCGAAGCCGGCCAGCGCCGACATCCGCACCATGCCGACGATGCCGCCG
GCCGGACCAGACAGAATCGCGTCCTTGCCGCGGAAGTGCCCGGCCTGCGCCAGCCCCCCGTTGGACTGCA
TGAACATCAGTCGCACACCCCGCATCTGGTCGGCCACCTGGTTGATGTATCGGCGCAGCACCGGGGACAA
GTAGGCGTCGACCACGGTGGTATCCCCGCGCGGGACCAGTTTCATCAGCGGGCTGACCTCAGATGACAAC
GAGATCTGGGCGAAGCCGATGCGCTGCGCCAGCGTACCGATTTCTCGCTCGTGTCCCGGGTAGAGGTAAC
TGTGCAGGCACACCACCGCGACCGCGCGGATTCCGTCCGCATGGGCCTGCCGCATCTTCTCGCCCAATGC
CTCCAGGTCGGGTGCCCGCAGCACCCGGCCGTCGGCTGTGACCCGTTCATCGACCTCGACGACCCGCTCA
TAAAGCATCTCGGGCAACACGATCCGCCGGTCGAAGATGCGCGGACGATTCTGGTAGGCGATGCGCAGGG
CGTCGCCGAAACCGCGGGTGATCACCAGCAGTGTGCGCTCACCCGTGCGCTCGAGCAACGCATTGGTCGC
CACCGTGGTGCCCATCCGCACCGCGTCGACGCGCGTGCCCGCCTCGCCGTTCGCTAGCAGCGCACGGATG
CCGGCCACCGCGGCGTCGCGATAGCGTGCCGGGTTGTCCGACAGCAGCTTGTGGGTCAGCAGCCGTCCGT
CCGGCCGGCGCGCCACAACGTCGGTGAACGTGCCACCCCGGTCGACCCAGAAGTGCCACCCCGCGCCAAC
CACCCGGACTCCCCCTTCACGCTCGCAGCCGGTCCCGTCCTCACAACGGCAGACGGGCCGAAGCCACCTA
AAGGTATCTCCGCTGTAACAGCGCGCATCCGGGCCGGTAACAGGGTCTCTTTAGCGTCGAGCCGTCATTA
CCGCTGATGTCGCCCGCTTGTCGACAGGAGACCTAACCGATGGCACTCACCACCGCCCCGGCAATCGATT
ATGCGCTGCCACGCCAGCAGGATGAGGGCGATCACTGGATCGACGACTGGCGCCCGGAAGACCCGGTGTT
CTGGGAGACGATCGGCAGGCCGATCGCCCGCCGTAACCTGATCTTCTCCATCTTCGCCGAGCACGTCGGC
TTCAGCGTGTGGATGCTGTGGAGCATCGTGGTTGTCCAGATGACCGCCGCCGCTCCCGGGCACCCCGCCG
CGTCCGGCTGGGCGCTGTCCGCCAGCCAGGCCCTATGTTTGGTCGCCGTCCCCAGCGGTGTCGGGGCGTT
CCTCCGGCTGCCGTACACCTTCGCGATCCCGATCTTTGGTGGCCGCAACTGGACGACCGTCTCGGCGGCG
CTGCTGGTGATCCCGTGCCTGCTGCTGGCTTGGGCGGTGAGCCACCCTTCCCTGCCGTTCGCGGTGTTGG
TGGTGATCGCGGCCACCGCCGGTTTCGGTGGCGGCAACTTTGCCTCATCGATGGCCAACATCTCGTTCTT
CTACCCGGAGAAGGACAAGGGTTGGGCGCTGGGCCTGAACGCGGCCGGAGGCAACATCGGGGTGGCGGTG
GTGCAGAAGATCATTCCGCCCATCGTGGTCGCCGGCAGTGGGGTGGCACTGTCGCGTGCCGGACTGTTCT
TCGTGCCCTTGGCCGTCGCCGCCGCGGTGTGCGCATTCCTGTTTATGAACAACCTCACGGAGGCCAAGGC
CGATGTGAAGCCGGTGTGGCAGTCGCTGCGGCATGCCGACACCTGGATCATGTCGCTGCTGTACATCGGC
ACCTTTGGGTCGTTCATCGGGTATTCGGCGGCCTTCCCGACGTTGCTCAAGACCGTGTTTGGCCGTGGTG
ACATCGCGTTGGGTTGGGCCTTCCTCGGCGCGGGCATCGGTTCCCTGGTCCGTCCGCTGGGCGGCAAGCT
CGCCGACCGGATCGGCGGTGCGCGGATCACCGCGGCCAGTTTCGTCATGCTGGCGGCCGGGGCGGCTGCG
GCGTTGTGGTCGGTGCAGTCGGTCAATCTGCCGGTGTTCTTCGTCAGCTTCATGTTCTTGTTCGTTGCCA
CCGGCATCGGCAATGGTTCGAGCTACCGGATGATCTCGAGGATCTTCCAGGTCAAAGGCGAAGTCGCCGG
CGGGGATCCGGAAACGATGGTGAACATGCGCCGACAGGCCGCCGGAGCGCTGGGCATCATCTCCTCGATC
GGCGCGTTCGGCGGGTTTGTGGTGCCGCTGGCCTACGCCTGGTCGAAGGTGCACTTCGGCAATATCGAAC
CCGCCCTGCACTTCTACGTGGCGTTCTTCCTTGCCCTGCTCGTCGTCACCTGGTACTGCTACCTGCGTAG
AACCACCCCCATGGGCCAGGTGGGGGTGTAGTTAGCCCGGCGGCGGTCTCACGTTGTGAGCCACGCGCAA
ACTCAGACTCTGCCGATGTCAACGCCCAGCTCGGCACCGAGCTTGTCCAGCGGCATGGTGACGTGCTCTC
GCTCGTGCACGCTGAGCCGGTCGCGCAGGTCTTCAAGCTCTTCCATTAGGCTCTCGTAGCGCTCAGCTGA
GATGAGGATGGCTGCGGGTCGGCCATGATTCATCAACACGACGTCATCGTCGGCGGATTCACGCACAAGC
CTCGATAGGTGAGCGCGGGCTTCACTAATAGGCACTAGACTGCTGGTCATCGGTAGACCCCCCTTCGGTG
TCCGACGCGAGTAACGGTGATGACACGCGCTGCGTCGTCGACGATGTAAACAACGCGATAGTTGCCGAGG
CGGATGCGGTAAGTGGTGTCGAAGCCACTCATCTTCTCGCAGCCACGCGGGCGCGGTTCGTCGGCGAGCG
CGGCGACGGCGGTCAGATGCGCCGCTGGTCGTGGCGGTGCAGCCGTTGGATTGCTTTAGCTGCCGAGTTC
TCGATTTCGACCGCGTACCCACTTGCCATACAAAAATGTACAGACTTCAGATGCATAATATAAGCGCTAA
TTTTGCCGACGCGCTCTCACCGCGGCCACGGGCTGTAGTCGGCGATCAGCTCCTCCTGCGGCGGGCGCTG
GTCGGCCGGGACGTGCTGCAGGTTGATCCGGATCCGATACCAGATCGAACTCGGCCCGCGCATGCCGTCG
ACCAGCACATCGGCGGGCCGCAGCAAAGCCGCGGCGCCGGGATACCGGTCGCGCCAGATGTCCAACGCCG
CCATCGCCTCGGCCCGCGTCTTGGCGCGGGCGATCTCGATCAGCGGCTTGGCGGATTGCGCCTTCTGCGG
CGGACCCAGTTCCTCGGCCAGCATCAACAGCCGGTCGAGCCGGCCAACCGCGTCATCCATCCCGGCCCAG
GGGTCACCGATGTCGGCCAACCGGCTGGGCACGGTGGCCATGGTGAACACCGCCGGGTCGCAGCCGGGCA
CCTCCTCCCAGTGCAGCGGCGTGGACACCCGGGCATCCGGGGTGGCCCGCACCGAGTAGGCCGACGCGAC
CGTGCGGTCCTTGGCGTTCTGGTTGAAGTCGACGAACACGCCCTCGCGTTCTTCCTTCCACCAACGACTG
GTTGCCGCGTCGGGTAGGCGCCGTTCGACCTCACGCGCAACGGTCTGGGCGGCCAGGCGCACCTGGGGAA
ACGACCAGCAAGGCGCGATCCGGGCATAGACGTGAAAGCCCCGCGACCCGGACGTCTTCGGCCATGCGGT
CAACCCGTAATCCTCCAGCACCTCCCGGACCACCAACGCGACCTCGACGACCCGCTGCCACGCGACCCCG
GGCATCGGGTCCAAGTCCACCCGCAGCTCGTCGGGATGATCGAGGTCGCCGGCGAGCACCGGATGCGGAT
TGAGATCCACACACCCCAGGTTGATCACCCACGCCAGCCCGGCGGCGTCGTGAATGACCGCCTCCGCGGC
GGAGCGGCCCGACGCATAGTGCAGCTCGGCCACGTCCACCCAGTCTGGCCGGTTTGCCGGTGCGCGCTTC
TGAAACACCGCCTCGGCGGAGATGCCCTTGACGAAACGCTTGAGAATCATCGGCCGGCCGGCCACCCCGC
GCATCGCCCCCTCGGCCACGGCGAGGTAATAGCGGACCAGATCGAACTTGGTGTAGCCCTTTCGATCGTT
GTGAGCGGGGAAGACGACCCTGCCCGGATGCGTGACGATGACCTGGCGTCCGTGCACGTCCAGCGACACC
GGGGCGGCCATGCGGCTCATGGTAATTTGCGACCCGCCTCACATAGGGTGAGGTCATGCCTAACCTCACT
GATCTGCCCGGGCAGGCCGTCTCCAAGCTCCAGAAGTCCATCGGACAGTACGTCGCGCGCGGCACTGCCG
AGTTGCATTACCTGCGGAAGATCATCGAATCGGGCGCGATCGGGCTGGAGCCGCCGCTGAACTACGCCGC
GCTCGCAGCCGATATCCGCAAGTGGGGGGAAGTCGGCATGCTGCCGTCGCACAATGCCAGGCGCGCCCCC
AACCGGGCGGCCGTCATCGACGAAGAAGGCACGCTCACGTTTTCCGAACTCGACGAGGCCGCACACGCGG
TGGCCAATGGCCTACTGGCCAAGGGTGTCCGCGCCGGGGACGGCGTCGCCATCTTGGCGCGCAACCACCG
CTGGTTTGTCATCGCCAACTACGGGGCGGCCCGAGTGGGGGCCCGCATCATCTTGCTCAACAGCGAGTTC
TCCGGCCCGCAGATCAAAGAGGTGTCGGACCGTGAGGGCGCCAAGGTGATCATCTACGACGACGAGTACA
CCAAGGCCGTCAGCTTGGCCCAGCCACCGTTGGGCAAGCTGCGGGCGCTTGGTGTCAATCCCGACGACGA
CAAGCCGTCGGGCAGCTCCGACGAAACGTTGGCCGAGCTGATTGCGCACAGCAGCACCGCGCCCGCCCCG
AAGGCGAGCCGCCGTGCGTCGATCATCATTTTGACCAGCGGCACCACCGGCACCCCGAAGGGGGCGAACC
GTAACACACCGCCGACGCTGGCTCCGATCGGCGGCATTTTGTCGCACGTGCCGTTCAAGGCCGGCGAGGT
GACGCTGTTGCCGTCGCCGATGTTCCATGCGCTGGGTTACATGCACGCCGCGCTCGCCATGTTCCTGGGC
TCGACGCTGGTGCTGCGGCGGCGGTTCAAGCCCGCGTTGGTGCTGGAAGACATCGAAAAGCACAAGGCGA
CATCCATGGTCGTTGTACCAGTGATGCTGTCGCGGATCCTCGACCAGCTGGAGAAAACCGAACCCAAGCC
CGACTTGTCGAGCTTGAAGATCGTGTTCGTATCCGGATCGCAATTGGGTGCCGAGCTGGCCACCCGCGCG
CTGGGGGACCTCGGCCCGGTCATCTACAACATGTACGGCTCGACCGAGGTCGCGTTCGCCACCATCGCCG
GCCCCAAGGATCTGCAGTTCAACCCCAGCACGGTGGGGCCCGTCGTCAAGGGGGTGACGGTTAAGATCCT
CGACGAGAACGGCAATGAGGTGCCGCAGGGTGCCGTTGGCCGGATCTTTGTGGGCAATGCCTTCCCGTTC
GAGGGTTACACCGGCGGCGGTGGCAAGCAGATCATCGACGGCCTGTTGTCGTCCGGCGACGTCGGCTACT
TCGACGAGCGCGGCCTGCTGTATGTGAGCGGCCGCGACGACGAGATGATCGTCTCTGGTGGTGAGAACGT
GTTTCCCGCCGAAGTCGAGGATCTGATCAGCGGGCATCCCGACGTGGTGGAGGCCGCCGCGATCGGCGTC
GACGATAAGGAGTTCGGTGCCCGGCTGCGCGCGTTCGTGGTCAAGAAGCCGGGAGCTGACCTCGACGAGG
ACACCATCAAGCAGTACGTACGCGATCATCTTGCCCGCTACAAGGTGCCGCGGGAGGTGATCTTCCTCGA
CGAGCTACCGCGCAACCCCACCGGCAAGGTCCTCAAACGTGAGCTACGCAAGCTGTAGCTGCTCGCGCGG
GTACTTACGGGTCGCGGGGTAGGCCCAGCAACCGCTCGGCGATGATGTTGAGCTGGACCTCCGACGTGCC
CCCGTAGATGGTGGTGGCCCGGCTGGCTAGCAGGTACTCGCCCCACTTGCCGGGCAATCGCTCTGTGTCG
CCGATCACCGCATCGGTGCCAAAGGACGACACCGCGAATTCGGCATAACCCTGGCCGGTGCGCATGGACA
ACAGCTTGGAGATCGCCGCCGGCGCCATCGGGTCACCCCCGGCCAGCGTCAACAGCGTGGAGCGCAAGTT
GAGCAGCTTGGTGGCGTGGCCCTCGGCGATCAATTGCCCGGCACGGTGTCGCGCGACCTGGTCGAACTGT
CCTTCGAAACGGTAATCGCGAACGAAGTCGACGAACTCGCCCAGGGTGGGGAGGAAGGTCGAATCGCTGC
CGCCGATCGACACCCGCTCGGCCGTCAGGGTGTTGCGGCTGACCTCCCACCCCCGGTTCACCTCCCCGAG
CACCAACTCGTCGGGGACGAACACGTCGTCGAGGTAGACGGTGTTGAAAAACTCCTTACCCGTGAGCTCG
CGCAGCGGCTTCACTTGTACGCCTTCGCTTTTCATGTCCAGCAGGAAGTAGGTGATGCCGTTGTGCTTGG
GCGCCGACGGGTCCGTCCGCGCCAGCAGCGCACCCCATTGGGAGTACTGCGCGCCGGTGGTCCAGATCTT
CTGACCAGTGATGCGCCAGCCACCGTCGACCCGGGTGGCCTTGGTTGCCAGGCTAGCCAGGTCCGATCCC
GCGCCCGGCTCGGAGAACAGCTGGCACCAGAAAATGTCGCCTCGGAACGTTGGCGGCAGGAGGCGCTGCT
TCTGATTGTCGGTTCCGAACGCGACGATCGACGGCACGATCCACGTCGCGATGGCAATCTGCGGCCGCTT
GACCCGCCCGGCGGTGAACTCCTGGGCGATGATGATCTGCTCGACCGGGCTGGCGGCCCGACCCCACGGC
TTGGGCAGATATGGCAGCACCCACCCACCTTCGGCGATCGCGACAGTGCGCGGCTCTCGCGGCATCGCCT
TCAGCGCGGCGACTTCGGCCCGGATCTGGGCCCGCAGCTTCTCGGTAGAGGGGTCCAGGTCGATGTCTAC
CGGACGCATACCGGCAGTCGTCGCGGTGTCCACCACCCGCTGCGGATACTCCGAGCCGCGGCCAAAGCAC
GCGGCCAGCATCAACGCCCGGCGGTAGTAGACGTTCGTGTCATGCTCCCAGGTGAAGCCGATGCCGCCGT
GCACCTGAATGCAGTCCTGCGTGCAGCGCTGAGCGGTCGCCGGTGCCAGCGTCGCCGCCACCGCCGCCGC
GAATTCGACGTCGGAGCTAGATTCGCCCGCGTCGTCTAAGGCTCGCGCCGCGTCCCACACCGCGGCGGTG
GCCCGCTCGGTGTCAGCGATCATCTCGGCGCACTTGTGCTTGATCGCCTGGAATTGCCCGATCGGCCGGC
CGAATTGTTCGCGGATCTTGGCATATGCCGACGCGGTGTCGGTCGCCCACCGCGCGACGCCAACGGCTTC
AGCGGACAGCAGGGTGGACATCAGCGCGTGAGCGGTCGTCATCGTGAGGTTGCTCAGCAGGGCGTCGTCG
CTGACGTCGACCGCGTTGGCCCGAATATGCGCGATGGGCCGCAACGGATCCAGGCTCTTGACCGCTTCGA
TCTCGAGCTGATCGTTGCGCAGTACAACCCACTCGTCACGGCTTTCGATGGCCACCGGTAGCACCAGAAC
GGAGGCTTGCGCCGCGGCCGGAACCGCGCGGACTTCGCCCCGGATCACCAGCACGTCGCCATGGCGGGTG
GCGGTCAGCCCGGAATCTAGCGCGTAGGCGGCGATGGCCGCACCGGTTGCCAGTTCGGCGAGGACTTTGG
CTTGCGGATCATGGGCTGCGATCAGCGCGCTGGCGATCGCCGACGGCACGAACGGCCCGGGCACGGCGCC
GTAGCCGAACTCGGCAAGCACCACCGCTAGCTCGAGGATGCCGAAACCCTGGCCGCCGACCGACTCGGCC
AGATGCACACCCTGCAAGCCTTGTTCGGCCGCGGCCTGCCAGTAAGGCGGCGGGTTTTCGACCGGTGATT
CTAGCGCCGCGTGCAGCACCTCGGACGGCGCTACCCGCGCCACCAGGGAACGCACCGAATCGGCCAGCTC
ATAATGCTCAGGAGTAATAGCGATCGACATTGCTCGCCTTCCCATGCTGTTGGACGTTTCGGCCAAGCAC
CTTCCAAGCTAACAACCGGTGGGTCGGTTATTAACGTTGGCTAGCGGATGGCCGGCGAAATGGGTGAGAA
CACTCAGCGCCACCGCTTGGCTATCCACTTGGCGATGGTGTCGGCCTGCTCGCTGCGGGCGCCCGGGGTG
GTGAAGTAATGGTCGGTGTCGATCGAGACCTGAGTCTTGTCGCTGCTGGCGAGCCCGTCGTAGATCTGCT
GGGCATCCGACGGGAAGATTCCGGTGTCGGCCTCGGCGTTGAGCACCAGGGCCGGGCAGGTGATCCGGGC
CAGGTGGGGTGCGGCACGGGTTTGGGCCACCCGCAGGCTCCACATGCCCAGCCAGCCGCGCAGCGTGCAG
GCCGCGGCGATGCCGTGTGCGGAGCGGTTCGCCTTCACCGGCGTGCCCGCGTAGCACTGGTTGGGCCGAC
GCTTGGTCGGTTCGATGCTGGGATCGACCATGCGCGGGTCGGCCCAGGTACGCATCACGCTGAACGGCCG
ATCAGAAAAGCCAGCTGCGCGAACACGTTTGAGTTCGGATTCGGCCCAGTCGGTGATGGTGTGGTTGCGT
TTGACCTGCGCGGAGCGATACCGGCTGATAAACTCCGGTGAGTACGGCGGCCCGTTGCGTTCGTCGAACA
GGTCAAGTTCGGGATCGGTTGCAACCGGATCATTTTCGTCAATGACGGCGGCGTCCATCCAAGCGGTGAG
CACATCCGGACGGCCGGGATGAGCTGCGGCGGCAACGTATGCGTCGGCGGCCGGCAATTCGGTTACCCCG
GCTGCGGGTCGCATACCGTCCAGGGGAGTCACGTTCGGATCGACCGCTTGTGATTGGTAGGCGGCCATCA
ATGAGCCACCACCTGAATTGCCAAGCAACACCACTGTTTCCACGCCCTGAACTTCGCGGAGCCAGCGCAC
CCCGACGCCGATGTCGACCAGTGCGTGATCGAGCAGAAAGCTGCTTTCGAAACCACGGAATCGGGTGTTC
CAGCCCAGAAACCCGATGCCGCGGATCGCCATGTACTCGGCGAGATAGTGCTCGGAGAAATCGATCTGGT
AGTGCGCGGCGATGAGCGCCACCTTCGGTTTGCGTCCCACGCTGTGGTGGTACAGCCCCTGGCATGGGTG
CCCACCGGCAGCCGCACGCCCCGCGGTTCGCGACGGCAGCCCGACGAACTCTCGGATGACCCCGGGCGTG
GCAGCACGACCAGTCAATTTGAGCTGTCCTCCTTACTGTAGATGGCGCGGTAGTAAATGTTGGCCAAGGT
CTGGATGCACGCCTGATCGTCAGGTTGTCCACGGCGTGAACGCTTACCGCTGAGCTGCAGGTAGCAAAAC
TGGTTGAACATTGCCACAATCGCCTCGGCCATCAACTGGGGGTCATCGCCGACGCAATAGCCGTGCGCCT
GAGCGCGTTTGACCGTCTCGGTGATGAACGATATTGGAATCTGGCATATTTCGGACCAGTATTGCGCGAA
GTCGTCACTGACCATCGCCAACTGTGACACGCTGATCGCTTCTGCGAGGCGGTTGCGGTAGGTGTACCAA
TGGGCGGCAGCGGCTTCATACGCGCGCTCGCGGTCGGATAGGCCGTGCCGGATCACCGACAATGCCCGCT
GGTTGGCGTCGTCGCGGAAGCGCAGCGCCCACTGCCGGACCATCGCCTCTTTGGAGTCGTAGTAGTTGTA
AAAGGATGCCGCCGAGCGGCCGGCTTCGGCGGTGATGTCGGCGACGGTGGTCGCCAGGATTCCGTTGCGC
ACCACGACCGTCCGCGCGGCGGCGTCGATTGCGGCCTGGGTCCGCCGACCGCGTTGCGTCGGGAAGTCCG
GCACCTGGGCACCTCCCTGGAACAAAACTGAACCTGATGTTAGATTCAGATTCAGAGCTTGGCCAGGCCG
CCGTCCCGGGGAGCCAATGGGAGCCGCACGATGATCAAGCCGCACAACACCAACACCGAATTCGAGCTTG
GTGGGATCAACCACGTCGCGCTGGTGTGTTCGGACATGGCGCGCACCGTGGACTTCTACAGCAACATCCT
GGGGATGCCGCTGATCAAGGCGCTCGATCTGCCCGGCGGCCAAGGGCAGCACTTCTTCTTTGACGCCGGC
AACGGCGATTGTGTCGCCTTCTTCTGGTTCGCCGATGCACCTGATCGGGTGCCCGGTCTTTCGTCGCCGG
TTGCCATCCCCGGCATCGGCGACATCACCAGCGCGGTGAGCACCATGAACCATCTGGCGTTTCATGTACC
CGCCGAAAGGTTCGACGCCTACCGGCAGCGGCTCAAGGACAAAGGCGTGCGGGTCGGCCCGGTGCTCAAC
CATGACGACAGCGAGACGCAGGTGTCCGCGGTGGTGCATCCCGGTGTGTACGTACGCTCGTTCTACTTCC
AGGACCCCGATGGGATAACTCTGGAATTCGCTTGCTGGACAAAGGAATTCACTACGAGCGACGCGCAGGC
CGTGCCGAAGACGGCGGCTGACCGGCGACCTCCGGTGGCTGCGGATCGTTAGCCCCGGATTTGGCAGCTG
TTGCCGCTACCCGGGGACGGGACAAGTTTGGGTCGGTGAGTTCATCGAGCAGCGCAGCTAGCTGATCGAC
CAGCTGGTCGGGATCGAGTCGCACGTCACCGGCCAGCCAGGCGCTGATGGTCTGCCCGACGCCGCCGACG
GCGAAGTGTGCGACCGCCTTGACGTGGTCATTTGCCGGTGCGTGCAGGGTGTCGACGGCATGTTGGCCGG
ACAGCATGGCGAACAGGGCGCTGGATTCCGCACGCTTGCGGGTGATCACTGCGTTGGCCAGCTGTGTGCT
GAACAGCAGGCGTCCGACGCGGGCGTCTGCGGTGATGGTCCGCACGATGTTGGCCATGCCCGCGCGAGTC
TGCTCCCGCGCCGGTACCGCCGTGACCGCGGCCTGAGTGGTGGCGACCAGCTCGGCCACCACCCAGTCGA
ACACGCGGCCGACGAATTCGTCCTTGTCGGTGAAGCTTTCGTAGAAGTAGCGCACCGACAGGCCGGCCCG
CCGGCAAATGGTGCGGATGGTTAGCTCGGCGATGTCGTGCTGGTCGGACCCCAACAGGTCCAGGCCGGCA
GAGAGCGACTGGCGACGGCGCGTCGCCAGTCGCTCGGCGGCCTCGACGCCGCGGTAGGGTCGATCACTGC
GCGTCATACGGATCATCTTGACACTCGGGCACGATACCGGCCAATATCAGGATACAGGTGTTTCCATAAT
TAGCGGCAGCGCCGGGAGGCCTTCGGATGGCGATTTCGCTGGTGGCTCACCAGCCCATCCCCCACGTCGA
GCGTCCCATGGCCGACCCACCCCGTCTCCAGCTGGCCAGGCGCCGGCGATCGGCGGCCGGCCCCGGCGGT
AACGAGGACAGCTTGATGGGAGTGGCGCTGCTAGCCGGCCCGGCCAACGTGATCATGGAGTTGGCGATGC
CGGGTGTCGGCTACGGCGTGTTGGAGAGCCGTGTCGAAAGCGGCCGGCTGGACCGCCATCCGATCAAGCG
GGCGCGCACCACCTTTACCTACGTTGCGGTGGCCGTTGCCGGCAGCGACGACCAGAAGGCGGCCTTTCGT
CGCGCGGTGAATAAGGTTCACGCGCAGGTGTATTCGACTCCGGAGAGCCCGGTGTCCTACCACGCGTTCG
ATCCCGAACTACAGCTGTGGGTGGCGGCATGCCTCTATAAGGGCGGCGTCGACGTCTACCGCACCTTCGT
CGGCGAGATGGACGACGAAGAGGCCGACCATCATTACCGCGCGGGCATGGCGATGGGCACCACGTTGCAG
GTGCCGCCGCAGATGTGGCCACCGGATCGGGCGGCCTTCGACCGCTACTGGCGGCAATCACTGGACAGGG
TGCACATCGATGACGTCGTTCGCGACTACCTGTATCCGATCGTGGCGCTCCGAATTCGCGGGATCGCACT
GCCGGGTCCGCTGCGGCGGCTGTCGGAGGGTATCGCGCTGCTGATCACCACCGGTTTCCTGCCGCAGCGG
TTTCGCGACGAGATGCGGTTGCCGTGGGACGCGACCAAGCAGCGGCGCTTTGACGCGCTCATGGCCGTGC
TGCGCACGGTGAATCGCCTGATGCCGCGGTTTGTCCGGGAGTTCCCGTTCAACCTGATGCTCTGGGACCT
GGACCGGCGGATGAGGCGCGGGCGCCCGCTGGTGTAATCGCCGGCTTCGCGTGGACCGTTGCCGGTAGAC
CGCTCGCTAGATTGGCGGGCGAATATGGCGCACAGAGGCAAACCGGGCGAAATCCCTATCCAGGCTCACC
ACGGCGCAGTGATGCTCCACGGCGATGGCCCCGAGTACCGCGTCAGGTATCAAGTCGCCCGATGCGTCGG
CCTCGTCGCAGAGTTTTCGCAGCAGCACCAGGTGTCTGGGGCCGGGGCTTGTCGGAAGGTGATGGGGCTG
GGCGGTGACGGCTTCGACGAATGCGAATGCATCCGCTCGTGGTGACGGAATCTCGAAGATGCGTCGATTC
GTTGTTAGCCGGAGGAACGACGCCCACACTAGGTTCGGCACTGTGAAGGGGTCGTCGGCCGCAAGCAGTC
GATCGAACCAGGGGCGGACGGTTCGGTGATTCGGATGGTCACCGCGGTGTGCAGCCAGCAGCACGTTGAC
GTCGATGAGGAACATCGCCTATTTGTGCCTGTCCAGGCTCACTTCCGCGAGTTCAGTTCCAGACCCTCGT
CGAGCACTTCGGACAACACCGTATTCGAGGTTAGGTCGATACCTGGCCGCGGACCGGTGCCGGCGTCAAA
AACGGGGACGGTTGGCCGGGCGCCGCCGGTACGGGCGGCGGCGAGCTCCCGCCGAAGGGCGTCTTCGATC
ACAGCGCCCAGCGATTAACCACGCTCGCGGGCCCGGCGTTTGGCGGTAGCCAGTAGTTCATCCGAGATTG
ACACGGTGGTGCGCATGATGCTCAGGATAGCGCATCTACGGCATCATCTGCGGTGAGCAACTGATGCCCT
CAACGCCGCGTGTGGTCGCAGGTCTGCCTGCTATGGCAAGCCGTTGAGTCCGTTCTCGCCGAGCAGCAGC
CCGCCGGTGCCGCCGGCACCGGGCGTGGCCCCGGCTTTGCCGGCGTTGCCGCCGTTGCCGCCGTTGCCGA
TCAGCACGGCGTTGCCGCCGACACCACCGCTGCCGCCGGTACCGGCGCCAAACCCGCCGGCAACCCCCGT
CACCGCCGTTGCCGAACACCCCGGCGTGGCCACCGTCACCGCCGGTGCCGCCGGTACCGGCGCCTAGAGC
GTTGGCACCGCTGCCGCCGGCGCCGCCGGCGCCGGCGGAGCCGAAGAGCAAGCCGCCGTTCCCGCCGGCG
CCGCCGGCGCCGCCTTGCTGGATGCTGGTAAGTGCTGCCCCGCCGTGCCCGCCGGCGCCGCCGGCGCCGC
CGAAGCCGAAGAGTAAGGCGCCGTTCCCGCCGGTTCCGCCGGCCCCGCCGGCAAGGGAGCTGGCGCCACC
GCTGCCGCCGGCGCCACCGGAGGCGCCGAGGGAGAGTAGGCCGGCGTTGCCGCCGTGCCCGCCGCCGCCG
GTGGTGATCCCGGACCCTCCCGAGCCGGCGGCGCCGCCGGTGCCGCCGGCTCCGAACAGTCCGCCGTTCC
CGCCGTTCCCACCGGCCCCGAAGTTCGTGCCGGCCCCGCCGGTGCCGCCAGTTCCGAACAGTCCGCCGTT
CCCGCCGTTCCCGCCGGCTGCGTTGAACCCGCCGGCCCCTCCGGCTCCGCCGTTGGCGAACAGTCCGCCG
TTGCCGCCGGCGCCGCCGACGCCGGCCGGGACACCGCCAGCGGCGCCGTGGCCGCCGGTGCCGGCCGCGC
CGAAGAGCAAACCGGCGTCGCCGCCGCGCCCGCCGGCCCCGCCGATGCCAGCGACGCCTATGGAGTTCCC
ACCGTTGCCGCCGGTGCCGCCGGAGCCGATCAGCAAGGAGACCCCACCGGCGCCGCCGGCCCCGCCGATC
CCTCCAGCACCGGTGGCTATCCCGCCGGTCCCGCCATTGCCACCGGTACCGAACAAGATCCCGCCGGCCC
CGCCGGCCCCGCCCGTAGCCGTGGCGGCGGTGTTGGTCGCACCGTGCCCGCCGTTACCGCCGTTGCCGAA
CAACCACCCGCCGGCCCCGCCGGCAGCCCCGGTCCCCGGGGTCCCGTTGGCGCCGTTGCCGATCAGCGGA
CGCCCAGTCAATGTCTGGAAGGGCTCATTCACCACATTGAGCGCTGCCTGCTGCAGGGTATGGACTGAGG
TGCTGACTGGAGCATTGGATCCGTCTAGTCCTATTAGCTGCCCGCCGAGGCCGCCGAGGCCGGCCTTGCC
CGCGGCTGCGCCGGTCCCGCCGCTGCCGCCGTTGCCGCCGTTGCCGATCTGCACGCCGTTACCGCCCGCT
CCGCCGTTGCCGCCGGTGCCGGTCACGCTGGCGCCGCCGTCACCGCCGTTGCCGCCGTTGCCGATCAAAC
CGGGTATGCCACCGGCCCCGCCGGTGCCGCCTGGACCGGTGATAGCAGCGCCGCCGGCGCCGCCGGCGCC
GCCGGAGCCGTTGAGCAGGCCGGCGTTGCCGCCGGTGCCTCCTATCCCGCCGGTGGTGCGGCCGAACCCG
CCGGCGCCGCCGGCGCCGCCGGAGCCGAAGAACATGCCCGCGTTGCCGCCGTCCCCGCCGGCCCCGCCGT
CCCCGCCGGCGCTGGCAAGGCCTTCCCCGCCGGTGGTAGCGCCGCCCCCACCACTGCCGCCGGTGCCGCC
GGCGCCGAACAGTCCGCCGGCCCCGCCGGCCCCGCCGGCCCCGCCCATCCCGGCGACACCGGCGCCGATG
GTGCCGCCGGCCCCGCCGGTGCCGCCGGCGCCGAACAGTCCGCCGTTTCCGCCGGCCCCGCCGGCCCCGC
CGAACCCGCCTTTTCCGCCCACCCCACCGACCCCGCGTCGGTGAACATCCCGCCGGCCCCGCCCGCACCG
CCGGCCCCGCCGGAGGCGGTGGTGGCCAATGCGAACCCGCCGGCGCCGCCGACCCCGGCGGCGCCGAAGA
GCAGGCCGGCGTTGCCGCCGTCCCCGCCCGCACCACCGGCCCCGCCGGTGGTGTTCGTTGAGGCTCCGCC
GGCGCCGAACAACACGGCGTTCCCGCCGGTACCGCCGGCCCCGCCGATCCCGCCGGTGTTGGTGGCGACC
CCGCCGGCGCCGCCCGCCCCGCCGCTGCCGAGCAGCCCACTGGCCCCGCCGGCCCCGCCAGTCCCGCCGG
TGCCCCCAACGGCGTTGTTCGCCGCGCCGGATCCGCCGGCGCCGCCGTTGCCGATCAACCAGCCGCCGGG
CGCGCCGTCGGCCCCGGTGCCGGGGGCGCCGTTGGTGCCGTTGCCGATCAGCGGGCGCCCGGTATTCGCC
AGGAAGAACTCGTTAATCGGATCCAGCAGCGGCGACACCGCGGCGGCCTCGGCGGCGGCGTACGCGCCGC
CACCGGAGGTCAACGCCTGCGTGAACTGGGCATGAAACGCCTGCGCTTGGGCACTGAGCGCCTGATAGGC
CTGGCCGTGCGCGCCGAACAGCGCCGCAACCGCCGTCGAGACTTCATCGGCACCCGCGGCCAGCAGCGCC
GTGGTGTTGGCCGCCGCGGCCGCGTTGGCCGCGGCGATGCTCGACTCGAGACTGGCTAAATCCGTTGCCG
CTGCCGCGATAACCTCTGGCGCCGCAATCACAAACGACATCTGACACCTCCCGACGGGCATCACCGCTCT
GTCGCGCCGACCTGGGCCTCCCCGGTCACCAGTGAAAATCGGCTGTAAGAAGCATCCCATTTCGAGGGGC
AACACCTGGGGGGTTTGTCGAATTCTGGTAGGTAACTTCGCGGGCCGGGTAAACCCGGTGCGTCCTGTCA
GGTGAGTCGAGGGCAGCCCGCAGGCTGATGCTGGGGTATCTGGGCCGGCCGACCATGGCTGGCCGGCGGG
TGTTCTGAGGGCCGGTTCGCTGGCTATGGCAGGCCGTTGAGCCCGTTCTCGCCGATCAGCAGCCCGCTGG
TGCCGCCCGCGCCCGGCGTGCCGCCGGCTTTCCCGCCGTTGCCGCCGTTGCCGCCGTTGCCGATCAGCAC
GGCGTTGCCGCCGACACCGCCATTGCCGCCGGTACCGGCGCCAAACCCGCCGGCACCGCCGTCGCCGCCG
TTGCCGAACACCCCGGCCGTACCGCCGTTGCCGCCGACCCCGCCCTTGGCGGCACCGCTGGCGCCGCCGG
TCCCGCCGGAGCCGCCGGAGCCGGAGAGCATGCCGGCGTTGCCGCCGGCCCCGCCGGCCCCACCAGCGCC
GATGTTGCTGTACCCGCCGGCGCCGCCGGCGCCGCCGTAGCCGAAGAGCAAGCCGCCGGCTCCGCCGACC
CCACCGATCCCGCCGCCGTCGGTCAAGCTGGAGCCGCCGCTACCGCCGGCGCCACCCGAAGCGCCCAGGG
AGAACAAGCCCGCGTTGCCGCCGGCCCCGCCGGCGCCGCCGGGGACCGCGGCGGGGGTACCGTGGCCGCC
GGAGCCGCCGGTGCCGCCGGCGCCGAACAGCCCACCGTTCCCGCCGGCACCACCGGCCCCCGGGCCGGGG
GAGCCGCCGGCGCCGCCGGTGCCGCCGGCGCCGAACAGCCCGCCGTTCCCGCCGGCCCCGCCTGTCCCCG
CATCTCCGCCCAACCCGCCGCTCCCGCCGGCCCCGCCGTTGGCAAACAGCCCGCCGTTCCCGCCGGTGCC
GCCGGTGCCGCCGGCTTTAGTGCTGGCGCCGGCCCCGCCGGTTCCGGCGGCGCCGAAGAACGATCCGGCG
TTACCGCCGTCCCCGCCGTCCCCACCGGCGGTGAGGCCGGCGCCGCCGCTGCCGCCGTTACCGCCGGAGC
CCATCAAGAAGGCCGCCCCACCGGCGCCGCCGTCCCCGCCGGTGCCCGTCGTGCCGACGCCGCCGGCCCC
GCCGGTGCCGCCGGTGCCGAAGAAGATCCCGCCGGCGCCGCCGTCCCCACCGTCCCCGCCGTTGGTTCCG
GTCGCCCCGGACCCGCCGTTGCCGCCGTTGCCGAACAGCCACCCGCCGGCCCCGCCGTCAGCCCCGGTTC
CAGGAGTCCCGTTGGCGCCGTTGCCGATCAGCGGGCGGCCGGTGAGCGTCTGGAAGGGCTCGTTCACCAC
ATTGAGCACATTTTGCTGCAGGGTGTGCAGTGGCGAGGTGCTCGCGGGAGCATTGAATCCGTCTAGACCG
AGCAGCAGCCCGCTGACGCCGCCCACTCCGGCCTTGCCCGCGCCAATCCCACCGCTACCGCCGTTACCGC
CATTGCCGATCAACACGCCGGTGCCGCCGATCCCGCCGTTGCCGCCGGTCACCGCGCTGGCGCCACCGTT
ACCGCCGTTGCCGCCGTTACCGATCAGCCCGGGGGTGCCGCCAGCCCCACCGATCCCGCCGGCGAAGCCC
TGGCCAACTCCGCCGTTGCCGCCGGCGCCGCCGGAGCCGAAGACCGTGCCGGCGTTGCCCCCGGGGCCGC
CTTGCCCGCCGTCGGCGAAGCCGAATCCGCCGGCGCCGCCGGAGCCGCCGGAGCCGAAGAGCAGCCCAGC
GTTGCCGCCGGCGCCGCCGGCGCCGCCTATGCCGCCGGCCGTGAGAGTACCGCCGTCCCCACCGATTCCG
CCGGCGCCGCCCGCGGCGCCGAGGGCGAGCATGCCGGCATTGCCGCCGGCCCCGCCGTCCCCGCCGGCGA
CCAGGCTGTGTCCGCCGCTGCCGCCTTCCCCGCCTGCGCCGAACAGCCCGCCGGCCCCGCCGGCCCCGCC
GACTCCGCCGAAGCTGCTGTCGGCGAACCCGCCATGCCCGCCGGTGCCGCCGGCGCCGAACAGCCCGCCA
GCGCCACCGGCCCCACCGGCCCCGCCGGAGCTGCCGGCCCCACCGGATCCGCCGACCCCGCCGGTGGCGA
ACAGCCCGCCGGCCCCGCCGGCGCCGCCCGCCCCGCCGAGTGCACTGCCGTTCGTGAATCCGCCGGCCCC
GCCGACTCCGGCGGCGCCGAAGAGCAGGCCGGCGTTGCCGCCAGCCCCGCCGGCGCCGCCGGCCCCGCCC
GTGAGGGCTACTACGCCGCCGCCGGCGCCGCCGGCGCCGCCGGCGCCGAACAGCATGGCGTTGCCGCCGG
CTCCGCCGGACCCGCCGATCCCACTGCTGGCGACCCCGCCAGCGCCGCCGGCGCCGCCGTTGCCGATGAG
CCCGCCGGCGCCGCCGTTGCCGCCGGCGCCGCCGTTGACGCCGGCCGCGCCGGATCCTCCGGCGCCGCCG
TTGCCGATTAACCAGCCGCCGTCCCCGCCATTGGCCCCGGTGCCGGGGGCGCCGTTGGCGCCGTTGCCGA
TCAACGGGCGCCCGGTATTCGCCAGGAAGAACTCGTTGATCGGATCCAGCAGCGGCGACACCGCGGCGGC
CTCGGCGGCCGCATAGGCGCCGCCACCGGAGGTCAATGCCTGCACGAACTGGGCATGAAACGCCTGCGCT
TGGGCGCTGAGCGCCTGATAGGCCTGGCCGTGGGCGCCGAACAGCGCGGCGATGGCTGTCGACACCTCGT
CGGCGCCCGCGGCCATCAGTGCCGTGGTGTTGGCCGCCGCGGCTGCGTTTGCCGCGCTGATGCTCGATCC
GAGACTGGCCAAATCCGTTGCCGCTGCCGCGATAACCTCTGGCGCCGCAATCACAAACGACATCTGACAC
CTCCCAATACGCATGACCGCTCTGTCATGCCGACCCGGGGAACGTCACCAGCAAAAATCGGCAGTAAGAA
GCATCCCATTTCCAGCGACAACACCTGGGGGGTTTTGGTCAAACTCTGGTAAGCGACTTCGTGTACCGGG
TGAACCCGGTGTGTCTTGAAGGACAGCCCGCAGGCTGATGCTGGGGGATCTGGGCCGGCCGACCATGGCT
GGCCGGCTGTTGGTCTGATGGCCGGTTCGCGGTTACAGGCCGTTGAGCCCGTTCTCGCCGATGATCAGCC
CGCTGGTGCCGCCGGCGCCGGGTGTGCCGCCGGCTTTCCCGCCGTTGCCGCCGTTGCCGCCGTTGCCGAT
CAGCACGGCGTTGCCGCCGACACCGCCATTGCCGCCGGTACCGGCGCCAAACCCGCCGGCGCCGCCGTCG
CCGCCGTTGCCGAACACCCCGGCCGTACCGCCGTCACCGCCGGTGCCGCCGCTGCTGCCGATGCCGCTGG
AGCCACCGGTGCCGCCGGCACCGCCGAAGCCGAAGAGCGAGCCGCCACTGCCGCCGTTCCCGCCGACCCC
GCCGGTCCCGCCGACATTTAAGGCGCTGCCGCCGCTGCCGCCGGCGCCGCCGGAGGCGCCGAGGGCGAGT
AGGCCGGCGTTGCCGCCGCTGCCGCCGTTGCCGCCGAAGGTGCCGCCGCTGCTGCCGCCAGCACCGCCAG
TGCCGCCGGCGCCGAACAGCCCGCCGTGCCCCCCGGCGCCGCCGTCGGCGCCGAGCGTGCCCGCCCCGCC
GGTGCCGCCGGCGCCGAAGAGCAATCCGTTCCCCCCGGTCCCGCCATTCGCGCCAAACCCGCCGGCCCCG
CCGGCCCCGCCGTTGGCGAACAGCCCACCGGTACCACCGGCTCCGGCGGTGCCGCCGGCACCGATAAAGT
TTTGGGAGAGGGCGGCCTGGCCGCCGGTCCCTGCGGCACCGAGGAACAAGCCGGCGTCACCGCCGCGCCC
GCCGGCCCCGCCGGTGTCCAGGCCAAACCCGCCGCTGCCGCCGGTGCCGCCGGAGCCGATCAGCAAGGCG
GCTCCGCCGGTCCCGCCGGTCCCGCCTTGGCCCGTCGTTCCGATGCCGCCGGACCCGCCGGTGCCGCCAA
TACCTGACAGGATTCCGCCGGCCCCGCCGGATCCGCCGTCTCCGCCGTCGGCGCCGGTCGCTCCGTGGCC
GCCGTTGCCGCCGTTGCCGAACAACCACCCGCCGGCCCCACCGTCGGCCCCGGTCCCCGGAGTGCCGTTG
GCGCCGTTGCCGATCAGCGGTCGCCCGGTGAGGGCTTGGGTGGGCTCGTTGATCGCGTTGAGGATTTGTT
GCTGCAGGGTGTGCAGTGGCGTGCTGGCGGGGGCGTTGAATCCGTCTCGACCTAGTAGCTGCCCGCCTAA
GCCGCCGGCGCCGGCCGTGCCGGCGGGTGCGCCAGTGCCGCCACTACCACCGTTACCGCCATTGCCGATC
AGCACGCCGCTTCCGCCGGCGCCGCCGGCGGCACCGGCGCCGTTCGCGCTGGCGCCGCCGTTGCCGCCGT
TGCCGGCGTTGCCGACGAGCCCGGGCGCGCCGCCGGCCCCACCGGTTCCGCCGGCGCCCGCGAAGGACCC
GCCGCCGGCGCCGCCGGCACCGCCCGCCCCGCTGAGCAGACCCGCCTTTCCGCCGGCGCCGCCCGCCCCG
CCGGCGTCGAAGCCCAGCCCGCCGACGCCGCCGGCGCCGCCGGAGCCGAACAACGTGCCGCCGTCGCCTC
CGATCCCACCGGCACCGCCGCCACCGTCCGGGCTGGATCCGCCGCTGCCGCCGGCGCCGCCGGCGGCACC
GAGGCTGAGCATGCCGGCGTCGCCGCCGGCCCCACCGTTCCCGCCGACGTTGATTATGCTCGTCCCGCCA
CTACCGCCGGTGCCGCCGGCGCCGAACAGCCCGCCAGAGCCGCCATCCCCGCCGGCGCCGCCGCCAAAGA
TGCCGAATCCGCCGGGCCCACCGGTGCCGCCGGCGCCGAACAGCCCGCCGTTTCCGCCGGATCCGCCGGC
CCCGCCGGTGCCGGCGTCGGTTGCCCCGCCGGCGCCACCGACCCCGCCGTCGGCGAACAGCCCGCCGTTT
CCGCCGGCCCCGCCGGCGCCGCCGGTGGCGCCGAAGGCGGCTGCGAATCCGCCGGGACCGCCGACCCCGG
CGGCCCCGAACAGCATGCCGGCGGCCCCGCCGGCGCCGCCGGCGCTGCCGGTCCCCGTGCTGGCCCTCCC
GCCGGCGCCGCCGGCGCCGCCGTTGCCGATGAGCCCGCCGGCGCCGCCGTTGCCGCCGGCCCCGCCGTTG
ACGCCGGCCGCGCCGGATCCTCCGGCGCCGCCGTTGCCGATTAACCAGCCGCCGTCCCCGCCATTGGCCC
CGGTGCCGGGGGCGCCGTTGGTGCCGTTGCCGATCAGCGGGCGCCCGGTATTCGCCAGGAAGAACTCGTT
GATCGGGGCGAGCAGCGGCGAGGTGGCGGCGGCCTCGGCGGCGGCGTACGCGCCGCCACCGGAGGTCAAC
GCCTGCACGAACTGGGCATGAAACGCCTGCGCTTGGGCGCTGAGCGCCTGATAGGCCTGGCCGTGGGCGC
CGAACAGCGCCGCAACCGCCGTCGAGACTTCATCGGCACCCGCGGCCAGCAGTGCTGTGGTGTTGGCCGC
CGCGGCTGCGTTTGCCGCGCTGATGCTCGACTCGAGACTGGCTAAATCCGTTGCCGCTGCCGCGATAACC
TCTGGCGCCGCAATCACAAACGACATCTGACACCTCCCAATACGCATGACCGCTCTGTCATGCCGACCCG
GGGAACGTCACCAGCAAAAATCGGCGGGCTACAGAATAACTCCGGCCCGGGAAAGGGATTTGGTATTTCC
CAAAATATCTCCCACATTTATGCGGTCGGCGCGTCGGCCGACGGGAGCTGGCAGCACCCGTGGGCCGGCG
CCGAGCGTTCGCTGGTGTCCGGCTGGGACTTGCATTGCGGCGCGCCGTGGTGTGGAATAGTGGTAATGAA
AATCATGTTCATCAGTCCTCTGTGGTGTTTACGGCTATGACGCTGTGGATGGCCTCGCCGCCCGAGGTGC
ATTCGGCGTTGCTCAGCAGCGGGCCGGGGCCGGGCTCGGTGTTGTCGGCGGCCGGGGTGTGGTCGTCGCT
GAGCGCCGAATACGCCGCGGTCGCCGACGAGCTCATAGGGCTGCTGGGCGCCGTGCAGACCGGCGCTTGG
CAGGGGCCCAGCGCCGCGGCTTATGTGGCCGCCCACGCGCCGTACCTCGCGTGGTTAATGCGGGCCAGCG
AAACCAGCGCGGAAGCGGCCGCCCGGCACGAGACCGTGGCCGCGGCCTACACGACCGCGGTGGCGGCCAT
GCCGACGTTGGTCGAGCTGGCCGCCAACCACACGCTTCACGGGGTCTTGGTGGCGACGAACTTCTTCGGC
ATCAACACCATCCCGATCGCGCTCAACGAGGCCGACTACGCGCGGATGTGGACGCAGGCCGCCAGCACGA
TGGCGACCTATCAAGCGGTCGCCGAGGCCGCGGTGGCGTCGGCACCGCAGACCACCCCGGCGCCGCCGAT
CTTGGCAGCCGAAGCGGCCGACGATGACCACGATCATGACCACGATCACGGGGGCGAACCGACCCCGCTG
GACTATCTGGTCGCGGAGATATTGCGCATCATCAGCGGTGGGCGCCTGATCTGGGATCCCGCCGAGGGCA
CCATGAACGGAATCCCGTTCGAAGATTATACGGACGCAGCCCAACCAATCTGGTGGGTTGTTCGTGCCAT
CGAATTCAGTAAGGACTTTGAAACGTTTGTTCAGGAACTGTTTGTCAATCCGGTGGAGGCATTTCAGTTC
TACTTTGAGCTTCTATTGTTCGACTACCCGACCCACATTGTGCAGATTGTTGAGGCGTTGAGCCAGTCCC
CGCAGTTGCTGGCGGTCGCACTCGGTTCCGTCATCTCCAACTTGGGTGCGGTGACCGGGTTCGCCGGGCT
ATCCGGCTTGGCCGGCATGCAGCCGGCGGCTATCCCGGCGCTAGCACCCGTCGCGGCGGCCCCGCCGACA
TTGCCGGCGGTCGCGATGGCCCCGACCATGGCCGCGCCGGGCGCGGCGGTTGCGTCGGCAGCCGCGCCGG
CGTCCGCGCCGGCGGCCAGCACGGTGGCCAGCGCCACGCCGGCACCGCCGCCGGCACCCGGCGCCGCCGG
GTTCGGCTATCCCTACGCCATCGCTCCGCCCGGCATCGGGTTCGGCTCGGGGATGAGCGCCAGCGCCAGC
GCTCAACGCAAGGCACCACAGCCCGATAGTGCGGCGGCGGCGGCGGCCGCGGCGGCCGTACGTGACCAAG
CGCGGGCGCGGCGGCGGCGCCGTGTCACGCGGCGCGGATACGGCGACGAGTTTATGGATATGAACATCGA
CGTCGATCCGGACTGGGGCCCTCCGCCCGGCGAAGACCCAGTCACATCCACGGTGGCCTCGGATCGGGGT
GCCGGACATCTGGGCTTTGCCGGGACGGCCCGCAGGGAGGCGGTTGCCGACGCGGCCGGGATGACCACGC
TGGCTGGCGATGATTTCGGCGACGGGCCAACGACGCCAATGGTGCCGGGTTCGTGGGATCCGGACCGGGA
TGCGCCTGGCTCGGCGGAGCCTGGAGATCGGGGCTGAGCTAGCCGCGTAGGGTCGATTGGGTGCGTACCG
AAGGTGATAGCTGGGACATCACAACGAGTGTCGGTTCGACCGCGCTGTTTGTCGCGACGGCGCGAGCGCT
GGAAGCCCAGAAGTCCGACCCGCTGGTCGTCGACCCATATGCGGAGGCGTTCTGCCGTGCCGTCGGCGGT
TCGTGGGCCGATGTGCTCGACGGCAAGCTTCCCGACCACAAGTTGAAGAGCACCGATTTCGGCGAGCACT
TCGTCAACTTCCAGGGTGCCCGCACCAAGTATTTCGACGAGTATTTCCGTCGGGCCGCCGCCGCCGGCGC
GCGGCAGGTGGTCATCCTGGCGGCGGGGCTGGACTCGCGCGCGTACCGGCTGCCTTGGCCCGACGGGACC
ACGGTTTTTGAGCTGGACCGCCCGCAGGTCCTTGATTTCAAGCGCGAGGTGCTCGCCAGCCACGGTGCCC
AACCGCGCGCCCTGCGCCGCGAGATCGCCGTCGACCTGCGTGACGATTGGCCACAAGCCTTGCGGGACAG
TGGTTTCGATGCGGCTGCACCGTCGGCATGGATTGCCGAAGGGCTGCTGATCTATCTCCCGGCCACCGCC
CAGGAGCGGCTATTCACCGGCATCGATGCCCTGGCCGGGCGCCGAAGCCACGTCGCCGTCGAGGATGGTG
CCCCAATGGGGCCAGACGAATATGCGGCTAAGGTCGAAGAGGAGCGCGCCGCGATCGCCGAGGGAGCCGA
GGAGCACCCGTTTTTTCAACTGGTCTACAACGAGCGATGCGCGCCGGCCGCCGAGTGGTTCGGCGAGCGA
GGTTGGACCGCGGTCGCTACGCTGTTGAACGACTACCTCGAAGCGGTGGGTCGCCCGGTACCCGGACCGG
AATCCGAAGCCGGGCCGATGTTCGCCCGCAACACCCTGGTCAGTGCCGCCCGCGTCTGACGGCGCACCGT
TCGCGCTGCCGGCACCCCGGGCTCCATAATGAAAATCATGTTCAGTAAGCTACACTCTGCATATCGGGCT
ACCAACGAAATGGAGTATCGGTCATGATCTTGCCAGCCGTGCCTAAAAGCTTGGCCGCAGGGCCGAGTCG
ATTGGTCGCGGTCGCCTCGACAGTTAGCTTATGCAATGCTAACTTCGGGGCAAAGTTCAGGCGGATCGGC
CGATGGCGGGCGTAGGTGAAGGAGACAGCGGAGGCGTGGAGCGTGATGACATTGGCATGGTGGCCGCTTC
CCCCGTCGCGTCTCGGGTAAATGGCAAGGTAGACGCTGACGTCGTCGGTCGATTTGCCACCTGCTGCCGT
GCCCTGGGCATCGCGGTTTACCAGCGTAAACGTCCGCCGGACCTGGCTGCCGCCCGGTCTGGTTTCGCCG
CGCTGACCCGCGTCGCCCATGACCAGTGCGACGCCTGGACCGGGCTGGCCGCTGCCGGCGACCAGTCCAT
CGGGGTGCTGGAAGCCGCCTCGCGCACGGCGACCACGGCTGGTGTGTTGCAGCGGCAGGTGGAACTGGCC
GATAACGCCTTGGGCTTCCTGTACGACACCGGGCTGTACCTGCGTTTTCGTGCCACCGGACCTGACGATT
TCCACCTCGCGTATGCCGCTGCGTTGGCTTCGACGGGCGGGCCGGAGGAGTTTGCCAAGGCCAATCACGT
GGTGTCCGGTATCACCGAGCGCCGCGCCGGCTGGCGTGCCGCCCGTTGGCTCGCCGTGGTCATCAACTAC
CGCGCCGAGCGCTGGTCGGATGTCGTGAAGCTGCTCACTCCGATGGTTAATGATCCCGACCTCGACGAGG
CCTTTTCGCACGCGGCCAAGATCACCCTGGGCACCGCACTGGCCCGACTGGGCATGTTTGCCCCGGCGCT
GTCTTATCTGGAGGAACCCGACGGTCCTGTCGCGGTCGCTGCTGTCGACGGTGCACTGGCCAAAGCGCTG
GTGCTGCGCGCGCATGTGGATGAGGAGTCGGCCAGCGAAGTGCTGCAGGACTTGTATGCGGCTCACCCCG
AAAACGAACAGGTCGAGCAGGCGCTGTCGGATACCAGCTTCGGGATCGTCACCACCACAGCCGGGCGGAT
CGAGGCCCGCACCGATCCGTGGGATCCGGCGACCGAGCCCGGCGCGGAGGATTTCGTCGATCCCGCGGCC
CACGAACGCAAGGCCGCGCTGCTGCACGAGGCCGAACTCCAACTCGCCGAGTTCATCGGCCTCGACGAGG
TCAAACGCCAGGTGTCGCGGCTGAAGAGCTCAGTGGCCATGGAACTGGTCCGCAAGCAGCGTGGGCTCAC
GGTCGCCCAACGCACGCACCACTTGGTGTTTGCGGGACCGCCCGGGACCGGCAAGACCACCATTGCCCGG
GTGGTCGCCAAGATCTATTGCGGCCTTGGCTTGTTGAAGCGGGAGAACATCCGCGAGGTCCATCGCGCCG
ACCTCATCGGCCAACACATCGGCGAGACCGAGGCGAAAACCAACGCGATCATCGACAGCGCGCTGGACGG
GGTGCTGTTCCTCGACGAGGCCTACGCCCTGGTGGCCACCGGCGCCAAGAACGACTTCGGGTTGGTGGCC
ATTGACACCTTGTTGGCCAGGATGGAAAACGACCGCGACCGGCTGGTGGTCATCATCGCCGGCTATCGCG
CCGACCTGGACAAATTCCTGGACACCAACGAGGGACTTCGGTCGCGTTTCACCCGCAACATCGACTTTCC
CTCCTACACGTCCCATGAGCTGGTGGAGATCGCGCACAAGATGGCCGAACAGCGAGACAGCGTCTTCGAA
CAGTCCGCGCTGCACGATTTGGAGGCGTTGTTCGCCAAGTTGGCGGCGGAGTCGACACCAGATACCAACG
GAATCTCGCGACGTAGCCTCGACATCGCGGGCAATGGTCGGTTTGTGCGCAACATCGTCGAACGCTCCGA
AGAAGAGCGTGAATTCCGGCTGGACCATTCCGAACATGCCGGATCCGGTGAGTTCAGCGACGAGGAGCTG
ATGACCATCACGGCCGACGACGTGGGTAGATCGGTAGAGCCGCTATTGCGTGGCCTCGGGCTCTCGGTGC
GGGCATGACGAACCAGCAGCACGACCACGACTTCGACCACGACCGTCGCTCGTTCGCCTCCCGAACCCCG
GTCAACAACAACCCCGACAAGGTTGTCTACCGCCGCGGCTTCGTCACCCGCCATCAGGTGACGGGCTGGC
GGTTCGTGATGCGCCGAATCGCCGCCGGAATCGCATTGCACGACACCCGCATGCTGGTCGACCCGTTGCG
CACTCAGTCACGCGCGGTGCTGATGGGTGTGCTGATTGTGATCACGGGGTTGATCGGCTCCTTCGTATTC
TCGTTGATTCGGCCCAATGGGCAGGCGGGTAGCAACGCGGTGCTTGCCGACCGGTCCACCGCGGCGCTGT
ATGTGCGGGTGGGCGAGCAGCTGCACCCGGTGCTCAACCTGACCTCGGCCCGGCTGATCGTCGGCCGGCC
GGTGAGCCCGACGACGGTGAAAAGTACTGAGTTGGACCAGTTTCCGCGCGGAAACCTGATCGGCATCCCG
GGTGCGCCGGAGCGGATGGTGCAGAACACCTCCACCGACGCGAACTGGACGGTGTGTGACGGCCTCAACG
CACCGTCGCGGGGCGGTGCGGATGGCGTGGGTGTGACGGTGATTGCCGGCCCGCTGGAGGACACCGGCGC
ACGCGCGGCCGCGCTCGGGCCCGGGCAGGCGGTGCTGGTCGACAGCGGCGCCGGCACCTGGCTGTTGTGG
GACGGCAAGCGCAGCCCGATTGATCTGGCCGATCATGCGGTCACCAGCGGCCTCGGCCTGGGCGCCGACG
TGCCCGCGCCGCGGATCATCGCCTCGGGGCTGTTCAACGCGATACCCGAAGCACCGCCACTGACGGCGCC
GATCATCCCGGATGCCGGCAACCCGGCGAGCTTCGGTGTGCCGGCGCCGATCGGCGCGGTGGTGAGTTCC
TACGCCCTGAAAGACTCGGGCAAGACCATATCGGACACCGTGCAGTACTACGCGGTGCTGCCGGACGGTT
TGCAGCAGATTTCGCCGGTATTGGCGGCAATCCTGCGCAACAACAACTCCTATGGTCTGCAGCAGCCGCC
TCGGCTGGGGGCCGACGAGGTCGCCAAGCTGCCGGTGTCGCGGGTGTTGGACACCAGGCGCTATCCCAGC
GAGCCGGTAAGTCTCGTCGACGTTACCCGTGACCCCGTCACCTGCGCGTACTGGAGCAAGCCGGTGGGTG
CGGCCACCAGCTCGTTGACTCTGTTGGCAGGCTCGGCGCTGCCGGTGCCAGATGCGGTGCACACCGTCGA
GCTGGTCGGCGCCGGCAACGGTGGTGTGGCAACCCGAGTGGCGTTAGCGGCCGGTACTGGCTACTTCACC
CAGACGGTGGGCGGCGGCCCAGATGCGCCGGGCGCCGGGTCGTTGTTCTGGGTGTCGGATACCGGGGTGC
GTTACGGTATCGACAATGAGCCTCAGGGAGTGGCTGGAGGCGGCAAAGCGGTTGAGGCCCTTGGCCTGAA
CCCGCCCCCGGTCCCCATCCCGTGGTCGGTGCTGTCGCTGTTTGTGCCCGGCCCGACGCTGTCGCGTGCC
GACGCGCTGCTGGCACACGACACCTTGGTGCCCGACAGCAGGCCCGCTCGTCCGGTATCGGCCGAGGGAG
GGTACCGGTGAGCAGACTGATCTTTGAGGCTCGTCGCCGACTGGCGCCGCCGAGCAGCCACCAGGGCACC
ATCATCATCGAGGCGCCTCCCGAGCTGCCTCGGGTGATCCCACCGTCACTGCTACGACGAGCGCTGCCTT
ATCTGATCGGGATCCTCATCGTGGGGATGATCGTGGCGCTGGTCGCCACCGGGATGCGGGTGATTTCTCC
GCAGACGTTGTTCTTCCCATTTGTGCTGCTGTTGGCGGCCACCGCGCTCTACCGCGGCAACGACAAGAAG
ATGCGCACCGAGGAGGTCGACGCCGAACGGGCCGACTACCTACGTTACCTATCGGTGGTGCGGGACAACA
TTCGGGCCCAGGCCGCCGAGCAGCGGGCCAGCGCGTTGTGGTCTCATCCTGACCCGACGGCGTTGGCGTC
GGTGCCGGGGTCACGTCGCCAATGGGAGCGTGACCCGCACGACCCCGACTTTTTGGTGTTGCGGGCCGGC
CGGCACACGGTACCGCTGGCTACTACGCTGCGAGTCAACGACACCGCCGACGAGATCGACCTGGAACCGG
TGTCGCACAGTGCATTACGCAGCCTGCTCGACACCCAGCGCAGCATTGGCGACGTGCCGACCGGGATCGA
CCTGACCAAGGTTTCGCGGATCACCGTGCTGGGGGAGCGCGCACAGGTGCGCGCGGTGTTACGCGCCTGG
ATCGCTCAGGCGGTGACCTGGCACGACCCGACGGTGCTCGGGGTGGCGCTGGCCGCGCGTGATCTGGAGG
GTCGCGATTGGAACTGGCTGAAGTGGTTACCGCACGTGGACATTCCCGGCCGCCTCGATGCGCTGGGCCC
GGCCCGCAATCTGTCGACCGATCCCGACGAGCTCATCGCGCTGCTGGGGCCCGTCCTGGCAGACCGCCCG
GCGTTTACCGGGCAGCCAACAGATGCGTTGCGGCACTTGCTGATCGTCGTCGATGACCCGGACTACGACC
TGGGCGCATCGCCGCTGGCGGTGGGCCGCGCGGGTGTCACCGTCGTGCACTGCTCGGCCAGTGCGCCGCA
CCGGGAACAGTATTCGGATCCGGAAAAGCCGATCCTGCGGGTGGCTCACGGCGCTATCGAACGCTGGCAG
ACAGGCGGCTGGCAGCCCTACATCGACGCCGCCGACCAATTCAGCGCTGATGAGGCCGCCCACCTGGCGC
GCCGACTGTCGCGGTGGGACTCCAACCCCACCCATGCCGGGCTGCGCTCGGCGGCCACTCGCGGCGCGAG
TTTCACCACACTGCTGGGCATCGAGGACGCATCCCGACTGGATGTGCCCGCGCTGTGGGCGCCGCGACGA
CGCGACGAGGAGTTACGCGTGCCGATCGGTGTCACTGGCACCGGCGAGCCGCTGATGTTCGACCTCAAAG
ACGAAGCCGAGGGCGGGATGGGCCCGCACGGGCTGATGATCGGCATGACCGGTTCGGGCAAGTCGCAGAC
TTTGATGTCGATTCTGTTGTCGCTGTTGACCACACACTCCGCGGAGCGGCTCATCGTCATCTACGCCGAC
TTCAAGGGTGAGGCCGGCGCCGACAGTTTCCGAGATTTCCCGCAGGTGGTTGCGGTGATCTCGAATATGG
CCGAGAAGAAGTCGTTGGCTGATCGGTTCGCCGACACGCTGCGCGGCGAGGTGGCTCGTCGCGAGATGCT
GCTGCGTGAGGCCGGCCGCAAGGTCCAGGGCAGCGCGTTCAACTCGGTGCTCGAGTATGAAAACGCCATC
GCCGCAGGGCATAGCCTGCCGCCCATCCCGACACTGTTCGTGGTCGCCGACGAGTTCACCTTGATGCTGG
CCGATCACCCGGAATACGCGGAGCTGTTCGACTATGTGGCCCGCAAGGGTCGCTCGTTTCGCATCCACAT
CCTATTCGCGTCCCAGACACTGGACGTGGGCAAGATCAAAGACATCGACAAGAACACCGCCTATCGGATT
GGGCTGAAAGTGGCCAGCCCCAGCGTTTCTCGCCAGATCATCGGCGTGGAGGACGCCTACCACATCGAGT
CGGGCAAAGAACACAAAGGCGTGGGCTTTTTGGTGCCCGCGCCCGGTGCCACCCCGATAAGGTTCCGCAG
CACCTATGTCGACGGGATCTATGAACCGCCGCAGACGGCTAAAGCCGTTGTCGTGCAATCCGTTCCGGAG
CCCAAGCTGTTCACCGCCGCCGCGGTGGAACCGGATCCGGGCACGGTGATCGCCGATACTGACGAACAAG
AACCCGCCGACCCACCACGCAAACTGATCGCGACCATCGGCGAACAACTGGCCCGCTACGGTCCGCGGGC
GCCGCAGTTGTGGCTGCCGCCACTCGACGAAACGATCCCACTGAGCGCGGCGTTGGCCCGCGCCGGGGTG
GGCCCCCGGCAGTGGCGCTGGCCGCTGGGGGAGATCGACAGGCCCTTCGAGATGCGGCGCGACCCGTTGG
TGTTTGACGCTAGGTCGTCGGCCGGAAATATGGTGATCCACGGCGGCCCCAAGTCCGGCAAATCCACTGC
GCTGCAGACATTCATCCTCTCAGCTGCTAGCCTGCACTCGCCGCACGAGGTTAGCTTCTATTGCCTGGAC
TACGGCGGTGGGCAGCTGCGGGCGCTACAGGATCTAGCGCACGTCGGCAGTGTCGCCTCAGCGCTGGAAC
CCGAACGCATCCGCCGCACCTTCGGCGAGCTCGAGCAACTGCTGTTGTCCCGGCAGCAGCGGGAAGTATT
CCGTGACCGGGGTGCTAATGGCTCGACCCCCGACGACGGGTTCGGTGAGGTGTTCCTGGTCATCGACAAT
CTCTATGGCTTCGGCCGCGATAACACCGATCAGTTCAACACCCGTAATCCGTTGCTGGCCAGGGTAACCG
AACTGGTCAACGTGGGCCTTGCCTACGGGATCCACGTGATCATTACCACGCCGAGCTGGCTGGAAGTGCC
GTTGGCGATGCGCGACGGGCTCGGGCTGCGTCTCGAGCTGCGACTGCACGACGCGCGCGACAGCAACGTG
CGGGTGGTCGGCGCCCTGCGCCGCCCGGCCGACGCCGTCCCGCACGACCAGCCCGGCCGCGGACTGACCA
TGGCCGCCGAGCACTTCCTGTTCGCGGCTCCAGAACTGGACGCGCAAACAAACCCGGTGGCCGCGATCAA
CGCCCGCTACCCCGGCATGGCGGCTCCCCCGGTTCGGTTGTTGCCCACCAACCTTGCGCCGCACGCCGTC
GGCGAACTGTATCGGGGTCCCGACCAACTGGTGATTGGCCAGCGCGAAGAAGACCTGGCGCCGGTGATAC
TCGACCTCGCCGCCAACCCGCTGCTGATGGTGTTCGGCGATGCCAGGTCAGGAAAGACGACGCTGCTGCG
CCACATCATCCGCACCGTCCGCGAGCACTCCACCGCCGACCGGGTCGCGTTCACCGTGCTGGACCGCCGG
CTACACCTGGTCGACGAACCACTGTTCCCCGACAACGAGTACACCGCCAACATCGATCGGATCATCCCGG
CGATGCTCGGGCTGGCCAACCTCATCGAGGCGCGCCGGCCGCCGGCCGGGATGTCTGCGGCCGAGCTGTC
CCGCTGGACCTTTGCCGGGCACACCCACTACCTGATCATCGACGACGTCGACCAGGTACCGGATTCGCCG
GCGATGACCGGTCCCTACATCGGACAGCGGCCGTGGACCCCGCTGATCGGTCTCCTGGCCCAGGCCGGCG
ACTTGGGGCTACGGGTGATTGTCACCGGGCGTGCCACTGGATCGGCGCACCTGCTGATGACAAGTCCGTT
GCTGCGCCGGTTCAACGACCTGCAGGCGACCACGCTGATGTTGGCAGGCAATCCGGCCGACAGCGGCAAG
ATTCGCGGTGAGCGGTTTGCCCGATTGCCTGCTGGACGAGCAATTCTGTTGACCGACAGTGATAGTCCAA
CCTACGTGCAGTTGATCAACCCGCTGGTCGATGCGGCCGCGGTTTCTGGTGAAACCCAACAGAAGGGGAG
TCAGTCATGACGTTGCGAGTGGTTCCGGAGGGGCTGGCCGCAGCCAGCGCTGCGGTGGAAGCGCTGACGG
CGCGGTTGGCCGCCGCGCATGCGAGCGCAGCGCCGGTGATTACCGCGGTAGTGCCGCCGGCGGCGGATCC
GGTGTCGCTGCAGACCGCGGCCGGGTTCAGTGCACAGGGCGTCGAGCACGCGGTCGTCACCGCCGAAGGT
GTCGAAGAGCTGGGACGCGCCGGCGTTGGTGTGGGCGAATCCGGCGCCAGCTACCTGGCCGGTGATGCGG
CCGCCGCCGCTACGTACGGGGTCGTGGGCGGCTGAGCATGGCCGCGCCCATCTGGATGGCTTCGCCGCCG
GAGGTACATTCGGCGTTGCTTAGCAATGGTCCGGGCCCGGGTTCGCTAGTGGCGGCTGCCACGGCCTGGA
GCCAGCTGAGTGCCGAGTATGCCTCGACGGCAGCAGAACTCAGTGGGCTACTGGGGGCGGTACCTGGTTG
GGCATGGCAGGGGCCCAGCGCGGAGTGGTACGTGGCCGCGCATTTGCCATATGTGGCGTGGCTGACGCAG
GCCAGTGCGGATGCCGCAGGAGCAGCGGCCCAGCACGAGGCCGCCGCGGCGGCCTACACCACTGCCTTGG
CAGCCATGCCGACATTAGCGGAGTTGGCCGCCAACCACGTGATTCACACCGTGTTGGTGGCGACGAATTT
CTTTGGGATCAACACGATTCCCATCACGCTCAATGAGGCCGATTACGTGCGCATGTGGTTGCAGGCGGCC
GCCGTCATGGGTCTTTATCAGGCGGCTTCGGGTGCGGCACTGGCTTCGGCGCCGCGCACCGTCCCGGCGC
CGACGGTTATGAATCCAGGTGGCGGTGCGGCGAGCACTGTCGGGGCGGTCAACCCCTGGCAGTGGCTCTT
AGCGTTGCTTCAACAGCTCTGGAACGCCTACACGGGTTTCTACGGGTGGATGTTGCAGCTCATCTGGCAG
TTCCTGCAGGATCCCATTGGTAACTCGATCAAGATCATCATCGCCTTCCTCACGAATCCCATTCAGGCAC
TGATCACTTACGGGCCGCTGTTGTTCGCGCTGGGCTACCAGATTTTCTTCAACCTGGTCGGCTGGCCGAC
CTGGGGCATGATCTTGAGCTCGCCGTTCTTGTTGCCGGCCGGGCTCGGGCTGGGCTTGGCAGCAATAGCC
TTTCTACCTATTGTGCTTGCGCCCGCGGTGATTCCGCCGGCGAGTACTCCGCTGGCTGCTGCCGCCGTCG
CCGCCGGGTCGGTGTGGCCGGCGGTCAGCATGGCCGTAACGGGGGCGGGCACCGCTGGGGCTGCGACGCC
CGCGGCGGGCGCGGCTCCGTCTGCGGGCGCAGCGCCGGCCCCGGCAGCTCCCGCGACCGCCAGTTTCGCC
TATGCGGTGGGTGGCAGCGGTGATTGGGGGCCGAGCTTGGGGCCGACGGTAGGTGGTCGCGGTGGTATCA
AGGCGCCGGCCGCTACGGTTCCGGCGGCGGCCGCGGCGGCGGCAACTCGTGGGCAGTCGCGCGCGCGGCG
GCGCCGGCGGTCTGAATTGCGGGACTACGGCGACGAGTTCTTGGACATGGATTCCGATAGCGGTTTCGGC
CCCTCGACGGGCGACCACGGCGCGCAGGCCTCCGAACGGGGGGCCGGGACGCTGGGATTCGCCGGGACCG
CAACCAAAGAACGCCGGGTCCGGGCGGTCGGGCTGACCGCACTGGCCGGTGATGAGTTCGGCAACGGCCC
CCGGATGCCGATGGTGCCGGGGACCTGGGAGCAGGGCAGCAACGAGCCCGAGGCGCCCGACGGATCGGGG
AGAGGGGGAGGCGACGGCTTACCGCACGACAGCAAGTAACCGAATTCCGAATCACGTGGACCCGTACGGG
TCGAAAGGAGAGATGTTATGAGCCTTTTGGATGCTCATATCCCACAGTTGGTGGCCTCCCAGTCGGCGTT
TGCCGCCAAGGCGGGGCTGATGCGGCACACGATCGGTCAGGCCGAGCAGGCGGCGATGTCGGCTCAGGCG
TTTCACCAGGGGGAGTCGTCGGCGGCGTTTCAGGCCGCCCATGCCCGGTTTGTGGCGGCGGCCGCCAAAG
TCAACACCTTGTTGGATGTCGCGCAGGCGAATCTGGGTGAGGCCGCCGGTACCTATGTGGCCGCCGATGC
TGCGGCCGCGTCGACCTATACCGGGTTCTGATCGAACCCTGCTGACCGAGAGGACTTGTGATGTCGCAAA
TCATGTACAACTACCCCGCGATGTTGGGTCACGCCGGGGATATGGCCGGATATGCCGGCACGCTGCAGAG
CTTGGGTGCCGAGATCGCCGTGGAGCAGGCCGCGTTGCAGAGTGCGTGGCAGGGCGATACCGGGATCACG
TATCAGGCGTGGCAGGCACAGTGGAACCAGGCCATGGAAGATTTGGTGCGGGCCTATCATGCGATGTCCA
GCACCCATGAAGCCAACACCATGGCGATGATGGCCCGCGACACGGCCGAAGCCGCCAAATGGGGCGGCTA
GCTCGCGCTACATGGATGCAACACCCAACGCCGTCGAGCTGACGGTCGACAACGCTTGGTTCATCGCTGA
AACCATTGGGGCGGGGACCTTTCCGTGGGTGCTGGCGATCACGATGCCCTATAGTGATGCCGCCCAGCGG
GGTGCGTTCGTCGACCGTCAGCGCGACGAGCTGACCCGGATGGGGCTGTTATCGCCGCAGGGTGTTATCA
ACCCTGCGGTCGCCGACTGGATCAAAGTGGTGTGCTTCCCGGACCGCTGGCTTGACCTGCGTTATGTGGG
GCCGGCCTCGGCCGACGGCGCCTGCGAGCTGCTACGTGGCATCGTCGCGCTGCGCACCGGCACCGGTAAG
ACCTCCAACAAGACCGGAAACGGTGTTGTTGCGCTGCGTAATGCGCAGCTGGTCACGTTCACCGCGATGG
ATATCGACGACCCCCGGGCGCTGGTTCCGATTCTTGGTGTCGGTTTGGCGCACCGGCCGCCGGCGCGGTT
CGACGAGTTCAGCTTGCCGACGCGGGTGGGCGCGCGGGCCGACGAACGGCTGCGGTCCGGCGTGCCACTC
GGGGAAGTCGTTGACTATCTGGGTATTCCGGCGTCCGCACGGCCGGTGGTGGAGTCCGTCTTCTCGGGGC
CGCGCAGCTACGTCGAGATCGTCGCCGGGTGCAACCGTGACGGCCGGCACACCACCACCGAGGTCGGCCT
AAGCATCGTCGACACCTCGGCGGGCCGGGTGTTGGTGAGTCCGTCGCGGGCATTCGACGGCGAGTGGGTC
TCCACCTTCAGCCCTGGGACACCGTTTGCGATCGCCGTCGCGATCCAAACACTGACCGCGTGCTTGCCAG
ACGGGCAATGGTTCCCGGGACAGCGGGTGTCGCGGGACTTCTCCACCCAATCCTCGTAATCAGAAACCAG
AAAGTGAGCACGATGTCCCAGGAACGGTCCCGCTGATGTCCGGCACCGTCATGCAGATCGTCCGCGTCGC
CATTCTTGCGGACAGCAGGTTGACCGAGATGGCCCTGCCCGCGGAGTTGCCACTGCGCGAAATCCTGCCC
GCGGTACAACGCTTGGTGGTTCCCTCGGCGCAAAACGGCGATGGTGGCCAAGCCGACTCCGGCGCTGCCG
TGCAACTGAGTTTGGCGCCCGTCGGCGGGCAGCCGTTTAGCTTGGATGCCAGCCTGGACACCGTCGGTGT
CGTCGACGGTGATCTGTTGGTGTTGCAGCCGGTGCCCGCCGGTCCGGCCGCGCCGGGCATCGTCGAAGAC
ATCGCCGACGCCGCGATGATCTTTTCGACGTCGCGGTTAAAGCCCTGGGGCATAGCGCATATCCAACGAG
GAGCGCTGGCCGCGGTGATTGCCGTGGCTCTGCTGGCTACCGGTTTGACGGTGACCTATCGGGTTGCCAC
CGGTGTGCTGGCCGGGCTGCTGGCGGTGGCCGGGATCGCGGTGGCTAGCGCGCTGGCCGGATTGTTGATC
ACCATCCGTTCGCCACGTTCGGGTATCGCGCTGTCGATCGCCGCGCTGGTCCCCATCGGCGCGGCCCTGG
CGTTGGCGGTGCCAGGAAAGTTCGGGCCGGCGCAGGTATTGCTGGGTGCAGCTGGGGTAGCCGCATGGTC
GCTGATCGCGCTGATGATTCCCAGCGCCGAACGGGAACGCGTCGTCGCCTTCTTCACCGCAGCGGCGGTG
GTCGGGGCGTCGGTGGCGCTGGCGGCCGGTGCGCAATTGCTGTGGCAGCTGCCGTTGTTGAGCATCGGCT
GCGGGCTGATTGTGGCGGCGCTGTTGGTCACCATCCAGGCGGCTCAGCTTTCCGCACTGTGGGCGCGGTT
CCCGTTGCCGGTGATCCCGGCGCCGGGGGATCCCACCCCGTCGGCCCCGCCGTTGCGCCTGCTGGAGGAT
TTGCCTCGGCGGGTGCGGGTCAGTGACGCCCATCAAAGCGGCTTCATCGCCGCGGCCGTGCTGCTCAGCG
TGTTGGGGTCGGTGGCCATCGCGGTGCGCCCAGAGGCGCTCAGCGTTGTGGGCTGGTATCTGGTGGCGGC
GACTGCGGCCGCGGCCACCCTGCGCGCGCGGGTGTGGGATTCGGCCGCATGCAAGGCGTGGCTGCTGGCT
CAGCCCTATCTGGTAGCCGGGGTCCTGTTGGTGTTCTACACCGCGACCGGACGCTATGTCGCCGCGTTCG
GCGCGGTGCTGGTGCTAGCCGTGCTCATGCTGGCCTGGGTTGTGGTGGCACTGAACCCGGGCATCGCTTC
GCCGGAGAGCTACTCGCTGCCGCTGCGCCGGCTGCTGGGTTTGGTCGCCGCCGGGCTGGATGTTTCGCTG
ATCCCCGTCATGGCCTACCTGGTCGGATTGTTCGCTTGGGTGCTCAACAGATGATCCGTGCCGCATTTGC
GTGTCTGGCGGCGACCGTGGTCGTTGCGGGGTGGTGGACGCCGCCGGCGTGGGCGATCGGGCCGCCGGTG
GTGGACGCCGCCGCGCAACCGCCCAGCGGAGACCCGGGACCGGTGGCGCCGATGGAACAACGCGGTGCGT
GCAGCGTCTCCGGTGTTATCCCGGGCACCGATCCAGGCGTACCGACGCCCAGCCAAACGATGCTGAATCT
GCCTGCGGCTTGGCAGTTTTCCCGGGGTGAGGGCCAGCTGGTGGCGATCATCGACACCGGGGTGCAGCCG
GGCCCGCGACTGCCCAACGTCGATGCCGGTGGTGACTTCGTGGAGTCGACCGACGGGCTGACCGATTGTG
ACGGGCATGGCACCCTGGTCGCCGGAATCGTCGCCGGCCAGCCCGGTAATGACGGCTTCTCTGGTGTGGC
GCCGGCGGCGCGGCTGCTGTCCATCAGGGCGATGTCTACGAAGTTCTCACCGCGCACATCGGGGGGCGAT
CCGCAGCTGGCGCAGGCCACACTTGACGTCGCGGTGCTGGCCGGTGCCATCGTTCATGCGGCCGACCTTG
GTGCCAAGGTGATCAACGTCTCCACGATCACCTGCCTACCCGCCGATCGGATGGTCGACCAGGCCGCGCT
GGGCGCGGCGATCCGGTATGCGGCGGTGGACAAGGACGCGGTGATCGTGGCGGCCGCGGGAAACACCGGA
GCGAGCGGATCGGTCAGCGCGTCGTGTGATTCCAACCCGTTGACCGATCTGAGCCGCCCAGACGATCCGC
GGAACTGGGCGGGCGTCACCTCGGTGTCCATCCCGTCGTGGTGGCAGCCCTACGTGTTGTCGGTGGCGTC
GCTCACATCCGCCGGGCAGCCATCGAAATTCAGCATGCCCGGGCCGTGGGTGGGCATCGCCGCACCCGGG
GAAAACATTGCGTCGGTGAGTAACTCAGGCGACGGCGCCCTGGCTAACGGACTGCCCGACGCCCACCAGA
AACTGGTGGCTCTCAGCGGCACCAGCTACGCGGCCGGCTATGTCTCCGGGGTGGCCGCGCTGGTCCGCAG
CCGCTATCCCGGGCTGAACGCCACCGAGGTGGTGCGCCGGCTGACCGCCACCGCGCACCGCGGCGCCCGA
GAGTCCTCCAACATCGTCGGCGCCGGCAACCTGGACGCGGTGGCGGCCCTGACCTGGCAACTGCCCGCCG
AACCCGGGGGCGGTGCCGCACCGGCCAAGCCGGTCGCCGATCCGCCGGTCCCGGCGCCCAAAGACACCAC
ACCGCGCAACGTCGCATTCGCCGGAGCAGCCGCGCTGAGCGTGCTGGTCGGGCTCACAGCCGCGACTGTC
GCGATAGCGCGCCGACGAAGGGAGCCCACCGAATGAACCCGATCCCTTCTTGGCCCGGCAGGGGCCGGGT
CACGTTGGTGCTGCTGGCGGTGGTGCCTGTAGCGCTGGCCTACCCCTGGCAATCGACACGCGATTACGTG
CTGCTGGGCGTGGCCGCCGCCGTCGTGATTGGGCTATTCGGCTTCTGGCGCGGGCTGTATTTCACCACGA
TCGCGCGCCGCGGGTTGGCAATCCTGCGCCGCCGACGCCGGATTGCCGAGCCCGCAACGTGCACGCGCAC
AACGGTGCTGGTGTGGGTTGGGCCGCCGGCATCGGATACGAACGTGCTGCCGCTGACGCTGATCGCCCGG
TATTTGGACCGATACGGCATCCGCGCCGACACGATTCGCATCACCAGCCGCGTCACCGCATCCGGCGACT
GCCGGACCTGGGTCGGGTTGACGGTGGTCGCCGACGATAACCTGGCGGCGCTGCAGGCCCGGTCAGCGCG
CATCCCCTTGCAAGAGACCGCGCAGGTCGCGGCGCGCCGGCTCGCCGACCATCTGCGCGAAATCGGTTGG
GAGGCTGGTACGGCCGCACCCGACGAGATCCCAGCGTTGGTGGCTGCGGATTCTCGCGAGACGTGGCGCG
GAATGCGGCACACCGACTCGGATTACGTTGCGGCATATCGGGTCAGCGCCGATGCCGAGTTGCCCGATAC
GTTGCCCGCGATCCGGTCGCGTCCGGCGCAGGAGACCTGGATCGCGCTGGAGATCGCATATGCCGCCGGG
TCATCAACCCGCTACACGGTGGCCGCTGCCTGCGCATTGCGGACCGATTGGCGGCCTGGCGGCACCGCAC
CGGTGGCCGGCCTGCTCCCGCAACACGGAAACCACGTGCCAGCCCTGACAGCCTTGGATCCGCGATCCAC
CCGCCGACTCGACGGGCACACCGATGCTCCTGCCGACCTGCTGACCCGGCTGCACTGGCCTACTCCTACC
GCCGGCGCCCACCGGGCACCGCTGACCAACGCCGTCAGTCGAACATGAGGCCCTGCAGGAACACGGTCAT
CCGCCGCAGATAGTCCAACTGGCTCACATGCAGCAGGTGGCTGCCGGGGAACCAGTGCAGCGCACAGCGA
TCCCACTGCTTCCACAGCGTTACCGCGTGCTCGGGTGGAGCCATTCGATCGCCAAGGCCGGTGATGATCA
TCCGCCGGTCCTTAGGTAGCAGCGGCCGATAGTTCAGTGGGCCGTGGTAGGCCAGCCCGGCGATCAGCTC
ATCACGGCTGATGTTGGTTAGCCGCAGTCCTAGCTTGACGAGCTTATTGGCCGGAAACCATTCGTCGAAC
AGCTTGGCGGGCATGACGACGGGGCAGTTGGGGATGACAGCCTCAAGCCGACTTTCGACCGAAGCCAGCA
GCGCAGACGTGTAGCCCCCCAGGGATATACCCGTCAGGGCGATACGGTCGACGCCGATGTGGCGCAGGTA
GTCCACGATGGAACGAAAGTCATACACTGCCTGCGCCATCGCCTCGGCGAAGCCGCTCAATCCGCTAGTG
AAATAGCCGAAACCGCTAAACGGCGAGAACTTTTCGGCCCGCTGGCCGTGAAACGGCAACGTGTACAGCA
AAACGTCGTAGCCGGACCGGTAATACCAAGGCAGCGAAAAGAACAGCCCGTTGAGCAAGTATGACGATCC
CATGAAGCCGTGGATGACGCACAGCGTAGGACGCGGGCCGTCGCGGTGGCGCCAGTGCTGCGCGTGCACA
ATGTTGTTGGCGGTCAATGCACTCCACCGCTGGCGCATCGTGGGGTTGATCGCCCGGAAGCCGCTGGCAA
ATGCGATGTTGTCCACGGTGCCGCGCGCAACCCATTCGGTGAGCGGGCTGGCCGGCCGCGAGGTGACCTT
GGGCAACTCCGTCGGCGCCGGAAAGGACTTCGCCGGATCATGCGCTGCCGCAAGTTCGGCGTAGAAGTTC
AGGTTGCTGCGCTCGCTGCCTTCGTTGACGTGACGTAGTGCGTTGGCGACAACGGCCGGAGTCACCGTCG
CGGACAGCACCGACGCGACCGCGGTGCGCAGCGCGACATCGGCGATCGCCGAAGACTCGACGAGTATCCG
CTGGCGGGCCGACAGCACCGAGCGCGAGGGCAGGCCCTCGGCGCCGGCATCCGCGCCGGGGACGTCGGGA
ATGGGGACGGGCGGACCGATCGCGTCGGCAGTGAACGTCCCTGACATCTCGGACATCAATGTCGATGGTA
ATCGCCAATGTGGCTGACCGCTGAAGGTTTCGACTGTATCGTCAATTTCTCACTCGGTCGAGCGCTTGTC
CAGGAGCACGTACATGTGGGATCCCGACGTCTACCTGGCTTTTTCGGGTCATCGCAACCGCCCGTTCTAC
GAGTTGGTGTCACGGGTGGGTCTCGAGCGGGCGCGCCGCGTGGTCGACCTGGGGTGCGGGCCCGGCCACC
TGACACGCTACCTGGCACGACGATGGCCCGGCGCGGTGATCGAGGCTCTGGACAGCTCACCGGAGATGGT
CGCTGCCGCGGCCGAACGCGGGATCGACGCCACCACCGGTGACCTGCGGGACTGGAAACCAAAGCCCGAC
ACCGATGTGGTGGTGAGCAACGCTGCGTTGCATTGGGTGCCTGAGCATTCCGACCTGTTGGTCCGGTGGG
TCGACGAGCTGGCGCCGGGATCATGGATCGCTGTTCAGATCCCCGGCAACTTCGAGACGCCGTCGCACGC
CGCGGTACGGGCGTTGGCCCGCCGCGAGCCGTATGCAAAGCTAATGCGCGACATACCTTTTCGTGTGGGC
GCGGTGGTCCAATCTCCGGCGTATTACGCGGAGCTGCTGATGGACACCGGCTGCAAGGTCGACGTGTGGG
AGACCACGTACCTACACCAGCTGACCGGCGAGCACCCGGTGTTGGACTGGATTACCGGAAGCGCGCTGGT
CCCAGTGCGTGAGCGGCTCAGCGATGAGAGCTGGCAGCAGTTTCGGCAGGAGCTCATTCCGCTGCTGAAC
GACGCCTACCCGCCACGGGCCGACGGTAGCACCATCTTTCCCTTCCGGCGGCTGTTCATGGTCGCCGAAG
TTGGTGGCGCGCGCCGCTCAGGTGGGTAGCCCCAGCCGCGGCGCCTCCGCTCGGTACCGGTCGACCCACT
CATCAGAGCGCTGGTTGGCCTGCCGTTCCAGCATCGGTGCGGGCGCCAGTTTGGGATCCTGGCCGATGGC
GTCAAGCACACTGGCCACAATCGCGGTCAGGTTGCGCCATAACACCGGGTAGGCGATATCGATCGGATCG
ATGCCTTCCTCGGCAAACCAAGCGCGCCAGCCGTTTTCCTGATCGCGCAGATTCCTGATGATGTGGGCGA
TGGCACCGGCGTGGTAGACGGCCTGCGAGTCGCGCTTGGGGTCCGGATGGCCCCGCCAAACCTGGGTTTG
CACGGCGCGCCAGAACGACACCGCTTGTGACACCACATCGGGCCGGTGGACGTGCACGAAAACCGGTTCG
TTGCCAATGACGTCGCGGATTGCCGCGCGCAAGCCATCCCCGGAGCGATCCGGCAATTGTGCTGCGCGTT
GCTGCAGCAGCGCAGTCTGATTCCACATCAACTTGCCGCCCCAGACGCCGTTGGGCGTGCGACCGGAGGT
GCGGACGTGCTCACGCCAGGCAACCGGCGTCGCGGTGTCCGGTGTACCGGGGTCCAGCGGATCGAGCAAT
TGCAGGATCGTGTCATCGTCGACCCCAGCGAACCACTCCCGGGGCTGGGGGGCCATCCCGGTGCTAGGCA
GGTATTGGAAGAACTCCTGTGGTTCCCCGGCACAGCCCGTCGCGCGCAGCGATTCCACCAGCAGCGTGCT
GCCGCTGCGTTGGGTGGCGAGCACCAGATACGGTCTCACAGCGCGGGACATCCGATGAGCCTAGCTGCAG
TGTTCGTCGATGCCGCGGTCGGCGGCGATCGCTGACCGGCCCGTTGGCGTCTTGCGGTGGATCCGCAGAT
ACGTTTCGGTGTAGCGCTCGGCGATGCGGGAACCGGCGAAGTCCGACGGAATGACGTCGGCCGTGCGCTG
TCGCCAATCATGCAGTCGCACGGCCAGATCGGCCGCGATCGCGGCCACGCCCTGGGTGCTGTCGTCGCCG
GCTAACAGGTTATTGGTCTCGGTGGGATCGGCGCGTAGATCGTAGAGTTCCCGCTGCGGGCGGGGCGCCT
TGACCAACGGTGCGACGGCCATGCCGGCCGGGCTTTCCTGGATATCCCACGGTAGGTCCAGCAGCGGCCG
GGGCGCGTAATTCTCGATGTAGCTGTATTCCTTGGTGCGGATTGCCCGAATCGGATCGAACGAGTCGTGA
TAGGTCTTGGCGGTGTATACGTGGTCACGCACCGCAGCGTTTTCAGTGTCCGGCGCGAGGAGGGCCGGTG
CGTGTGACACACCCTCGACATCGGCGGGTACCTCGAGTCTCAGCAGGTCCAATAGCGTCGGAACCAGATC
GACGCCGCTGAAAAGCTCGTCATAGACGCGAGGCGCCATCGCCCGGCGAGTGGGCGGGCGGATGATCAGC
GCGATACCGGTTCCGGCGTCATACAGTGTGGACTTCGCCCGCGGAAATGCCGGACCGTGATCGGTGACGA
ACACCACCCAGGTGCTGGCGTCTAGGCCGGTATCGGCCAGTGTGTCAAGTAGCCGGCCAACCGCCTCGTC
GGCTGTGGCGATAGAACCGTAGAACTCGGCGACGTCTTGGCGCACCTCGGGGGTATCGGGCAGATAGTCG
GGCAGCTCGACGGCCGCGCTGTCGGCCGGCCGGTAGCGCTCATGCGGATAGGGCCGGTGGGTTTCGAAGA
AGCCGGCGGTCAACAGGAACCGTTGTCCGTCTAACGCGGGCACGCGATTATGCAGCCAGTCCTGGGCTTT
GGCGACCACGTATTCGCAGTAGGAGTTCGACACGTCGAATTCGTCGAAGCCCAGCCGCTTTGGGTAGGAC
GTCTCATGCTGCATACCGAAAAGAGCTGAGTACCAACCCGATTCGGATAGCAATTGCGGTAGGGTTTGGA
CCCCGGTGCGGTATTCCCAGCCGTGATGGGCCAGGCCGACCAACCCGTTGCTTTGCGGGTAGCGGCCGGT
GAACAGCGAGCCCCGCGATGGTGTGCACAGCGGCGCGGTGGCATGTGCCCTGGTGAACAGGATGCCCTCG
GCGGCAAGCCGGTCCAGCCGCGGGCTGTAGACGTCCGGATGGTGGTAGACGCCGAGATAGCGCCCCAGGT
CGTGCCAGTGCACGATCAGCAGGTTCTCGCGCTGCCCTGTGGCACGCTCACTCGTCACCTTTGTCACCTC
TCCAGCGAACCGCACCCGGCGCCGAAGCCGGACAATAGAGCCTATACGTCGCGAGGCACTAGATACGCCA
CCGATGATGGCGGTAGGCTCGCTGATTGAATCGCGGCGACGGCGTAGGCGTGTTGTGTCTTGGCGTCCAG
GAGTCACGAGTCGACGGGAGGTTCCCGTGTCCTTTGTGATCGCACAACCGGAGATGATCGCGGCGGCGGC
CGGTGAGTTGGCCAGCATCAGATCGGCGATCAACGCGGCCAATGCGGCGGCCGCGGCCCAGACCACCGGA
GTCATGTCGGCGGCCGCCGACGAGGTGTCTACGGCGGTTGCCGCGCTGTTTTCCTCGCATGCCCAGGCCT
ATCAGGCCGCCAGCGCGCAAGCGGCCGCCTTTCACGCCCAGGTGGTGCGGACCCTGACCGTGGACGCGGG
AGCGTATGCCAGCGCCGAGGCCGCCAACGCCGGGCCGAACATGCTGGCCGCGGTCAACGCCCCCGCCCAG
GCGCTGTTGGGGCGCCCACTGATCGGCAACGGTGCCAACGGGGCGCCGGGCACCGGGCAGGCCGGCGGCG
ACGGTGGGCTGTTGTTCGGCAACGGCGGCAACGGCGGGTCCGGCGCACCCGGACAGGCCGGCGGGGCCGG
CGGGGCGGCCGGGTTCTTCGGCAACGGTGGCAACGGCGGGGACGGCGGGGCCGGAGCGAACGGCGGCGCC
GGCGGCACCGCCGGCTGGTTCTTCGGCTTCGGCGGCAACGGCGGGGCCGGCGGGATCGGTGTTGCCGGCA
TCAACGGCGGTCTCGGCGGCGCCGGCGGCGACGGCGGCAACGCCGGGTTCTTCGGCAACGGCGGCAACGG
CGGCATGGGCGGGGCCGGGGCGGCCGGCGTGAACGCCGTCAATCCCGGCCTGGCCACCCCGGTCACCCCG
GCGGCCAACGGCGGCAACGGCCTCAACCTCGTCGGCGTTCCCGGCACCGCCGGTGGCGGCGCCGATGGCG
CCAACGGCAGTGCCATTGGCCAGGCGGGCGGCGCTGGCGGTGACGGCGGCAACGCCTCCACGAGTGGGGG
CATCGGGATCGCGCAAACCGGGGGCGCCGGCGGCGCTGGCGGTGCCGGCGGCGACGGCGCACCCGGTGGC
AACGGCGGCAATGGTGGCAGCGTCGAGCACACTGGCGCTACCGGCTCCTCTGCGAGCGGCGGCAATGGTG
CCACCGGCGGGAACGGCGGGGTCGGTGCGCCCGGCGGTGCCGGCGGCAACGGCGGCCACGTCAGCGGCGG
ATCGGTCAACACAGCCGGCGCCGGTGGCAAAGGCGGCACCGGCGGCACCGGCGGCGCCGGCGGCCCGGGC
GGCCACGGCGGCAGCGTTCTATCCGGCCCGGTTGGCGACAGTGGCAACGGTGGTGCCGGCGGGGACGGCG
GGGCCGGGGTTAGCGCCACCGATATCGCCGGCACCGGCGGGCGCGGCGGCAACGGTGGTCATGGCGGGCT
GTGGATCGGCAACGGCGGCGACGGTGGTGCGGGCGGTGTCGGCGGTGTCGGCGGGGCCGGTGCGGCTGGC
GCGATCGGCGGCCACGGCGGCGATGGCGGCTCCGTAAATACCCCTATTGGCGGCAGCGAGGCCGGTGACG
GCGGTAAGGGCGGCCTGGGCGGGGACGGCGGTGGGCGCGGGATATTCGGCCAGTTTGGGGCCGGCGGGGC
CGGTGGTGCCGGAGGCGTCGGCGGCGCCGGCGGGGCTGGCGGGACCGGCGGCGGCGGCGGCAACGGTGGG
GCCATTTTCAATGCCGGTACCCCCGGCGCCGCCGGCACGGGCGGTGACGGCGGTGTTGGCGGGACCGGTG
CGGCCGGCGGGAAAGGCGGGGCCGGCGGTAGCGGCGGCGTCAACGGCGCCACCGGCGCCGACGGCGCCAA
GGGCCTCGACGGTGCCACCGGCGGCAAAGGCAACAACGGCAACCCCGGCTGAGTCCGGATTCACCGAGTC
TGTAGATACCGTGGTCCGCATTCGCAGTTTTGTGCGCCAACTACAGCCTCGATGACACGACCGCGGCGAA
TCCCGTTTCCCGGGTGCGGCGACACCGCGTCCTACGATTAGTAGGATCTCTGGTATGACGAAAGAGAAGA
TCTCCGTGACGGTGGACGCGGCCGTCCTCGCGGCGATCGACGCGGACGCCAGGGCGGCGGGTTTGAATCG
GTCGGAAATGATTGAGCAGGCACTGCGCAACGAGCACCTGCGTGTCGCTCTGCGCGATTACACGGCTAAA
ACCGTACCGGCGTTGGACATCGATGCCTACGCACAGCGGGTGTACCAGGCGAACCGGGCGGCCGGAAGTT
GATCGCTCCCGGCGACATCGCGCCGCGCCGCGACAGTGAACACGAGCTCTACGTCGCCGTCTTGTCCAAC
GCGCTCCATCGGGCCGCGGACACCGGACGGGTGATCACCTGCCCATTCATTCCGGGCCGGGTCCCCGAGG
ATCTCTTGGCGATGGTGGTGGCGGTCGAGCAACCCAACGGCACGCTGCTGCCGGAACTCGTGCAGTGGCT
TCATGTTGCCGCGCTCGGTGCGCCACTCGGCAACGCGGGCGTGGCCGCCCTACGCGAGGCTGCCTCGGTC
GTGACAGCTCTGCTCTGTTAGCCCTGTCACCGGCGAAGATACCTGATATCGCCAGATATCATCGGAAGAT
GAGTGATGTACTGATTCGGGACATCCCCGACGACGTGTTAGCAAGCCTTGACGCGATCGCGGCACGCTTG
GGCTTGTCGCGGACCGAATACATCCGTCGGCGTTTAGCCCAGGATGCGCAGACGGCTCGCGTCACCGTGA
CAGCCGCGGATCTTCGACGCCTCAGGGGTGCGGTTGCCGGTCTGGGCGATCCCGAGCTTATGCGTCAGGC
GTGGAGGTGACTGACCAGCGCTGGCTGATCGACAAGTCGGCGCTGGTGCGGCTCACGGACAGCCCTGACA
TGGAAATCTGGTCGAACCGGATCGAACGCGGCCTGGTACACATCACGGGCGTGACACGCTTGGAAGTAGG
GTTCTCGGCCGAATGCGGGGAGATAGCGCGACGGGAGTTTCGTGAACCGCCGCTGTCTGCGATGCCCGTG
GAATACCTAACCCCGAGAATTGAAGACCGTGCGCTCGAGGTGCAGACCTTGCTTGCCGACCGCGGACACC
ACCGTGGCCCGTCGATCCCGGATCTGCTCATCGCCGCGACAGCCGAACTGTCGGGCTTGACGGTACTGCA
CGTCGACAAGGACTTTGACGCCATCGCCGCGCTTACCGGTCAGAAAACAGAACGGCTCACGCATCGCCCG
CCTTCCGCTTAAGGAGCCCGACCAACCCTTGTGATTGGCGTGGGGGGGCGCTAACGTAACTGTCTGTAAC
GTTCGATACAGAACTGGCGCCGGGGTGCGGCCGCGACTCTACGAGCCGAGACAAGCCGGCGCAAGGATGG
CGCACCAGTGGGCGTTCCCGCCAAGAAAAAACAGCAGCAGGGGGAGAGGTCACGAGAATCGATTCTCGAC
GCGACCGAACGCCTGATGGCGACCAAGGGCTACGCGGCGACCTCGATCAGCGACATCCGCGACGCGTGCG
GGCTAGCACCCAGCTCTATTTACTGGCACTTCGGCTCCAAAGAGGGCGTGCTGGCCGCCATGATGGAGCG
CGGCGCGCAGCGCTTCTTTGCCGCGATACCCACCTGGGATGAGGCCCATGGGCCCGTCGAGCAGCGATCC
GAGCGCCAGCTGACCGAGCTGGTGAGCCTGCAGTCGCAGCATCCGGACTTCCTGCGCCTGTTCTACCTGC
TGTCGATGGAACGAAGTCAGGATCCGGCGGTTGCCGCGGTGGTGCGCCGGGTCCGCAACACCGCGATCGC
CCGATTTCGTGACAGCATCACGCACCTGCTGCCATCGGACATCCCGCCGGGCAAAGCCGATCTCGTCGTC
GCGGAGCTGACCGCGTTCGCGGTTGCGCTGTCGGACGGCGTCTATTTCGCCGGCCACCTTGAACCGGACA
CGACCGACGTCGAGCGCATGTACCGGCGGCTGCGGCAAGCGCTCGAGGCCCTGATTCCCGTCCTCCTGGA
GGAGACATGAACACCGGAACCGCCGTCATCACCGGGGCCAGCTCCGGCCTCGGGTTGCAGTGCGCCCGCG
CCCTGCTACGTCGCGACGCATCGTGGCATGTGGTGTTGGCGGTGCGCGACCCGGCGCGCGGCCGTGCGGC
CATGGAGGAATTGGGGGAGCCAAACCGGTGTTCGGTTCTCGAGGTGGACCTCGCGTCGGTGCGGTCCGTG
CGCAGTTTCGTGGAAACCGTGCGGACCACGCCGCTGCCGCCGATTCGTGCCCTGGTGTGCAATGCCGGCC
TGCAGGTGGTGTCGGGCATCGCGTTCACCGACGACGGTGTCGAGATGACGTTCGGGGTAAACCACTTGGG
TCACTTTGCTTTAGTGACCGGGATTCTCGACTGGTTGGCCCGTCCGGCGCGCATCGTTGTCGTCAGCAGC
GGCACGCACGACCCGAGCAAGCACACCGGAATGCCCGACCCTCGGTATACCTGCGCCGCCGACCTCGCGC
ACCCGCCCACCGATCAGAACACGCCGGCCGAAGGCCGCCGTCGATACACCACGTCCAAGCTGTGCAACGT
GCTCTTCACCTACGAGCTCGACCGCCGCCTCGATCACGGAGAACAGGGCGTGATGGTCAACGCGTTCGAC
CCCGGCCTAATGCCGGGCTCCGGCTTGGCCCGCGACTATCCGCCGATCCTGCGACTGGCGTACCGTCTCC
TGTCGCCGATGCTGCGCGTCCTTCCCTTCGTTCACAGCACCCGGGTCTCCGGCGAACACCTGGCGGCGCT
GGCGGTCGATCCGCGGTTCGCGGGCGTGACGGGCCAATATTTCGCGGGCGCCAAGGCGATCCGGTCTTCC
GCCGAGTCCTACGATCGGGCAAAGGCGCTCGACCTCTGGGAGACCAGTGAACGGCTGCTGGCCCAGGTGA
CATAGCTGCGCGTTATCCCCTAAAGAAACCCGCCAGGTTGGTGCCAAAGTTACCGATGCCGGAAAGGAAC
CCCGGCGTCGCGAGATCCAGCGCGCTGGCGTTCAACCAGCCCGAGATGGTGTTGCCCACGTTGGCGACAC
CCGATCCCAGCGCGCCGGTATTGAGGTAGCCCGACAGGCCGGCACCGGAGTTCACGAATCCCGATACGCT
TCCGGCGCCGCTGTTGAAGAAGCCCGACGACGGGCCGCCAGTGAGGTTGAAGTAGCCGGGGGTCACCGGA
ATGCCCAACAGCGGCAGGCCGATCAGGCCCTGATAGTCGCCACTCACCAAGAAGCCGTTGCTGTAGCTGC
CGGTAATGAACGCACCGGTGTCCACATCGCCCGTGTTCGCCACGCCCGTGTTGTAGTCACCGGTGTTGAG
GTAGCCCGTGTTGCCACTGCCCGGGTTGAAGCCGCCGGTGTTGAAGCTGCCCGGGTTGAAGCTGCCGGTG
TTGAGGTCCCCGGGGTTGAACACGCCCGTGTTGGTGCTGCCCGCGTTGCCGATGCCGGTGTTGAAGCCGC
CCGAGTTCGCGAGACCGAAGTTGCCGGTGCCGGTGTTAAAGATGCCGACGTTGCCGGTGCCCGAGTTGAA
GAACCCGATGTTTCCGCTGCCGGAGTTGAACAGCCCGATGTTGTTGCTGCCCGAGTTGAGGCTGCCGATC
CCGATCTGGCCGTTGCCGGTGAGCCCGACGCCGATGTTGTTGTTACCGGTATTCGCGAAGCCGATGTTGT
AGCTGCCGGTGTTGGCAAAGCCCAGGTTGTCGCTGCCGAAGTTCGCGAAGCCGATGTTGTAGCTGCCGGC
GTTGCCAAAGCCCAGGTTGTCGTCGCCCAGATTTGCCAACCCGATGTTGTAGCTGCCCAGGTTCGCCAAG
CCGATATCGAAGATCCCGGTGTTGGCGATGCCGATGTTGTTACCGCCGATGTTGACCCCGCCGAAGTTGA
GGTCGCCGAGGTTGCCGATGCCCAGGTTGGAGTCGCCGGTATTAACGAAGCCGATGTTGACGCTGCCCAG
GTTCCCGATGCCCGCGTTGAGGCCGCCCTGGTTTGCGACGCCGAAGTTCAGCGTCAGGTTGCCGGTGTTG
TCGAGGAACAGGCCGGCCAGGTTGGCGCCGATGTTTGCGATGCCCGAGCCGAAGGCGGGCGTCGCGAGGT
CCAGCGTGCTCGTGTTGTAGACGCCCGAGATGGTGTTGCCCAGGTTCGCCAGACCCGACTGCAGCGCGCC
GAAATTCAGTAGGCCCGAATTGCCCAAGCCGCCGGCGTTAAAGAAGCCCGAATTGCCAGCGCCGAAGTTC
CCGGAGCCCGACATGTTGCCGGCGCCGAAGTTCCCGAAGCCCGATACATGGCCGGCGCCGGTGTGGAAGA
AACCCGACGACGGGCCGGTGGTCGAGTTGCCGAAACCCGGGGTACCACCGATGCTGATGCCGATGGGGAT
CGGGCCGAAGCCGCCGGTGCCAACCATGCTGATGGTTTGCTGAATGGGCGAATCGATGGCGATGACTTGA
TTGACATCGATCGTGATGGGGCCGATCATCTCGTTGACAAGCACCGCCGCAGGACCAAGCAAGACTCGTA
TCTGGAAACCGGGAATGGTGAAACTGTTTGGCGTGGTGGCGACGACGGTGCCGGTGATGGGTATGTCGAT
TGGAACACTCAAGTCGTAGCGGTAGGGGATTTCGGGAATGGTGATCGTTGTGGAAAGGCCAATCAACCCC
TGGTAGTCACCTCGCCAGAAGAACCCGTTGCTGTAATTGCCGGAGATGAACGCGCCGGTGTTGACGTTGC
CCGTGTTGGCCACACCCGTGTTGTAGTCACCCGCGTTGAAGTAGCCCGTGTTGTAGTCACCGGAGTTGAA
GCTGCCGGTGTTGTGATCGCCGAGGTTGAAGCTGCCGGTATTGGTGCTGCCAGTGTTGAAGCTGCCGGTG
TTGATGCTGCCGGTGTTGATGCTGCCGGTGTTGCCGACGCCGGTGTTGACGTTGCCCGGGTTGAACAGGC
CCGTGTTGGTGCTGCCCGTGTTCCCGAGGCCGGTGTTGAAGCTGCCCGAGTTTGCGATGCCGAAGTTTGC
GGTGCCGGTGTTTCCGATGCCCACGTTGCCGGTGCCCGAGTTGAAGAATCCTACGTTTCCGTCACCGGAG
TTGAACAAGCCGATGTTGTGGCTGCCCGAGTTGAAGCTGCCGAACCCGATCTGACCGGTGCCGGTGAGCC
CGATGCCGATATTGCCGCTACCGGTGTTGGCGAAGCCGATATTGGCACTGCCGGTGTTAGCAATGCCGAT
ATGGTAGTTGCCCGAGTTGGCGAAGCCGACGCTGTAGTTGCCCAGGTTTGCCAAGCCAATGTTGTGGTTG
CCCACGTTTGCGAAACCGACATTGAAGATTCCGGTGTTCCCGATCCCGAAGTTAGAGCCCCCGAGGTTTG
CCAAGCCGACATTGAGGTTGCCGAGGCCGGCCAAGTCGAGGATCGTCGTGCCGGCGCCGCCCTGCAGCAG
GCCGGCGATGTTTGCGAGGCCGGAGCCGAAGGCCGGCGTCCCGAGGTCCAGCGGGCTCGTGTTGTAGATA
CCCGAGATGGTGTTGCCCACATTCGCCACACCCGATCCCAACGCGCCGACGTTGAGCAAGCCCGAGACTC
CTGAGGCTGCCGACGCAAGGTTCCACAGGCCCGATGTGTTGCCGCCGACGTTGCCGAACCCGGATGCGGT
GCCGGCGCCGGTGTTGAAGAAGCCTGACGACGGGCTGGTGGTCGAGTTTCCGATGCCCGGCGCTGCCGGA
ATGTCGATGATCGGGATGGTGATGGGGCCGAGGCCGGCGGTGGCGCTGATGTTGATCGCGGTCGTGGGTC
CGCCCACGGCGATCGCGAACGTGGGAACGCTGAGCACGAAGCTCGGGACAATGATGGGACCGATGTCCGG
CTCGGTATGGATGTGAAAGCTAAACGCGAAGGATTCGAAGCCGATGATGGGGATAGTGAAATTGTCCACC
ACGAGGTCGGTGAAACTGCCGGTGATCGGTATGTCGATTGGGATATTGACGTCCAAGTGCGCCGGAATCT
CCGGAATAGTCAGCGCGTAGGAGTAACCGATCAGGCCCTGGTAGTCGCCCCGCCACAAGATGCCGTTGCT
GTAGTTGCCGGAGATGAAAGCGCCGGTGCTGACGTCGCCCGTATTCGCGATGCCGGTGTTGTAGTTCCCG
GTGTTGAAGTGGCCGGTGTTGGTGTTACCCGCGTTGAAGCCGCCGGTGTTGAAGCTGCCGGTATTGAAAT
TGCCGGTGTTGAAGTTACCGGGGTTGAAGCCGCCGGTGTTGCCGTCGCCCGAGTTGAACAAGCCCGTGCT
GGTGCTGCCCGAGTTGCCGATGCCGAAGTTTCCGGTGCCGGTGTTGCCGATGCCGAAGTTCCCGGTGCCC
GAGTTAAAGAAGCCGATGTTTCCGTCGCCCGAGTTGAACAAGCCGATGTTTCCGCTGCCCGAGTTCAGAG
CGCCGATCCCGATTTGGCCGGTACCGGTGAGCCCGATGCCGATATTGTTGCTGCCGGTGTTGGCAAAGCC
GATATTGTTGCTGCCGGTGTTGGCAACGCCGATGTTGTAGCTGCCTAGGTTGGCAAAGCCCAGGTTGTCG
TCGCCGAAGTTTCCGAAGCCGATGTTGTAGTTGCCCAGATTCGCCACGCCGACGTCAAAGATCCCGGTGT
TGCCGAAGCCGGCGTTATTGCTGCCCAGGTTTGCCAGCCCAAGGTTCAGAGTCATCGTGCCCATACCGTC
GCGCATGAGACCGGAGGCAAAGGCCGGCGTCACGAGGTCCAACGCGCTCGCGTTGTAGAAACCCGAGACG
GTGTGACCCACGTTAGTCACACCCGACCCCAGCGCACCGACATTGAGATAACCCGAAATCCCTGAGGCGC
CGGCGACCACGTTCAAAAAGCCCGACGCGCTGCCCGCTCCGGAGTTGAAGAAGCCCGACGACGGACTAGT
GGTCGAGTTGCCGAAGCCCGATGTCGCGGGAATGTCGATGATCGGGATGGTGATGGAGCCGATACCGGCG
CTGGCGGTGATACCGATCGAGGTGGTGGGTCCGCCCACGGTGATCGCCGCCGTGGGCAAGGTGATATTGA
TGGTCGGGATGATGATGGGGGTGAAGTCGATATTATTTTCGGCAGCTACGATGCTGAAGCCCTGGAGGGT
GACGACCCCGGCGTCGATGTTGATGGGTATATGTATCGGGATGTCGACGCCAAAGGTTAGGGCGATTTCG
GGAATCGCTAGCGCCGCGTGCAAGCCAATGAGGCCCTGATAATTTCCACTCCACAAGAACCCGTTGCTGT
AGCTGCCGGAGATGAAGGCGCCGGTGTCAACATCGCCGGTGTTTCCGAGTCCCGTGTTGTAGCTGCCTGG
GTTGAAATCCCCGGTGTTGGAATCGCCCGGATTGAAGCTGCCGGTGTTGAAGCTGCCGGTGTTGCCGATA
CCGGTATTGACGTCGCCGGAGTTGAAGAAGCCGGTGTTGGTGCTGCCGGTGTTTCCAAGCCCGAAGTTTG
CGGTGCCGGTGTTGCCGATGCCAACGTTTCCGTTGCCCGAGTTGAAAAAGCCGATGTTTCCGCTGCCCGA
GTTGAACAAGCCGATGTTTCCGCTGCCAGAATTCAGGGAGCCGAACCCGATCTGGCCGTCGCCCGTGAGC
CCAATGCCGATATTGTTGCTGCCGGTGTTCGCGAACCCGATATTGTTGCTGCCGGTGTTGGCGAAGCCCA
GGTTGTCGTTGCCCAAGTTTCCGAAGCCGACGTTGTAGCTGCCGAGGTTTCCGAAGCCCAGGTTGTCATC
GCCGAAGTTTCCGAAGCCGATGTTGTAACTGCCCAGATTTGCCAAACCGATGTCGAATATTCCGGTGTTT
GCGCCGCCGATGTTGTTGCCACCGATATTGGCGCTGCCGAAGTTGGCGCTGCCGAGGTTTGCAAAGCCGA
TGTTGTAGTCGCCGAGGTTTGCAATGCCGACGTTGAGGGTGCCGTGGTTTGCCAAGCCCAGGTTGAGGAC
CATGGTGCCCGTGCTGTCGCGCAGCAGGCCGGCGATACTGGTGCTGATGTTGGCCAGGCCTGAATTGAAG
GCCGGCGTCGCGAGGTCCGACGTGCTGGTGTTGTAGAACCCCGAGACGGTGGTGCCCACGTTCGCCAGAC
CTGATCCCAGGGCGCCGACGTTGAGGAGCCCCGACGCCCCCGAGGTCGCGGAGGCCAGGTTCCAAAAGCC
CGAATTGGCGCCGCCGAAGTTGCCGAAGCCCGAGGCGCCGCCGGCGCCGGTATTGAAGAAACCTGACGAC
GGGTTGGTGGTCGAGTTTCCGAAACCTGGCGCCGCCGGGATACTGATGAGCGGGATCCTAATGGCGCCAC
CGCCAGTTATGGTGATCGCGGTATTCGGCCCTCCTATGGCGACTGTCGTCGTGGGGCCGACAACCGTGAT
GTTCGGAATGGTAATGGGGCCAAAGTGGGCTCGCTGGCCCGCTATTGACGAAAGGACGATATCGCCGGTG
GGCGGAATCGTGACGCCCATAAGGGTGATGTTGCCGGCCGAGGCGGTGATCGGGATATCGATGGGAATAT
TCACGCCGAGGCTTATGGGGAGAGGCATATCGATCACCAGGTTGAGGCCGACCAGGCCCTGGTAATCGCC
GCTTAAGAACAACCCGTTGCTGTAGTTTCCGGTGATGAAAGCCCCGGTGTCAACGTCGCCGGTGTTGGCG
ATGCCGGTGTTGTAGTTGCCAATGTTGAGGTAGCCGGTGTTGGTATTGCCCGGATTGAAGCCACCGGTGT
TGAAGCTGCCGGTGTTGAAGCTACCGGTGTTGAAGCTGCCCGGGTTGAAGGCGCCCGTGTTGACGTCGCC
GGAGTTGAATAGGCCGGTATTGGTGTTGCCGGTGTTTCCGATGCCAGTGTTGAAGCTGCCCGAGTTTGCG
ATGCCGAAGTTGCCGCTGCCGGAATTGAAGAATCCGATGTTGTTGCTGCCCGAGTTGAACAGGCCGATGT
TTCCGCTGCCCGAGTTGAAGCTGCCGAACCCGATCTGTCCGTTGCCCGTGAGCCCGATGCCGACATTGTT
GCTGCCCGTGTTCCCAAAGCCGACATTGTTGCTGCCGGTGTTCGCAAAGCCGATGTTGCCGCCGCCCGCG
TTAGCGAAACCCAGATTGTCGTTGCCGACGTTGCCGAAGCCGATGTTGTAGCTGCCGAAGTTGCCGAAGC
CCAGGTTGTCGTCGCCAAGGTTTCCGAAGCCGATGTTGTAGCTGCCCAGGTTCGCCAGGCCGACATCGAA
GATTCCGGTGTTCCCGATGCCGACGTTGTTGTGGCCGATGGTGGCGCCGCCGAAGTTAAAGCCGCCGAGA
CTTGCGAAGCCCACGTTGAGGTTGCCGTGGTTGGCCAAGCCCAAGTTAATAGCCGCAGTACCCGCGCCGT
CGCGCAGCAGGCCGGCAATATTGGTTCCGATATTTGCCAACCCGGAGTTAACGGCGGGCGTCGAGAGGTC
CGACGTGCCCACGTTGTAGATACCCGAGATGGTGTTGCCCACATTCGCCACACCCGATCCCAGCGCGCCG
ACGTTGAGGAAGCCCGACATTCCCGACGTTGTGGAGACCAGGTTCATAAAGCCCGACGCGGCGCCCCCGA
AGTTGCCGAAGCCCGAGGCGCTGCCAGCGCCGCTATTGAAGAAGCCCGACGACAGTCCGCCGGTCGAGTT
GCCGAAGCCTGGAGTCGCTGGAATATGGATAATCGGGATGTTGATGGCGTCGACGACCACAGTGGCGCCG
ATATTGATCGCGGTAGTGGGTCCACCCACCATGACCACAGGTGTGGGACCGGTTATCCGTATCACTGGGA
CGGTGAAGGGGTCGATATCGACGGGTCCGAAAAAAATAACAGTGACGGCTGTGTTCGGTGGAAGATCGAG
CCCGCTGTATACGATGTCCGTGAAGCTGGCGGTGATCGGTATGTGAATCGGGATATTCACGTCGACGCTC
ACAATCGGGATTTCGGGAATGTCGACGCCGATGGCGAGGTCGATCAGACCCTGGTTGTCGCCCCGCCACA
GAAGGCCGTTGCTGTGGTTGCCGGAGATGAAAGCGCCGGTGTTGATATTGCCGGTGTTCGCCATGCCGGT
GTTGTAGTCGCCGGTGTTGAAGTAGCCGGTGTTGTAGTTACCTGCATTGAAGCCACCGGTGTTGACGCTG
CCGGTGTTGACGCTGCCGGTGTTATAGCTGCCCGGGTTCAAGCTACCCGTGTTGAGGTCTCCGGAGTTGA
ACAAGCCCGTGTTGGTGCTGCCCGCGTTCCCGATGCCGAAGTTTCCGGCGCCCGAGTTTCCGATGCCCCA
GTTTCCGGTGCCCGCGTTTCCTATCCCGAAGTTTCCGCTGCCCGAGTTGAACAATCCGATGTTTCCGTCA
CCCGAGTTGAACAAGCCGATATTGTGGCTGCCCGAGTTCAGGCTGCCGAACCCGATCTGGCCGCTGCCGG
TGAGCCCGATCCCGATATTGTTGCTGCCGATATTCGCAAAACCGATATTGTTGTCACCCGTGTTCGCGAA
GCCAAGATTATTGCTGCCGGTGTTCGCAAAGCCGATGTTGTAGCTGCCCGCGTGGGCGAAGCCCAGGTTG
TCGCCGCCTAGATTGCCGAAGCCAATATTGTAGTCGCCCAGGTTTGCCAAGCCCACATTGAAGATTCCGG
CGTTTGCACCGCCGACATTGTTGCCGCCGACGTTTGCCAACCCGAAGTTAAGGGTCATGGTGCCCACGCT
GTGGTGCAGCAGGCCGGAGTTAAAGGCTGGCGTCGCCAGATTCGACGTGCTCGTGTTGTAGAGACCCGAG
ATGGTGTTGCCAACGTTAGCTACACCCGATCCCAGCGCGCCGACGTTCCCGAAGCCCGAAAGTCCCGAGG
TTGCCGAGGCCAGGTTCCAAAAGCCCGAAGCGCCGCCGCCGAAGTTGCCGAAGCCCGAGGCGGTGCCGGC
GCCAGCGTTGAAGAAGCCCGACGACGGGCTGGTGGTCGAGTTCCCGAAGCCCGGGGCCGCCGGAATCTTG
ATGAGCGGGATGCTGACGCCCCCCACCATGCCGGTGAGGTTGCCGTCGATCGTGGTGGTTGGTCCGCCCA
CGGTGATCGTCACCGTGGGAAGGGTGAGCGTGGATTGCGGGAGCTCGACCGGGCCGTAGTAAACAACGAA
GGGAACAATGGATGTGAAGGGCAAACGCATGCCCGGAATCGTCATCACGCTTCCGGGCATGACCATCACC
TGATGTATCGGCATGCTGAATAGCTGCGCGTTTATCGGAATGGCGGGAATCTCGAGGGCGATATCGGCAC
CGATCAGGCCTTGGTAGTCGCCCCGCCACAAGACGCCGTTGCTGTAGTTGCCGGCGATGAAGGCGCCGGT
GTTGACGTTGCCGGTGTTGGCCACTCCAGTGTTGTAGTCGCCGGTGTTGAAGTAGCCGGTGTTGTAGTTA
CCTGCGTTGAAGCTGCCGGTGTTGTAGTTGCCGGTGTTGAAGTTCCCGGTGTTGTAGCTGCCCGGGTTGA
AGCCGCCGGTGTTGACGTCGCCGGTGTTGAACCAGCCGGTGTTGGTGCTGCCCGTGTTGCCGAGGCCGAA
GTTTCCGGTGCCGCTGTTTCCGATGCCGAAATTGCCGGTGCCCGAGTTGAACAACCCGACGTTTCCGCTG
CCGGAGTTGAACAGGCCGATGTTGTGGCTGCCCGAGTTGAAGCTGCCGAACCCGATCTGTCCGTTGCCGG
TGAGCCCGATGCCGACATTGTTGCTGCCCGTATTCCCAAAGCCGACATTGTTGCTGCCGGTGTTCGCAAA
GCCGATGTTGTGGCCGCCCAGGTTGGCCAAACCCAGGTTGTCGCTGCCCAGGTTTGCAAAGCCGAGGTTG
TAGCTGCCCAAATTGCCGAAGCCGACGTTGAACACGCCGACGTTTCCGTTGCCCACGTTGTTGGCGCCGA
CGTTTGCCAAGCCGAGATTGAAGCCCGCCGCGCTCGGGGGGCCGGCAGCGGCTGCCGCGGCGCTGGTCAG
CCGCTCCGATAGGCCCGCCAGCTTCTTCAGCTGCTGGGTGAACGGCATCAACGCGGAGACGGCCGCCGAC
GCTCCAGCGTGATAGCCAACCATCGCGGCCACATCCTGGGCCCACATCCGCTCATAGGCGGCCTCGGTGG
CCGCGATCGCCGGAGCGTTGAATCCCAGCAGATTCGAGCTCACCAGCGACACCAGCACGGCGCGGTTGGC
CGCGACGATCGCCGGATGCACCGTCGCTGCCCGCGCCGCCTCGAACGTGGCCACGGCTACCCGTGCCTGA
GCGGCGGCCTGCTCAGCCTGGGCCGTTGCCGAAATCAACCAGCCCAGGTAGGGGGCTACCGCGCGCGCCA
TCGCAACCGCCGCGGGGCCGCGCCACGCCGCATCCGCCAGGCCCGAGGTCACCGACCCAAACCACGACGC
CGCCACCGCCAGTTCGTCGGCTAGTCCGTCCCAGGCCGCCGCGGCCGCCAACATCGGCCCCGATCCGGCC
CCGAGATACATCCGTAACGAATTGACCTCGGGCGCCGACACCACGAAATCCATCCGTCATACCCGTTCGT
CAGCTGGCCGTCGGAGGTACGTTCAGGCTAATCAATCGTCTACTACTCGACTAGCCCGTGAACGGGTGAA
AAATGCTAGGACATTCACGTATTGGCCCGAGTGGGGCTGGTCGAGTATCAGGGGAAGCTTTATGGGGCAA
AGTCAAGTTTGTGGTTCGTCGTATCGGGGCGATCCAACCGAGCACATGTTTAGTGCACCAGAACGACGGG
CCGTGTATCGGGTGATCGCCGAACGCCGAGACATGCGCCGGTTCGTGCCCGGCGGTGTGGTGTCCGAGGA
TGTGCTGGCGCGGCTGTTGCACGCCGCACACGCCGCGCCCAGCGTCGGTCTGATGCAGCCATGGCGCTTT
ATCCGCATCACCGACGAGACACTCAAGCGACGCATCCACGCGCTCGTCGACGACGAACGCCTACTCACCG
CCGAAGCCCTGGGAGCACGGGAAGAAGAATTCCTGGCGCTGAAGGTCGAGGGCATTCTCGACTGCGCCGA
GCTGCTGGTGGTGGCGCTGTGCGACCGCAGAGGGTCCTACATCTTCGGCCGGCGCACCCTGCCCCAGATG
GATCTGGCGTCGGTGTCGTGCGCCATCCAAAACCTGTGGCTGGCAGCGCGGTCCGAAGGCCTGGGCATGG
GATGGGTGTCGCTGTTCGACCCACAACGTTTAGCGGCCCTGCTGGCGATGCCCGCCGACGCCGAACCGGT
GGCCATCTTGTGCCTGGGGCCGGTGCCCGAGTTTCCGGACCGGCCCGCGCTGGAACTGGATGGCTGGGCC
TACGCGCGGCCACTCGCGGAATTCGTCTCCGAAAACCGATGGAGTTATCCGTCGGCGCTGGCCACAGATC
ACCATCACGGCGAATAGGTCACGCCGACCGCGAGGTTGACGTATTCGGCCGGCACGTCAAAGGCCAGCGA
TCGCCGCGGCAAGCGGCTCAACACATCTTCACCGATAGTGGCCTTGAAGTGCAGCGCGAGCTGGCCGCTG
AACTTCGGGTCGACATCGGCGACATCGAGATCGAGTTGCAGACCCGTCGGCGAGATTTCGGCGGTCGCGG
CACCGGCCTGCGGCCCGTCCCAGCGCGCGTCGACGACCCGGCCGGCTAGCTTCGGCACCATCGACAGGGT
TCCCAGCACCCGCTGTTCGGTGAACGCCAGCGCACCCACGTAGCTGGCGATGCTGTGCGATGCCCGCAGC
CCCGGGATAACGCCGGTGAACCGCCTGGTGACGGCCACGTATTCGGCAAGGTAGATGAGTCCCTCAGCCT
CAACCTGACAGCGTAGGTCAGCAGGCAGCCTGCCGAGACCAAACCACTTGCGAACAATGACAGCCATGAG
GCCAGTATGGAGTCGTTTTGTCGGTGCCGCACCGATGCTGGTAGGAGTTAGAGCATGACTCGCCCGCAAG
CGCTTCTCGCTGTTTCGCTCGCTTTTGTCGCAACCGCGGTGTATGCCGTCATGTGGGTGGGGCACTCCCA
GGATTGGGGTTGGCTGCATAGTTTCGATTGGTCGTTGTTGAACGCAGCGCACGACATCGGGATAAAGAAC
CCTGCGTGGGTGCGCTTCTGGGATGGTGTATCCCTGATCTTGGGCCCAGTCGTGCTGCGGCCGCTGGGTT
TGCTGGCCGCGATGGTCGCACTGGCGAAGCGCAAGATACGGATAGCGTTGTTGCTGTTGGCCTGTTTACC
GCTCAACGCGATCATGACGATCGCGGCCAAATCCGTGGCCCACCGCCCGCGACCGGCGACTGCGCTGGTA
TCTGCCCATTCGACTTCGTTTCCGTCAGGGCATGCGTTGGAGGCGACCGCAAGCGTACTCGCGCTGCTAA
CCGTCCTGTTGCCCATGCTGCACAGCAGGTTTACTCGGCACATCGCCATCACGGTGGGCGCGCTGTGCGT
GTTGACGGTCGGTGTTGCCAGGGTGGCGTTGAACGTGCATCATCCGACCGACGTTGTTGCCGGCTGGGCG
CTGGGGTACCTGTATTTCCTCGTGTGCCTGTGCGTATTTCGACCGCCGTCGATATTCGGTGCCCAACGCG
CGTCTCATGCTTTGTCGCCGCCAGTGGAGGTGTCGAGACAACCCGAACCGGAAGTCGACACGGCCCGCTA
AAGCCATGGTGCGCTGTGCATTTCGCTTTGTCACCGCACAGTGACCCAGCCGGATTCTAACCTTGACTTG
ACCACACGAGGTGATTGTCTGACGATTGAGCGATGAGCCGACTCCTAGCTTTGCTGTGCGCTGCGGTATG
CACGGGCTGCGTTGCTGTGGTTCTCGCGCCAGTGAGCCTGGCCGTCGTCAACCCGTGGTTCGCGAACTCG
GTCGGCAATGCCACTCAGGTGGTTTCGGTGGTGGGAACCGGCGGTTCGACGGCCAAGATGGATGTCTACC
AACGCACCGCCGCCGGCTGGCAGCCGCTCAAGACCGGTATCACCACCCATATCGGTTCGGCGGGCATGGC
GCCGGAAGCCAAGAGCGGATATCCGGCCACTCCGATGGGGGTTTACAGCCTGGACTCCGCTTTTGGCACC
GCGCCGAATCCCGGTGGCGGGTTGCCGTATACCCAAGTCGGACCCAATCACTGGTGGAGTGGCGACGACA
ATAGCCCCACCTTTAACTCCATGCAGGTCTGTCAGAAGTCCCAGTGCCCGTTCAGCACGGCCGACAGCGA
GAACCTGCAAATCCCGCAGTACAAGCATTCGGTCGTGATGGGCGTCAACAAGGCCAAGGTCCCAGGCAAA
GGCTCCGCGTTCTTCTTTCACACCACCGACGGCGGGCCCACCGCGGGTTGTGTGGCGATCGACGATGCCA
CGCTGGTGCAGATCATCCGTTGGCTGCGGCCTGGTGCGGTGATCGCGATCGCCAAGTAACCCCGGACCTC
GATTGTGAACTGTGCGACGGGTTTTCGGCGTGTTGCGTCGTGAGATTCACGTTCGGCGTCAATCGGCCAG
CGCGCGGCCCGGCCTGATGTTGAAGTTAAGGCCCGCCAACGACATGGTCGCCTCGTAGGTTCGGTCGTAG
CCGGTGGCGCTGATCCGCCAGCCGTCGGTGGTTCGTCGGTACTGGTCGTGGTAGAACGCGGCGCCGATGA
GCATGAAATTGAACTCGGCGACGATGACCCGGTCTTGCAGGTACCAGATGCCGGTTGCGGTATCGCCGGT
CACGGTGATTTCCGGATGGGTGACCCGGTGTTCGGTGATGACACCCGGGCCGAGTGCCTGGCGCAGGTAG
TCGACCAGGTCGGCGCGGTTGGTGAAGTGCAGCTCCGTACCGACCGATGACCCGTAATCGCCGGTGACAT
CCTCGGCCAGGGTGTCGGTGAAGTCGTCCCAATGCTTGGTGTCCAATGCCCGCAGATACCGGTATTTGAG
CTGTTTGATCGCTGCAATGTCGGCTGGATCACCCGGAGTCACCACGCCATTGCAGCACACCGGCTCACGG
GTAGCTTTGGGGTATGAGCCAATCCCGGTACGCGGGGTTGTCCCGCAGCGAGCTGGCAGTTCTGTTACCC
GAGCTGTTGTTGATCGGCCAGCTGATCGACCGATCGGGCATGGCCTGGTGTATACAGGCATTCGGCCGCC
AGGAGATGCTGCAGATCGCCATCGAGGAGTGGGCGGGCGCCAGCCCGATCTACACCAAGCGCATGCAAAA
GGCGCTGAACTTCGAGGGCGACGACGTGCCCACCATCTTCAAGGGGCTACAGCTCGACATCGGCGCGCCG
CCGCAATTCATGGACTTCCGTTTCACCCTGCACGACCGCTGGCACGGCGAGTTTCACCTCGACCACTGCG
GTGCGCTGCTCGACGTGGAGCCGATGGGCGACGACTACGTCGTCGGCATGTGCCACACCATCGAAGATCC
GACGTTCGACGCCACCGCGATCGCGACCAACCCGCGCGCGCAGGTGCGCCCCATCCACCGGCCGCCCCGC
AAGCCGGCCGACCGGCATCCGCACTGTGCGTGGACCGTCATCATCGACGAGTCCTATCCCGAGGCTGAGG
GTATTCCGGCGCTGGACGCGGTCCGTGAAACCAAAGCTGCCACCTGGGAATTAGACAACGTCGATGCGTC
TGACGACGGGCTGGTGGACTATTCGGGTCCGCTGGTGTCCGACCTGGACTTCGGGGCGTTCTCGCATTCC
GCACTGGTGCGGATGGCCGATGAGGTCTGCCTGCAAATGCACCTGCTGAATCTGTCGTTCGCCATTGCCG
TGCGGAAACGGGCCAAAGCCGATGCTCAACTGGCCATTTCGGTGAACACCCGCCAGTTGATCGGAGTGGC
CGGGCTGGGCGCAGAACGCATTCACCGTGCGATGGCTTTACCCGGCGGAATCGAAGGCGCGTTAGGTGTG
CTGGAGCTACACCCGCTGCTCAACCCGGCCGGTTACGTGCTGGCCGAAACGTCGCCGGACCGTCTGGTGG
TGCACAACTCGCCAGCCCACGCCGACGGCGCCTGGATTTCGTTGTGCACACCGGCATCCGTGCAGCCGTT
GCAGGCCATCGCCACCGCTGTAGACCCGCATCTGAAGGTTCGGATCAGCGGGACGGACACCGACTGGACC
GCGGAACTCATCGAGGCCGATGCCCCAGCGAGCGAACTGCCGGAGGTGTTGGTAGCCAAGGTCAGTCGCG
GATCGGTCTTCCAGTTCGAGCCGAGGCGCTCACTGCCGTTGACCGTGAAATGAGCTCGATGCGATCTGTC
AAGTCGGTGGCGGTACCGCTTCGGTGACACCACCGCATCGACCGCATACCAATGAGGTTGTCACCGAACC
GTATACGGCCCACCCGCCGCTATGGTTAACGCTGGCCACCGACCCCTATTGACGAAAGCCTTCCGCTATG
TACGACCCGCTGGGGTTGTCGATCGGGACCACAAACCTGGTCGCGGCGGGTAACGGAGGTCCGCCGGTTA
CTCGTCGCGCCGTGCTGACCCTGTACCCGCATTGCGCACCGAAAATCGGTGTGCCTAGCCAGAACCCGAA
CTTGATCGAGCCGGGCGCCCTAATGAGCGGCTTTGTTGAGCGCATTGGAGATGCGGTGGCGCTGGTGTCT
CCCGACGGATCCGTGCACGATCCAGACCTCTTGCTGGTCGAGGCGCTGGATGCGATGGTGCTGACCGCCG
GTGCGGACGCGAGTTCCTCGGAGATCGCCATTGCCGTTCCCGCGCATTGGAAGCCCGGAGCTGTACACGC
ACTGCGTAACGGTTTGCGGACGCACGTCGGCTTCGTCCGCAGCGGCATGGCGCCGCGCCTGGTTTCCGAT
GCGATCGCGGCGTTGACCGCGGTGAACTCGGAATTGGGCCTGCCCCACGGCAGTGTGGTGGGGTTGCTTG
ATTTCGGTGGCTCCGCGACTTACGTCACCTTGGTGGAGACCAAGTCGGATTCCAGGACGTCGGATTTCCA
GCCCGTTAGTGCCACGGCACGGTACCAGGACTTTTCCGGTAGTCAGATCGACCAGGCTTTGCTGCTTCGG
GTCATCGACCAATTCGGGTACGGCGATGACGTCGATCCGGCCAGTACCGCCGCGGTCGGGCAACTCGGCC
AACTCAGGGAGCAGTGCCGTGCGGCAAAGGAACGACTGTCCACCGACGTTGCCACGGAATTGTTCGCTGA
GCTTGCCGGGTGCAGCTCGAGCATCGAGATGACTCGGGAACAGCTCGAAGACCTGATCCAGGATCCATTG
ACCGGCTTCATCTACGCGTTCGACGACATGCTGGCGCGCCACAACGCGAGCTGGGCGGATCTCGCGGCGG
TGGTCACCGTCGGCGGTGGTGCCAATATTCCCCTTGTGACTCAACGTCTTTCGTTCCACACTCGTCGACC
TGTGCTGACCGCGTCGCAACCCGGGTGCGCGGCGGCGATGGGTGCGTTGCTGCTCGCCAACCGTGGGGGA
GAGCGCGATTCGCGAACGCGGACGTCCATCGGCCTCGCCACGGCCGCAGCCGCCGGCACCAGTGTCATCG
AGCTGCCGGCCGGCGACGTCATGGTCATCGACCATGAGGCCTTGACCGATCGCGAGTTGGCCTGGTCGCA
GACCGACTTCCCAAGCGAAGCTCCGGCGCGTTTCGAGGGCGACTCGTATAACGAAGGCGGCCCCTGCTGG
TCGATGCGTCTGAACGCGGTCGAGCCCCCCAAAGGACCAGCGTGGCGGCGAATCCGGGTGTCGCAGTTGC
TCATCGGGGTGTCGGCGGTAGTGGCCATGACCGCGATCGGGGGCGTGGCATTGACGTTGACAGCCATCGA
GAGACGCCCAAGCCCGCTACCAACCCCAATTGTGCCCGGCCTGGCCCCGATGCCGCCCGGATCCGTCGTG
CCTAGCTCGCGCGCACCGACCCCGCCGCCACCGCCGTCGACCGTTGCGCCGCTTCCCAGTGCGGCACCGG
CCCCGACGACGGTCGCGCCGGCACCGCCGCCGCCCACACAGGTGGTGACGACCACGACAGCGCCACCCGT
CACCACGACGCCGAGGCCGTCGCCGACCACCACAACGACCACCGCGCCACCGTCGACAACGACGACAACC
GAGCCGCCGGTGACGACCACTTCGACGATTCCAACGATTCCGACGACTACGACGACGGTGAAGATGACCA
CGGAGTGGTTGCACGTCCCGTTTTTGCCCGTTCCGATCCCGGTCCCGATTCCGCAAAATCCGGGTGCCGG
CGAACCGCAGAACCCGTTCGGAAGCCTTGGCTCTGGGTGAGCCGCGTTCCCCGGAGCTGGCCCCGTCGGT
GTCAGGTCCGTAGTATCGGTATGGGTTGCTGAGGAGGTCGCGTGGGCGACTATGGTCCGTTTGGATTCGA
TCCCGACGAATTCGATCGGGTGATCCGGGAGGGGAGCGAGGGACTGCGCGACGCGTTCGAGCGGATCGGC
AGGTTCCTCAGCTCATCCGGCGCGGGAACGGGCTGGTCGGCAATCTTCGAGGACTTGTCCCGGCGCTCGC
GTCCGGCGCCGGAGACCGCCGGCGAGGCCGGTGACGGTGTGTGGGCCATCTATACGGTGGACGCCGACGG
TGGTGCCCGCGTTGAACAGGTGTATGCGACCGAGCTTGACGCCCTGCGCGCGAACAAGGACAACACCGAC
CCGAAACGCAAAGTCCGCTTCCTGCCATACGGCATCGCGGTCAGCGTCCTCGACGATCCGGTGGACGAGG
CCCAGTAACGTCAGCCCTGCTGGACGCTGTTGGAACCGCCGGCATTGCTGATCTTCGGCGAGCCCGAGTG
ATACGTGACCTCGTTGTTGAAGCCGGCGGCTTCGATGGTGTCGACGGAGTCGACGGTGACCGAGTTCCTC
ATGCCGGACACGGTGAGGCTGGTGCAGTGGCCGGTGATCACCACCGTGTTGGACATGCCGCTGACGCTGA
CAATGCTGTCGTTGCAGGCGATTGTCCGGTTCACGTTGACGCCGGAGACGCTCAGGCTGGCGCCGGCCGG
CGGAAGAGTGGTGGCCGGTTGCGCAGTCGGGGTTGGAACAGCCCGGGAGACAGACGGGGTGGGCGAGAGA
ACGACGAAGTTGCCTTGGGAAAGCCGCTGTGCGCTGAATGCGGCGATGCCACCCACCAGAACCAGCACGC
CGACAACGACGACCGCGGCCAGGATCCACCACGCCCTGTTGCCGGAGGACGATCGCGGCGATGGGCCGCC
GAACGGGCCGCCATAGCTATACGGCGGCGGTGGCGGGCCGGGTGGATAGGTGTAGCCGCCCGACTGCGAG
CCGCCGAGTTCGGAGGCGCGTGCCACGTCGGCTAGCGGCCGCTCCAGTTCCCGGATTCGCGCCTCCGGGT
CATCCTCTGGGTTCATGCACAGATGCTCCCACACGACGATCATGCCGCATAGGTAGTTGCGCCCGGCGGC
ACCACACGATTCGGCTTGGCCTGCTATCGTCCCATGCTTATGCCTGAGATGGATCGTCGCCGAATGATGA
TGATGGCGGGGTTCGGCGCCCTGGCTGCCGCGCTTCCCGCCCCGACAGCCTGGGCCGACCCGTCCCGGCC
GGCCGCGCCGGCTGGTCCGACACCGGCGCCCGCCGCGCCGGCTGCGGCAACCGGTGGGCTTTTGTTCCAC
GACGAGTTCGACGGGCCGGCCGGTTCGGTCCCGGACCCGTCCAAGTGGCAGGTGTCGAACCACCGGACGC
CCATCAAGAACCCGGTGGGCTTTGACCGGCCCCAGTTTTTTGGGCAGTACCGCGACAGTCGACAGAACGT
GTTCCTCGACGGCAACTCCAATCTCGTGCTGCGCGCTACCCGAGAGGGCAACAGGTATTTCGGTGGCCTG
GTCCACGGCCTGTGGCGGGGTGGCATCGGGACCACCTGGGAGGCCCGGATCAAGTTCAACTGCCTGGCTC
CGGGCATGTGGCCCGCCTGGTGGTTGTCCAATGACGATCCTGGTCGCAGCGGCGAAATCGACCTGATCGA
GTGGTATGGCAACGGGACTTGGCCGTCGGGAACCACCGTGCACGCCAACCCGGACGGCACCGCATTCGAG
ACCTGCCCGATCGGTGTGGACGGTGGTTGGCACAACTGGCGCGTCACGTGGAATCCGAGCGGCATGTACT
TCTGGCTGGATTACGCCGACGGCATTGAGCCCTACTTCTCGGTTCCGGCGACCGGAATCGAAGACCTCAA
CGAGCCCATCCGCGAGTGGCCGTTCAACGACCCCGGCTACACGGTGTTTCCGGTGTTGAACCTTGCGGTT
GGCGGTTCTGGTGGCGGCGATCCCGCGACGGGTTCCTATCCACAGGAGATGCTCGTCGACTGGGTGCGCG
TCTTTTAACGCCTCGCGCTCTTGCCCGGGGTGCTACCCGGCTTGCTCGGAGAAAGCATGGAGTTTTTGGT
CACCATGACCACCCGCGTTCCCGATAGCATGCCCGCGGACGCAGTCGAGCGGGTCCGTGCCCGCGAGGCT
GCCCGCTCGCGCGAGCTCGCGGCACAGGGAAAGCTACTCCGCCTGTGGCGCCCGCCGCTGCGGCCGGGCG
AATGGCGCACCCTGGGGCTGTTCGCCGCCGACGACAACGGCGAACTGGAGCAGCTGCTGGCCTCGATGCC
GCCGCGGTCGTGGCGCACCGACGACGTCACGCCGCTGGGTGCTCACCCGAACGACCCGGTTGGCCAGGGG
ATAACCATCGCGCCGGGTAAGGGTCCGGAGTTTCTGATCGCGACGACCATTATGGTGCCACCGGGTACCC
CGGCTCAGGTGGTCGACGACACCGTGGCGCGCGAGGCTCGCCGCGCGCCCGAGCTGGCCGGGCGGGGACA
CCTGGTGCGGTTGTGGGCACTACCCGACGGACCGGACGGCCAGCGCACCCTGGGGCTGTGGCGGGCTCGC
GACCCTGGCGAGCTGATGGCCATCCTGGAATCGCTACCGCTTGCTGGCTGGATGACCATCGAGACCACGC
CGCTGAGTCCGCATCCCGATGATCCGATCCGCATGCCCTGACCGTTTCCGGTGTCGCCGGGCTCTTAGGC
GCCGTCCCACTCGCCGCGGGCGATGAGAACATCACGAAGTAGGTCCGCGCGATCGGTGATGATGCCGTCC
ACGTCCATGTCGAGAAGGGTGTGCATCACATCGGGTTCGTCGACGGTCCAGGCATGCACTTGGCGTCCCG
CAGCATGAAAGCCGCGGACCCGTGCCGGCGTAATGACCGGTACACCGCCAAGCCGTGACGGTAGTTGCAC
GCAGTCGATGTCGCGCATCATCCGCCAGGCATATGCCCGGCTGCCCAGCGGACGCGCGGTCAGCCACGCC
AGCAGCGCGCCCGTTCCTGCCGAACTAGCGACCCGCTTGGTCAGCAGGCGCAATGCGCGCCGGCGACGGC
GCTCGGAAAACGAACCGATCAGCACCCGGTTGTGCGCGTTGCACCGCTCGATGACGTTGACGGTCGGCTC
GATCGCCGATGCGGCTTTAATGTCGATGTTGACCCGCATGTCTGGCAGCGCGGTAAGCAGGTCTTCCAGG
GTTGGGATCGACTGCCCCGCACCCAGCTGCGCCTTGCGGACATCACGCCAATCCAACCGGTCGACCGCGC
CGGATAACCCCACCCCGGGCGCCAGCCTACGGTCATGCAGGATCACGGCTACGCCGTCCCGGGTGGCGCG
AACGTCGGTCTCGATGTAGCGGAATCCGAGCTTGGCCGCCTCCTGGAACGCCCCCATGCTGTTCATGGGC
AATCTGAACGACGTAAATCCTCTGTGCGCCATGGCAATCCGCCCCCCATGGCGAAGAAATTCCACGGTAG
GTGCGCCACCGTCGCTCATCAGGTCAGTATCACATAGCCTCGGCCGCCGGGGGCGTCCACGCCGGGGGCA
GCACCGCTCTGTCGGCGACGGTTCCTGTGCACCAGCCGCTTTCGCATCGCAGTGGTAATGGGCGCTCCCA
TACGGCGCGGTCGGCGACGACGGTGCATGGGCCGGCCATCGTTTTGGGCCTTCCCCGCCTTGCCGCCGGG
CCACCGACGTTCAGCATCACCATCAGCGTCGACGTGTCACATCGGAGCCGATGACGGGAATCGAACCCGC
GTATTCAGCTTGGGAAGCTGATGTTCTGCCATTGAACTACATCGGCACGGTTGCCTCGAAAGGCTAGCAT
CCAGAATCATTCCATCACCCCCAGGCCGTACAAGATCAGAAATCCGGCAAAGAACATCACGGCCATCCAT
GGCCGCTCCGGCGTTTCGTGCGCCTCGACAAGCAGTTCCTCCACGACCAGCCAGAGCAGCGCCGCCGCCG
CGAACGCCAACACGAGGGTCAGGACGGTATTTCCCGCCCGGCCCAGCGCCACGGCACCTGACACACCGCC
CACCGCGATCACTAGGCTCAGGGCGCTTGTGGTCGCCGCGGCCCGGATCCTAGGCATTCCGGAGCCGGCC
AGGCGCAGGGCCACCGCCAGACCCAGGAACAGCACCTCGACCGTCAGGGCGATGGTGATGATGATCGCGG
TGCGACTGGACACCGTCGCGCCCGTTGCGACCAGCAACCCGTCGATGAAGAGGTCAACCGCGACTACGGT
GAGGAACCCGACGGGCAGTTCGCCCACGTCGTCGCCGTCTTGATGTTCCCCGTGGCCGTCAAATCGGCGC
AGTGCAACGAGTACCGCGACGCCTGCACTGAAGCCCACAACGATCAGCCAGAGCGGACCTCTGCTGCGCA
GGTCTGGTAGCACTTCCCCGGCCACGGCGGCCATGACAATTCCCGCGGCGAAATGTTGGACGCCGCTGAC
CATCGCCGCCGACGGCGTGCGCACCGACGGGACCACGCCGCCGAGAATCCCGGCGAGAACCGGGAAGGTG
ACCAACGAGGCGGCCGTTGTGACGTTGCTGATGCCAACCTCCCGGTTTCGGTCGAAGATCTCGGCTCGGG
CACGCTTGAACATTGTGACGGCTAGTGACAAATGCAGCGACTTTCGGGGAAACGGGCATTGAAATAAGGA
AGGAACAGCATGTCGAAGGTGCTGGTCACCGGATTCGGACCCTACGGCGTGACGCCGGTAAATCCGGCAC
AGCTCACCGCCGAAGAGCTGGATGGTCGCACCATCGCCGGCGCAACGGTCATCTCGCGGATCGTGCCCAA
CACGTTCTTCGAGTCGATCGCGGCAGCTCAGCAGGCCATCGCAGAGATCGAGCCAGCATTGGTGATCATG
CTGGACGAATACCCGGGACGCAGCATGATCACCGTCGAGCGACTCGCGCAAAACGTCAACGACTGCGGGC
GGTACGGCCTCGCCGACTGCGCCGGCAGGGTTTTGGTCGGTGAGCCAACCGACCCCGCCGGCCCGGTCGC
CTACCACGCGACCGTACCGGTTCGCGCGATGGTGCTGGCCATGCGAAAGGCCGGCGTGCCAGCTGACGTC
TCGGACGCGGCGGGCACGTTCGTGTGCAATCACCTCATGTACGGCGTGCTGCACCACCTCGCCCAGAAGG
GTCTGCCCGTCCGCGCCGGTTGGATTCATCTGCCGTGCCTGCCCAGCGTCGCCGCACTGGATCACAACCT
CGGTGTTCCGAGCATGTCGGTCCAGACGGCGGTCGCCGGGGTCACGGCTGGCATCGAGGCAGCCATTCGG
CAGTCCGCAGATATCCGCGAACCGATCCCGTCGCGATTGCAGATCTAGGGCGCAGCTGACGGCGGTCTTC
TAGAGATTAGATATTTATTCTTCCGTTATCTTGTCGTAATCTGCTCAGCGTGGGCCGACATGAATTAGCT
AGGGACCGGCGAAAGTCGTCAGCGGTCCTGGCTGCGGTCCTCGCCCCGGCCGCCGTGTTCTTCGCCACGG
GCGGAGATGTCAGTACGCTTGCCGCCCGCGCCGATGCCAACCCGGTTCTCGGCGACGACGCGCCCTGTTG
TGTGCAGATCGTGCCGGTTGCACCGCTGGCTTTCTCCTCACAGATATCCGGCGGTGAAATCGGGACGGGC
CTTGCTGCCAGCCAGTTCGCTTCGGCATCGAGATGGCGCATCGTATCTCGGTATTTGCCGGTAGGGGTGG
CACCCGAGCAGGGTCTACAGGTCAAGACCGTCTTGACAGCCCGCAGTATCAGTGCGGCTTTCCCCGAAAT
TCGCGAAATCGGCGGCGTTCGGCCGGATGCGCTGAGATGGCATCCCAATGGTTTGGCGCTCGACGTGATG
GTTCCCAACCCCGGCACCGCCGAGGGCATAGCGCTGGGCAACGAGATCGTCGCTTTCGTACTGAAGAACG
CGACCCGATTTGGGATGCAAGATGTGATTTGGCGTGGCGCCTACTACACGCCCAACGGCGCGCGGACAAC
CGGGGCCGGCCACTACGACCACATCCACATCACGACCGTGGGCGGCGGGTATCCCACCGGCGAGGAACTC
TACATCCGCTGAGCCAGCGTGCGGCGACAGATACGCTCGTCGGGTGCTGCTCTCCGATCGTGATCTTCGG
GCCGAGATCTCCTCCGGGCGGTTGGGGATCGACCCGTTCGACGACACCCTGGTCCAGCCGTCCAGCATCG
ACGTCCGGCTCGATTGCTTGTTTCGGGTGTTCAACAACACTCGCTACACCCACATCGACCCGGCCAAGCA
GCAGGACGAGCTGACCAGCCTGGTGCAACCGGTCGACGGGGAACCCTTCGTGTTGCACCCGGGCGAATTC
GTGCTCGGCTCGACGCTGGAGCTTTTCACTCTGCCCGACAACCTCGCCGGACGGCTGGAAGGCAAGTCTT
CGTTGGGCCGGCTGGGCCTGCTGACGCATTCCACCGCGGGCTTCATCGATCCTGGCTTCAGCGGTCACAT
CACCCTGGAGCTATCCAACGTCGCCAACCTGCCGATCACTTTGTGGCCCGGCATGAAAATCGGTCAGCTG
TGCATGTTGCGCCTGACCAGCCCGTCCGAGCATCCCTACGGCAGTTCCCGGGCGGGGTCGAAATACCAGG
GTCAGCGCGGGCCCACGCCGTCGCGCTCCTACCAGAACTTCATCAGGTCTACTTAGCATCCGGCGCGGCT
AGGCCTGTCGCGGGTAGCTGTCACCTGCCGTTTGCCTGGTGCTCAGCGCCGCGATGCGGTTCGCTCATCG
CAGCCACCTACACACAGTGGTGTGCGATGCAGCGTCTTCGGCACTGGGTATCTGGGTGCCACCCACGCCG
TCGGTATGGCGCAACTGGGACACGAGGTCGTCGGGGTCGATATCGATCCCGGTAAGGTCGCCAAGCTCGC
CGGGGGTGACATTCCGTTCTACGAACCCGGCCTGCGAAAGCTGTTGACTGATAACCTGGCTGCCGGCCGC
TTGCGGTTCACCACCGACTACGACATGGCGGCCGATTTCGCCGACGTGCATTTCCTGGGGGTCGGCACGC
CGCAAAAGATAGGCGAATATGGCGCCGACCTGCGGCATGTCCACGCCGTCATCGATGCGCTGGTGCCGCG
TCTGGTCAGGGCGTCGATTCTGGTCGGCAAGTCGACAGTCCCAGTGGGCACCGCAGCCGAACTGGGACAT
CGGGCCGGTGCACTGGCACCCCGGGGAGTCGACGTGGAAATTGCCTGGAATCCGGAATTCCTGCGCGAGG
GCTTCGCGGTGCACGACACCCTCAACCCCGACCGTATCGTCCTTGGGGTACAAGATGATTCGACGCGCGC
CGAGGTAGCCGTCCGCGAGCTGTACGCGCCGCTGCTGGCAGCGGGCGTGCCGTTTCTGGTGACCGATCTG
CAGACCGCGGAGTTGGTCAAGGTATCCGCCAATGCCTTTCTGGCGACCAAGATTTCGTTTATCAATGCGA
TCTCCGAAGTGTGCGAGGCGGCGGGTGCCGACGTTAGCCAGCTGGCCGATGCGCTCGGATACGACCCGCG
GATCGGACGCCAATGCCTCAACGCGGGCTTGGGTTTCGGCGGCGGCTGCTTGCCCAAGGACATCCGCGCT
TTCATGGCCCGCGCCGGCGAACTGGGAGCCGACCAGGCGTTGACGTTCCTGCGTGAAGTGGACAGCATCA
ACATGCGCCGGCGCACCAAGATGGTGGAACTGGCCACCACCGCATGCGGTGGCTCGTTGCTGGGCGCCAA
TATTGCGGTGCTCGGCGCGGCGTTCAAACCCGAATCCGATGACGTGCGCGATTCGCCCGCCCTCAATGTG
GCGGGCCAGCTGCAGCTCAACGGCGCCACGGTCCACGTGTACGATCCAAAGGCCTTGGACAACGCCCACC
GACTGTTCCCTACCTTGAACTATGCGGTTTCGGTTGCGGAGGCCTGCGAGCGCGCGGACGCCGTGTTGGT
GCTTACCGAATGGCGGGAGTTCATCGATCTCGAACCCGCTGATCTAGCCAACCGGGTGCGGGCCCGGGTG
ATCGTGGACGGCCGCAACTGCCTCGACGTGACCCGCTGGCGGCGGGCAGGCTGGCGGGTGTTCCGGCTGG
GAGTGCCGCGATTAGGGCACTGACCGGCGCAGCCAGCGCAAGTACTCTCGGTCACCGAGCAGTTCCAGAC
GACGCCACAGCACGGGGTTGTCGGCGGACTGGGTGAAATGGCAGCCGATAGCGGCTAGCTGTCGGCTGCG
GTCAACCTCGATCATGATGTCGAGGTGACCGTGACCGCGCCCCCCGAAGGAGGCGCTGAACTCGGCGTTG
AGCCGATCGGCGATCGGTTGGGGCAGTGCCCAGGCCAATACGGGGATACCGGGTGTCGAAGCCGCCGCGA
GCGCAGCTTCGGTTGCGCGACGGTGGTCGGGGTGGCCTGTTACGCCGTTGTCGTCGAACACGAGTAGCAG
GTCTGCTCCGGCGAGGGCATCCACCACGCGTTGCGTCAGCTCGTTGAGCGGGATCTGCGCTAGACCGTTA
TCCGGGTATGCGAGTAGTTGCACATGATCGACACCCAGGACCTGTGCCGCAGCGGCGAGTTCCTCCCGGC
GCACCTCACCGAGGTTTCGGTCGGTCCGGCCGAGTGTGGAGGCCTCGCCGTGGGTGAAGCACAATCCTCG
CAGCCGCGTTCCCTGCGCCGTGAAATCACCCAATACCGCCCCGAGCCCGAAGGACTCGTCGTCCGGATGG
GCGAACACAGCAAGCACTTCGTGTGCGCAGGGGAGACGGTTGCAGCTGTTCATCGATTCACCGTCCGGAG
GATCCGTGCGCGCGGGTGGACAGCCGCCGCATATTATGTAGTTCCAATGAGCAATGGAATTATATTCCCA
AGGATGACTGGAAATGGCTGGACAGTCCGATCGTAAGGCGGCGTTGTTGGACCAGGTAGCGCGCGTGGGC
AAGGCGCTGGCCAATGGGCGGCGATTGCAAATCCTGGACTTGCTCGCCCAAGGTGAGCGCGCGGTAGAAG
CGATCGCGACGGCGACCGGGATGAACCTGACCACGGCATCGGCGAATCTGCAGGCGCTGAAGAGCGGCGG
[truncated: 4,060,252 more chars]
