# Supplementary material for: Genome Analysis of Multi- and Extensively-Drug-Resistant Tuberculosis from KwaZulu-Natal, South Africa
Source: PLoS One. 2009 Nov 5;4(11):e7778. doi: 10.1371/journal.pone.0007778 (PMC2767505; doi:10.1371/journal.pone.0007778)
Supplement: Table S5 — Inferred annotation of KZN 4207 protein coding regions based on alignment to F11, in tab-separated ASCII format. (0.38 MB TXT) [file pone.0007778.s005.txt]

Product Name	Start	End	Strand	Length	Gi	GeneID	Locus	Locus_tag	COG(s)
chromosomal replication initiation protein	102	1625	+	507	148821192	5224659	dnaA	TBFG_10001	COG0593L
DNA polymerase III subunit beta	2153	3361	+	402	148821193	5220662	-	TBFG_10002	COG0592L
recombination protein F	3381	4538	+	385	148821194	5220663	recF	TBFG_10003	COG1195L
hypothetical protein TBFG_10004	4535	5098	+	187	148821195	5220664	-	TBFG_10004	COG5512R
DNA gyrase subunit B	5224	7368	+	714	148821196	5220665	gyrB	TBFG_10005	COG0187L
DNA gyrase subunit A	7403	9919	+	838	148821197	5220666	-	TBFG_10006	COG0188L
hypothetical protein TBFG_10007	10015	10929	+	304	148821198	5220667	-	TBFG_10007	-
hypothetical membrane protein	11975	12412	-	145	148821199	5220670	-	TBFG_10008	-
iron-regulated peptidyl-prolyl-cis-trans-isomerase A ppiA	12569	13117	+	182	148821200	5220671	-	TBFG_10009	COG0652O
hypothetical protein TBFG_10010	13234	13659	-	141	148821201	5220672	-	TBFG_10010	-
putative septation inhibitor protein	13815	14096	-	93	148821202	5220673	-	TBFG_10011	-
hypothetical protein TBFG_10012	14190	14978	+	262	148821203	5220674	-	TBFG_10012	COG3879S
para-aminobenzoate synthase component II	15015	15713	+	232	148821204	5220675	-	TBFG_10013	COG0512EH
transmembrane serine/threonine-protein kinase B pknB	15691	17571	-	626	148821205	5220676	-	TBFG_10014	COG0515RTKL, COG2815S
transmembrane serine/threonine-protein kinase A pknA	17568	18863	-	431	148821206	5220677	-	TBFG_10015	COG0515RTKL
penicillin-binding protein pbpA	18860	20335	-	491	148821207	5220678	-	TBFG_10016	COG0768M
cell division protein rodA	20332	21741	-	469	148821208	5220679	-	TBFG_10017	COG0772D
serine/threonine phosphatase ppp	21738	23282	-	514	148821209	5220680	-	TBFG_10018	COG0631T
hypothetical protein TBFG_10019	23371	23838	-	155	148821210	5220681	-	TBFG_10019	COG1716T
hypothetical protein TBFG_10020	23962	25545	-	527	148821211	5220682	-	TBFG_10020	COG1716T
hypothetical protein TBFG_10021	26014	26982	-	322	148821212	5220684	-	TBFG_10021	COG2070R
transcriptional regulatory protein whib-like whiB5	27124	27543	-	139	148821213	5220685	-	TBFG_10022	-
hypothetical transcriptional regulatory protein	27696	28466	+	256	148821214	5220686	-	TBFG_10023	COG1396K
hypothetical secreted protein (P60-related protein)	28463	29308	+	281	148821215	5220687	-	TBFG_10024	COG0791M
hypothetical protein TBFG_10025	29346	29708	+	120	148821216	5220688	-	TBFG_10025	-
hypothetical protein TBFG_10026	29823	31169	+	448	148821217	5220689	-	TBFG_10026	-
hypothetical protein TBFG_10027	31290	31607	+	105	148821218	5220690	-	TBFG_10027	-
hypothetical protein TBFG_10028	31615	31920	+	101	148821219	5220691	-	TBFG_10028	-
hypothetical protein TBFG_10029	32158	33255	+	365	148821220	5220692	-	TBFG_10029	-
transposase	33325	33900	+	191	148821221	5220693	-	TBFG_10030	-
8-amino-7-oxononanoate synthase bioF2	34396	36712	+	771	148821222	5220694	-	TBFG_10031	COG0156H
acyl carrier protein acpA	36709	36972	+	87	148821223	5220695	-	TBFG_10032	COG0236IQ
hypothetical protein TBFG_10033	36969	37364	+	131	148821224	5220696	-	TBFG_10033	COG3631R
fatty-acid-CoA ligase fadD34	37361	39049	+	562	148821225	5220697	-	TBFG_10034	COG0318IQ
hypothetical protein TBFG_10035	39158	39931	-	257	148821226	5220698	-	TBFG_10035	-
conserved integral membrane protein	39979	41304	-	441	148821227	5220699	-	TBFG_10036	COG0477GEPR
hypothetical protein TBFG_10037	41406	42014	+	202	148821228	5220700	-	TBFG_10037	COG1678K
conserved transmembrane protein	42106	42453	-	115	148821229	5220701	-	TBFG_10038	-
secreted proline rich protein mtc28 (proline rich 28 kda antigen)	42535	43467	-	310	148821230	5220702	-	TBFG_10039	-
leucyl-tRNA synthetase	43664	46573	+	969	148821231	5220703	leuS	TBFG_10040	COG0495J
hypothetical transcriptional regulatory protein, marR-family	46683	47309	-	208	148821232	5220704	-	TBFG_10041	COG1846K
hypothetical transcriptional regulatory protein, gntR-family	47468	48202	-	244	148821233	5220705	-	TBFG_10042	COG1802K
hypothetical oxidoreductase	48335	49129	-	264	148821234	5220706	-	TBFG_10043	COG2141C
hypothetical hydrolase	49145	50041	-	298	148821235	5220707	-	TBFG_10044	COG0596R
myo-inositol-1-phosphate synthase ino1	50123	51226	-	367	148821236	5220708	-	TBFG_10045	COG1260I
hypothetical protein TBFG_10046	51287	51829	-	180	148821237	5220709	-	TBFG_10046	COG1695K
hypothetical membrane protein	51930	52799	-	289	148821238	5220710	-	TBFG_10047	-
hypothetical protein TBFG_10048	52933	53346	+	137	148821239	5220711	-	TBFG_10048	-
bifunctional penicillin-binding protein 1A/1B ponA1: penicillin-insensitive transglycosylase + penicillin-sensitive transpeptidase	53339	55801	+	821	148821240	5220712	-	TBFG_10049	COG0744M
conserved transmembrane protein	55798	57480	+	560	148821241	5220713	-	TBFG_10050	COG5650S
hypothetical protein TBFG_10051	57512	58075	+	187	148821242	5220714	-	TBFG_10051	COG0693R
30S ribosomal protein S6	58294	58584	+	96	148821243	5220715	rpsF	TBFG_10052	COG0360J
single-strand DNA-binding protein	58688	59182	+	164	148821244	5220716	-	TBFG_10053	COG0629L
30S ribosomal protein S18	59224	59478	+	84	148821245	5220717	rpsR	TBFG_10054	COG0238J
50S ribosomal protein L9	59511	59969	+	152	148821246	5220718	rplI	TBFG_10055	COG0359J
hypothetical protein TBFG_10056	59998	60519	+	173	148821247	5220719	-	TBFG_10056	-
replicative DNA helicase	60498	63122	+	874	148821248	5220720	-	TBFG_10057	COG0305L, COG1372L
hypothetical protein TBFG_10058	63302	63994	+	230	148821249	5220721	-	TBFG_10058	-
hypothetical protein TBFG_10059	64011	65069	+	352	148821250	5220722	-	TBFG_10059	COG2110R
hypothetical protein TBFG_10060	65114	65494	-	126	148821251	5220723	-	TBFG_10060	-
cellulase celA1	65654	66796	+	380	148821252	5220724	-	TBFG_10061	COG5297G
hypothetical oxidoreductase	67025	68464	+	479	148821253	5220725	-	TBFG_10062	COG0277C
conserved transmembrane protein	68722	69761	+	346	148821254	5220726	-	TBFG_10063	COG1615S
conserved transmembrane protein	69643	71661	+	672	148821255	5220727	-	TBFG_10064	COG1615S
hypothetical protein TBFG_10065	71960	72361	+	133	148821256	5220728	-	TBFG_10065	COG4113R
isocitrate dehydrogenase	72413	74650	-	745	148821257	5220729	-	TBFG_10066	COG2838C
hypothetical transcriptional regulatory protein, tetR-family	74768	75337	-	189	148821258	5220730	-	TBFG_10067	COG1309K
short chain dehydrogenase	75440	76351	+	303	148821259	5220731	-	TBFG_10068	COG1028IQR
L-serine dehydratase sdaA	76376	77761	-	461	148821260	5220732	-	TBFG_10069	COG1760E
serine hydroxymethyltransferase 2 glyA2	77758	79035	-	425	148821261	5220733	-	TBFG_10070	COG0112E
hypothetical maturase	79625	80323	+	232	148821262	5220734	-	TBFG_10071	COG3344L
hypothetical glutamine-transport transmembrane protein ABC transporter	80754	81803	+	349	148821263	5220735	-	TBFG_10072	COG0577V
hypothetical glutamine-transport ATP-binding protein ABC transporter	81806	82798	+	330	148821264	5220736	-	TBFG_10073	COG1136V
hypothetical protein TBFG_10074	82878	84113	+	411	148821265	5220737	-	TBFG_10074	COG1228Q
hypothetical aminotransferase	84126	85298	+	390	148821266	5220738	-	TBFG_10075	COG1168E
hypothetical membrane protein	85313	85702	-	129	148821267	5220739	-	TBFG_10076	-
hypothetical oxidoreductase	85766	86596	-	276	148821268	5220740	-	TBFG_10077	COG0596R
hypothetical transcriptional regulatory protein	86658	87263	+	201	148821269	5220741	-	TBFG_10078	COG1309K
hypothetical protein TBFG_10079	87338	87931	-	197	148821270	5220742	-	TBFG_10079	-
hypothetical protein TBFG_10080	88334	89155	+	273	148821271	5220743	-	TBFG_10080	COG1544J
hypothetical protein TBFG_10081	89152	89610	+	152	148821272	5220744	-	TBFG_10081	-
hypothetical transcriptional regulatory protein	89705	90049	+	114	148821273	5220745	-	TBFG_10082	COG0640K
hypothetical oxidoreductase	90054	90533	+	159	148821274	5220746	-	TBFG_10083	COG3260C
hypothetical oxidoreductase	90530	92452	+	640	148821275	5220747	-	TBFG_10084	COG0651CP
formate hydrogenlyase hycD	92458	93408	+	316	148821276	5220748	-	TBFG_10085	COG0650C
hydrogenase hycP	93419	94081	+	220	148821277	5220749	-	TBFG_10086	COG4237C
hydrogenase hycQ	94081	95547	+	488	148821278	5220750	-	TBFG_10087	COG0651CP
formate hydrogenase hycE	95544	97022	+	492	148821279	5220751	-	TBFG_10088	COG3261C, COG3262C
hypothetical protein TBFG_10089	97057	97731	+	224	148821280	5220752	-	TBFG_10089	COG0030J
hypothetical methyltransferase	97888	98481	+	197	148821281	5220753	-	TBFG_10090	COG0500QR
hypothetical membrane protein	98610	99380	+	256	148821282	5220754	-	TBFG_10091	COG0601EP, COG3305S
bifunctional mta/sah nucleosidase mtn: 5-methylthioadenosine nucleosidase + S-adenosylhomocysteine nucleosidase	99814	100581	+	255	148821283	5220755	-	TBFG_10092	COG0775F
cation transporter ATPase A ctpA	100713	102998	+	761	148821284	5220756	-	TBFG_10093	COG2217P
hypothetical protein TBFG_10094	102945	103793	-	282	148821285	5220757	-	TBFG_10094	COG5660S
hypothetical protein TBFG_10095	103840	104793	-	317	148821286	5220758	-	TBFG_10095	-
hypothetical protein TBFG_10096	104564	105345	-	260	148821287	5220759	-	TBFG_10096	-
PPE family protein	105454	106845	+	463	148821288	5220760	PPE	TBFG_10097	-
hypothetical oxidoreductase	106864	107733	+	289	148821289	5220761	-	TBFG_10098	COG2175Q
hypothetical protein TBFG_10099	107730	108281	+	183	148821290	5220762	-	TBFG_10099	-
acyl-CoA synthetase	108286	109908	+	540	148821291	5220763	-	TBFG_10100	COG0318IQ
hypothetical protein TBFG_10101	109913	110149	+	78	148821292	5220764	-	TBFG_10101	COG3433Q
peptide synthetase nrp	110131	117669	+	2512	148821293	5220765	-	TBFG_10102	COG1020Q, COG3320Q
conserved integral membrane protein	117844	119829	+	661	148821294	5220766	-	TBFG_10103	COG3336S
cation transporter ATPase B ctpB	120045	122303	-	752	148821295	5220767	-	TBFG_10104	COG2217P
hypothetical protein TBFG_10105	122447	123961	+	504	148821296	5220768	-	TBFG_10105	COG0664T
50S ribosomal protein L28	124110	124394	-	94	148821297	5220769	rpmB	TBFG_10106	COG0227J
hypothetical protein TBFG_10107	124504	125700	+	398	148821298	5220770	-	TBFG_10107	COG0523R
cation transporter ATPase I ctpI	125795	130672	-	1625	148821299	5220771	-	TBFG_10108	COG0474P, COG2217P
hypothetical protein TBFG_10109	131026	131259	-	77	148821300	5220772	-	TBFG_10109	-
PE-PGRS family protein	131403	133004	+	533	148821301	5220773	PGRS	TBFG_10110	-
conserved integral membrane protein	133047	133901	+	284	148821302	5220774	-	TBFG_10111	COG0705R
hypothetical transmembrane acyltransferase	134082	136139	+	685	148821303	5220775	-	TBFG_10112	COG1835I
GDP-mannose 4,6-dehydratase gca	136421	137377	+	318	148821304	5220776	-	TBFG_10113	COG0451MG
sedoheptulose-7-phosphate isomerase gmhA	137451	138041	+	196	148821305	5220777	-	TBFG_10114	COG0279G
D-alpha,beta-D-heptose-1,7-biphosphate phosphatase gmhB	138073	138645	+	190	148821306	5220778	-	TBFG_10115	COG0241E
D-alpha-D-heptose-7-phosphate kinase hddA	138645	139805	+	386	148821307	5220779	-	TBFG_10116	COG2605R
hypothetical protein TBFG_10117	140399	141154	-	251	148821308	5220780	-	TBFG_10117	COG1376S
oxidative stress response regulatory protein oxyS	141332	142276	+	314	148821309	5220781	-	TBFG_10118	COG0583K
putative oxalyl-CoA decarboxylase	142260	144008	-	582	148821310	5220782	-	TBFG_10119	COG0028EH
acyl-CoA synthetase	144130	145758	+	542	148821311	5220783	-	TBFG_10120	COG0318IQ
elongation factor G	145759	147903	-	714	148821312	5220784	-	TBFG_10121	COG0480J
hypothetical protein TBFG_10122	148040	148474	-	144	148821313	5220785	-	TBFG_10122	COG3576R
hypothetical protein TBFG_10123	148623	148991	+	122	148821314	5220786	-	TBFG_10123	-
hypothetical protein TBFG_10124	148988	149356	+	122	148821315	5220787	-	TBFG_10124	-
PE-PGRS family protein	149623	151308	+	561	148821316	5220788	PGRS	TBFG_10125	-
serine protease pepA	151460	152527	+	355	148821317	5220789	-	TBFG_10126	COG0265O
trehalose synthase treS	152636	154441	+	601	148821318	5220790	-	TBFG_10127	COG0366G
hypothetical protein TBFG_10128	154500	155858	+	455	148821319	5220791	-	TBFG_10128	COG3281G
conserved transmembrane protein	155926	156705	+	259	148821320	5220792	-	TBFG_10129	COG3619S
secreted antigen 85-C fbpC (fibronectin-binding protein C)	156837	157859	-	340	148821321	5220793	-	TBFG_10130	COG0627R
hypothetical protein TBFG_10131	158106	158561	+	151	148821322	5220794	-	TBFG_10131	COG2030I
acyl-CoA dehydrogenase fadE1	158574	159917	-	447	148821323	5220795	-	TBFG_10132	COG1960I
F420-dependent glucose-6-phosphate dehydrogenase fgd2	159959	161041	-	360	148821324	5220796	-	TBFG_10133	COG2141C
hypothetical acetyltransferase	161128	161733	+	201	148821325	5220797	-	TBFG_10134	COG0454KR
epoxide hydrolase ephF	162030	162932	+	300	148821326	5220798	-	TBFG_10135	COG0596R
hypothetical transcriptional regulatory protein	162903	163508	-	201	148821327	5220799	-	TBFG_10136	COG1309K
cytochrome P450 138 cyp138	163625	164950	+	441	148821328	5220800	-	TBFG_10137	COG2124Q
methionine sulfoxide reductase A	164971	165519	-	182	148821329	5220801	-	TBFG_10138	COG0225O
hypothetical protein TBFG_10139	165582	166085	+	167	148821330	5220802	-	TBFG_10139	-
hypothetical oxidoreductase	166086	167108	+	340	148821331	5220803	-	TBFG_10140	COG0451MG
hypothetical protein TBFG_10141	167169	167549	+	126	148821332	5220804	-	TBFG_10141	COG2343S
hypothetical protein TBFG_10142	167530	167940	-	136	148821333	5220805	-	TBFG_10142	COG3631R
hypothetical protein TBFG_10143	167970	168896	+	308	148821334	5220806	-	TBFG_10143	COG0122L
conserved transmembrane protein	168963	170441	-	492	148821335	5220807	-	TBFG_10144	COG0038P
hypothetical transcriptional regulatory protein, tetR-family	170543	171385	+	280	148821336	5220808	-	TBFG_10145	COG1309K
hypothetical protein TBFG_10146	171474	172105	+	317	148821337	5220809	-	TBFG_10146	COG3315Q
hypothetical protein TBFG_10147	172148	173080	+	310	148821338	5220810	-	TBFG_10147	COG3315Q
hypothetical aldehyde dehydrogenase (NAD+) dependent	173175	174695	+	506	148821339	5220811	-	TBFG_10148	COG1012C
hypothetical short-chain type dehydrogenase/reductase	174770	175630	+	286	148821340	5220812	-	TBFG_10149	COG1028IQR
hypothetical quinone oxidoreductase (NADPH:quinone oxidoreductase) (zeta-crystallin)	175637	176605	+	322	148821341	5220813	-	TBFG_10150	COG0604CR
hypothetical protein TBFG_10151	176602	176889	-	95	148821342	5220814	-	TBFG_10151	-
PE family protein	177480	179246	-	588	148821343	5220815	-	TBFG_10152	-
PE family protein	179256	180857	-	533	148821344	5220816	-	TBFG_10153	-
phosphotyrosine protein phosphatase ptpb	181092	181922	-	276	148821345	5220817	-	TBFG_10154	COG2365T
acyl-CoA dehydrogenase fadE2	181924	183135	-	403	148821346	5220818	-	TBFG_10155	COG1960I
NAD(P) transhydrogenase alpha subunit pntAa	183559	184659	+	366	148821347	5220819	-	TBFG_10156	COG3288C
NAD(P) transhydrogenase alpha subunit pntAb	184660	184992	+	110	148821348	5220820	-	TBFG_10157	COG3288C
NAD(P) transhydrogenase beta subunit pntB	184989	186416	+	475	148821349	5220821	-	TBFG_10158	COG1282C
hypothetical transcriptional regulatory protein, tetR-family	186722	187366	+	214	148821350	5220822	-	TBFG_10159	COG1309K
PE family protein	187370	188776	-	468	148821351	5220823	-	TBFG_10160	-
PE family protein	188868	190376	-	502	148821352	5220824	-	TBFG_10161	-
hypothetical oxidoreductase	190544	191893	+	449	148821353	5220825	-	TBFG_10162	COG0277C
zinc-type alcohol dehydrogenase subunit E adhE	191921	193072	-	383	148821355	5220826	-	TBFG_10163	COG1062C
hypothetical protein TBFG_10164	193054	193509	+	151	148821354	5220828	-	TBFG_10164	COG0824R
hypothetical protein TBFG_10165	193563	194048	+	161	148821356	5220827	-	TBFG_10165	COG2867I
hypothetical transcriptional regulatory protein, gntR-family	194081	194875	-	264	148821357	5220829	-	TBFG_10166	COG1802K
acyl-CoA synthetase	194930	196594	+	554	148821358	5220830	-	TBFG_10167	COG0318IQ
hypothetical integral membrane protein yrbE1A	196798	197595	+	265	148821359	5220831	-	TBFG_10168	COG0767Q
hypothetical integral membrane protein yrbE1B	197597	198466	+	289	148821360	5220832	-	TBFG_10169	COG0767Q
MCE-family protein mce1A	198471	199835	+	454	148821361	5220833	-	TBFG_10170	COG0840NT, COG1463Q
MCE-family protein mce1B	199832	200872	+	346	148821362	5220834	-	TBFG_10171	COG1463Q
MCE-family protein mce1C	200869	202416	+	515	148821363	5220835	-	TBFG_10172	COG0840NT, COG1463Q
MCE-family protein mce1D	202413	204005	+	530	148821364	5220836	-	TBFG_10173	COG1463Q
MCE-family lipoprotein lprK (MCE-family lipoprotein mce1e)	204002	205174	+	390	148821365	5220837	-	TBFG_10174	COG1463Q
MCE-family protein mce1F	205168	206715	+	515	148821366	5220838	-	TBFG_10175	COG1463Q
MCE associated membrane protein	206751	207392	+	213	148821367	5220839	-	TBFG_10176	-
MCE associated membrane protein	207389	208357	+	322	148821368	5220840	-	TBFG_10177	COG1714S
MCE associated protein	208354	208908	+	184	148821369	5220841	-	TBFG_10178	-
MCE associated membrane protein	208875	209609	+	244	148821370	5220842	-	TBFG_10179	-
lipoprotein lprO	209640	210749	-	369	148821371	5220843	-	TBFG_10180	-
conserved transmembrane protein	210829	212187	-	452	148821372	5220844	-	TBFG_10181	COG1511S
hypothetical protein TBFG_10182	212214	212948	-	244	148821373	5220845	-	TBFG_10182	COG1741R
RNA polymerase factor sigma-70	212965	214077	-	370	148821375	5220846	-	TBFG_10183	COG1595K
hypothetical lysophospholipase	214025	214864	+	279	148821374	5220848	-	TBFG_10184	COG2267I
hypothetical protein TBFG_10185	214906	215655	+	249	148821376	5220847	-	TBFG_10185	-
hypothetical protein TBFG_10186	215652	216161	+	169	148821377	5220849	-	TBFG_10186	-
beta-glucosidase bglS	216206	218281	+	691	148821378	5220850	-	TBFG_10187	COG1472G
hypothetical O-methyltransferase	218648	219304	+	218	148821379	5220851	-	TBFG_10188	COG4122R
conserved transmembrane protein	219423	219854	+	143	148821380	5220852	-	TBFG_10189	-
dihydroxy-acid dehydratase	219933	221660	-	575	148821381	5220853	-	TBFG_10190	COG0129EG
hypothetical protein TBFG_10191	221808	222098	+	96	148821382	5220854	-	TBFG_10191	COG1937S
conserved integral membrane protein	222226	223467	+	413	148821383	5220855	-	TBFG_10192	COG2814G
conserved secreted protein	223544	223846	+	100	148821384	5220856	-	TBFG_10193	-
hypothetical protein TBFG_10194	223936	224601	+	221	148821385	5220857	-	TBFG_10194	COG1376S
hypothetical protein TBFG_10195	224661	226508	-	615	148821386	5220858	-	TBFG_10195	-
hypothetical drugs-transport transmembrane ATP-binding protein ABC transporter	226815	230399	+	1194	148821387	5220859	-	TBFG_10196	COG1132V
two component transcriptional regulatory protein, luxR-family	230773	231471	+	232	148821388	5220860	-	TBFG_10197	COG2197TK
hypothetical transcriptional regulatory protein	231584	232168	+	194	148821389	5220861	-	TBFG_10198	COG1309K
hypothetical oxidoreductase	232165	234414	+	749	148821390	5220862	-	TBFG_10199	COG0243C
hypothetical zinc metalloprotease	234455	236446	-	663	148821391	5220863	-	TBFG_10200	COG3590O
hypothetical protein TBFG_10201	236489	237148	+	219	148821392	5220864	-	TBFG_10201	-
conserved transmembrane protein	237145	237834	+	229	148821393	5220865	-	TBFG_10202	-
hypothetical protein TBFG_10203	237831	238328	-	165	148821394	5220866	-	TBFG_10203	COG1476K
transmembrane transport protein mmpL11	238331	241231	-	966	148821395	5220867	-	TBFG_10204	COG2409R
hypothetical protein TBFG_10205	241453	241863	+	136	148821396	5220868	-	TBFG_10205	-
conserved transmembrane protein	241915	243198	-	427	148821397	5220869	-	TBFG_10206	COG0392S
conserved transmembrane protein	243323	244426	+	367	148821398	5220870	-	TBFG_10207	COG0628R
transmembrane transport protein mmpL3	244423	247257	-	944	148821399	5220871	-	TBFG_10208	COG2409R
hypothetical protein TBFG_10209	247323	248051	-	242	148821400	5220872	-	TBFG_10209	COG1432S
tRNA (guanine-N(7))-methyltransferase	248054	248845	-	263	148821401	5220873	trmB	TBFG_10210	COG0220R
hypothetical protein TBFG_10211	248977	250062	+	361	148821402	5220874	-	TBFG_10211	-
hypothetical protein TBFG_10212	250059	251537	+	492	148821403	5220875	-	TBFG_10212	-
phosphoenolpyruvate carboxykinase	251721	253541	+	606	148821404	5220876	-	TBFG_10213	COG1274C
transcriptional regulatory protein, asnC-family nadR	253608	254579	-	323	148821405	5220877	-	TBFG_10214	COG1056H, COG3172H
hypothetical methyltransferase	254576	255889	-	437	148821406	5220878	-	TBFG_10215	COG1032C
acyl-CoA synthetase	256003	257616	+	537	148821407	5220879	-	TBFG_10216	COG0318IQ
acyl-CoA dehydrogenase fadE3	257722	258843	-	373	148821408	5220880	-	TBFG_10217	COG1960I
hypothetical protein TBFG_10218	258852	259865	+	337	148821409	5220881	-	TBFG_10218	COG2030I
esterase lipW	259862	260770	-	302	148821410	5220882	-	TBFG_10219	COG0657I
conserved transmembrane protein	260863	262191	+	442	148821411	5220883	-	TBFG_10220	COG2041R
conserved transmembrane protein	262193	262741	+	182	148821412	5220884	-	TBFG_10221	-
esterase lipC	262751	263962	+	403	148821413	5220885	-	TBFG_10222	COG0657I
hypothetical protein TBFG_10223	264006	265415	+	469	148821414	5220886	-	TBFG_10223	COG1020Q
enoyl-CoA hydratase	265446	266234	+	262	148821415	5220887	-	TBFG_10224	COG1024I
hypothetical aldehyde dehydrogenase	266240	267703	-	487	148821416	5220888	-	TBFG_10225	COG1012C
hypothetical methyltransferase	267802	268566	-	254	148821417	5220889	-	TBFG_10226	COG0500QR
hypothetical protein TBFG_10227	268602	269756	+	384	148821418	5220890	-	TBFG_10227	COG0438M
conserved transmembrane protein	269773	271503	-	576	148821419	5220891	-	TBFG_10228	-
hypothetical protein TBFG_10229	271513	272778	-	421	148821420	5220892	-	TBFG_10229	-
hypothetical integral membrane acyltransferase	272994	274217	+	407	148821421	5220893	-	TBFG_10230	COG1835I
hypothetical protein TBFG_10231	274245	274925	-	226	148821422	5220894	-	TBFG_10231	COG1487R
phosphotriesterase php (parathion hydrolase)	274922	275902	-	326	148821423	5220895	-	TBFG_10232	COG1735R
acyl-CoA dehydrogenase fadE4	275997	277703	+	568	148821424	5220896	-	TBFG_10233	COG1960I
hypothetical transcriptional regulatory protein, tetR/acrR-family	277838	278528	+	229	148821425	5220897	-	TBFG_10234	COG1309K
ribonucleotide-diphosphate reductase subunit beta	278525	279469	+	314	148821426	5220898	-	TBFG_10235	COG0208F
succinic semialdehyde dehydrogenase	279545	281080	-	511	148821427	5220899	gabD1	TBFG_10236	COG1012C
conserved transmembrane protein	281106	282554	-	482	148821428	5220900	-	TBFG_10237	-
conserved transmembrane protein	282589	286791	-	1400	148821429	5220901	-	TBFG_10238	-
small secreted protein	286838	287011	-	57	148821430	5220902	-	TBFG_10239	-
lipoprotein lpqI	287126	288292	+	388	148821431	5220903	-	TBFG_10240	COG1472G
hypothetical transcriptional regulatory protein, tetR-family	288368	288982	+	204	148821432	5220904	-	TBFG_10241	COG1309K
hypothetical protein TBFG_10242	289044	289277	+	77	148821433	5220905	-	TBFG_10242	-
hypothetical protein TBFG_10243	289285	289722	+	145	148821434	5220906	-	TBFG_10243	COG1848R
hypothetical protein TBFG_10244	289752	290594	-	280	148821435	5220907	-	TBFG_10244	COG2030I
3-ketoacyl-(acyl-carrier-protein) reductase	290605	291969	-	454	148821436	5220908	fabG	TBFG_10245	COG1028IQR
acetyl-CoA acetyltransferase	292111	293433	+	440	148821437	5220909	-	TBFG_10246	COG0183I
acyl-CoA dehydrogenase fadE5	293737	295572	-	611	148821438	5220910	-	TBFG_10247	COG1960I
hypothetical oxidoreductase	295944	296432	+	162	148821439	5220911	-	TBFG_10248	COG1853R
conserved integral membrane protein	296748	298058	+	436	148821440	5220912	-	TBFG_10249	-
fumarate reductase iron-sulfur subunit	298055	298801	-	248	148821441	5220913	-	TBFG_10250	COG0479C
succinate dehydrogenase flavoprotein subunit	298802	300742	-	646	148821442	5220914	sdhA	TBFG_10251	COG1053C
hypothetical succinate dehydrogenase membrane anchor subunit (succinic dehydrogenase)	300773	301594	-	273	148821443	5220915	-	TBFG_10252	-
hypothetical protein TBFG_10253	301674	301967	-	97	148821444	5220916	-	TBFG_10253	-
heat shock protein hsp (heat-stress-induced ribosome-binding protein A)	302112	302591	-	159	148821445	5220917	-	TBFG_10254	COG0071O
nitrite reductase	302805	305366	+	853	148821446	5220918	-	TBFG_10255	COG1251C
nitrite reductase	305392	305748	+	118	148821447	5220919	-	TBFG_10256	COG2146PR
bifunctional cobalamin biosynthesis protein cobU: cobinamide kinase + cobinamide phosphate guanylyltransferase	305764	306288	-	174	148821448	5220920	-	TBFG_10257	COG2087H
cobyric acid synthase	306313	307797	-	494	148821449	5220921	-	TBFG_10258	COG1492H
PPE family protein	307816	309486	-	556	148821450	5220922	PPE	TBFG_10259	-
hypothetical protein TBFG_10260	309638	310012	+	124	148821451	5220923	-	TBFG_10260	-
hypothetical protein TBFG_10261	309876	310208	-	110	148821452	5220924	-	TBFG_10261	-
hypothetical protein TBFG_10262	310233	310688	-	151	148821453	5220925	-	TBFG_10262	-
hypothetical protein TBFG_10263	310713	311456	-	247	148821454	5220926	-	TBFG_10263	COG2138S
bifunctional uroporphyrinogen-III synthetase/response regulator domain protein	311453	312598	-	381	148821455	5220927	-	TBFG_10264	COG0745TK, COG1587H
integral membrane nitrite extrusion protein narK3 (nitrite facilitator)	312698	314107	-	469	148821456	5220928	-	TBFG_10265	COG2223P
aminoglycoside 2-N-acetyltransferase aac	314248	314793	-	181	148821457	5220929	-	TBFG_10266	COG0456R
hypothetical protein TBFG_10267	314803	315705	-	300	148821458	5220930	-	TBFG_10267	COG1984E
hypothetical protein TBFG_10268	315722	316375	-	217	148821459	5220931	-	TBFG_10268	COG2049E
hypothetical periplasmic iron-transport lipoprotein	316450	317442	-	330	148821460	5220932	-	TBFG_10269	COG0614P
5-oxoprolinase oplA	317464	321093	-	1209	148821461	5220933	-	TBFG_10270	COG0145EQ, COG0146EQ
integral membrane nitrite extrusion protein narU (nitrite facilitator)	321270	322661	+	463	148821462	5220934	-	TBFG_10271	COG2223P
hypothetical protein TBFG_10272	322703	323212	-	169	148821463	5220935	-	TBFG_10272	COG2161D
hypothetical protein TBFG_10273	323277	324470	-	397	148821464	5220936	-	TBFG_10273	COG3285L
acyl-CoA synthetase	324506	326188	+	560	148821465	5220937	-	TBFG_10274	COG0318IQ
acyl-CoA dehydrogenase fadE6	326205	328400	-	731	148821466	5220938	-	TBFG_10275	COG1960I
hypothetical protein TBFG_10276	328514	329647	-	377	148821467	5220939	-	TBFG_10276	-
hypothetical transcriptional regulatory protein	329644	330264	-	206	148821468	5220940	-	TBFG_10277	COG1309K
hypothetical protein TBFG_10278	330319	330942	+	207	148821469	5220941	-	TBFG_10278	COG0346E
hypothetical transcriptional regulatory protein, tetR-family	330872	331597	-	241	148821470	5220942	-	TBFG_10279	COG1309K
hypothetical protein TBFG_10280	331687	332607	+	306	148821471	5220943	-	TBFG_10280	COG3662S
hypothetical protein TBFG_10281	332647	333075	-	142	148821472	5220944	-	TBFG_10281	-
hypothetical protein TBFG_10282	333099	333272	-	57	148821473	5220945	-	TBFG_10282	-
PE-PGRS family protein	333376	335055	-	559	148821474	5220946	PGRS	TBFG_10283	-
PE-PGRS family protein	334992	336110	-	372	148821475	5220947	-	TBFG_10284	-
PE-PGRS family protein	336374	339094	-	906	148821476	5220948	PGRS	TBFG_10285	-
PE-PGRS family protein	339323	341836	-	837	148821477	5220949	-	TBFG_10286	-
PPE family protein	342127	343737	+	536	148821478	5220950	PPE	TBFG_10287	-
hypothetical protein TBFG_10288	343761	344669	+	302	148821479	5220951	-	TBFG_10288	COG3315Q
hypothetical protein TBFG_10289	344893	346788	+	631	148821480	5220952	-	TBFG_10289	COG0464O
hypothetical protein TBFG_10290	346785	348401	+	538	148821481	5220953	-	TBFG_10290	-
hypothetical protein TBFG_10291	348398	352390	+	1330	148821482	5220954	-	TBFG_10291	COG1674D
PE family protein	352387	352695	+	102	148821483	5220955	-	TBFG_10292	-
PPE family protein	352698	354239	+	513	148821484	5220956	PPE	TBFG_10293	-
Esat-6 like protein esxG	354288	354581	+	97	148821485	5220957	-	TBFG_10294	-
low molecular weight protein antigen 7 esxH (10 kda antigen) (protein TB10.4)	354611	354901	+	96	148821486	5220958	-	TBFG_10295	COG4842S
hypothetical protein TBFG_10296	354912	355799	+	295	148821487	5220959	-	TBFG_10296	-
conserved transmembrane protein	355846	357264	+	472	148821488	5220960	-	TBFG_10297	-
membrane-anchored mycosin mycP3	357261	358646	+	461	148821489	5220961	-	TBFG_10298	COG1404O
conserved transmembrane protein	358643	359638	+	331	148821490	5220962	-	TBFG_10299	-
hypothetical protein TBFG_10300	359625	360827	-	400	148821491	5220963	-	TBFG_10300	COG0596R
trans-aconitate methyltransferase tam	360934	361719	+	261	148821492	5220964	-	TBFG_10301	COG4106R
hypothetical protein TBFG_10302	361708	362511	-	267	148821493	5220965	-	TBFG_10302	COG4424S
hypothetical sulfatase	362521	363918	-	465	148821494	5220966	-	TBFG_10303	COG3119P
PE-PGRS family protein	364004	365872	+	622	148821495	5220967	PGRS	TBFG_10304	-
hypothetical protein TBFG_10305	366015	366242	+	75	148821496	5220968	-	TBFG_10305	-
hypothetical protein TBFG_10306	366239	366541	+	100	148821497	5220969	-	TBFG_10306	COG0012J
hypothetical protein TBFG_10307	366807	367232	+	141	148821498	5220970	-	TBFG_10307	COG1487R
hypothetical transcriptional regulatory protein, tetR/acrR-family	367368	368000	+	210	148821499	5220971	-	TBFG_10308	COG1309K
hypothetical dehydrogenase/reductase	367997	368905	+	302	148821500	5220972	-	TBFG_10309	COG1028IQR
PPE family protein	368913	378473	-	3166	148821501	5220973	PPE	TBFG_10310	COG1357S
hypothetical oxidoreductase	378676	379347	+	223	148821502	5220974	-	TBFG_10311	COG0778C
hypothetical protein TBFG_10312	379335	379817	-	160	148821503	5220975	-	TBFG_10312	-
conserved integral membrane protein	379875	380591	+	238	148821504	5220976	-	TBFG_10313	COG0671I
hypothetical protein TBFG_10314	380693	381349	+	218	148821505	5220977	-	TBFG_10314	COG3786S
hypothetical protein TBFG_10315	381419	381910	-	163	148821506	5220978	-	TBFG_10315	-
hypothetical protein TBFG_10316	381934	383163	+	409	148821507	5220979	-	TBFG_10316	-
conserved proline and threonine rich protein	383318	385180	+	620	148821508	5220980	-	TBFG_10317	COG0443O
hypothetical protein TBFG_10318	385252	385638	+	128	148821509	5220981	-	TBFG_10318	-
hypothetical protein TBFG_10319	385641	386303	-	220	148821510	5220982	-	TBFG_10319	-
hypothetical beta-1,3-glucanase precursor	386364	387248	+	294	148821511	5220983	-	TBFG_10320	COG2273G
hypothetical muconolactone isomerase	387297	387911	+	204	148821512	5220984	-	TBFG_10321	COG4829Q
glycerophosphoryl diester phosphodiesterase glpQ2	387935	388705	-	256	148821513	5220985	-	TBFG_10322	COG0584C
conserved integral membrane protein	389067	389861	-	264	148821514	5220987	-	TBFG_10323	COG0428P
pyrrolidone-carboxylate peptidase	389910	390578	+	222	148821515	5220988	-	TBFG_10324	COG2039O
hypothetical protein TBFG_10325	390650	391312	+	220	148821516	5220989	-	TBFG_10325	-
deoxycytidine triphosphate deaminase	391344	391916	+	190	148821517	5220990	dcd	TBFG_10326	COG0717F
UDP-glucose 6-dehydrogenase udgA	392022	393353	+	443	148821518	5220991	-	TBFG_10327	COG1004M
hypothetical protein TBFG_10328	393342	394013	-	223	148821519	5220992	-	TBFG_10328	COG2120S
hypothetical transcriptional regulatory protein, arsR-family	394114	394794	+	226	148821520	5220993	-	TBFG_10329	COG0607P, COG0640K
hypothetical protein TBFG_10330	394801	395025	+	74	148821521	5220994	-	TBFG_10330	COG0500QR
hypothetical protein TBFG_10331	395035	395490	+	151	148821522	5220995	-	TBFG_10331	COG0500QR
cytochrome P450 135A1 cyp135A1	395458	396807	-	449	148821523	5220996	-	TBFG_10332	COG2124Q
hypothetical transcriptional regulatory protein, tetR/acrR-family	396873	397475	+	200	148821524	5220997	-	TBFG_10333	COG1309K
hypothetical protein TBFG_10334	397456	398082	-	208	148821525	5220998	-	TBFG_10334	COG0500QR
hypothetical protein TBFG_10335	398109	398849	-	246	148821526	5220999	-	TBFG_10335	COG1309K
hypothetical dehydrogenase/reductase	398963	400129	+	388	148821527	5221000	-	TBFG_10336	COG0446R
hypothetical protein TBFG_10337	400204	400989	+	261	148821528	5221001	-	TBFG_10337	-
hypothetical protein TBFG_10338	401016	401390	+	124	148821529	5221002	-	TBFG_10338	-
alpha-D-glucose-1-phosphate thymidylyltransferase rmlA	401420	402286	+	288	148821530	5221003	-	TBFG_10339	COG1209M
PE family protein	402297	402812	-	171	148821531	5221004	-	TBFG_10340	-
13E12 repeat family protein	402930	404465	+	511	148821532	5221005	-	TBFG_10341	-
aminotransferase AlaT	404635	405924	-	429	148821533	5221006	-	TBFG_10342	COG0436E
hypothetical iron-sulfur-binding reductase	405955	408603	-	882	148821534	5221007	-	TBFG_10343	COG0247C
hypothetical transcriptional regulatory protein	408712	411210	-	832	148821535	5221008	-	TBFG_10344	COG2197TK, COG2771K
hypothetical protein TBFG_10345	411396	411935	+	179	148821536	5221009	-	TBFG_10345	-
isoniazid inductible gene protein iniB	412124	413563	+	479	148821537	5221010	-	TBFG_10346	-
isoniazid inductible gene protein iniA	413600	415522	+	640	148821538	5221011	-	TBFG_10347	COG0699R
isoniazid inductible gene protein iniC	415519	417000	+	493	148821539	5221012	-	TBFG_10348	COG0699R
lipoprotein lpqJ	417143	417703	-	186	148821540	5221013	-	TBFG_10349	-
hypothetical protein TBFG_10350	417812	418222	+	136	148821541	5221014	-	TBFG_10350	COG2068R
L-asparagine permease ansP2	418264	419727	-	487	148821542	5221015	-	TBFG_10351	COG1113E
hypothetical protein TBFG_10352	420066	421052	+	328	148821543	5221016	-	TBFG_10352	-
hypothetical transcriptional regulatory protein	421055	421708	+	217	148821544	5221017	-	TBFG_10353	COG1396K
hypothetical protein TBFG_10354	421711	422370	+	219	148821545	5221018	-	TBFG_10354	-
chaperone protein dnaK (hsp-70)	422597	424474	+	625	148821546	5221019	-	TBFG_10355	COG0443O
chaperone grpE (hsp-70 cofactor)	424471	425178	+	235	148821547	5221020	-	TBFG_10356	COG0576O
chaperone protein dnaJ1	425214	426401	+	395	148821548	5221021	-	TBFG_10357	COG0484O
heat shock protein transcriptional repressor hspR (merR family)	426401	426781	+	126	148821549	5221022	-	TBFG_10358	COG0789K
PPE family protein	427008	427559	-	183	148821550	5221023	PPE	TBFG_10359	-
PPE family protein	427642	437469	-	3295	148821551	5221024	-	TBFG_10360	COG1357S
hypothetical protein TBFG_10361	437620	438249	-	209	148821552	5221025	-	TBFG_10361	COG2050Q
adenylosuccinate synthetase	438261	439559	-	432	148821553	5221026	-	TBFG_10362	COG0104F
hypothetical protein TBFG_10363	439650	440297	+	215	148821554	5221027	-	TBFG_10363	-
conserved integral membrane protein	440308	441087	+	259	148821555	5221028	-	TBFG_10364	COG1994R
hypothetical protein TBFG_10365	441092	441529	-	145	148821556	5221029	-	TBFG_10365	-
hypothetical protein TBFG_10366	441612	442439	+	275	148821557	5221030	-	TBFG_10366	-
Mg2+ transport transmembrane protein mgtE	442661	444043	+	460	148821558	5221031	-	TBFG_10367	COG2239P
fructose-bisphosphate aldolase	444055	445089	-	344	148821559	5221032	-	TBFG_10368	COG0191G
conserved transmembrane protein	445185	445868	+	227	148821560	5221033	-	TBFG_10369	COG0586S
hypothetical protein TBFG_10370	445857	446987	-	376	148821561	5221034	-	TBFG_10370	COG4833G
hypothetical protein TBFG_10371	447012	447605	-	197	148821562	5221035	-	TBFG_10371	COG4185S
hypothetical protein TBFG_10372	447634	448023	-	129	148821563	5221036	-	TBFG_10372	-
hypothetical protein TBFG_10373	448104	449315	-	403	148821564	5221037	-	TBFG_10373	COG3552R
hypothetical membrane oxidoreductase	449321	449923	-	200	148821565	5221038	-	TBFG_10374	COG3427S
hypothetical oxidoreductase	449937	450833	-	298	148821566	5221039	-	TBFG_10375	COG0714R
hypothetical protein TBFG_10376	450830	451423	-	197	148821567	5221040	-	TBFG_10376	COG2068R
hypothetical protein TBFG_10377	451420	452175	-	251	148821568	5221041	-	TBFG_10377	COG1975O
hypothetical carbon monoxyde dehydrogenase large subunit	452194	454593	-	799	148821569	5221042	-	TBFG_10378	COG1529C
hypothetical carbon monoxyde dehydrogenase small subunit	454590	455069	-	159	148821570	5221043	-	TBFG_10379	COG2080C
hypothetical carbon monoxyde dehydrogenase medium subunit	455084	455986	-	300	148821571	5221044	-	TBFG_10380	COG1319C
hypothetical protein TBFG_10381	456020	456156	-	380	148821572	5221045	-	TBFG_10381	COG1975O
protein transport protein secE2	456161	456376	+	71	148821575	5221048	-	TBFG_10384	COG3360S
hypothetical RNA methyltransferase (RNA methylase)	456452	457114	-	220	148821576	5221049	-	TBFG_10385	COG0566J
hypothetical protein TBFG_10386	457099	458007	-	302	148821577	5221050	-	TBFG_10386	-
orotate phosphoribosyltransferase	458025	458564	-	179	148821578	5221051	pyrE	TBFG_10387	COG0461F
conserved secreted protein	458645	459499	-	284	148821579	5221052	-	TBFG_10388	-
endopeptidase ATP binding protein subunit B clpB	459640	462186	-	848	148821580	5221053	-	TBFG_10389	COG0542O
hypothetical monooxygenase	462214	463491	+	425	148821581	5221054	-	TBFG_10390	COG0543HC, COG1017C
hypothetical transcriptional regulatory protein, luxR/uhpA-family	463595	466852	+	1085	148821582	5221055	-	TBFG_10391	COG2114T, COG2771K, COG3903R
PPE family protein	466856	468187	-	443	148821583	5221056	PPE	TBFG_10392	-
phosphoribosylglycinamide formyltransferase 2	468521	469780	+	419	148821584	5221057	purT	TBFG_10393	COG0027F
hypothetical protein TBFG_10394	469777	470199	+	140	148821585	5221058	-	TBFG_10394	COG0607P
O-succinylhomoserine sulfhydrylase	470196	471416	+	406	148821586	5221059	-	TBFG_10395	COG0626E
membrane NADH dehydrogenase ndhA	471413	472825	-	470	148821587	5221060	-	TBFG_10396	COG1252C
13E12 repeat family protein	472967	474292	+	441	148821588	5221061	-	TBFG_10397	-
hypothetical secreted protein	474308	475027	-	239	148821589	5221062	-	TBFG_10398	-
hypothetical protein TBFG_10399	475126	475530	+	134	148821590	5221063	-	TBFG_10399	-
hypothetical protein TBFG_10400	475536	475928	+	130	148821591	5221064	-	TBFG_10400	-
13E12 repeat family protein	476002	476370	+	122	148821592	5221065	-	TBFG_10401	-
hypothetical protein TBFG_10402	476580	476828	+	82	148821593	5221066	-	TBFG_10402	-
hypothetical secreted protein	476865	477506	-	213	148821594	5221067	-	TBFG_10403	-
lipoprotein lpqK	477513	478742	-	409	148821595	5221068	-	TBFG_10404	COG1680V
acyl-CoA dehydrogenase fadE7	478752	479939	-	395	148821596	5221069	-	TBFG_10405	COG1960I
conserved transmembrane protein	479975	480346	+	123	148821597	5221070	-	TBFG_10406	-
transmembrane transport protein mmpL1	480541	483417	-	958	148821598	5221071	-	TBFG_10407	COG2409R
membrane protein mmpS1	483414	483842	-	142	148821599	5221072	-	TBFG_10408	-
acyl-CoA synthetase	484163	485920	+	585	148821600	5221073	-	TBFG_10409	COG0318IQ
membrane bound polyketide synthase pks6	485917	490125	+	1402	148821601	5221074	-	TBFG_10410	COG3321Q
beta lactamase like protein	490073	490891	-	272	148821602	5221075	-	TBFG_10411	COG0491R
F420-dependent glucose-6-phosphate dehydrogenase fgd1	490969	491979	+	336	148821603	5221076	-	TBFG_10412	COG2141C
phosphate acetyltransferase	491972	494044	+	690	148821604	5221077	-	TBFG_10413	COG0280C, COG0857R
acetate kinase	494037	495194	+	385	148821605	5221078	-	TBFG_10414	COG0282C
serine/threonine-protein kinase pknG	495248	497500	-	750	148821606	5221079	-	TBFG_10415	COG0515RTKL
glutamine-binding lipoprotein glnH	497500	498486	-	328	148821607	5221080	-	TBFG_10416	COG0834ET
hypothetical protein TBFG_10417	498486	499805	-	439	148821608	5221081	-	TBFG_10417	-
mutator protein mutT3	499899	500552	+	217	148821609	5221082	-	TBFG_10418	COG0494LR
thiamine-phosphate pyrophosphorylase	500536	501204	-	222	148821610	5221083	thiE	TBFG_10419	COG0352H
thiamine biosynthesis oxidoreductase thiO	501334	502356	+	340	148821611	5221084	-	TBFG_10420	COG0665E
sulfur carrier protein ThiS	502353	502559	+	68	148821612	5221085	-	TBFG_10421	COG2104H
thiazole synthase	502552	503310	+	252	148821613	5221086	thiG	TBFG_10422	COG2022H
lipoprotein aminopeptidase lpqL	503682	505184	+	500	148821614	5221087	-	TBFG_10423	COG2234R
lipoprotein peptidase lpqM	505272	506768	+	498	148821615	5221088	-	TBFG_10424	COG2321R
hypothetical protein TBFG_10425	506747	507157	-	136	148821616	5221089	-	TBFG_10425	-
hypothetical protein TBFG_10426	507318	507947	-	209	148821617	5221090	-	TBFG_10426	COG3571R
phosphomethylpyrimidine kinase	507944	508741	-	265	148821618	5221091	-	TBFG_10427	COG0351H
thiamine biosynthesis protein ThiC	508768	510411	-	547	148821619	5221092	-	TBFG_10428	COG0422H
hypothetical protein TBFG_10429	510563	510838	-	91	148821620	5221093	-	TBFG_10429	-
metal cation transporter P-type ATPase ctpH	510888	515507	-	1539	148821621	5221094	-	TBFG_10430	COG0474P
hypothetical protein TBFG_10431	515559	516134	-	191	148821622	5221095	-	TBFG_10431	-
exodeoxyribonuclease III protein xthA (exonuclease III)	516203	517078	-	291	148821623	5221096	-	TBFG_10432	COG0708L
hypothetical protein TBFG_10433	517081	517989	-	302	148821624	5221097	-	TBFG_10433	COG0454KR
peptide deformylase	517989	518582	-	197	148821625	5221098	def	TBFG_10434	COG0242J
hypothetical protein TBFG_10435	518919	519227	+	102	148821626	5221099	-	TBFG_10435	-
hypothetical tuberculin related peptide	519259	519753	+	164	148821627	5221100	-	TBFG_10436	-
periplasmic superoxide dismutase	519786	520508	+	240	148821628	5221101	-	TBFG_10437	COG2032P
hypothetical protein TBFG_10438	520510	521640	+	376	148821629	5221102	-	TBFG_10438	COG2170S
hypothetical protein TBFG_10439	521700	522353	+	217	148821630	5221103	-	TBFG_10439	COG2802R
ATPase	522533	524719	-	728	148821631	5221104	-	TBFG_10440	COG0464O
CDP-diacylglycerol-serine o-phosphatidyltransferase pssA	524716	525576	-	286	148821632	5221105	-	TBFG_10441	COG1183I
phosphatidylserine decarboxylase	525573	526268	-	231	148821633	5221106	-	TBFG_10442	COG0688I
molybdopterin biosynthesis protein moeA2	526329	527546	-	405	148821634	5221107	-	TBFG_10443	COG0303H
short chain dehydrogenase	527565	528500	-	311	148821635	5221108	-	TBFG_10444	COG1028IQR
chaperonin GroEL	528794	530416	+	540	148821636	5221109	groEL	TBFG_10445	COG0459O
hypothetical protein TBFG_10446	530482	530868	-	128	148821637	5221110	-	TBFG_10446	-
PPE family protein	530937	532400	-	487	148821638	5221111	PPE	TBFG_10447	-
hypothetical protein TBFG_10448	532582	533097	+	171	148821639	5221112	-	TBFG_10448	-
hypothetical protein TBFG_10449	533277	533975	-	232	148821640	5221113	-	TBFG_10449	COG5343S
RNA polymerase sigma factor SigK	534019	534582	-	187	148821641	5221114	-	TBFG_10450	COG1595K
conserved transmembrane protein	534631	534819	-	62	148821642	5221115	-	TBFG_10451	COG3752S
conserved transmembrane protein	534877	535413	-	178	148821643	5221116	-	TBFG_10452	COG3752S
cyclopropane-fatty-acyl-phospholipid synthase ufaA1	535410	536693	-	427	148821644	5221117	-	TBFG_10453	COG2230M
hypothetical protein TBFG_10454	536690	537421	-	243	148821645	5221118	-	TBFG_10454	COG3496S
hypothetical protein TBFG_10455	537415	538734	-	439	148821646	5221119	-	TBFG_10455	COG2907R
transmembrane transport protein mmpL4	538774	541677	-	967	148821647	5221120	-	TBFG_10456	COG2409R
membrane protein mmpS4	541674	542096	-	140	148821648	5221121	-	TBFG_10457	-
hypothetical transcriptional regulatory protein	542277	543038	+	253	148821649	5221122	-	TBFG_10458	COG1309K
PPE family protein	543360	544916	+	518	148821650	5221123	PPE	TBFG_10459	-
hypothetical protein TBFG_10460	544922	545308	-	128	148821651	5221124	-	TBFG_10460	-
hypothetical protein TBFG_10461	545561	546007	-	148	148821652	5221125	-	TBFG_10461	-
enoyl-CoA hydratase	546075	546989	-	304	148821653	5221126	-	TBFG_10462	COG1024I
hypothetical protein TBFG_10463	547262	547543	-	93	148821654	5221127	-	TBFG_10463	COG2337T
hypothetical peptidase	547772	549793	-	673	148821655	5221128	-	TBFG_10464	COG1505E
hypothetical aldehyde dehydrogenase	549861	551384	+	507	148821656	5221129	-	TBFG_10465	COG1012C
hypothetical protein TBFG_10466	551384	551875	+	163	148821657	5221130	-	TBFG_10466	COG3564S
conserved hydrophobic protein	551896	552174	+	92	148821658	5221131	-	TBFG_10467	COG0477GEPR
hypothetical protein TBFG_10468	552212	552736	+	174	148821659	5221132	-	TBFG_10468	-
dihydrolipoamide dehydrogenase	552800	554194	+	464	148821660	5221133	-	TBFG_10469	COG1249C
hypothetical protein TBFG_10470	554202	554495	+	97	148821661	5221134	-	TBFG_10470	-
hypothetical protein TBFG_10471	554499	555071	-	190	148821662	5221135	-	TBFG_10471	COG2128S
hypothetical transcriptional regulatory protein	555068	556492	-	474	148821663	5221136	-	TBFG_10472	COG1396K, COG3800R
hypothetical protein TBFG_10473	556644	557438	+	264	148821664	5221137	-	TBFG_10473	COG3884I
isocitrate lyase icl	557713	558999	+	428	148821665	5221138	-	TBFG_10474	COG2224C
3-hydroxybutyryl-CoA dehydrogenase	559081	559941	+	286	148821666	5221139	-	TBFG_10475	COG1250I
mycolic acid synthase umaA	560056	560934	+	292	148821667	5221140	-	TBFG_10476	COG2230M
mycolic acid synthase pcaA (cyclopropane synthase)	561034	561897	-	287	148821668	5221141	-	TBFG_10477	COG2230M
hypothetical protein TBFG_10478	562040	562480	-	146	148821669	5221142	-	TBFG_10478	COG1575H
hypothetical protein TBFG_10479	562411	562899	-	162	148821670	5221143	-	TBFG_10479	-
hypothetical transcriptional regulatory protein, tetR-family	562909	563613	-	234	148821671	5221144	-	TBFG_10480	COG1309K
conserved transmembrane protein	563750	565120	+	456	148821672	5221145	-	TBFG_10481	COG2733S
hypothetical transcriptional regulatory protein	565207	565629	+	140	148821673	5221146	-	TBFG_10482	COG1396K
iron-regulated heparin binding hemagglutinin hbhA (adhesin)	565983	566582	+	199	148821674	5221147	-	TBFG_10483	-
conserved transmembrane protein	566694	566957	+	87	148821675	5221148	-	TBFG_10484	-
conserved secreted protein	566962	567408	+	148	148821676	5221149	-	TBFG_10485	-
deoxyribose-phosphate aldolase	567408	568082	+	224	148821677	5221150	-	TBFG_10486	COG0274F
hypothetical protein TBFG_10487	568107	569153	-	348	148821678	5221151	-	TBFG_10487	-
hypothetical amidohydrolase	569150	569992	-	280	148821679	5221152	-	TBFG_10488	COG0388R
hypothetical protein TBFG_10489	570174	570698	-	174	148821680	5221153	-	TBFG_10489	-
UDP-N-acetylenolpyruvoylglucosamine reductase	570725	571834	+	369	148821681	5221154	murB	TBFG_10490	COG0812M
lipoprotein lprQ	571896	573251	+	451	148821682	5221155	-	TBFG_10491	COG1376S
hypothetical short-chain type oxidoreductase	573232	573987	-	251	148821683	5221156	-	TBFG_10492	COG4221R
hypothetical transcriptional regulatory protein	574170	575486	+	438	148821684	5221157	-	TBFG_10493	COG1940KG
mannosyltransferase	575534	576976	+	480	148821685	5221158	-	TBFG_10494	COG0438M
hypothetical protein TBFG_10495	576973	577524	+	183	148821686	5221159	-	TBFG_10495	-
conserved integral membrane protein	577850	578455	+	201	148821687	5221160	-	TBFG_10496	COG1279R
phosphoglycerate mutase 1 gpm1	578612	579361	+	249	148821688	5221161	-	TBFG_10497	COG0588G
two component system sensor histidine kinase senX3	579535	580767	+	410	148821689	5221162	-	TBFG_10498	COG0642T
two component system sensor transduction protein regX3	580971	581654	+	227	148821690	5221163	-	TBFG_10499	COG0745TK
hypothetical oxidoreductase GMC-type	581651	583540	-	629	148821691	5221164	-	TBFG_10500	COG2303E
hypothetical protein TBFG_10501	583537	583866	-	109	148821692	5221165	-	TBFG_10501	-
hypothetical protein TBFG_10502	583863	584852	-	329	148821693	5221166	-	TBFG_10502	-
hypothetical transcriptional regulatory protein, gntR-family	584857	585585	+	242	148821694	5221167	-	TBFG_10503	COG2186K
hypothetical protein TBFG_10504	585586	586476	-	296	148821695	5221168	-	TBFG_10504	-
hypothetical protein TBFG_10505	586508	587542	+	344	148821696	5221169	-	TBFG_10505	COG0248FP
conserved transmembrane protein	587539	588471	+	310	148821697	5221170	-	TBFG_10506	-
hypothetical protein TBFG_10507	588487	589329	+	280	148821698	5221171	-	TBFG_10507	COG1082G
hypothetical protein TBFG_10508	589345	590220	+	291	148821699	5221172	-	TBFG_10508	COG1155C
pyrroline-5-carboxylate reductase	590245	591132	+	295	148821700	5221173	-	TBFG_10509	COG0345E
hypothetical protein TBFG_10510	591273	591509	+	78	148821701	5221174	-	TBFG_10510	COG1910P
hypothetical protein TBFG_10511	591553	591738	+	61	148821702	5221175	-	TBFG_10511	-
UDP-glucose 4-epimerase galE2	591816	592946	+	376	148821703	5221176	-	TBFG_10512	COG0451MG
hypothetical protein TBFG_10513	592953	594029	+	358	148821704	5221177	-	TBFG_10513	COG0204I
cyclopropane-fatty-acyl-phospholipid synthase 2 cmaA2	594033	595001	-	322	148821705	5221178	-	TBFG_10514	COG2230M
hypothetical protein TBFG_10515	594964	595464	-	166	148821706	5221179	-	TBFG_10515	-
phosphoserine phosphatase serB1	595626	596747	-	373	148821707	5221180	-	TBFG_10516	COG0560E
membrane protein mmpS2	596921	597364	+	147	148821708	5221181	-	TBFG_10517	-
transmembrane transport protein mmpL2	597361	600267	+	968	148821709	5221182	-	TBFG_10518	COG2409R
hypothetical protein TBFG_10519	600260	600553	+	97	148821710	5221183	-	TBFG_10519	COG0526OC
glutamyl-tRNA reductase	600603	602009	+	468	148821711	5221184	hemA	TBFG_10520	COG0373H
porphobilinogen deaminase	602019	602948	+	309	148821712	5221185	hemC	TBFG_10521	COG0181H
uroporphyrin-III C-methyltransferase hemD	602981	604678	+	565	148821713	5221186	-	TBFG_10522	COG0007H, COG1587H
delta-aminolevulinic acid dehydratase	604764	605753	+	329	148821714	5221187	-	TBFG_10523	COG0113H
conserved transmembrane protein	605766	606314	+	182	148821715	5221188	-	TBFG_10524	-
hypothetical protein TBFG_10525	606311	606610	+	99	148821716	5221189	-	TBFG_10525	-
13E12 repeat family protein	606757	608224	+	488	148821717	5221190	-	TBFG_10526	-
hypothetical protein TBFG_10527	608221	608697	-	158	148821718	5221191	-	TBFG_10527	COG1366T
hypothetical membrane acyltransferase	608908	610218	+	436	148821719	5221192	-	TBFG_10528	COG1835I
hypothetical protein TBFG_10529	610350	611045	+	231	148821720	5221193	-	TBFG_10529	COG0443O
hypothetical protein TBFG_10530	611334	612236	-	300	148821721	5221194	-	TBFG_10530	COG0627R
hypothetical methyltransferase	612417	612767	+	116	148821722	5221195	-	TBFG_10531	COG0500QR
hypothetical methyltransferase	612760	613065	+	101	148821723	5221196	-	TBFG_10532	-
gaba permease gabP (4-amino butyrate transport carrier)	613200	614504	+	434	148821724	5221197	-	TBFG_10533	COG1113E
hypothetical protein TBFG_10534	614488	614883	-	131	148821725	5221198	-	TBFG_10534	-
glutamate-1-semialdehyde aminotransferase	614997	616385	+	462	148821726	5221199	-	TBFG_10535	COG0001H
hypothetical protein TBFG_10536	616385	616993	+	202	148821727	5221200	-	TBFG_10536	COG0406G
thioredoxin	617008	617658	+	216	148821728	5221201	-	TBFG_10537	COG0526OC
cytochrome C-type biogenesis protein ccdA	617655	618434	+	259	148821729	5221202	-	TBFG_10538	COG0785O
conserved transmembrane protein	618467	620056	+	529	148821730	5221203	-	TBFG_10539	COG1333O
cytochrome C-type biogenesis protein ccsA	620053	621027	+	324	148821731	5221204	-	TBFG_10540	COG0755O
hypothetical protein TBFG_10541	621069	622286	+	405	148821732	5221205	-	TBFG_10541	COG0455D
hypothetical protein TBFG_10542	622491	622808	+	105	148821733	5221206	-	TBFG_10542	-
PE-PGRS family protein	622955	624823	+	622	148821734	5221207	PGRS	TBFG_10543	-
3-oxoacyl-(acyl carrier protein) synthase III	624719	625726	-	335	148821735	5221208	-	TBFG_10544	COG0332I
1,4-dihydroxy-2-naphthoate octaprenyltransferase	625808	626686	-	292	148821736	5221209	-	TBFG_10545	COG1575H
5'-methylthioadenosine phosphorylase	626703	627497	+	264	148821737	5221210	-	TBFG_10546	COG0005F
UDP-glucose 4-epimerase galE3	627494	628534	+	346	148821738	5221211	-	TBFG_10547	COG0451MG
hypothetical integral membrane protein	628544	629977	-	477	148821739	5221212	-	TBFG_10548	-
hypothetical protein TBFG_10549	630286	631932	+	548	148821740	5221213	-	TBFG_10549	-
hypothetical dolichyl-phosphate sugar synthase	631989	632621	+	210	148821741	5221214	-	TBFG_10550	COG0463M
hypothetical protein TBFG_10551	632618	633280	+	220	148821742	5221215	-	TBFG_10551	COG3222S
conserved integral membrane protein	633301	634650	-	449	148821743	5221216	-	TBFG_10552	-
O-succinylbenzoic acid--CoA ligase	634662	635750	-	362	148821744	5221217	-	TBFG_10553	COG0318IQ
hypothetical protein TBFG_10554	635819	636121	-	100	148821745	5221218	-	TBFG_10554	-
conserved transmembrane protein	636181	636459	-	92	148821746	5221219	-	TBFG_10555	-
low affinity inorganic phosphate transporter integral membrane protein pitA	636456	637709	-	417	148821747	5221220	-	TBFG_10556	COG0306P
hypothetical protein TBFG_10557	637829	638215	-	128	148821748	5221221	-	TBFG_10557	COG0346E
short chain dehydrogenase	638278	639162	-	294	148821749	5221222	-	TBFG_10558	COG1028IQR
naphthoate synthase	639258	640202	-	314	148821750	5221223	-	TBFG_10559	COG0447H
hypothetical protein TBFG_10560	640474	640887	-	137	148821751	5221224	-	TBFG_10560	COG4113R
acyl-CoA synthetase	641342	643057	-	571	148821752	5221225	-	TBFG_10561	COG0318IQ
hypothetical protein TBFG_10562	643126	644739	+	537	148821753	5221226	-	TBFG_10562	COG1574R
O-succinylbenzoate synthase	644736	645716	+	326	148821754	5221227	-	TBFG_10563	COG4948MR
peroxidase bpoC (non-haem peroxidase)	645713	646501	+	262	148821755	5221228	-	TBFG_10564	COG0596R
2-succinyl-6-hydroxy-2,4-cyclohexadiene-1-carboxylic acid synthase/2-oxoglutarate decarboxylase	646544	648208	+	554	148821756	5221229	-	TBFG_10565	COG1165H
conserved transmembrane protein	648205	648720	+	171	148821757	5221230	-	TBFG_10566	-
mannosyltransferase pimB	648782	649918	+	378	148821758	5221231	-	TBFG_10567	COG0438M
ubiquinone/menaquinone biosynthesis methyltransferase	649935	650639	+	234	148821759	5221232	ubiE	TBFG_10568	COG2226H
conserved secreted protein	650653	650991	-	112	148821760	5221233	-	TBFG_10569	-
hypothetical benzoquinone methyltransferase	651025	651750	-	241	148821761	5221234	-	TBFG_10570	COG0500QR
hypothetical oxidoreductase	651775	653001	-	408	148821762	5221235	-	TBFG_10571	COG0644C
polyprenyl-diphosphate synthase grcC1	653017	654024	+	335	148821763	5221236	-	TBFG_10572	COG0142H
heat shock protein HtpX	654125	654985	+	286	148821764	5221237	-	TBFG_10573	COG0501O
NAD(P)H-dependent glycerol-3-phosphate dehydrogenase	655170	656195	-	341	162286715	5221238	-	TBFG_10574	COG0240C
hypothetical monooxygenase	656256	657716	-	486	148821766	5221239	-	TBFG_10575	COG2072P
nucleotide-binding protein	657794	658285	-	163	148821767	5221240	-	TBFG_10576	COG1666S
hypothetical methyltransferase	658567	659586	+	339	148821768	5221242	-	TBFG_10577	COG0500QR
cytochrome P450 135B1 cyp135B1	659696	661114	+	472	148821769	5221243	-	TBFG_10578	COG2124Q
hypothetical protein TBFG_10579	661249	661515	+	88	148821770	5221244	-	TBFG_10579	-
ribonucleoside-diphosphate reductase large subunit nrdZ	661541	663619	+	692	148821771	5221245	-	TBFG_10580	COG0209F
hypothetical protein TBFG_10581	663733	665064	-	443	148821772	5221246	-	TBFG_10581	COG0596R, COG1926R, COG2267I
hypothetical protein TBFG_10582	665288	665629	-	113	148821773	5221247	-	TBFG_10582	-
nicotinate phosphoribosyltransferase	666097	667488	-	463	148821774	5221248	-	TBFG_10583	COG1488H
hypothetical protein TBFG_10584	667498	668640	-	380	148821775	5221249	-	TBFG_10584	COG2843M
hypothetical protein TBFG_10585	668825	669991	-	388	148821776	5221250	-	TBFG_10585	COG0654HC
hypothetical transcriptional regulatory protein, arsR-family	670085	671398	+	437	148821777	5221251	-	TBFG_10586	COG0640K, COG3832S
hypothetical protein TBFG_10587	671412	672197	+	261	148821778	5221252	-	TBFG_10587	COG3324R
PE-PGRS family protein	672242	676162	-	1306	148821780	5221253	PGRS	TBFG_10588	-
hypothetical protein TBFG_10589	676077	676556	+	159	148821779	5221255	-	TBFG_10589	-
hypothetical protein TBFG_10590	676484	677242	+	252	148821781	5221254	-	TBFG_10590	COG1656S
hypothetical protein TBFG_10591	677371	677949	-	192	148821782	5221256	-	TBFG_10591	-
hypothetical protein TBFG_10592	677956	678171	+	71	148821783	5221257	-	TBFG_10592	-
hypothetical protein TBFG_10593	678168	678575	+	135	148821784	5221258	-	TBFG_10593	COG2402R
lipoprotein lpqN	678635	679321	-	228	148821785	5221259	-	TBFG_10594	-
hypothetical protein TBFG_10595	679475	682108	+	877	148821786	5221260	-	TBFG_10595	COG3537G
conserved integral membrane protein	682131	684518	-	795	148821787	5221261	-	TBFG_10596	COG0392S, COG3642T
hypothetical transcriptional regulatory protein, gntR-family	684656	685378	+	240	148821788	5221262	-	TBFG_10597	COG2186K
hypothetical integral membrane protein yrbE2A	685375	686172	+	265	148821789	5221263	-	TBFG_10598	COG0767Q
hypothetical integral membrane protein yrbE2B	686174	687061	+	295	148821790	5221264	-	TBFG_10599	COG0767Q
MCE-family protein mce2A	687067	688281	+	404	148821791	5221265	-	TBFG_10600	COG1463Q
MCE-family protein mce2B	688278	689105	+	275	148821792	5221266	-	TBFG_10601	COG1463Q
MCE-family related protein	689054	689308	+	84	148821793	5221267	-	TBFG_10602	-
MCE-family protein mce2C	689305	690750	+	481	148821794	5221268	-	TBFG_10603	COG1463Q
MCE-family protein mce2D	690747	692273	+	508	148821795	5221269	-	TBFG_10604	COG1463Q
MCE-family lipoprotein lprL (MCE-family lipoprotein mce2e)	692270	693478	+	402	148821796	5221270	-	TBFG_10605	COG1463Q
MCE-family protein mce2F	693483	695033	+	516	148821797	5221271	-	TBFG_10606	COG1463Q
hypothetical protein TBFG_10607	695085	695477	-	130	148821798	5221272	-	TBFG_10607	COG1487R
hypothetical protein TBFG_10608	695474	695731	-	85	148821799	5221273	-	TBFG_10608	COG4118D
hypothetical protein TBFG_10609	695914	697149	-	411	148821800	5221274	-	TBFG_10609	COG1373R
hypothetical protein TBFG_10610	697400	697813	-	137	148821801	5221275	-	TBFG_10610	-
hypothetical protein TBFG_10611	697810	698046	-	78	148821802	5221276	-	TBFG_10611	COG2002K
two component sensor kinase	698150	699283	-	377	148821803	5221277	-	TBFG_10612	COG0642T
two component system DNA binding transcriptional regulatory protein tcrA	699284	700045	-	253	148821804	5221278	-	TBFG_10613	COG0745TK
hypothetical protein TBFG_10614	700102	700413	+	103	148821805	5221279	-	TBFG_10614	-
lipoprotein lpqO	700485	701435	+	316	148821806	5221280	-	TBFG_10615	-
hypothetical resolvase	701652	702260	+	202	148821807	5221281	-	TBFG_10616	COG2452L
transposase	702262	703005	+	247	148821808	5221282	-	TBFG_10617	COG0675L
hypothetical protein TBFG_10618	702975	703445	+	156	148821809	5221283	-	TBFG_10618	-
hypothetical protein TBFG_10619	703490	703735	+	81	148821810	5221284	-	TBFG_10619	COG4423S
hypothetical protein TBFG_10620	703732	704133	+	133	148821811	5221285	-	TBFG_10620	COG3742S
hypothetical protein TBFG_10621	704998	706155	-	385	148821812	5221286	-	TBFG_10621	-
hypothetical protein TBFG_10622	706207	706590	-	127	148821814	5221287	-	TBFG_10622	-
hypothetical protein TBFG_10623	706570	707175	+	201	148821813	5221289	-	TBFG_10623	-
hypothetical protein TBFG_10624	707194	709761	-	855	148821815	5221288	-	TBFG_10624	COG0653U
hypothetical protein TBFG_10625	709845	710594	+	249	148821816	5221290	-	TBFG_10625	-
hypothetical integral membrane protein	710594	710833	+	79	148821817	5221291	-	TBFG_10626	-
hypothetical protein TBFG_10627	710830	711096	-	88	148821818	5221292	-	TBFG_10627	-
hypothetical protein TBFG_10628	711252	711653	+	133	148821819	5221293	-	TBFG_10628	COG1848R
galactose-1-phosphate uridylyltransferase galTa	711782	712477	+	231	148821820	5221294	-	TBFG_10629	COG1085C
galactose-1-phosphate uridylyltransferase galTb	712495	712965	+	156	148821821	5221295	-	TBFG_10630	COG1085C
galactokinase	712962	714053	+	363	148821822	5221296	-	TBFG_10631	COG0153G
hypothetical membrane protein	714439	715512	+	357	148821823	5221297	-	TBFG_10632	COG0120G
hypothetical membrane protein	715616	716563	+	315	148821824	5221298	-	TBFG_10633	-
hypothetical protein TBFG_10634	716656	716910	+	84	148821825	5221299	-	TBFG_10634	COG4423S
hypothetical protein TBFG_10635	716910	717305	+	131	148821826	5221300	-	TBFG_10635	COG3742S
conserved transmembrane protein	717399	718139	-	246	148821827	5221301	-	TBFG_10636	COG0398S
hypothetical protein TBFG_10637	718271	718531	+	86	148821828	5221302	-	TBFG_10637	COG4118D
hypothetical protein TBFG_10638	718528	718935	+	135	148821829	5221303	-	TBFG_10638	COG1487R
hypothetical protein TBFG_10639	719007	720158	-	383	148821830	5221304	-	TBFG_10639	COG4398S
exonuclease V alpha subunit recD	720251	721978	-	575	148821831	5221305	-	TBFG_10640	COG0507L
exonuclease V beta subunit recB	721975	725259	-	1094	148821832	5221306	-	TBFG_10641	COG0210L, COG1074L
exonuclease V gamma subunit recC	725259	728552	-	1097	148821833	5221307	-	TBFG_10642	COG1330L
enoyl-CoA hydratase	728829	729524	-	231	148821834	5221308	-	TBFG_10643	COG1024I
hypothetical protein TBFG_10644	729573	730412	-	279	148821835	5221309	-	TBFG_10644	-
hypothetical glyoxalase II	730566	731279	-	237	148821836	5221310	-	TBFG_10645	COG0491R
hypothetical protein TBFG_10646	731359	731610	+	83	148821837	5221311	-	TBFG_10646	-
50S ribosomal protein L33	731958	732125	+	55	148821838	5221314	rpmG	TBFG_10647	COG0267J
hypothetical protein TBFG_10648	732176	732652	+	158	148821839	5221315	-	TBFG_10648	-
hypothetical protein TBFG_10649	732639	733067	+	142	148821840	5221316	-	TBFG_10649	COG2030I
hypothetical protein TBFG_10650	733071	733571	+	166	148821841	5221317	-	TBFG_10650	-
preprotein translocase subunit SecE	733983	734468	+	161	148821842	5221319	secE	TBFG_10651	COG0690U
transcription antitermination protein NusG	734500	735216	+	238	148821843	5221320	nusG	TBFG_10652	COG0250K
50S ribosomal protein L11	735268	735696	+	142	148821844	5221321	rplK	TBFG_10653	COG0080J
50S ribosomal protein L1	735763	736470	+	235	148821845	5221322	rplA	TBFG_10654	COG0081J
methoxy mycolic acid synthase 4 mmaA4	736544	737440	-	298	148821846	5221323	-	TBFG_10655	COG2230M
methoxy mycolic acid synthase 3 mmaA3	737514	738407	-	297	148821847	5221324	-	TBFG_10656	COG2230M
methoxy mycolic acid synthase 2 mmaA2	738543	739454	-	303	148821848	5221325	-	TBFG_10657	COG2230M
methoxy mycolic acid synthase 1 mmaA1	739573	740463	-	296	148821849	5221326	-	TBFG_10658	COG2230M
lipase/esterase lipG	740480	741385	-	301	148821850	5221327	-	TBFG_10659	COG0596R
hypothetical protein TBFG_10660	741397	742863	-	488	148821851	5221328	-	TBFG_10660	COG0661R
alpha-mannosidase	742949	747145	+	1398	148821852	5221329	-	TBFG_10661	COG0383G
malonyl CoA-acyl carrier protein transacylase fabD2	747142	747816	+	224	148821853	5221330	-	TBFG_10662	-
hypothetical sugar kinase	747816	748724	+	302	148821854	5221331	-	TBFG_10663	COG1940KG
50S ribosomal protein L10	749055	749591	+	178	148821855	5221332	rplJ	TBFG_10664	COG0244J
50S ribosomal protein L7/L12	749628	750020	+	130	148821856	5221333	rplL	TBFG_10665	COG0222J
hypothetical transcriptional regulatory protein, tetR-family	750013	750708	-	231	148821857	5221334	-	TBFG_10666	COG1309K
hypothetical dioxygenase	750779	752284	+	501	148821858	5221335	-	TBFG_10667	COG3670Q
ribonucleotide transport ATP-binding protein ABC transporter mkl	752296	753375	+	359	148821859	5221336	-	TBFG_10668	COG1127Q
hypothetical protein TBFG_10669	753763	754146	-	127	148821860	5221337	-	TBFG_10669	-
hypothetical protein TBFG_10670	754241	754396	-	51	148821861	5221338	-	TBFG_10670	COG5450K
conserved integral membrane protein	754472	755188	-	238	148821862	5221339	-	TBFG_10671	COG1266R
hypothetical protein TBFG_10672	755464	755772	-	102	148821863	5221340	-	TBFG_10672	COG2337T
hypothetical protein TBFG_10673	755759	756004	-	81	148821864	5221341	-	TBFG_10673	-
hypothetical protein TBFG_10674	756114	756551	-	145	148821865	5221342	-	TBFG_10674	-
hypothetical protein TBFG_10675	756548	756916	-	122	148821866	5221343	-	TBFG_10675	-
arylsulfatase atsD (aryl-sulfate sulphohydrolase)	756916	759279	+	787	148821867	5221344	-	TBFG_10676	COG3119P
hypothetical protein TBFG_10677	759311	759583	+	90	148821868	5221345	-	TBFG_10677	-
hypothetical protein TBFG_10678	759580	759918	+	112	148821869	5221346	-	TBFG_10678	-
hypothetical membrane protein	759915	760088	+	57	148821870	5221347	-	TBFG_10679	-
hypothetical protein TBFG_10680	760073	760303	+	76	148821871	5221348	-	TBFG_10680	-
DNA-directed RNA polymerase subunit beta	760568	764104	+	1178	148821872	5221349	rpoB	TBFG_10681	COG0085K
DNA-directed RNA polymerase subunit beta'	764149	768099	+	1316	148821873	5221350	-	TBFG_10682	COG0086K
hypothetical hydrolase	768463	770376	-	637	148821874	5221351	-	TBFG_10683	-
endonuclease IV	770571	771328	+	252	148821875	5221352	-	TBFG_10684	COG0648L
lipoprotein lpqP	771360	772202	+	280	148821876	5221353	-	TBFG_10685	COG3509Q
acyl-CoA dehydrogenase fadE8	772262	773890	+	542	148821877	5221354	-	TBFG_10686	COG1960I
enoyl-CoA hydratase	773901	774839	+	312	148821878	5221355	-	TBFG_10687	COG1024I
hypothetical protein TBFG_10688	774842	775564	+	240	148821879	5221356	-	TBFG_10688	COG3327K
enoyl-CoA hydratase	775561	776352	+	263	148821880	5221357	-	TBFG_10689	COG1024I
transmembrane transport protein mmpL5	776364	779258	-	964	148821881	5221358	-	TBFG_10690	COG2409R
membrane protein mmpS5	779255	779683	-	142	148821882	5221359	-	TBFG_10691	COG1138O
hypothetical protein TBFG_10692	779768	780265	+	165	148821883	5221360	-	TBFG_10692	-
conserved threonine rich protein	780321	780818	-	165	148821884	5221361	-	TBFG_10693	-
conserved transmembrane protein	780820	781194	-	124	148821885	5221362	-	TBFG_10694	-
hypothetical transcriptional regulatory protein, tetR-family	781433	782089	+	218	148821886	5221363	-	TBFG_10695	COG1309K
30S ribosomal protein S12	782338	782712	+	124	148821887	5221364	rpsL	TBFG_10696	COG0048J
30S ribosomal protein S7	782712	783182	+	156	148821888	5221365	-	TBFG_10697	COG0049J
elongation factor G	783263	785368	+	701	148821889	5221366	-	TBFG_10698	COG0480J
elongation factor Tu	785599	786789	+	396	148821890	5221367	-	TBFG_10699	COG0050J
hypothetical membrane protein	786927	787724	+	265	148821891	5221368	-	TBFG_10700	-
3-ketoacyl-(acyl-carrier-protein) reductase	787877	788704	+	275	148821892	5221369	fabG	TBFG_10701	COG1028IQR
hypothetical ferredoxin reductase	788718	789938	+	406	148821893	5221370	-	TBFG_10702	COG0446R
hypothetical protein TBFG_10703	789935	790189	-	84	148821894	5221371	-	TBFG_10703	-
hypothetical protein TBFG_10704	790802	791851	-	349	148821895	5221372	-	TBFG_10704	COG4427S
hypothetical transcriptional regulatory protein	791848	792444	-	198	148821896	5221373	-	TBFG_10705	COG1309K
hypothetical protein TBFG_10706	792609	792938	+	109	148821897	5221374	-	TBFG_10706	-
coenzyme PQQ synthesis protein E pqqE	792935	794110	+	391	148821898	5221375	-	TBFG_10707	COG0535R
L-lactate dehydrogenase (cytochrome) lldD1	794113	795303	+	396	148821899	5221376	-	TBFG_10708	COG1304C
hypothetical protein TBFG_10709	795493	796248	+	251	148821900	5221377	-	TBFG_10709	COG1402R
hypothetical membrane sugar transferase	796297	797709	+	470	148821901	5221378	-	TBFG_10710	COG0463M
hypothetical dehydrogenase	797711	799150	+	479	148821902	5221379	-	TBFG_10711	COG2303E
hypothetical protein TBFG_10712	799611	800222	+	203	148821903	5221380	-	TBFG_10712	-
hypothetical protein TBFG_10713	799938	800585	-	215	148821904	5221381	-	TBFG_10713	-
30S ribosomal protein S10	801265	801570	+	101	148821905	5221382	rpsJ	TBFG_10714	COG0051J
50S ribosomal protein L3	801587	802240	+	217	148821906	5221383	rplC	TBFG_10715	COG0087J
50S ribosomal protein L4	802240	802911	+	223	148821907	5221384	rplD	TBFG_10716	COG0088J
50S ribosomal protein L23	802911	803213	+	100	148821908	5221385	rplW	TBFG_10717	COG0089J
50S ribosomal protein L2	803414	804256	+	280	148821909	5221386	rplB	TBFG_10718	COG0090J
30S ribosomal protein S19	804297	804578	+	93	148821910	5221387	rpsS	TBFG_10719	COG0185J
50S ribosomal protein L22	804575	805168	+	197	148821911	5221388	rplV	TBFG_10720	COG0091J
30S ribosomal protein S3	805168	805992	+	274	148821912	5221389	rpsC	TBFG_10721	COG0092J
50S ribosomal protein L16	805996	806412	+	138	148821913	5221390	rplP	TBFG_10722	COG0197J
50S ribosomal protein L29	806412	806645	+	77	148821914	5221391	-	TBFG_10723	COG0255J
30S ribosomal protein S17	806645	807052	+	135	148821915	5221392	rpsQ	TBFG_10724	COG0186J
arylsulfatase atsA (aryl-sulfate sulphohydrolase)	807221	809584	+	787	148821916	5221393	-	TBFG_10725	COG3119P
hypothetical protein TBFG_10726	809632	810531	+	299	148821917	5221394	-	TBFG_10726	COG1262S
conserved transmembrane protein	810832	811773	+	313	148821918	5221395	-	TBFG_10727	-
50S ribosomal protein L14	812259	812627	+	122	148821919	5221396	rplN	TBFG_10728	COG0093J
50S ribosomal protein L24	812628	812945	+	105	148821920	5221397	rplX	TBFG_10729	COG0198J
50S ribosomal protein L5	812945	813508	+	187	148821921	5221398	rplE	TBFG_10730	COG0094J
30S ribosomal protein S14	813513	813698	+	61	148821922	5221399	rpsN	TBFG_10731	COG0199J
30S ribosomal protein S8	813862	814260	+	132	148821923	5221400	rpsH	TBFG_10732	COG0096J
50S ribosomal protein L6	814284	814823	+	179	148821924	5221401	rplF	TBFG_10733	COG0097J
50S ribosomal protein L18	814826	815194	+	122	148821925	5221402	rplR	TBFG_10734	COG0256J
30S ribosomal protein S5	815214	815876	+	220	148821926	5221403	rpsE	TBFG_10735	COG0098J
50S ribosomal protein L30	815879	816076	+	65	148821927	5221404	rpmD	TBFG_10736	COG1841J
50S ribosomal protein L15	816076	816516	+	146	148821928	5221405	rplO	TBFG_10737	COG0200J
protease IV sppA	816549	818420	+	623	148821929	5221406	-	TBFG_10738	COG0616OU
hypothetical protein TBFG_10739	818425	819330	-	301	148821930	5221407	-	TBFG_10739	COG3315Q
hypothetical protein TBFG_10740	819423	820526	-	367	148821931	5221408	-	TBFG_10740	COG3315Q
L-fuculose-phosphate aldolase	820729	821385	-	218	148821932	5221409	-	TBFG_10741	COG0235G
D-3-phosphoglycerate dehydrogenase serA2	821382	822362	-	326	148821933	5221410	-	TBFG_10742	COG0111HE
D-xylulose kinase xylB	822393	823739	+	448	148821934	5221411	-	TBFG_10743	COG1070G
hypothetical protein TBFG_10744	823752	824480	+	242	148821935	5221412	-	TBFG_10744	-
hypothetical protein TBFG_10745	824569	825525	-	318	148821936	5221413	-	TBFG_10745	COG3315Q
preprotein translocase subunit SecY	825686	827011	+	441	148821937	5221414	secY	TBFG_10746	COG0201U
adenylate kinase	827008	827553	+	181	148821938	5221415	adk	TBFG_10747	COG0563F
methionine aminopeptidase	827556	828356	+	266	148821939	5221416	-	TBFG_10748	COG0024J
RNA polymerase sigma factor SigL	828429	828962	+	177	148821940	5221417	-	TBFG_10749	COG1595K
hypothetical protein TBFG_10750	829026	829778	+	250	148821941	5221418	-	TBFG_10750	COG5662K
hypothetical transcriptional regulatory protein	830093	830590	+	165	148821942	5221419	-	TBFG_10751	COG1846K
hypothetical protein TBFG_10752	830948	831496	+	182	148821943	5221420	-	TBFG_10752	-
hypothetical protein TBFG_10753	831744	832547	+	267	148821944	5221421	-	TBFG_10753	-
hypothetical protein TBFG_10754	832581	833189	+	202	148821945	5221422	-	TBFG_10754	-
transposase	833420	833734	+	104	148821946	5221423	-	TBFG_10755	COG3464L
PE-PGRS family protein	833876	834394	+	172	148821947	5221424	PGRS	TBFG_10756	-
hypothetical protein TBFG_10757	834772	835329	-	185	148821948	5221425	-	TBFG_10757	-
hypothetical transcriptional regulatory protein	835326	835832	-	168	148821949	5221426	-	TBFG_10758	-
hypothetical protein TBFG_10759	836040	836567	+	175	148821950	5221427	-	TBFG_10759	-
PE-PGRS family protein	836587	838938	+	783	148821951	5221428	PGRS	TBFG_10760	-
PE-PGRS family protein	839337	841742	+	801	148821952	5221429	-	TBFG_10761	-
hypothetical protein TBFG_10762	841833	842090	+	85	148821953	5221430	-	TBFG_10762	-
hypothetical protein TBFG_10763	842114	842542	+	142	148821954	5221431	-	TBFG_10763	-
hypothetical protein TBFG_10764	842919	843164	+	81	148821955	5221432	-	TBFG_10764	-
3-hydroxyisobutyrate dehydrogenase mmsB	843233	844117	-	294	148821956	5221433	-	TBFG_10765	COG2084I
acyl-CoA dehydrogenase fadE9	844128	845300	-	390	148821957	5221434	-	TBFG_10766	COG1960I
methylmalonate-semialdehyde dehydrogenase mmsA	845307	846839	-	510	148821958	5221435	-	TBFG_10767	COG1012C
PE-PGRS family protein	847045	848799	+	584	148821959	5221436	PGRS	TBFG_10768	COG0406G
PPE family protein	848989	850926	-	645	148821960	5221437	PPE	TBFG_10769	-
transposase	851228	851413	-	61	148821961	5221438	-	TBFG_10770	COG3415L
hypothetical protein TBFG_10771	851627	852352	-	241	148821962	5221440	-	TBFG_10771	COG0108H
two component system response transcriptional positive regulator phoP	852494	853237	+	247	148821963	5221441	-	TBFG_10772	COG0745TK
two component system response sensor kinase membrane associated phoR	853282	854739	+	485	148821964	5221442	-	TBFG_10773	COG0642T
hypothetical protein TBFG_10774	854711	855112	-	133	148821965	5221443	-	TBFG_10774	COG0537FGR
hypothetical protein TBFG_10775	855152	855571	-	139	148821966	5221444	-	TBFG_10775	-
zinc-type alcohol dehydrogenase NAD dependent adhB	855584	856711	-	375	148821967	5221445	-	TBFG_10776	COG1062C
hypothetical protein TBFG_10777	856810	857355	-	181	148821968	5221446	-	TBFG_10777	-
hypothetical ferredoxin	857358	857564	-	68	148821969	5221447	-	TBFG_10778	COG1141C
cytochrome P450 51 cyp51	857567	858922	-	451	148821970	5221448	-	TBFG_10779	COG2124Q
short chain dehydrogenase	858922	859749	-	275	148821971	5221449	-	TBFG_10780	COG1028IQR
cytochrome P450 123 cyp123	859749	860958	-	402	148821972	5221450	-	TBFG_10781	COG2124Q
hypothetical protein TBFG_10782	860955	861596	-	213	148821973	5221451	-	TBFG_10782	-
aldehyde dehydrogenase NAD dependent aldA	861798	863267	+	489	148821974	5221452	-	TBFG_10783	COG1012C
short chain dehydrogenase	863298	864044	+	248	148821975	5221453	-	TBFG_10784	COG1028IQR
hypothetical dehydrogenase/reductase	864142	865029	+	295	148821976	5221454	-	TBFG_10785	COG2084I
hypothetical 4-carboxymuconolactone decarboxylase cmd	865029	865460	+	143	148821977	5221455	-	TBFG_10786	COG0599S
phosphoribosylamine--glycine ligase	865472	866740	+	422	148821978	5221456	-	TBFG_10787	COG0151F
bifunctional acylase ggtA: cephalosporin acylase + gamma-glutamyltranspeptidase	866737	868275	-	512	148821979	5221457	-	TBFG_10788	COG0405E
hypothetical protein TBFG_10789	868326	869237	-	303	148821980	5221458	-	TBFG_10789	COG0627R
hypothetical protein TBFG_10790	869293	869916	+	207	148821981	5221459	-	TBFG_10790	COG3226S
hypothetical protein TBFG_10791	869870	870649	-	259	148821982	5221460	-	TBFG_10791	COG4328S
adenylosuccinate lyase purB	870894	872312	+	472	148821983	5221461	-	TBFG_10792	COG0015F
cytochrome P450 126 cyp126	872317	873561	+	414	148821984	5221462	-	TBFG_10793	COG2124Q
conserved transmembrane protein	873558	874241	-	227	148821986	5221463	-	TBFG_10794	-
phosphoribosylaminoimidazole-succinocarboxamide synthase	874229	875122	+	297	148821985	5221465	-	TBFG_10795	COG0152F
protease II ptrBb (oligopeptidase B)	875119	877278	+	719	148821987	5221464	-	TBFG_10796	COG1770E
hypothetical protein TBFG_10797	877207	877686	-	159	148821988	5221466	-	TBFG_10797	-
multi-drug resistance integral membrane efflux protein emrB	877706	879328	-	540	148821989	5221467	-	TBFG_10798	COG0477GEPR
hypothetical protein TBFG_10799	879526	880212	+	228	148821990	5221468	-	TBFG_10799	COG3233R
putative FAD-binding dehydrogenase	880228	881928	+	566	148821991	5221469	-	TBFG_10800	COG3573R
hypothetical protein TBFG_10801	881963	882601	-	212	148821993	5221470	-	TBFG_10801	COG2220R
hypothetical protein TBFG_10802	882347	883306	+	319	148821992	5221472	-	TBFG_10802	COG0458EF
phosphoribosylformylglycinamidine synthase subunit PurS	883412	883651	+	79	148821994	5221471	-	TBFG_10803	COG1828F
phosphoribosylformylglycinamidine synthase subunit I	883648	884322	+	224	148821995	5221473	-	TBFG_10804	COG0047F
hypothetical protein TBFG_10805	884339	884938	-	199	148821996	5221474	-	TBFG_10805	-
hypothetical protein TBFG_10806	884960	885688	-	242	148821997	5221475	-	TBFG_10806	COG1305E
hypothetical protein TBFG_10807	885685	886728	-	347	148821998	5221476	-	TBFG_10807	COG2141C
hypothetical transcriptional regulatory protein, gntR-family	886725	887534	-	269	148821999	5221477	-	TBFG_10808	COG2188K
hypothetical protein TBFG_10809	887607	887912	+	101	148822000	5221478	-	TBFG_10809	COG1359S
hypothetical oxidoreductase	888025	889524	-	499	148822001	5221479	-	TBFG_10810	COG1249C
transposase	889860	890078	+	72	148822002	5221480	-	TBFG_10811	-
transposase	890100	891011	+	303	148822003	5221481	-	TBFG_10812	COG3547L
29 kda antigen cfp29	891001	891798	-	265	148822004	5221482	-	TBFG_10813	COG1659S
hypothetical protein TBFG_10814	891795	892802	-	335	148822005	5221483	-	TBFG_10814	COG2837P
putative aminopeptidase 2	892847	894148	+	433	148822006	5221484	-	TBFG_10815	COG1362E
hypothetical protein TBFG_10816	894160	894507	+	115	148822007	5221485	-	TBFG_10816	-
hypothetical protein TBFG_10817	894501	895157	-	218	148822008	5221486	-	TBFG_10817	COG1670J
phosphoribosylformylglycinamidine synthase II	895349	897613	+	754	148822009	5221487	-	TBFG_10818	COG0046F
hypothetical protein TBFG_10819	897610	898239	+	209	148822010	5221488	-	TBFG_10819	COG1266R
hypothetical protein TBFG_10820	898360	899316	+	318	148822011	5221489	-	TBFG_10820	COG1409R
UDP-glucose-4-epimerase cpsY	899261	900859	-	532	148822012	5221490	-	TBFG_10821	-
hypothetical protein TBFG_10822	901164	901553	+	129	148822013	5221491	-	TBFG_10822	-
amidophosphoribosyltransferase	901640	903223	+	527	148822014	5221492	-	TBFG_10823	COG0034F
phosphoribosylaminoimidazole synthetase	903254	904348	+	364	148822015	5221493	-	TBFG_10824	COG0150F
hypothetical protein TBFG_10825	904434	904616	-	60	148822016	5221494	-	TBFG_10825	-
hypothetical protein TBFG_10826	904763	905869	-	368	148822017	5221495	-	TBFG_10826	COG0354R
4-amino-4-deoxychorismate lyase	905934	906821	+	295	148822018	5221496	-	TBFG_10827	COG0115EH
hypothetical protein TBFG_10828	906867	907547	-	226	148822019	5221497	-	TBFG_10828	-
hypothetical protein sseC2	907710	908012	-	100	148822020	5221498	-	TBFG_10829	-
thiosulfate sulfurtransferase cysA2	908014	908847	-	277	148822021	5221499	-	TBFG_10830	COG2897P
thioredoxin thiX	909140	909562	-	140	148822022	5221500	-	TBFG_10831	COG0526OC
hypothetical protein TBFG_10832	909559	910371	-	270	148822023	5221501	-	TBFG_10832	-
transcriptional regulatory protein	910501	911268	+	255	148822024	5221502	-	TBFG_10833	COG0745TK
hypothetical protein TBFG_10834	911265	912212	+	315	148822025	5221503	-	TBFG_10834	COG0456R
phosphate-transport system ATP-binding protein ABC transporter phoT	912255	913031	+	258	148822026	5221504	-	TBFG_10835	COG1117P
phosphate-transport system transcriptional regulatory protein phoY2	913087	913728	-	213	148822027	5221505	-	TBFG_10836	COG0704P
hypothetical protein TBFG_10837	913786	915840	-	684	148822028	5221506	-	TBFG_10837	COG1316K
hypothetical transcriptional regulatory protein	916006	917175	-	389	148822029	5221507	-	TBFG_10838	COG0042J
acyl-	917263	918279	-	338	148822030	5221508	-	TBFG_10839	-
hypothetical protein TBFG_10840	918441	919082	-	213	148822031	5221509	-	TBFG_10840	COG1309K
hypothetical protein TBFG_10841	919163	920218	+	351	148822032	5221510	-	TBFG_10841	COG3662S
hypothetical transcriptional regulatory protein	920270	920662	-	130	148822033	5221511	-	TBFG_10842	COG0640K
hypothetical deaminase	920720	921142	-	140	148822035	5221512	-	TBFG_10843	COG0590FJ
transposase	921104	921394	+	96	148822034	5221514	-	TBFG_10844	COG0675L
hypothetical protein TBFG_10845	921499	922404	+	301	148822036	5221513	-	TBFG_10845	COG3315Q
hypothetical protein TBFG_10846	922423	923238	-	271	148822037	5221515	-	TBFG_10846	-
PE-PGRS family protein	924480	924893	+	137	148822038	5221520	PGRS	TBFG_10847	-
PE-PGRS family protein	924890	927094	+	734	148822039	5221521	-	TBFG_10848	-
PE-PGRS family protein	927321	929969	-	879	148822040	5221522	PGRS	TBFG_10849	-
lipoprotein lpqQ	930437	931081	+	214	148822041	5221523	-	TBFG_10850	-
hypothetical protein TBFG_10851	931062	931613	-	183	148822042	5221524	-	TBFG_10851	-
transposase	931731	932615	-	294	148822043	5221525	-	TBFG_10852	COG2801L
transposase	932666	932992	-	108	148822044	5221526	-	TBFG_10853	COG2963L
hypothetical protein TBFG_10854	933121	933867	-	248	148822045	5221527	-	TBFG_10854	COG4849S
hypothetical protein TBFG_10855	933845	934873	-	342	148822046	5221528	-	TBFG_10855	COG4861S
lipoprotein lpqR	935562	936332	+	256	148822047	5221529	-	TBFG_10856	COG2173M
hypothetical protein TBFG_10857	936419	937231	+	270	148822048	5221530	-	TBFG_10857	COG0500QR
proline iminopeptidase pip	937299	938159	-	286	148822049	5221531	-	TBFG_10858	COG0596R
conserved integral membrane protein	938918	940246	+	442	148822050	5221532	-	TBFG_10859	COG0477GEPR
hypothetical dehydrogenase	940230	941234	+	334	148822051	5221533	-	TBFG_10860	COG1071C
nitrate/nitrite response transcriptional regulatory protein narL	941298	941948	-	216	148822052	5221534	-	TBFG_10861	COG2197TK
two component sensor kinase	942032	943309	+	425	148822053	5221535	-	TBFG_10862	COG4585T
hypothetical oxidase	943522	945036	-	504	148822054	5221536	-	TBFG_10863	COG2132Q
lipoprotein lpqS	945161	945577	+	138	148822055	5221537	-	TBFG_10864	-
cysteine synthase A cysK2	945780	946898	+	372	148822056	5221538	-	TBFG_10865	COG0031E
conserved integral membrane transport protein	946898	948157	+	419	148822057	5221539	-	TBFG_10866	COG0477GEPR
transposase	948154	948486	+	110	148822058	5221540	-	TBFG_10867	COG3464L
short chain dehydrogenase	948483	949310	-	275	148822059	5221541	-	TBFG_10868	COG1028IQR
fatty-acid-CoA ligase fadD16	949401	950237	+	278	148822060	5221542	-	TBFG_10869	COG1022I
pyruvate or indole-3-pyruvate decarboxylase pdc	950278	951960	-	560	148822061	5221543	-	TBFG_10870	COG3961GHR
hypothetical protein TBFG_10871	952025	952468	+	147	148822062	5221544	-	TBFG_10871	COG0113H
fatty-acid-CoA racemase far	952474	953553	+	359	148822063	5221545	-	TBFG_10872	COG1804C
hypothetical protein TBFG_10873	953637	954071	+	144	148822064	5221546	-	TBFG_10873	-
hypothetical protein TBFG_10874	954099	954572	+	157	148822065	5221547	-	TBFG_10874	-
aminotransferase	954569	955762	-	397	148822066	5221548	-	TBFG_10875	COG0436E
acetyl-CoA acetyltransferase	955892	957130	+	412	148822067	5221549	-	TBFG_10876	COG0183I
fatty acid oxidation protein fadB	957135	959297	+	720	148822068	5221550	-	TBFG_10877	COG1024I, COG1250I
DNA helicase ercc3	959365	960993	-	542	148822069	5221551	-	TBFG_10878	COG1061KL
hypothetical protein TBFG_10879	961184	963454	-	756	148822071	5221552	-	TBFG_10879	-
hypothetical protein TBFG_10880	963441	963722	+	93	148822070	5221554	-	TBFG_10880	-
molybdenum cofactor biosynthesis protein C	963732	964235	+	167	148822072	5221553	moaC	TBFG_10881	COG0315H
molybdopterin biosynthesis protein mog	964232	964714	+	160	148822073	5221555	-	TBFG_10882	COG0521H
molybdenum cofactor biosynthesis protein E2 moaE2	964711	965136	+	141	148822074	5221556	-	TBFG_10883	COG0314H
resuscitation-promoting factor rpfA	965154	966377	-	407	148822075	5221557	-	TBFG_10884	-
molybdenum cofactor biosynthesis protein D 2 moaD2	966825	967103	-	92	148822076	5221558	-	TBFG_10885	COG1977H
molybdenum cofactor biosynthesis protein A	967107	968189	-	360	148822077	5221559	moaA	TBFG_10886	COG2896H
hypothetical protein TBFG_10887	968186	968575	-	129	148822078	5221560	-	TBFG_10887	COG3304S
cold shock protein B cspB	968731	969147	+	138	148822079	5221561	-	TBFG_10888	COG1278K
PE-PGRS family protein	969266	971095	-	609	148822080	5221562	PGRS	TBFG_10889	-
acyl-CoA dehydrogenase fadE10	971356	973308	+	650	148822081	5221563	-	TBFG_10890	COG1960I
hypothetical protein TBFG_10891	973397	974557	-	386	148822082	5221564	-	TBFG_10891	COG4398S
hypothetical protein TBFG_10892	974657	975145	-	162	148822083	5221565	-	TBFG_10892	-
conserved transmembrane protein	975142	976788	-	548	148822084	5221566	-	TBFG_10893	COG0477GEPR
hypothetical protein TBFG_10894	976926	977714	+	262	148822085	5221567	-	TBFG_10894	-
PPE family protein	977709	979055	-	448	148822086	5221568	PPE	TBFG_10895	-
conserved transmembrane protein	979333	979608	-	91	148822087	5221569	-	TBFG_10896	-
hypothetical transcriptional regulatory protein, marR-family	979786	980217	+	143	148822088	5221570	-	TBFG_10897	COG1846K
hypothetical rRNA methyltransferase (rRNA methylase)	980214	981080	+	288	148822089	5221571	-	TBFG_10898	COG0566J
hypothetical protein TBFG_10899	981077	981361	+	94	148822090	5221572	-	TBFG_10899	-
hypothetical protein TBFG_10900	981358	982119	-	253	148822091	5221573	-	TBFG_10900	-
phosphoserine aminotransferase	982276	983406	-	376	148822092	5221574	-	TBFG_10901	COG1932HE
hypothetical protein TBFG_10902	983614	984636	+	340	148822093	5221575	-	TBFG_10902	-
NADPH:adrenodoxin oxidoreductase fprB	984655	986382	+	575	148822094	5221576	-	TBFG_10903	COG0493ER, COG1146C
hypothetical protein TBFG_10904	986365	986877	-	170	148822095	5221577	-	TBFG_10904	COG2764S
hypothetical protein TBFG_10905	987121	987387	+	88	148822096	5221578	-	TBFG_10905	-
hypothetical protein TBFG_10906	987526	987675	+	49	148822097	5221579	-	TBFG_10906	-
hypothetical protein TBFG_10907	988055	989557	+	500	148822098	5221580	-	TBFG_10907	-
citrate synthase 2	989592	990713	-	373	148822099	5221581	-	TBFG_10908	COG0372C
hypothetical transcriptional regulatory protein, luxR-family	990800	993448	-	882	148822100	5221582	-	TBFG_10909	COG2771K, COG3903R
hypothetical transcriptional regulatory protein	993450	994307	-	285	148822101	5221583	-	TBFG_10910	COG2114T
hypothetical monooxygenase	994663	996192	+	509	148822102	5221584	-	TBFG_10911	COG2072P
hypothetical protein TBFG_10912	996170	997147	-	325	148822103	5221585	-	TBFG_10912	COG3315Q
hypothetical transcriptional regulatory protein, luxR-family	997376	998557	+	393	148822104	5221586	-	TBFG_10913	COG3903R
hypothetical protein TBFG_10914	998634	1000151	+	505	148822105	5221587	-	TBFG_10914	COG1020Q
type II citrate synthase	1000324	1001619	+	431	148822106	5221588	gltA	TBFG_10915	COG0372C
hypothetical oxidoreductase	1001660	1003267	-	535	148822107	5221589	-	TBFG_10916	COG1233Q
hypothetical protein TBFG_10917	1003293	1003556	-	87	148822108	5221590	-	TBFG_10917	-
outer membrane protein A ompA	1003664	1004644	+	326	148822109	5221591	-	TBFG_10918	COG2885M
hypothetical exported or membrane protein	1004809	1005336	+	175	148822110	5221592	-	TBFG_10919	-
two component system sensor histidine kinase prrB	1005353	1006693	-	446	148822111	5221593	-	TBFG_10920	COG0642T
two component system response transcriptional regulatory protein prrA	1006704	1007414	-	236	148822112	5221594	-	TBFG_10921	COG0745TK
acetyl-coA carboxylase carboxyl transferase beta subunit accD3	1007545	1009032	-	495	148822113	5221595	-	TBFG_10922	COG0777I, COG0825I
enoyl-CoA hydratase	1009059	1009790	+	243	148822114	5221596	-	TBFG_10923	COG1024I
hypothetical protein TBFG_10924	1009796	1010914	+	372	148822115	5221597	-	TBFG_10924	COG2220R
hypothetical protein TBFG_10925	1010899	1012587	+	562	148822116	5221598	-	TBFG_10925	COG1680V
metal cation transporter P-type ATPase ctpE	1012584	1014977	+	797	148822117	5221599	-	TBFG_10926	COG0474P
hypothetical protein TBFG_10927	1015534	1015713	+	59	148822118	5221600	-	TBFG_10927	-
hypothetical protein TBFG_10928	1015719	1016153	+	144	148822119	5221601	-	TBFG_10928	-
hypothetical protein TBFG_10929	1016251	1017024	+	257	148822120	5221602	-	TBFG_10929	COG3324R
conserved transmembrane protein	1017089	1017538	+	149	148822121	5221603	-	TBFG_10930	-
hypothetical dioxygenase	1018070	1019578	-	502	148822122	5221604	-	TBFG_10931	COG3670Q
acetyl-CoA acetyltransferase	1019580	1020818	-	412	148822123	5221605	-	TBFG_10932	COG0183I
PPE family protein	1020911	1022182	-	423	148822124	5221606	PPE	TBFG_10933	-
PE family protein	1022197	1022496	-	99	148822125	5221607	-	TBFG_10934	-
glycine betaine transport integral membrane protein betP	1022940	1024721	+	593	148822126	5221608	-	TBFG_10935	COG1292M
hypothetical protein TBFG_10936	1025064	1025540	+	158	148822127	5221609	-	TBFG_10936	COG4453S
hypothetical protein TBFG_10937	1025537	1026037	+	166	148822128	5221610	-	TBFG_10937	COG0454KR
transposase	1026350	1027669	-	439	148822129	5221612	-	TBFG_10938	COG3328L
hypothetical resolvase	1027957	1028538	+	193	148822130	5221613	-	TBFG_10939	COG2452L
transposase	1028538	1030190	+	550	148822131	5221614	-	TBFG_10940	COG0675L
hypothetical protein TBFG_10941	1030366	1031430	-	354	148822132	5221615	-	TBFG_10941	COG2105S, COG4195R
manganese transport protein MntH	1031431	1032720	-	429	148822133	5221616	-	TBFG_10942	COG1914P
hypothetical protein TBFG_10943	1032749	1033486	-	245	148822134	5221617	-	TBFG_10943	COG0655R
hypothetical protein TBFG_10944	1033563	1034639	-	358	148822135	5221618	-	TBFG_10944	COG3804S
short chain dehydrogenase	1034693	1035484	-	263	148822136	5221619	-	TBFG_10945	COG1028IQR
periplasmic phosphate-binding lipoprotein pstS3	1035756	1036868	+	370	148822137	5221620	-	TBFG_10946	COG0226P
phosphate-transport system integral membrane ABC transporter pstC2	1036881	1037855	+	324	148822138	5221621	-	TBFG_10947	COG0573P
phosphate-transport system integral membrane ABC transporter pstA1	1037852	1038766	+	304	148822139	5221622	-	TBFG_10948	COG0581P
transmembrane serine/threonine-protein kinase D pknD	1038773	1040767	-	664	148822140	5221623	-	TBFG_10949	COG0515RTKL, COG3391S
periplasmic phosphate-binding lipoprotein pstS2	1040789	1041901	-	370	148822141	5221624	-	TBFG_10950	COG0226P
phosphate-transport system ATP-binding protein ABC transporter pstB	1042117	1042947	+	276	148822142	5221625	-	TBFG_10951	COG1117P
periplasmic phosphate-binding lipoprotein pstS1	1042968	1044092	+	374	148822143	5221626	-	TBFG_10952	COG0226P
phosphate-transport system integral membrane ABC transporter pstC1	1044152	1045168	+	338	148822144	5221627	-	TBFG_10953	COG0573P
phosphate-transport system integral membrane ABC transporter pstA2	1045170	1046075	+	301	148822145	5221628	-	TBFG_10954	COG0581P
hypothetical protein TBFG_10955	1046052	1046873	-	273	148822146	5221629	-	TBFG_10955	COG1273S
ATP-dependent DNA ligase	1046989	1049268	+	759	148822147	5221630	-	TBFG_10956	COG1793L, COG3285L
hypothetical bifunctional enzyme: 2-hydroxyhepta-2,4-diene-1,7-dioate isomerase + cyclase/dehydrase	1049265	1051199	+	644	148822148	5221631	-	TBFG_10957	COG0179Q, COG0491R
hypothetical oxidoreductase	1051446	1052312	-	288	148822149	5221632	-	TBFG_10958	COG2141C
hypothetical protein TBFG_10959	1052397	1053170	-	257	148822150	5221633	-	TBFG_10959	-
hypothetical monooxygenase	1053549	1054589	-	346	148822151	5221634	-	TBFG_10960	COG2072P
hypothetical formamidopyrimidine-DNA glycosylase	1054594	1055094	+	166	148822152	5221635	-	TBFG_10961	COG0266L
short chain dehydrogenase	1055100	1055861	+	253	148822153	5221636	-	TBFG_10962	COG1028IQR
glucose-6-phosphate isomerase	1055877	1057538	-	553	148822154	5221637	pgi	TBFG_10963	COG0166G
hypothetical protein TBFG_10964	1057639	1057923	-	94	148822155	5221638	-	TBFG_10964	-
hypothetical mycolyl transferase	1058153	1058383	-	76	148822156	5221639	-	TBFG_10965	-
hypothetical protein TBFG_10966	1058499	1058816	-	105	148822157	5221640	-	TBFG_10966	COG1605E
ATP-dependent DNA helicase II uvrD1	1059113	1061428	+	771	148822158	5221641	-	TBFG_10967	COG0210L
hypothetical protein TBFG_10968	1061509	1062507	-	332	148822159	5221642	-	TBFG_10968	COG0739M
succinyl-CoA synthetase subunit beta	1062814	1063977	+	387	148822160	5221643	sucC	TBFG_10969	COG0045C
succinyl-CoA synthetase subunit alpha	1063990	1064901	+	303	148822161	5221644	-	TBFG_10970	COG0074C
hypothetical oxidoreductase	1064964	1065836	-	290	148822162	5221645	-	TBFG_10971	COG2141C
conserved transmembrane protein	1065977	1066888	+	303	148822163	5221646	-	TBFG_10972	-
conserved integral membrane protein	1066928	1068295	+	455	148822164	5221647	-	TBFG_10973	-
phosphoribosylglycinamide formyltransferase	1068411	1069058	+	215	148822165	5221648	purN	TBFG_10974	COG0299F
bifunctional phosphoribosylaminoimidazolecarboxamide formyltransferase/IMP cyclohydrolase	1069055	1070626	+	523	148822166	5221649	purH	TBFG_10975	COG0138F
hypothetical magnesium chelatase	1070733	1072112	+	459	148822167	5221650	-	TBFG_10976	COG1239H
hypothetical protein TBFG_10977	1072105	1074123	+	672	148822168	5221651	-	TBFG_10977	COG4867R
hypothetical protein TBFG_10978	1074395	1074778	+	127	148822169	5221652	-	TBFG_10978	COG4113R
hypothetical integral membrane protein	1074924	1075271	+	115	148822170	5221653	-	TBFG_10979	-
lipoprotein lprP	1075290	1075964	-	224	148822171	5221654	-	TBFG_10980	COG1902C, COG4608E
hypothetical protein TBFG_10981	1076147	1077109	-	320	148822172	5221655	-	TBFG_10981	-
hypothetical protein TBFG_10982	1077046	1077528	-	160	148822173	5221656	-	TBFG_10982	-
hypothetical protein TBFG_10983	1077628	1078047	-	139	148822174	5221657	-	TBFG_10983	-
hypothetical protein TBFG_10984	1078083	1078775	-	230	148822175	5221658	-	TBFG_10984	-
hypothetical protein TBFG_10985	1078825	1079184	+	119	148822176	5221659	-	TBFG_10985	COG1937S
hypothetical protein TBFG_10986	1079241	1079537	+	98	148822177	5221660	-	TBFG_10986	-
metal cation transporter P-type ATPase ctpV	1079527	1081905	+	792	148822178	5221661	-	TBFG_10987	COG2217P
conserved integral membrane protein	1081902	1082534	+	210	148822179	5221662	-	TBFG_10988	-
enoyl-CoA hydratase	1082625	1083434	-	269	148822180	5221663	-	TBFG_10989	COG1024I
acyl-CoA dehydrogenase fadE12	1083434	1084600	-	388	148822181	5221664	-	TBFG_10990	COG1960I
acetyl-/propionyl-coenzyme A carboxylase alpha subunit accA2 : biotin carboxylase + biotin carboxyl carrier protein	1084597	1086600	-	667	148822182	5221665	-	TBFG_10991	COG0439I, COG0511I, COG4770I
acetyl-/propionyl-CoA carboxylase beta subunit accD2	1086606	1088195	-	529	148822183	5221666	-	TBFG_10992	COG4799I
acyl-CoA dehydrogenase fadE13	1088198	1089346	-	382	148822184	5221667	-	TBFG_10993	COG1960I
hypothetical protein TBFG_10994	1089343	1091025	-	560	148822185	5221668	-	TBFG_10994	-
PE-PGRS family protein	1091223	1093994	+	923	148822186	5221669	PGRS	TBFG_10995	-
PE-PGRS family protein	1094211	1095152	-	313	148822187	5221670	-	TBFG_10996	COG3391S
50S ribosomal protein L32	1095331	1095855	+	174	148822188	5221671	rpmF	TBFG_10997	-
PE-PGRS family protein	1095874	1097247	-	457	148822189	5221672	PGRS	TBFG_10998	COG3391S
mycobacterial persistence regulator mprA (two component response transcriptional regulatory protein)	1097612	1098304	+	230	148822190	5221673	-	TBFG_10999	COG0745TK
two component system sensor kinase mprB	1098304	1099818	+	504	148822191	5221674	-	TBFG_11000	COG0642T
serine protease pepD	1099862	1101256	+	464	148822192	5221675	-	TBFG_11001	COG0265O
pterin-4-alpha-carbinolamine dehydratase moaB2	1101256	1101801	+	181	148822193	5221676	-	TBFG_11002	COG0521H
large-conductance mechanosensitive channel	1101821	1102276	-	151	148822194	5221677	mscL	TBFG_11003	COG1970M
hypothetical adhesion component transport ATP-binding protein ABC transporter	1102632	1103345	+	237	148822195	5221678	-	TBFG_11004	COG1136V
hypothetical adhesion component transport transmembrane protein ABC transporter	1103338	1105905	+	855	148822196	5221679	-	TBFG_11005	COG0577V
hypothetical protein TBFG_11006	1105912	1107072	+	386	148822197	5221680	-	TBFG_11006	COG5621R
polyprenyl-diphosphate synthase grcC2	1107201	1108178	-	325	148822198	5221681	-	TBFG_11007	COG0142H
hypothetical protein TBFG_11008	1108239	1108895	-	218	148822199	5221682	-	TBFG_11008	COG1261NO
conserved serine rich protein	1108968	1109300	-	110	148822200	5221683	-	TBFG_11009	COG2331S
hypothetical protein TBFG_11010	1109374	1109967	-	197	148822201	5221684	-	TBFG_11010	COG0212H
UTP-glucose-1-phosphate uridylyltransferase galU	1110068	1110988	+	306	148822202	5221685	-	TBFG_11011	COG1210M
molybdopterin biosynthesis protein moeA1	1111065	1112345	+	426	148822203	5221686	-	TBFG_11012	COG0303H
ribosomal protein alanine acetyltransferase rimJ	1112366	1113019	+	217	148822204	5221687	-	TBFG_11013	COG1670J
conserved transmembrane protein	1113081	1114256	+	391	148822205	5221688	-	TBFG_11014	-
hypothetical protein TBFG_11015	1114657	1114908	+	83	148822206	5221690	-	TBFG_11015	-
hypothetical protein TBFG_11016	1115089	1115520	+	143	148822207	5221691	-	TBFG_11016	-
hypothetical protein TBFG_11017	1115544	1116545	+	333	148822208	5221692	-	TBFG_11017	COG0454KR, COG0664T
hypothetical protein TBFG_11018	1116563	1117321	+	252	148822209	5221693	-	TBFG_11018	-
hypothetical protein TBFG_11019	1117327	1117944	-	205	148822210	5221694	-	TBFG_11019	COG3145L
arginine deiminase	1117981	1119189	+	402	148822211	5221695	-	TBFG_11020	COG2235E
hypothetical protein TBFG_11021	1119224	1120792	-	522	148822212	5221696	-	TBFG_11021	COG1928O
hypothetical protein TBFG_11022	1120818	1121675	+	285	148822213	5221697	-	TBFG_11022	COG0313R
hypothetical membrane protein	1121685	1122983	-	432	148822214	5221698	-	TBFG_11023	-
para-aminobenzoate synthase component I	1123018	1124394	-	458	148822215	5221699	-	TBFG_11024	COG0147EH
hypothetical protein TBFG_11025	1124510	1126213	+	567	148822216	5221700	-	TBFG_11025	-
methionyl-tRNA synthetase	1126240	1127799	-	519	148822217	5221701	-	TBFG_11026	COG0143J
deoxyribonuclease tatD (yjjV protein)	1127885	1128679	+	264	148822218	5221702	-	TBFG_11027	COG0084L
resuscitation-promoting factor rpfB	1128887	1129975	+	362	148822219	5221703	-	TBFG_11028	COG3583S
dimethyladenosine transferase	1129948	1130901	+	317	148822220	5221704	ksgA	TBFG_11029	COG0030J
4-diphosphocytidyl-2-C-methyl-D-erythritol kinase	1130987	1131907	+	306	148822221	5221705	-	TBFG_11030	COG1947I
acyl-CoA synthetase	1132421	1134055	+	544	148822222	5221706	-	TBFG_11031	COG0318IQ
peptidyl-tRNA hydrolase	1134129	1134704	-	191	148822223	5221707	-	TBFG_11032	COG0193J
50S ribosomal protein L25/general stress protein Ctc	1134717	1135364	-	215	148822224	5221708	-	TBFG_11033	COG1825J
lipoprotein lpqT	1135581	1136261	-	226	148822225	5221709	-	TBFG_11034	-
ribose-phosphate pyrophosphokinase	1136297	1137277	-	326	148822226	5221710	-	TBFG_11035	COG0462FE
UDP-N-acetylglucosamine pyrophosphorylase glmU	1137369	1138856	-	495	148822227	5221711	-	TBFG_11036	COG1207M
hypothetical transcriptional regulatory protein, tetR-family	1139111	1139704	+	197	148822228	5221713	-	TBFG_11037	COG1309K
transcription-repair coupling factor mfd	1139763	1143467	+	1234	148822229	5221714	-	TBFG_11038	COG1197LK
nucleoside triphosphate pyrophosphohydrolase	1143467	1144444	+	325	148822230	5221715	-	TBFG_11039	COG1694R
lipoprotein lpqU	1144532	1145263	+	243	148822231	5221716	-	TBFG_11040	COG2951M
phosphopyruvate hydratase	1145360	1146649	+	429	148822232	5221717	eno	TBFG_11041	COG0148G
hypothetical protein TBFG_11042	1146654	1147340	+	228	148822233	5221718	-	TBFG_11042	COG2919D
hypothetical protein TBFG_11043	1147333	1147824	+	163	148822234	5221719	-	TBFG_11043	COG1507S
hypothetical protein TBFG_11044	1147815	1148774	+	319	148822235	5221720	-	TBFG_11044	COG0248FP
transcriptional regulatory protein kdpE	1149223	1149903	-	226	148822236	5221721	-	TBFG_11045	COG0745TK
two component system sensor histidine kinase kdpD	1149900	1152482	-	860	148822237	5221722	-	TBFG_11046	COG2205T
potassium-transporting ATPase subunit A	1152808	1154523	+	571	148822238	5221723	-	TBFG_11047	COG2060P
potassium-transporting ATPase subunit B	1154520	1156649	+	709	148822239	5221724	-	TBFG_11048	COG2216P
potassium-transporting ATPase C subunit kdpC	1156649	1157218	+	189	148822240	5221725	-	TBFG_11049	COG2156P
two component system sensor histidine kinase trcS	1157222	1158751	-	509	148822241	5221726	-	TBFG_11050	COG0642T
two component system transcriptional regulator trcR	1158759	1159532	-	257	148822242	5221727	-	TBFG_11051	COG0745TK
transposase	1159714	1160205	-	163	148822243	5221728	-	TBFG_11052	COG3039L
transposase	1160171	1160857	-	228	148822244	5221729	-	TBFG_11053	-
transposase	1160891	1161214	-	107	148822245	5221730	-	TBFG_11054	-
Esat-6 like protein esxI (Esat-6 like protein 1)	1161340	1161624	-	94	148822246	5221731	-	TBFG_11055	-
Esat-6 like protein esxJ (Esat-6 like protein 2)	1161651	1161947	-	98	148822247	5221732	-	TBFG_11056	-
PPE family protein	1162093	1163268	-	391	148822248	5221733	PPE	TBFG_11057	-
PE family protein	1163345	1164172	-	275	148822249	5221734	-	TBFG_11058	-
transposase	1165368	1165805	-	145	148822250	5221735	-	TBFG_11059	COG3293L
transposase	1165888	1166295	-	135	148822251	5221736	-	TBFG_11060	COG3293L
hypothetical protein TBFG_11061	1166578	1167603	-	341	148822252	5221737	-	TBFG_11061	COG0265O
hypothetical protein TBFG_11062	1167850	1168473	+	207	148822253	5221738	-	TBFG_11062	-
hypothetical protein TBFG_11063	1168470	1169351	+	293	148822254	5221739	-	TBFG_11063	-
hypothetical protein TBFG_11064	1169433	1170221	-	262	148822256	5221740	-	TBFG_11064	-
transposase	1170221	1171468	+	415	148822255	5221742	-	TBFG_11065	COG3328L
hypothetical protein TBFG_11066	1171836	1172951	-	371	148822257	5221741	-	TBFG_11066	-
hypothetical transcriptional repressor protein	1173184	1173630	+	148	148822258	5221743	-	TBFG_11067	COG1846K
hypothetical oxidoreductase	1173679	1174584	+	301	148822259	5221744	-	TBFG_11068	COG1028IQR
hypothetical protein TBFG_11069	1174743	1175498	-	251	148822260	5221745	-	TBFG_11069	-
hypothetical protein TBFG_11070	1175793	1176419	-	208	148822261	5221746	-	TBFG_11070	-
hypothetical protein TBFG_11071	1176521	1176910	+	129	148822262	5221747	-	TBFG_11071	-
hypothetical protein TBFG_11072	1176809	1177084	-	91	148822263	5221748	-	TBFG_11072	-
hypothetical integrase	1177684	1178040	+	118	148822264	5221749	-	TBFG_11073	COG0373H
hypothetical protein TBFG_11074	1178426	1179190	+	254	148822265	5221751	-	TBFG_11074	COG2343S
hypothetical protein TBFG_11075	1180143	1181375	+	410	148822266	5221752	-	TBFG_11075	COG3391S
acyl-CoA synthetase	1181482	1183113	+	543	148822267	5221753	-	TBFG_11076	COG0318IQ
hypothetical protein TBFG_11077	1183189	1184253	+	354	148822268	5221754	-	TBFG_11077	COG0289E, COG3804S
hypothetical protein TBFG_11078	1184306	1184779	+	157	148822269	5221755	-	TBFG_11078	-
hypothetical protein TBFG_11079	1184813	1185676	+	287	148822270	5221756	-	TBFG_11079	COG0121R
hypothetical protein TBFG_11080	1185654	1186538	+	294	148822271	5221757	-	TBFG_11080	COG1752R
hypothetical protein TBFG_11081	1186539	1187621	-	360	148822272	5221758	-	TBFG_11081	COG1752R
lipoprotein lpqV	1187702	1188121	-	139	148822273	5221759	-	TBFG_11082	-
hypothetical protein TBFG_11083	1188233	1188799	+	188	148822274	5221760	-	TBFG_11083	-
hypothetical protein TBFG_11084	1188796	1189191	+	131	148822275	5221761	-	TBFG_11084	COG0607P
PE-PGRS family protein	1189219	1191222	-	667	148822276	5221762	PGRS	TBFG_11085	-
PE-PGRS family protein	1191555	1192946	-	463	148822277	5221763	-	TBFG_11086	-
hypothetical protein TBFG_11087	1193308	1195071	-	587	148822278	5221764	-	TBFG_11087	COG4425S
enoyl-CoA hydratase	1195068	1195841	-	257	148822279	5221765	-	TBFG_11088	COG1024I
enoyl-CoA hydratase	1195853	1196890	-	345	148822280	5221766	-	TBFG_11089	COG1024I
conserved transmembrane protein	1197077	1197913	+	278	148822281	5221767	-	TBFG_11090	COG4760S
hypothetical protein TBFG_11091	1198029	1198879	+	283	148822282	5221768	-	TBFG_11091	-
acetyl-CoA acetyltransferase	1198953	1200170	-	405	148822283	5221769	-	TBFG_11092	COG0183I
conserved exported protein	1200223	1201167	-	314	148822284	5221770	-	TBFG_11093	COG2755E
lipase lipU	1201381	1202457	+	358	148822285	5221771	-	TBFG_11094	COG0657I
cystathionine beta-synthase cbs	1202514	1203908	+	464	148822286	5221772	-	TBFG_11095	COG0031E, COG0517R
proline rich antigen pra	1204110	1204832	+	240	148822287	5221773	-	TBFG_11096	COG1714S
cystathionine gamma-synthase	1204864	1206030	+	388	148822288	5221774	-	TBFG_11097	COG0626E
transcription elongation factor GreA	1206101	1206595	-	164	148822289	5221775	greA	TBFG_11098	COG0782K
hypothetical protein TBFG_11099	1206781	1207215	-	144	148822290	5221776	-	TBFG_11099	-
mycothiol conjugate amidase mca	1207317	1208183	+	288	148822291	5221777	-	TBFG_11100	COG2120S
hypothetical protein TBFG_11101	1208180	1208446	+	88	148822292	5221778	-	TBFG_11101	-
hypothetical protein TBFG_11102	1208433	1210454	+	673	148822293	5221779	-	TBFG_11102	COG1331O
hypothetical hemolysin-like protein	1210553	1211281	-	242	148822294	5221780	-	TBFG_11103	COG1272R
short-chain (C15) Z-isoprenyl diphosphate synthase	1211392	1212180	+	262	148822295	5221781	-	TBFG_11104	COG0020I
PE-PGRS family protein	1212318	1214657	+	779	148822296	5221782	PGRS	TBFG_11105	-
hypothetical protein TBFG_11106	1214834	1215154	+	106	148822297	5221783	-	TBFG_11106	COG0020I
PE family protein	1215307	1215741	+	144	148822298	5221784	-	TBFG_11107	-
PE family protein	1215620	1215925	+	101	148822299	5221785	-	TBFG_11108	-
hypothetical protein TBFG_11109	1216019	1216201	+	60	148822300	5221786	-	TBFG_11109	-
cellulase celA2a	1216311	1216415	+	34	148822301	5221787	-	TBFG_11110	-
cellulase celA2b	1216393	1216848	+	151	148822302	5221788	-	TBFG_11111	-
PE-PGRS family protein	1217263	1219824	+	853	148822303	5221789	PGRS	TBFG_11112	-
pantothenate kinase	1220042	1220980	-	312	148822304	5221790	-	TBFG_11113	COG1072H
serine hydroxymethyltransferase	1221368	1222648	+	426	148822305	5221791	glyA	TBFG_11114	COG0112E
acyl-	1222753	1223580	+	275	148822306	5221792	-	TBFG_11115	-
phoH-like protein phoH2 (phosphate starvation-inducible protein psiH)	1223791	1225092	+	433	148822307	5221793	-	TBFG_11116	COG1875T
hypothetical glycosyl hydrolase	1225179	1226054	+	291	148822308	5221794	-	TBFG_11117	COG0726G
hypothetical glycine and proline rich membrane protein	1226057	1226938	-	293	148822309	5221795	-	TBFG_11118	-
fumarate hydratase	1226935	1228359	-	474	148822310	5221796	fumC	TBFG_11119	COG0114C
fructose 1,6-bisphosphatase II	1228390	1229442	-	350	148822311	5221797	glpX	TBFG_11120	COG1494G
hypothetical protein TBFG_11121	1229507	1230178	+	223	148822312	5221798	-	TBFG_11121	-
hypothetical protein TBFG_11122	1230185	1231342	-	385	148822313	5221799	-	TBFG_11122	COG0628R
hypothetical protein TBFG_11123	1231454	1231765	-	103	148822314	5221800	-	TBFG_11123	COG2337T
hypothetical protein TBFG_11124	1231765	1232085	-	106	148822315	5221801	-	TBFG_11124	-
hypothetical para-nitrobenzyl esterase	1232095	1232784	+	229	148822316	5221802	-	TBFG_11125	COG2272I
Carboxylesterase, type B	1232858	1233256	+	132	148822317	5221803	-	TBFG_11126	COG1960I, COG2272I
hypothetical para-nitrobenzyl esterase	1233105	1233620	+	171	148822318	5221804	-	TBFG_11127	COG2272I
hypothetical cholesterol dehydrogenase	1233638	1234750	-	370	148822319	5221805	-	TBFG_11128	COG0451MG
exodeoxyribonuclease VII small subunit	1234760	1235017	-	85	148822320	5221806	-	TBFG_11129	COG1722L
exodeoxyribonuclease VII large subunit	1235007	1236254	-	415	148822321	5221807	xseA	TBFG_11130	COG1570L
hypothetical protein TBFG_11131	1236251	1236889	-	212	148822322	5221808	-	TBFG_11131	-
4-hydroxy-3-methylbut-2-enyl diphosphate reductase	1236979	1237986	+	335	148822323	5221809	ispH	TBFG_11132	COG0761IM
hypothetical protein TBFG_11133	1238003	1238986	-	327	148822324	5221810	-	TBFG_11133	-
translation-associated GTPase	1239049	1240122	+	357	148822325	5221811	-	TBFG_11134	COG0012J
hypothetical protein TBFG_11135	1240210	1240407	+	65	148822326	5221812	-	TBFG_11135	-
hypothetical protein TBFG_11136	1240404	1240778	+	124	148822327	5221813	-	TBFG_11136	COG1487R
hypothetical protein TBFG_11137	1240981	1241679	+	232	148822328	5221814	-	TBFG_11137	COG0791M
hypothetical protein TBFG_11138	1241797	1241982	+	61	148822329	5221815	-	TBFG_11138	-
hypothetical protein TBFG_11139	1241909	1242184	-	91	148822330	5221816	-	TBFG_11139	-
hypothetical protein TBFG_11140	1242427	1242750	+	107	148822331	5221817	-	TBFG_11140	COG1359S
hypothetical protein TBFG_11141	1242765	1243625	-	286	148822332	5221818	-	TBFG_11141	-
hypothetical protein TBFG_11142	1243658	1243807	-	49	148822333	5221819	-	TBFG_11142	-
hypothetical protein TBFG_11143	1243804	1244298	-	164	148822334	5221820	-	TBFG_11143	COG2114T
glucose-6-phosphate 1-dehydrogenase	1244501	1245901	+	466	148822335	5221821	-	TBFG_11144	COG0364G
6-phosphogluconate dehydrogenase-like protein	1245923	1246945	+	340	148822336	5221822	-	TBFG_11145	COG1023G
peroxidase bpoB (non-haem peroxidase)	1246938	1247846	-	302	148822337	5221823	-	TBFG_11146	COG0596R
epoxide hydrolase ephC	1247921	1248871	+	316	148822338	5221824	-	TBFG_11147	COG0596R
hypothetical protein TBFG_11148	1248876	1250120	+	414	148822339	5221825	-	TBFG_11148	COG0624E
hypothetical protein TBFG_11149	1250124	1250729	-	201	148822340	5221826	-	TBFG_11149	-
pyruvate phosphate dikinase	1250726	1252198	-	490	148822341	5221827	-	TBFG_11150	COG0574G
hypothetical protein TBFG_11151	1252411	1253766	-	451	148822342	5221828	-	TBFG_11151	-
hypothetical transcriptional regulatory protein	1253868	1255328	-	486	148822343	5221829	-	TBFG_11152	COG1396K, COG3800R
hypothetical protein TBFG_11153	1255349	1256929	+	526	148822344	5221830	-	TBFG_11153	COG2079R
methylcitrate synthase	1256926	1258107	+	393	148822345	5221831	-	TBFG_11154	COG0372C
hypothetical protein TBFG_11155	1258119	1259849	+	576	148822346	5221832	-	TBFG_11155	-
5-methyltetrahydropteroyltriglutamate--homocysteine methyltransferase	1259861	1262245	-	794	148822347	5221833	-	TBFG_11156	COG0620E
PPE family protein	1263066	1264976	-	636	148822348	5221834	PPE	TBFG_11157	-
hypothetical acetyl-CoA acetyltransferase (acetoacetyl-CoA thiolase)	1265108	1265350	+	80	148822349	5221835	-	TBFG_11158	COG0183I
hypothetical enoyl-CoA hydratase	1265400	1265741	+	113	148822350	5221836	-	TBFG_11159	COG1024I
hypothetical protein TBFG_11160	1265828	1266232	+	134	148822351	5221837	-	TBFG_11160	-
hypothetical oxidoreductase	1266266	1267282	-	338	148822352	5221838	-	TBFG_11161	COG0644C
hypothetical protein TBFG_11162	1267279	1267779	-	166	148822353	5221839	-	TBFG_11162	COG1755S
hypothetical integral membrane protein	1268083	1268931	+	282	148822354	5221840	-	TBFG_11163	COG1266R
enoyl-CoA hydratase	1268939	1269745	-	268	148822355	5221841	-	TBFG_11164	COG1024I
enoyl-CoA hydratase	1269888	1270694	-	268	148822357	5221842	-	TBFG_11165	COG1024I
alpha-methylacyl-CoA racemase mcr	1270693	1271880	+	395	148822356	5221844	-	TBFG_11166	COG1804C
hypothetical short-chain type dehydrogenase/reductase	1271892	1272644	+	250	148822358	5221843	-	TBFG_11167	COG1028IQR
hypothetical protein TBFG_11168	1272772	1272927	-	51	148822359	5221845	-	TBFG_11168	-
transmembrane transport protein mmpL13a	1272985	1274070	+	361	148822360	5221846	-	TBFG_11169	COG2409R
transmembrane transport protein mmpL13b	1274001	1275503	+	500	148822361	5221847	-	TBFG_11170	COG2409R
hypothetical protein TBFG_11171	1275636	1276286	+	216	148822362	5221848	-	TBFG_11171	COG0500QR
hypothetical protein TBFG_11172	1276378	1276710	+	110	148822363	5221849	-	TBFG_11172	-
hypothetical protein TBFG_11173	1277036	1278535	-	499	148822364	5221850	-	TBFG_11173	-
transposase	1278694	1279557	+	287	148822365	5221851	-	TBFG_11174	COG3293L
NAD-dependent deacetylase	1279641	1280354	-	237	148822366	5221852	-	TBFG_11175	COG0846K
hypothetical transcriptional regulatory protein	1280392	1280757	+	121	148822367	5221853	-	TBFG_11176	COG1725K
O-methyltransferase omt	1280735	1281583	-	282	148822368	5221854	-	TBFG_11177	COG3315Q
hypothetical protein TBFG_11178	1281580	1282221	-	213	148822370	5221855	-	TBFG_11178	COG3797S
hypothetical protein TBFG_11179	1282166	1282609	+	147	148822369	5221857	-	TBFG_11179	-
hypothetical protein TBFG_11180	1283043	1283630	+	195	148822371	5221856	-	TBFG_11180	COG0177L
conserved alanine and proline rich protein	1283793	1284908	-	371	148822372	5221858	-	TBFG_11181	-
conserved alanine and proline rich protein	1284916	1285599	-	227	148822373	5221859	-	TBFG_11182	-
mannosyltransferase	1285729	1287024	+	431	148822374	5221860	pimE	TBFG_11183	-
pterin-4-alpha-carbinolamine dehydratase	1287021	1287305	-	94	148822375	5221861	phhB	TBFG_11184	COG2154H
mutator protein mutT	1287332	1287757	+	141	148822376	5221862	-	TBFG_11185	COG0494LR
respiratory nitrate reductase alpha subunit narG	1288065	1291763	+	1232	148822377	5221863	-	TBFG_11186	COG5013C
respiratory nitrate reductase beta subunit narH	1291802	1293478	+	558	148822378	5221864	-	TBFG_11187	COG1140C
respiratory nitrate reductase delta subunit narJ	1293535	1294140	+	201	148822379	5221865	-	TBFG_11188	COG2180C
respiratory nitrate reductase gamma subunit narI	1294143	1294883	+	246	148822380	5221866	-	TBFG_11189	COG2181C
GTP-binding translation elongation factor typA	1294905	1296791	+	628	148822381	5221867	-	TBFG_11190	COG1217T
lipoprotein lpqW	1296889	1298796	+	635	148822382	5221868	-	TBFG_11191	COG0747E
hypothetical transcriptional regulatory protein	1298824	1299429	-	201	148822383	5221869	-	TBFG_11192	COG1309K
PPE family protein	1299501	1300541	-	346	148822384	5221870	PPE	TBFG_11193	-
PE family protein	1300559	1300879	-	106	148822385	5221871	-	TBFG_11194	-
N-acetyl-1-D-myo-inosityl-2-amino-2-deoxy-alpha-D-glucopyranoside deacetylase mshB	1301041	1301952	+	303	148822386	5221872	-	TBFG_11195	COG2120S
hypothetical protein TBFG_11196	1302044	1302484	+	146	148822387	5221873	-	TBFG_11196	-
PE family protein	1302492	1303418	-	308	148822388	5221874	-	TBFG_11197	-
FO synthase	1303668	1306238	+	856	148822389	5221875	fbiC	TBFG_11198	COG1060HR
low molecular weight T-cell antigen TB8.4	1306406	1306738	-	110	148822390	5221876	-	TBFG_11199	-
NADPH dependent 2,4-dienoyl-CoA reductase fadH	1306939	1308963	-	674	148822391	5221877	-	TBFG_11200	COG0446R, COG1902C
hypothetical protein TBFG_11201	1308960	1309529	-	189	148822392	5221878	-	TBFG_11201	COG1695K
ferredoxin fdxC	1309688	1310068	+	126	148822393	5221879	-	TBFG_11202	COG1146C
N-succinyldiaminopimelate aminotransferase	1310101	1311189	+	362	148822394	5221880	-	TBFG_11203	COG0436E
hypothetical protein TBFG_11204	1311217	1314036	-	939	148822395	5221881	-	TBFG_11204	COG1061KL
polyketide beta-ketoacyl synthase pks4	1314415	1320720	+	2101	148822396	5221882	-	TBFG_11205	COG3321Q
polyketide synthase associated protein papA3	1320773	1322191	+	472	148822397	5221883	-	TBFG_11206	COG1020Q
transmembrane transport protein mmpL10	1322258	1325266	+	1002	148822398	5221884	-	TBFG_11207	COG2409R
hypothetical protein TBFG_11208	1325270	1326349	-	359	148822399	5221885	-	TBFG_11208	COG3008R
acyl-CoA synthetase	1326514	1328250	-	578	148822400	5221886	-	TBFG_11209	COG0318IQ
hypothetical protein TBFG_11210	1328427	1330043	-	538	148822401	5221887	-	TBFG_11210	COG2508TQ
pyrroline-5-carboxylate dehydrogenase rocA	1330128	1331759	+	543	148822402	5221888	-	TBFG_11211	COG1012C
hypothetical proline dehydrogenase	1331759	1332748	+	329	148822403	5221889	-	TBFG_11212	COG0506E
RNA polymerase sigma factor SigI	1332830	1333702	+	290	148822404	5221890	sigI	TBFG_11213	COG1595K
hypothetical protein TBFG_11214	1333718	1334596	+	292	148822405	5221891	-	TBFG_11214	COG0596R
hypothetical protein TBFG_11215	1334669	1335583	+	304	148822406	5221892	-	TBFG_11215	COG0596R
hypothetical protein TBFG_11216	1335665	1336492	+	275	148822407	5221893	-	TBFG_11216	COG0596R
acyl-CoA synthetase	1336532	1337953	+	473	148822408	5221894	-	TBFG_11217	COG0318IQ
hypothetical protein TBFG_11218	1337986	1339251	-	421	148822409	5221895	-	TBFG_11218	COG2508TQ
PE family protein	1339711	1340040	+	109	148822410	5221896	-	TBFG_11219	-
PPE family protein	1340087	1341262	+	391	148822411	5221897	PPE	TBFG_11220	-
Esat-6 like protein esxK (Esat-6 like protein 3)	1341397	1341693	+	98	148822412	5221898	-	TBFG_11221	-
Esat-6 like protein esxL (Esat-6 like protein 4)	1341744	1342028	+	94	148822413	5221899	-	TBFG_11222	-
transposase	1342096	1343343	-	415	148822414	5221900	-	TBFG_11223	COG3328L
conserved integral membrane transport protein	1343680	1344957	+	425	148822415	5221901	-	TBFG_11224	COG0477GEPR
hypothetical transferase	1344954	1345907	-	317	148822416	5221902	-	TBFG_11225	COG2171E
dipeptidase	1345998	1347062	+	354	148822417	5221903	-	TBFG_11226	COG0624E
hypothetical protein TBFG_11227	1347059	1347643	-	194	148822418	5221904	-	TBFG_11227	-
hypothetical protein TBFG_11228	1347674	1349362	-	562	148822419	5221905	-	TBFG_11228	COG0488R
hypothetical protein TBFG_11229	1349457	1350020	+	187	148822420	5221906	-	TBFG_11229	COG1611R
acyl-CoA synthetase	1350070	1351863	+	597	148822421	5221907	-	TBFG_11230	COG0318IQ
dihydropteroate synthase 2 folP2	1351929	1352885	+	318	148822422	5221908	-	TBFG_11231	COG0294H
hypothetical protein TBFG_11232	1352882	1353856	+	324	148822423	5221909	-	TBFG_11232	COG0463M
hypothetical protein TBFG_11233	1353895	1354263	+	122	148822424	5221910	-	TBFG_11233	-
DNA-3-methyladenine glycosylase I tagA	1354260	1354874	+	204	148822425	5221911	-	TBFG_11234	COG2818L
hypothetical protein TBFG_11235	1354981	1355208	+	75	148822426	5221912	-	TBFG_11235	-
hypothetical glycosyl transferase	1355236	1356399	-	387	148822427	5221913	-	TBFG_11236	COG0438M
glucose-1-phosphate adenylyltransferase	1356574	1357788	+	404	148822428	5221914	glgC	TBFG_11237	COG0448G
PE family protein	1358031	1358363	-	110	148822429	5221915	-	TBFG_11238	-
hypothetical protein TBFG_11239	1358497	1360182	-	561	148822430	5221916	-	TBFG_11239	COG2936R
conserved integral membrane protein	1360210	1360884	-	224	148822431	5221917	-	TBFG_11240	COG2020O
hypothetical tetronasin-transport integral membrane protein ABC transporter	1360893	1362539	-	548	148822432	5221918	-	TBFG_11241	COG3559M
hypothetical tetronasin-transport ATP-binding protein ABC transporter	1362536	1363471	-	311	148822433	5221919	-	TBFG_11242	COG1131V
hypothetical transcriptional regulatory protein	1363461	1364099	-	212	148822434	5221920	-	TBFG_11243	COG1309K
hypothetical methyltransferase	1364241	1364984	-	247	148822435	5221921	-	TBFG_11244	COG4122R
RNA polymerase sigma factor SigE	1365151	1365924	+	257	148822436	5221922	-	TBFG_11245	COG1595K
hypothetical protein TBFG_11246	1365965	1366546	+	193	148822437	5221923	-	TBFG_11246	-
serine protease htrA	1366614	1368200	+	528	148822438	5221924	-	TBFG_11247	COG0265O
sec-independent translocase	1368202	1368597	+	131	148822439	5221925	-	TBFG_11248	COG1826U
hypothetical protein TBFG_11249	1368630	1369460	-	276	148822440	5221926	-	TBFG_11249	COG0647G
hypothetical protein TBFG_11250	1369571	1371034	-	487	148822441	5221927	-	TBFG_11250	COG3428S
hypothetical protein TBFG_11251	1371031	1371564	-	177	148822442	5221928	-	TBFG_11251	COG3402S
lipoprotein lpqX	1371659	1372216	+	185	148822443	5221929	-	TBFG_11252	-
hypothetical protein TBFG_11253	1372268	1372441	+	57	148822444	5221930	-	TBFG_11253	-
hypothetical protein mrp	1372516	1373688	-	390	148822445	5221931	-	TBFG_11254	COG0489D
hypothetical membrane protein	1373701	1374936	-	411	148822446	5221932	-	TBFG_11255	COG2951M
hypothetical membrane protein	1375061	1375603	-	180	148822447	5221933	-	TBFG_11256	COG4420S
hypothetical protein TBFG_11257	1375600	1376907	-	435	148822448	5221934	-	TBFG_11257	COG2239P
hypothetical protein TBFG_11258	1376969	1377565	-	198	148822449	5221935	-	TBFG_11258	-
hypothetical protein TBFG_11259	1377715	1378242	+	175	148822450	5221936	-	TBFG_11259	-
lipoprotein (sugar-binding) lpqY	1378263	1379669	+	468	148822451	5221937	-	TBFG_11260	COG1653G
sugar-transport integral membrane protein ABC transporter sugA	1379666	1380589	+	307	148822452	5221938	-	TBFG_11261	COG1175G
sugar-transport integral membrane protein ABC transporter sugB	1380594	1381418	+	274	148822453	5221939	-	TBFG_11262	COG0395G
sugar-transport ATP-binding protein ABC transporter sugC	1381423	1382604	+	393	148822454	5221940	-	TBFG_11263	COG3839G
magnesium and cobalt transport transmembrane protein corA	1382681	1383781	-	366	148822455	5221941	-	TBFG_11264	COG0598P
malate dehydrogenase	1383952	1384941	+	329	148822456	5221942	-	TBFG_11265	COG0039C
hypothetical protein TBFG_11266	1385017	1385277	+	86	148822457	5221943	-	TBFG_11266	-
hypothetical protein TBFG_11267	1385274	1385705	+	143	148822458	5221944	-	TBFG_11267	-
PE-PGRS family protein	1385728	1386281	-	184	148822459	5221945	PGRS	TBFG_11268	-
PE-PGRS family protein	1386245	1387488	-	414	148822460	5221946	-	TBFG_11269	-
lipoprotein lpqZ	1387596	1388456	+	286	148822461	5221947	-	TBFG_11270	COG1732M
hypothetical short-chain type dehydrogenase/reductase	1388537	1389367	-	276	148822462	5221948	-	TBFG_11271	COG1028IQR
hypothetical protein TBFG_11272	1389424	1389717	-	97	148822463	5221949	-	TBFG_11272	COG2026JD
hypothetical protein TBFG_11273	1389714	1389983	-	89	148822464	5221950	-	TBFG_11273	COG2161D
alpha-ketoglutarate decarboxylase	1390096	1393791	-	1231	148822465	5221951	kgd	TBFG_11274	COG0508C, COG0567C
hypothetical membrane protein	1393933	1394721	-	262	148822466	5221952	-	TBFG_11275	-
hypothetical drug-transport integral membrane protein	1394918	1396657	+	579	148822467	5221953	-	TBFG_11276	COG0477GEPR
hypothetical protein TBFG_11277	1396560	1399979	-	1139	148822468	5221954	-	TBFG_11277	COG1112L, COG2251R
lipoprotein lprE	1400035	1400643	-	202	148822469	5221955	-	TBFG_11278	-
cold-shock deaD-box protein A deaD (ATP-dependent RNA helicase)	1400709	1402400	+	563	148822470	5221956	-	TBFG_11279	COG0513LKJ
hypothetical acyltransferase	1402397	1403548	+	383	148822471	5221957	-	TBFG_11280	COG1835I
hypothetical transcriptional regulatory protein	1403517	1404125	-	202	148822472	5221958	-	TBFG_11281	COG1309K
cytochrome P450 130 cyp130	1404125	1405342	-	405	148822473	5221959	-	TBFG_11282	COG2124Q
hypothetical oxidoreductase	1405456	1406823	-	455	148822474	5221960	-	TBFG_11283	COG0277C
conserved integral membrane transport protein	1406820	1408079	-	419	148822476	5221961	-	TBFG_11284	COG0477GEPR
hypothetical protein TBFG_11285	1408078	1408977	+	299	148822475	5221963	-	TBFG_11285	COG1573L
hypothetical protein TBFG_11286	1408979	1410097	+	372	148822477	5221962	-	TBFG_11286	COG0654HC
hypothetical protein TBFG_11287	1410223	1410672	-	149	148822478	5221964	-	TBFG_11287	-
hypothetical hit-like protein	1410677	1411111	-	144	148822479	5221965	-	TBFG_11288	COG0537FGR
amidase	1411170	1412558	+	462	148822480	5221966	-	TBFG_11289	COG0154J
adenylyl cyclase (ATP pyrophosphate-lyase)	1412633	1413826	+	397	148822481	5221967	-	TBFG_11290	COG2114T
hypothetical protein TBFG_11291	1413999	1414679	+	226	148822482	5221968	-	TBFG_11291	-
transmembrane serine/threonine-protein kinase H pknH	1414699	1416579	-	626	148822483	5221969	-	TBFG_11292	COG0515RTKL
transcriptional regulatory protein embR	1416920	1418086	-	388	148822484	5221970	-	TBFG_11293	COG1716T, COG3629T
hypothetical protein TBFG_11294	1418397	1419095	-	232	148822485	5221971	-	TBFG_11294	-
conserved secreted protein	1419318	1419692	-	124	148822486	5221972	-	TBFG_11295	-
lipoprotein lprA	1419753	1420487	-	244	148822487	5221973	-	TBFG_11296	-
conserved hypothetical secreted protein	1420700	1421041	-	113	148822488	5221974	-	TBFG_11297	-
hypothetical drugs-transport transmembrane ATP-binding protein ABC transporter	1421149	1423044	-	631	148822489	5221975	-	TBFG_11298	COG1132V
hypothetical drugs-transport transmembrane ATP-binding protein ABC transporter	1423041	1424789	-	582	148822490	5221976	-	TBFG_11299	COG1132V
lipoprotein lprB	1424936	1425493	+	185	148822491	5221977	-	TBFG_11300	-
lipoprotein lprC	1425490	1426032	+	180	148822492	5221978	-	TBFG_11301	-
hypothetical protein TBFG_11302	1426177	1426683	-	168	148822493	5221979	-	TBFG_11302	COG2062T
hypothetical protein TBFG_11303	1426903	1428156	+	417	148822494	5221980	-	TBFG_11303	COG0420L
hypothetical protein TBFG_11304	1428153	1430780	+	875	148822495	5221981	-	TBFG_11304	COG0419L, COG4717S
hypothetical dehydrogenase FAD flavoprotein gmc oxidoreductase	1430801	1432387	+	528	148822496	5221982	-	TBFG_11305	COG2303E
periplasmic oligopeptide-binding lipoprotein oppA	1432404	1434179	-	591	148822497	5221983	-	TBFG_11306	COG0747E
oligopeptide-transport ATP-binding protein ABC transporter oppD	1434172	1436010	-	612	148822498	5221984	-	TBFG_11307	COG1123R
oligopeptide-transport integral membrane protein ABC transporter oppC	1436007	1436882	-	291	148822499	5221985	-	TBFG_11308	COG1173EP
oligopeptide-transport integral membrane protein ABC transporter oppB	1436879	1437856	-	325	148822500	5221986	-	TBFG_11309	COG0601EP
hypothetical protein TBFG_11310	1438063	1438554	+	163	148822501	5221987	-	TBFG_11310	COG0288P
sulfate adenylyltransferase subunit 2	1438648	1439646	+	332	148822502	5221988	-	TBFG_11311	COG0175EH
bifunctional sulfate adenylyltransferase subunit 1/adenylylsulfate kinase protein	1439646	1441490	+	614	148822503	5221989	-	TBFG_11312	COG0529P, COG2895P
hypothetical protein TBFG_11313	1441544	1442029	+	161	148822504	5221990	-	TBFG_11313	COG1959K
hypothetical protein TBFG_11314	1442087	1443457	+	456	148822505	5221991	-	TBFG_11314	COG0627R, COG1388M
hypothetical protein TBFG_11315	1443506	1444138	+	210	148822506	5221992	-	TBFG_11315	-
hypothetical protein TBFG_11316	1444221	1445786	-	521	148822507	5221993	-	TBFG_11316	COG4325S
hypothetical protein TBFG_11317	1445797	1446111	+	104	148822508	5221994	-	TBFG_11317	-
conserved hypothetical secreted protein	1446238	1446573	-	111	148822509	5221995	-	TBFG_11318	-
arginyl-tRNA synthetase	1447118	1448770	+	550	148822510	5221997	argS	TBFG_11319	COG0018J
diaminopimelate decarboxylase lysA (dap decarboxylase)	1448767	1450110	+	447	148822511	5221998	-	TBFG_11320	COG0019E
homoserine dehydrogenase	1450114	1451439	+	441	148822512	5221999	-	TBFG_11321	COG0460E
threonine synthase	1451436	1452518	+	360	148822513	5222000	-	TBFG_11322	COG0498E
homoserine kinase	1452736	1453686	+	316	148822514	5222001	-	TBFG_11323	COG0083E
transcription termination factor Rho	1453943	1455751	+	602	148822515	5222002	-	TBFG_11324	COG1158K
50S ribosomal protein L31	1455902	1456144	+	80	148822516	5222003	rpmE	TBFG_11325	COG0254J
peptide chain release factor 1	1456234	1457307	+	357	148822517	5222004	prfA	TBFG_11326	COG0216J
hypothetical protein hemK	1457304	1458281	+	325	148822518	5222005	-	TBFG_11327	COG2890J
hypothetical protein TBFG_11328	1458297	1458950	+	217	148822519	5222006	-	TBFG_11328	COG0009J
undecapaprenyl-phosphate alpha-N-acetylglucosaminyltransferase rfe	1459034	1460248	+	404	148822520	5222007	-	TBFG_11329	COG0472M
hypothetical protein TBFG_11330	1460505	1460990	+	161	148822521	5222008	-	TBFG_11330	-
F0F1 ATP synthase subunit A	1460983	1461735	+	250	148822522	5222009	-	TBFG_11331	COG0356C
F0F1 ATP synthase subunit C	1461742	1462029	+	95	148822523	5222010	-	TBFG_11332	COG0636C
F0F1 ATP synthase subunit B	1462060	1462575	+	171	148822524	5222011	-	TBFG_11333	COG0711C
ATP synthase delta subunit atpH	1462582	1463922	+	446	148822525	5222012	-	TBFG_11334	COG0711C, COG0712C
F0F1 ATP synthase subunit alpha	1463967	1465616	+	549	148822526	5222013	-	TBFG_11335	COG0056C
F0F1 ATP synthase subunit gamma	1465623	1466540	+	305	148822527	5222014	-	TBFG_11336	COG0224C
F0F1 ATP synthase subunit beta	1466580	1468040	+	486	148822528	5222015	-	TBFG_11337	COG0055C
F0F1 ATP synthase subunit epsilon	1468054	1468419	+	121	148822529	5222016	atpC	TBFG_11338	COG0355C
conserved hypothetical secreted protein	1468427	1468870	+	147	148822530	5222017	-	TBFG_11339	-
transposase	1468910	1470244	-	444	148822531	5222018	-	TBFG_11340	COG3464L
hypothetical protein TBFG_11341	1470410	1470991	-	193	148822532	5222019	-	TBFG_11341	COG2096S
UDP-N-acetylglucosamine 1-carboxyvinyltransferase	1471060	1472316	+	418	148822533	5222020	-	TBFG_11342	COG0766M
methylated-DNA-protein-cysteine methyltransferase ogt	1477873	1478370	-	165	148822534	5224658	-	TBFG_11343	COG0350L
Ada regulatory protein alkA	1478367	1479857	-	496	148822535	5222022	-	TBFG_11344	COG0122L, COG2169F
hypothetical adenylate cyclase (ATP pyrophosphate-lyase) (adenylyl cyclase)	1479938	1481563	-	541	148822536	5222023	-	TBFG_11345	COG2114T
hypothetical adenylate cyclase (ATP pyrophosphate-lyase) (adenylyl cyclase)	1481633	1482270	-	217	148822537	5222024	-	TBFG_11346	COG2114T
adenylate cyclase	1482272	1483240	-	558	148822541	5222028	-	TBFG_11350	COG2114T
hypothetical adenylate cyclase (ATP pyrophosphate-lyase) (adenylyl cyclase)	1483253	1484956	-	567	148822542	5222029	-	TBFG_11351	COG2114T
hypothetical protein TBFG_11352	1485018	1485698	+	226	148822543	5222030	-	TBFG_11352	COG1637L
hypothetical protein TBFG_11353	1485721	1486017	+	98	148822544	5222031	-	TBFG_11353	-
hypothetical protein TBFG_11354	1486052	1486507	-	151	148822545	5222032	-	TBFG_11354	COG0346E
acetyl-CoA acetyltransferase	1486601	1487770	+	389	148822546	5222033	-	TBFG_11355	COG0183I
thioredoxin	1487900	1488814	+	304	148822547	5222034	-	TBFG_11356	COG3118O
PE-PGRS family protein	1488893	1490704	-	603	148822548	5222035	PGRS	TBFG_11357	-
glycogen branching enzyme	1490856	1493051	-	731	148822549	5222036	-	TBFG_11358	COG0296G
glucanase glgE	1493059	1495164	-	701	148822550	5222037	-	TBFG_11359	COG0366G
glycogen phosphorylase glgP	1495303	1497894	+	863	148822551	5222038	-	TBFG_11360	COG0058G
ATP-dependent helicase dinG	1497934	1499928	-	664	148822552	5222039	-	TBFG_11361	COG1199KL
nicotinate phosphoribosyltransferase	1499952	1501298	-	448	148822553	5222040	-	TBFG_11362	COG1488H
ATP-dependent Clp protease adaptor protein ClpS	1501400	1501705	+	101	148822554	5222041	clpS	TBFG_11363	COG2127S
hypothetical transcriptional regulatory protein	1501665	1502321	+	218	148822555	5222042	-	TBFG_11364	-
hypothetical hydrolase	1502338	1503372	+	344	148822556	5222043	-	TBFG_11365	COG3191EQ
cysteine synthase B cysM	1503435	1505104	+	189	148822557	5222044	-	TBFG_11366	COG0031E
hypothetical integral membrane protein	1505095	1505817	+	240	148822558	5222045	-	TBFG_11367	COG0705R
glutamate racemase	1505814	1506629	+	271	148822559	5222046	-	TBFG_11368	COG0796M
hypothetical protein TBFG_11369	1506656	1507477	+	273	148822560	5222047	-	TBFG_11369	COG1234R
ribonuclease PH	1507494	1508273	+	259	148822561	5222048	rph	TBFG_11370	COG0689J
putative deoxyribonucleotide triphosphate pyrophosphatase	1508312	1508926	+	204	148822562	5222049	-	TBFG_11371	COG0127F
hypothetical protein TBFG_11372	1508923	1509285	-	120	148822563	5222050	-	TBFG_11372	-
lipoprotein lprD	1509282	1509662	-	126	148822564	5222051	-	TBFG_11373	COG4578K
acyl carrier protein	1509707	1510027	+	106	148822565	5222052	-	TBFG_11374	COG0236IQ
acyl-CoA synthetase	1510020	1511585	+	521	148822566	5222053	-	TBFG_11375	COG0318IQ
acyl-CoA dehydrogenase fadE14	1511585	1512745	+	386	148822567	5222054	-	TBFG_11376	COG1960I
hypothetical protein TBFG_11377	1512712	1513344	-	210	148822568	5222055	-	TBFG_11377	COG1670J
hypothetical drugs-transport transmembrane ATP-binding protein ABC transporter	1513786	1516365	+	859	148822569	5222057	-	TBFG_11378	COG1132V, COG2375P
hypothetical drugs-transport transmembrane ATP-binding protein ABC transporter	1516362	1518101	+	579	148822570	5222058	-	TBFG_11379	COG1132V
3-ketoacyl-(acyl-carrier-protein) reductase	1518230	1518973	+	247	148822571	5222059	fabG	TBFG_11380	COG1028IQR
hypothetical protein TBFG_11381	1518970	1519299	+	109	148822572	5222060	-	TBFG_11381	-
hypothetical protein TBFG_11382	1519502	1519873	+	123	148822573	5222061	-	TBFG_11382	-
hypothetical transcriptional regulatory protein	1519939	1520724	-	261	148822574	5222062	-	TBFG_11383	COG1309K
hypothetical protein TBFG_11384	1520744	1522615	-	623	148822575	5222063	-	TBFG_11384	COG2199T, COG2200T
hypothetical protein TBFG_11385	1522624	1524771	-	715	148822576	5222064	-	TBFG_11385	COG0476H
hypothetical protein TBFG_11386	1524768	1525559	-	263	148822577	5222065	-	TBFG_11386	-
hypothetical protein TBFG_11387	1526032	1526955	-	307	148822578	5222066	-	TBFG_11387	COG2200T
hypothetical transcriptional regulatory protein	1527351	1528250	+	299	148822579	5222067	-	TBFG_11388	COG2114T
hypothetical transcriptional regulatory protein	1528168	1530831	+	887	148822580	5222068	-	TBFG_11389	COG2771K, COG3903R
hypothetical transcriptional regulatory protein	1530913	1531665	+	250	148822581	5222069	-	TBFG_11390	COG2114T
hypothetical oxidoreductase	1532088	1533110	+	340	148822582	5222070	-	TBFG_11391	COG2141C
PPE family protein	1533183	1534373	-	396	148822583	5222071	PPE	TBFG_11392	-
hypothetical membrane protein	1534688	1535350	-	220	148822584	5222072	-	TBFG_11393	-
hypothetical membrane protein	1535347	1536132	-	261	148822585	5222073	-	TBFG_11394	-
hypothetical protein TBFG_11395	1536423	1538384	-	653	148822586	5222074	-	TBFG_11395	COG2172T, COG2202T, COG2208TK
anti-anti-sigma factor rsfA	1538523	1538909	-	128	148822587	5222075	-	TBFG_11396	COG1366T
hypothetical protein TBFG_11397	1539130	1539951	+	273	148822588	5222076	-	TBFG_11397	COG2357S
hypothetical protein TBFG_11398	1540252	1541457	-	401	148822589	5222077	-	TBFG_11398	COG1680V
lipoprotein lprF	1541760	1542545	+	261	148822590	5222078	-	TBFG_11399	-
hypothetical protein TBFG_11400	1542741	1544210	+	489	148822591	5222079	-	TBFG_11400	-
hypothetical protein TBFG_11401	1544207	1545388	+	393	148822592	5222080	-	TBFG_11401	COG3424Q
glycolipid sulfotransferase	1545394	1546374	+	326	148822593	5222081	-	TBFG_11402	-
hypothetical protein TBFG_11403	1546454	1546912	-	152	148822594	5222082	-	TBFG_11403	-
hypothetical protein TBFG_11404	1547214	1548533	+	439	148822595	5222083	-	TBFG_11404	COG1944S
hypothetical protein TBFG_11405	1548530	1550023	+	497	148822596	5222084	-	TBFG_11405	COG3482S
hypothetical transferase	1549961	1550599	-	212	148822597	5222085	-	TBFG_11406	COG0500QR
hypothetical protein TBFG_11407	1550610	1552037	-	475	148822599	5222086	-	TBFG_11407	COG1403V
pyrimidine regulatory protein PyrR	1552036	1552617	+	193	148822598	5222088	-	TBFG_11408	COG2065F
aspartate carbamoyltransferase catalytic subunit	1552614	1553573	+	319	148822600	5222087	pyrB	TBFG_11409	COG0540F
dihydroorotase	1553570	1554862	+	430	148822601	5222089	pyrC	TBFG_11410	COG0044F
hypothetical exported or membrane protein	1554859	1555356	+	165	148822602	5222090	-	TBFG_11411	-
carbamoyl phosphate synthase small subunit	1555353	1556483	+	376	148822603	5222091	-	TBFG_11412	COG0505EF
carbamoyl phosphate synthase large subunit	1556483	1559830	+	1115	148822604	5222092	carB	TBFG_11413	COG0458EF
orotidine 5'-phosphate decarboxylase	1559827	1560651	+	274	148822605	5222093	pyrF	TBFG_11414	COG0284F
PE family protein	1560846	1561154	+	102	148822606	5222094	-	TBFG_11415	-
PPE family protein	1561151	1562770	+	539	148822607	5222095	PPE	TBFG_11416	-
integration host factor mihF	1563076	1563648	+	190	148822608	5222096	-	TBFG_11417	-
guanylate kinase	1563756	1564409	+	217	148822609	5222097	gmk	TBFG_11418	COG0194F
DNA-directed RNA polymerase subunit omega	1564475	1564807	+	110	148822610	5222098	-	TBFG_11419	COG1758K
bifunctional phosphopantothenoylcysteine decarboxylase/phosphopantothenate synthase	1564826	1566079	+	417	148822611	5222099	-	TBFG_11420	COG0452H
S-adenosylmethionine synthetase	1566207	1567418	+	403	148822612	5222100	-	TBFG_11421	COG0192H
hypothetical monoxygenase	1567491	1568966	-	491	148822613	5222101	-	TBFG_11422	COG2072P
cytochrome P450 132 cyp132	1568966	1570351	-	461	148822614	5222102	-	TBFG_11423	COG2124Q
hypothetical transcriptional regulatory protein	1570429	1571463	+	344	148822615	5222103	-	TBFG_11424	COG2207K
PE-PGRS family protein	1571509	1573238	-	576	148822616	5222104	PGRS	TBFG_11425	-
hypothetical protein TBFG_11426	1573493	1573894	-	133	148822617	5222105	-	TBFG_11426	COG1487R
hypothetical protein TBFG_11427	1573891	1574148	-	85	148822618	5222106	-	TBFG_11427	-
lipase lipH	1574231	1575190	-	319	148822619	5222107	-	TBFG_11428	COG0657I
lipase lipH	1575215	1576177	-	320	148822621	5222108	-	TBFG_11429	COG0657I
hypothetical membrane protein	1576128	1576913	+	261	148822620	5222110	-	TBFG_11430	COG3714S
primosome assembly protein PriA	1576994	1578961	+	655	148822622	5222109	-	TBFG_11431	COG1198L
hypothetical methyltransferase	1578979	1579803	-	274	148822623	5222111	-	TBFG_11432	COG0500QR
hypothetical transcriptional regulatory protein	1579927	1580454	+	175	148822624	5222112	-	TBFG_11433	COG1846K
hypothetical methyltransferase	1580526	1581350	-	274	148822625	5222113	-	TBFG_11434	COG0500QR
methionyl-tRNA formyltransferase	1581547	1582485	+	312	148822626	5222114	fmt	TBFG_11435	COG0223J
fmu protein (sun protein)	1582482	1583855	+	457	148822627	5222115	-	TBFG_11436	COG0144J
ribulose-phosphate 3-epimerase	1583880	1584578	+	232	148822628	5222116	-	TBFG_11437	COG0036G
bifunctional riboflavin biosynthesis protein ribG: diaminohydroxyphosphoribosylaminopyrimidine deaminase + 5-amino-6-(5-phosphoribosylamino) uracil reductase	1584575	1585594	+	339	148822629	5222117	-	TBFG_11438	COG0117H, COG1985H
aminoglycosides/tetracycline-transport integral membrane protein	1585591	1587147	-	518	148822630	5222118	-	TBFG_11439	COG0477GEPR
lipoprotein lprG	1587153	1587863	-	236	148822631	5222119	-	TBFG_11440	-
riboflavin synthase subunit alpha	1587948	1588553	+	201	148822632	5222120	-	TBFG_11441	COG0307H
hypothetical protein TBFG_11442	1588767	1589282	+	171	148822633	5222121	-	TBFG_11442	COG3616E
hypothetical protein TBFG_11443	1589272	1589673	+	133	148822634	5222122	-	TBFG_11443	COG3616E
bifunctional 3,4-dihydroxy-2-butanone 4-phosphate synthase/GTP cyclohydrolase II protein	1589778	1591055	+	425	148822635	5222123	-	TBFG_11444	COG0108H, COG0807H
riboflavin synthase subunit beta	1591052	1591534	+	160	148822636	5222124	ribH	TBFG_11445	COG0054H
hypothetical protein TBFG_11446	1591531	1591995	+	154	148822637	5222125	-	TBFG_11446	-
lipoprotein lprH	1592020	1592706	+	228	148822638	5222126	-	TBFG_11447	-
hypothetical protein TBFG_11448	1592886	1593359	+	157	148822639	5222127	-	TBFG_11448	-
excinuclease ABC subunit C	1593423	1595363	+	646	148822640	5222128	uvrC	TBFG_11449	COG0322L
hypothetical protein TBFG_11450	1595360	1596265	+	301	148822641	5222129	-	TBFG_11450	COG1660R
hypothetical protein TBFG_11451	1596262	1597290	+	342	148822642	5222130	-	TBFG_11451	COG0391S
transcriptional regulatory protein whiA	1597287	1598264	+	325	148822643	5222131	-	TBFG_11452	COG1481S
hypothetical membrane protein	1598274	1599035	-	253	148822644	5222132	-	TBFG_11453	-
hypothetical protein TBFG_11454	1599039	1600418	+	459	148822645	5222133	-	TBFG_11454	-
esterase lipO	1600440	1601702	-	420	148822646	5222134	-	TBFG_11455	COG0657I
acyl-CoA synthetase	1601702	1603309	-	535	148822647	5222135	-	TBFG_11456	COG0318IQ
hypothetical protein TBFG_11457	1603313	1604140	-	275	148822648	5222136	-	TBFG_11457	COG0204I
hypothetical protein TBFG_11458	1604259	1605527	+	422	148822649	5222137	-	TBFG_11458	COG2508TQ
PE family protein	1605767	1607353	+	528	148822650	5222138	-	TBFG_11459	-
hypothetical protein TBFG_11460	1607464	1609233	+	589	148822651	5222139	-	TBFG_11460	-
hypothetical dehydrogenase	1609230	1610651	+	473	148822652	5222140	-	TBFG_11461	COG1233Q
hypothetical protein TBFG_11462	1610815	1611630	+	271	148822653	5222141	-	TBFG_11462	COG1376S
conserved proline, glycine, valine-rich secreted protein	1611723	1612385	-	220	148822654	5222142	-	TBFG_11463	-
glyceraldehyde 3-phosphate dehydrogenase gap	1612709	1613728	+	339	148822655	5222143	-	TBFG_11464	COG0057G
phosphoglycerate kinase	1613731	1614969	+	412	148822656	5222144	pgk	TBFG_11465	COG0126G
triosephosphate isomerase	1614966	1615751	+	261	148822657	5222145	tpiA	TBFG_11466	COG0149G
hypothetical protein TBFG_11467	1616363	1616788	-	141	148822658	5222146	-	TBFG_11467	-
preprotein translocase subunit SecG	1617239	1617472	+	77	148822659	5222147	secG	TBFG_11468	COG1314U
PE-PGRS family protein	1617611	1619086	-	491	148822660	5222148	PGRS	TBFG_11469	-
molybdopterin oxidoreductase	1619193	1621493	+	766	148822661	5222149	-	TBFG_11470	COG0243C
hypothetical protein TBFG_11471	1621609	1622094	-	161	148822662	5222150	-	TBFG_11471	COG4276S
hypothetical ATPase	1622689	1623099	-	136	148822663	5222151	-	TBFG_11472	COG0419L
6-phosphogluconolactonase	1623116	1623859	-	247	148822664	5222152	-	TBFG_11473	COG0363G
oxpP cycle protein opcA	1623856	1624767	-	303	148822665	5222153	-	TBFG_11474	COG3429G
glucose-6-phosphate 1-dehydrogenase	1624820	1626364	-	514	148822666	5222154	-	TBFG_11475	COG0364G
transaldolase	1626361	1627482	-	373	148822667	5222155	-	TBFG_11476	COG0176G
transketolase	1627499	1629601	-	700	148822668	5222156	-	TBFG_11477	COG0021G
PE-PGRS family protein	1630040	1634263	-	1407	148822669	5222157	PGRS	TBFG_11478	-
protoheme IX farnesyltransferase	1634665	1635591	+	308	148822670	5222158	-	TBFG_11479	COG0109O
PE-PGRS family protein	1635640	1637853	-	737	148822671	5222159	PGRS	TBFG_11480	-
hypothetical transcriptional activator protein	1637972	1639270	+	432	148822672	5222160	-	TBFG_11481	COG2508TQ
quinone reductase qor (NADPH:quinone reductase) (zeta-crystallin protein)	1639298	1640284	-	328	148822673	5222161	-	TBFG_11482	COG0604CR
hypothetical protein TBFG_11483	1640304	1641167	+	287	148822674	5222162	-	TBFG_11483	-
hypothetical antibiotic-transport integral membrane ABC transporter	1641117	1642049	-	310	148822675	5222163	-	TBFG_11484	COG1612O
hypothetical antibiotic-transport integral membrane ABC transporter	1642161	1642946	-	261	148822676	5222164	-	TBFG_11485	COG0842V
hypothetical antibiotic-transport ATP-binding protein ABC transporter	1642943	1643884	-	313	148822677	5222165	-	TBFG_11486	COG1131V
conserved integral membrane protein	1644040	1645815	-	591	148822678	5222166	-	TBFG_11487	-
hypothetical transcriptional regulatory protein	1645863	1646669	+	268	148822679	5222167	-	TBFG_11488	COG2345K
hypothetical protein TBFG_11489	1646666	1649206	+	846	148822680	5222168	-	TBFG_11489	COG0719O, COG1372L
hypothetical protein TBFG_11490	1649203	1650396	+	397	148822681	5222169	-	TBFG_11490	COG0719O
ATP-binding protein ABC transporter	1650393	1651193	+	266	148822682	5222170	-	TBFG_11491	COG0396O
cysteine desulfurase csd	1651195	1652448	+	417	148822683	5222171	-	TBFG_11492	COG0520E
hypothetical nitrogen fixation related protein	1652445	1652933	+	162	148822684	5222172	-	TBFG_11493	COG0822C
hypothetical protein TBFG_11494	1652908	1653255	+	115	148822685	5222173	-	TBFG_11494	COG2151R
acyl-CoA dehydrogenase fadE15	1653350	1655179	-	609	148822686	5222174	-	TBFG_11495	COG1960I
PE-PGRS family protein	1655286	1656413	-	375	148822687	5222175	PGRS	TBFG_11496	-
cation transporter ATPase D ctpD	1656640	1658613	+	657	148822688	5222176	-	TBFG_11497	COG2217P
thioredoxin trxA	1658657	1659031	+	124	148822689	5222177	-	TBFG_11498	COG0526OC
thioredoxin trxB1	1659047	1659418	+	123	148822690	5222178	-	TBFG_11499	COG0526OC
enoyl-CoA hydratase	1659440	1660297	+	285	148822691	5222179	-	TBFG_11500	COG1024I
hypothetical macrolide-transport ATP-binding protein ABC transporter	1660333	1661961	+	542	148822692	5222180	-	TBFG_11501	COG0488R
hypothetical transcriptional regulatory protein	1662058	1662249	+	63	148822693	5222181	-	TBFG_11502	-
hypothetical transcriptional regulatory protein	1662318	1662881	-	187	148822694	5222182	-	TBFG_11503	COG1309K
aconitate hydratase	1662892	1665723	-	943	148822695	5222183	-	TBFG_11504	COG1048C
hypothetical membrane protein	1665881	1666441	+	186	148822696	5222184	-	TBFG_11505	-
hypothetical invasion protein	1666667	1668085	+	472	148822697	5222185	-	TBFG_11506	COG0791M
hypothetical invasion protein	1668060	1668821	+	253	148822698	5222186	-	TBFG_11507	COG0791M
transcriptional regulatory protein moxR1	1668960	1670093	+	377	148822699	5222187	-	TBFG_11508	COG0714R
hypothetical protein TBFG_11509	1670090	1671043	+	317	148822700	5222188	-	TBFG_11509	COG1721R
hypothetical membrane protein	1671054	1672061	+	335	148822701	5222189	-	TBFG_11510	COG2304R
hypothetical protein TBFG_11511	1672134	1672976	-	280	148822702	5222190	-	TBFG_11511	-
3-oxoacyl-	1673117	1673860	+	247	148822703	5222191	-	TBFG_11512	COG1028IQR
enoyl-(acyl carrier protein) reductase	1673879	1674688	+	269	148822704	5222192	-	TBFG_11513	COG0623I
ferrochelatase	1674694	1675728	+	344	148822705	5222193	hemH	TBFG_11514	COG0276H
hypothetical protein TBFG_11515	1675694	1676602	-	302	148822706	5222194	-	TBFG_11515	-
hypothetical protein TBFG_11516	1676618	1677052	+	144	148822707	5222195	-	TBFG_11516	COG1585OU
hypothetical protein TBFG_11517	1677074	1678219	+	381	148822708	5222196	-	TBFG_11517	COG0330O
hypothetical protein TBFG_11518	1678229	1678585	+	118	148822709	5222197	-	TBFG_11518	-
hypothetical protein TBFG_11519	1678619	1678849	+	76	148822710	5222198	-	TBFG_11519	COG1884I
hypothetical membrane protein	1678999	1680306	+	435	148822711	5222199	-	TBFG_11520	-
hypothetical protein TBFG_11521	1680885	1681643	-	252	148822712	5222200	-	TBFG_11521	COG0398S
methylmalonyl-CoA mutase small subunit mutA	1681810	1683681	+	623	148822713	5222201	-	TBFG_11522	COG1884I, COG2185I
methylmalonyl-CoA mutase	1683682	1685934	+	750	148822714	5222202	-	TBFG_11523	COG1884I, COG2185I
hypothetical protein TBFG_11524	1685948	1686250	+	100	148822715	5222203	-	TBFG_11524	-
hypothetical protein TBFG_11525	1686247	1686564	+	105	148822716	5222204	-	TBFG_11525	COG2337T
arginine/ornithine transport system ATPase	1686561	1687565	+	334	148822717	5222205	-	TBFG_11526	COG1703E
esterase lipL	1687621	1688907	+	428	148822718	5222206	-	TBFG_11527	COG1680V
hypothetical methyltransferase	1688980	1689597	-	205	148822719	5222207	-	TBFG_11528	COG0500QR
hypothetical protein TBFG_11529	1689811	1690023	-	70	148822720	5222208	-	TBFG_11529	COG3360S
hypothetical protein TBFG_11530	1690084	1690482	+	132	148822721	5222209	-	TBFG_11530	-
hypothetical glycosyltransferase	1690527	1691555	+	342	148822722	5222210	-	TBFG_11531	COG0463M
hypothetical protein TBFG_11532	1691567	1692388	+	273	148822723	5222211	-	TBFG_11532	COG5285Q
hypothetical protein TBFG_11533	1692601	1693500	+	299	148822724	5222212	-	TBFG_11533	COG2152G
hypothetical protein TBFG_11534	1693673	1694215	-	180	148822725	5222213	-	TBFG_11534	COG0399M
hypothetical protein TBFG_11535	1694222	1694821	-	199	148822726	5222214	-	TBFG_11535	COG0399M
hypothetical protein TBFG_11536	1694958	1695623	-	221	148822727	5222215	-	TBFG_11536	COG0110R
hypothetical protein TBFG_11537	1695620	1696120	-	166	148822728	5222216	-	TBFG_11537	COG0500QR
hypothetical protein TBFG_11538	1696404	1697099	-	231	148822730	5222217	-	TBFG_11538	-
hypothetical protein TBFG_11539	1697033	1697536	+	167	148822729	5222219	-	TBFG_11539	-
hypothetical membrane protein	1697772	1699571	-	599	148822732	5222218	-	TBFG_11540	-
hypothetical protein TBFG_11541	1699543	1699905	+	120	148822731	5222221	-	TBFG_11541	COG1089M
hypothetical protein TBFG_11542	1699889	1700770	+	293	148822733	5222220	-	TBFG_11542	COG0500QR
hypothetical protein TBFG_11543	1700972	1702270	+	432	148822734	5222222	-	TBFG_11543	-
hypothetical protein TBFG_11544	1702274	1702693	+	139	148822735	5222223	-	TBFG_11544	-
GDP-D-mannose dehydratase gmdA	1702751	1703773	+	340	148822736	5222224	-	TBFG_11545	COG1089M
nucleotide-sugar epimerase epiA	1703770	1704738	+	322	148822737	5222225	-	TBFG_11546	COG0451MG
hypothetical protein TBFG_11547	1704735	1705466	+	243	148822738	5222226	-	TBFG_11547	COG0500QR
hypothetical protein TBFG_11548	1705484	1706272	-	262	148822739	5222227	-	TBFG_11548	COG0463M
hypothetical protein TBFG_11549	1706307	1707203	-	298	148822740	5222228	-	TBFG_11549	COG0500QR
hypothetical sugar transferase	1707206	1708216	-	336	148822741	5222229	-	TBFG_11550	COG0463M
hypothetical protein TBFG_11551	1708548	1709312	+	254	148822742	5222230	-	TBFG_11551	-
hypothetical protein TBFG_11552	1709321	1710280	+	319	148822743	5222231	-	TBFG_11552	COG0463M
hypothetical sugar transferase	1710672	1711745	+	357	148822744	5222232	-	TBFG_11553	COG0463M
acyl-CoA synthetase	1711979	1713730	+	583	148822745	5222233	-	TBFG_11554	COG0318IQ
transmembrane transport protein mmpL12	1713849	1717289	-	1146	148822746	5222234	-	TBFG_11555	COG2409R
hypothetical methyltransferase	1717330	1718373	+	347	148822747	5222235	-	TBFG_11556	COG0500QR
hypothetical glycosyltransferase	1718403	1719647	+	414	148822748	5222236	-	TBFG_11557	COG1819GC
rhamnosyl transferase wbbL2	1719694	1720479	+	261	148822749	5222237	-	TBFG_11558	COG1216R
hypothetical glycosyltransferase	1720457	1721737	-	426	148822750	5222238	-	TBFG_11559	COG1819GC
polyketide synthase pks5	1721760	1728086	-	2108	148822751	5222239	-	TBFG_11560	COG3321Q
polyketide synthase associated protein papA4	1728630	1729127	-	165	148822752	5222240	-	TBFG_11561	-
acyl-CoA synthetase	1729179	1730933	+	584	148822753	5222241	-	TBFG_11562	COG0318IQ
alcohol dehydrogenase adh	1731050	1732153	+	367	148822754	5222242	-	TBFG_11563	COG1063ER
hypothetical protein TBFG_11564	1732150	1732716	+	188	148822755	5222243	-	TBFG_11564	COG2128S
hypothetical protein TBFG_11565	1732793	1733227	-	144	148822756	5222244	-	TBFG_11565	COG2050Q
hypothetical protein TBFG_11566	1733287	1734414	+	375	148822757	5222245	-	TBFG_11566	COG2070R
hypothetical transcriptional regulatory protein	1734411	1735088	+	225	148822758	5222246	-	TBFG_11567	COG1309K
hypothetical protein TBFG_11568	1735653	1735889	+	78	148822759	5222247	-	TBFG_11568	-
isoleucyl-tRNA synthetase	1736196	1739321	+	1041	148822760	5222248	ileS	TBFG_11569	COG0060J
DNA polymerase IV	1739533	1740924	+	463	148822761	5222249	-	TBFG_11570	COG0389L
L-aparaginase ansA	1740889	1741869	-	326	148822763	5222250	-	TBFG_11571	COG0252EJ
lipoprotein signal peptidase	1741855	1742529	+	224	148822762	5222252	lspA	TBFG_11572	COG0597MU
pseudouridylate synthase	1742522	1743448	+	308	148822764	5222251	-	TBFG_11573	COG0564J
lipoprotein lprI	1743455	1744048	-	197	148822765	5222253	-	TBFG_11574	COG3895R, COG4461S
hemoglobin glbN	1744103	1744513	-	136	148822766	5222254	-	TBFG_11575	COG2346R
hypothetical fatty acyl-CoA reductase	1744741	1745766	+	341	148822767	5222255	-	TBFG_11576	COG1028IQR
hypothetical ketoacyl reductase	1745771	1746574	+	267	148822768	5222256	-	TBFG_11577	COG0300R
hypothetical protein TBFG_11578	1746596	1746823	+	75	148822769	5222257	-	TBFG_11578	-
hypothetical protein TBFG_11579	1746872	1747303	+	143	148822770	5222258	-	TBFG_11579	-
DNA polymerase III subunit alpha	1747371	1750925	+	1184	148822771	5222259	dnaE	TBFG_11580	COG0587L
PPE family protein	1750974	1753256	-	760	148822772	5222260	PPE	TBFG_11581	-
fatty-acid-CoA ligase fadD11	1753394	1755109	+	571	148822773	5222261	-	TBFG_11582	COG1022I
glycerol-3-phosphate acyltransferase	1755123	1756988	+	621	148822774	5222262	-	TBFG_11583	COG2937I
fumarate reductase flavoprotein subunit	1757359	1759110	+	583	148822775	5222263	-	TBFG_11584	COG1053C
fumarate reductase iron-sulfur subunit frdB	1759116	1759856	+	246	148822776	5222264	-	TBFG_11585	COG0479C
fumarate reductase membrane anchor subunit frdC	1759853	1760233	+	126	148822777	5222265	-	TBFG_11586	COG3029C
fumarate reductase subunit D	1760230	1760607	+	125	148822778	5222266	-	TBFG_11587	-
hypothetical regulatory protein	1760675	1761283	+	202	148822779	5222267	-	TBFG_11588	COG1309K
transmembrane transport protein mmpL6	1761422	1762615	+	397	148822780	5222268	-	TBFG_11589	COG2409R
hypothetical protein TBFG_11590	1762625	1763071	+	148	148822781	5222269	-	TBFG_11590	-
threonine dehydratase	1763106	1764395	+	429	148822782	5222270	-	TBFG_11591	COG1171E
hypothetical protein TBFG_11592	1764433	1764651	+	72	148822783	5222271	-	TBFG_11592	COG5450K
hypothetical protein TBFG_11593	1764657	1765061	+	134	148822784	5222272	-	TBFG_11593	COG1487R
maltooligosyltrehalose trehalohydrolase treZ	1765078	1766820	-	580	148822785	5222273	-	TBFG_11594	COG0296G
maltooligosyltrehalose synthase treY	1766813	1769110	-	765	148822786	5222274	-	TBFG_11595	COG3280G
maltooligosyltrehalose synthase treX	1769114	1771279	-	721	148822787	5222275	-	TBFG_11596	COG1523G
hypothetical protein TBFG_11597	1771318	1773507	-	729	148822788	5222276	-	TBFG_11597	COG1835I
hypothetical inv protein	1773606	1774355	-	249	148822789	5222277	-	TBFG_11598	COG0791M
hypothetical membrane protein	1774538	1775110	-	190	148822791	5222278	-	TBFG_11599	-
adenosylmethionine--8-amino-7-oxononanoate transaminase	1775070	1776383	+	437	148822790	5222280	-	TBFG_11600	COG0161H
8-amino-7-oxononanoate synthase	1776380	1777540	+	386	148822792	5222279	-	TBFG_11601	COG0156H
dithiobiotin synthetase	1777537	1778217	+	226	148822793	5222281	bioD	TBFG_11602	COG0132H
hypothetical protein TBFG_11603	1778217	1778726	+	169	148822794	5222282	-	TBFG_11603	-
rep13E12 repeat protein	1778872	1779594	-	240	148822795	5222283	-	TBFG_11604	-
rep13E12 repeat protein	1779599	1780267	-	222	148822796	5222284	-	TBFG_11605	-
biotin synthase	1780715	1781764	+	349	148822797	5222285	-	TBFG_11606	COG0502H
hypothetical protein TBFG_11607	1782001	1782666	+	221	148822798	5222286	-	TBFG_11607	-
hypothetical protein TBFG_11608	1782831	1784171	-	446	148822799	5222287	-	TBFG_11608	-
hypothetical protein TBFG_11609	1784428	1785138	-	236	148822800	5222288	-	TBFG_11609	COG1051F
quinolinate synthetase	1785187	1786236	+	349	148822801	5222289	-	TBFG_11610	COG0379H
L-aspartate oxidase	1786236	1787819	+	527	148822802	5222290	-	TBFG_11611	COG0029H
nicotinate-nucleotide pyrophosphorylase	1787819	1788676	+	285	148822803	5222291	-	TBFG_11612	COG0157H
hypothetical protein TBFG_11613	1788725	1789483	+	252	148822804	5222292	-	TBFG_11613	COG0500QR
hypothetical protein TBFG_11614	1789504	1789914	-	136	148822805	5222293	-	TBFG_11614	-
histidinol dehydrogenase	1789996	1791330	+	444	148822806	5222294	hisD	TBFG_11615	COG0141E
histidinol-phosphate aminotransferase	1791327	1792469	+	380	148822807	5222295	-	TBFG_11616	COG0079E
imidazoleglycerol-phosphate dehydratase	1792466	1793098	+	210	148822808	5222296	hisB	TBFG_11617	COG0131E
imidazole glycerol phosphate synthase subunit HisH	1793095	1793715	+	206	148822809	5222297	hisH	TBFG_11618	COG0118E
1-(5-phosphoribosyl)-5-	1793728	1794462	+	244	148822810	5222298	-	TBFG_11619	COG0106E
inositol-monophosphatase impA	1794470	1795282	+	270	148822811	5222299	-	TBFG_11620	COG0483G
imidazole glycerol phosphate synthase subunit HisF	1795284	1796087	+	267	148822812	5222300	-	TBFG_11621	COG0107E
phosphoribosyl-AMP cyclohydrolase	1796084	1796431	+	115	148822813	5222301	hisI	TBFG_11622	COG0139E
ionic transporter integral membrane protein chaA	1796612	1797694	+	360	148822814	5222302	-	TBFG_11623	COG0387P
peroxidoxin bcpB	1797729	1798193	-	154	148822815	5222303	-	TBFG_11624	COG1225O
anthranilate synthase component I trpE (glutamine amidotransferase)	1798334	1799884	+	516	148822816	5222304	-	TBFG_11625	COG0147EH
hypothetical protein TBFG_11626	1799874	1800581	+	235	148822817	5222305	-	TBFG_11626	-
indole-3-glycerol-phosphate synthase	1800641	1801489	+	282	148822818	5222306	trpC	TBFG_11627	COG0134E
tryptophan synthase subunit beta	1801558	1802790	+	410	148822819	5222307	-	TBFG_11628	COG0133E
tryptophan synthase subunit alpha	1802790	1803602	+	270	148822820	5222308	trpA	TBFG_11629	COG0159E
prolipoprotein diacylglyceryl transferase	1803602	1805008	+	468	148822821	5222309	-	TBFG_11630	COG0682M
hypothetical membrane protein	1805684	1806124	+	146	148822822	5222310	-	TBFG_11631	COG2314S
hypothetical protein TBFG_11632	1806114	1806512	+	132	148822823	5222311	-	TBFG_11632	-
pyruvate kinase	1806620	1808038	+	472	148822824	5222312	-	TBFG_11633	COG0469G
acyl-CoA thioesterase II tesB1	1808046	1808948	+	300	148822825	5222313	-	TBFG_11634	COG1946I
hypothetical protein TBFG_11635	1809006	1810460	+	484	148822826	5222314	-	TBFG_11635	COG2898S
transmembrane ATP-binding protein ABC transporter cydC	1810394	1812124	-	576	148822827	5222315	-	TBFG_11636	COG1132V
transmembrane ATP-binding protein ABC transporter cydD	1812121	1813704	-	527	148822828	5222316	-	TBFG_11637	COG4988CO
integral membrane cytochrome D ubiquinol oxidase subunit II cydB	1813791	1814831	-	346	148822829	5222317	-	TBFG_11638	COG1294C
integral membrane cytochrome D ubiquinol oxidase subunit I cydA	1814861	1816318	-	485	148822830	5222318	-	TBFG_11639	COG1271C
hypothetical protein TBFG_11640	1816429	1817016	-	195	148822831	5222319	-	TBFG_11640	COG3247S
membrane-anchored adenylyl cyclase cya	1817045	1818376	-	443	148822832	5222320	-	TBFG_11641	COG2114T
two component system transcriptional regulator	1818611	1819228	+	205	148822833	5222322	-	TBFG_11642	COG3707T
lipid-transfer protein	1819296	1820504	-	402	148822834	5222323	-	TBFG_11643	COG0183I
hypothetical protein TBFG_11644	1820501	1820992	-	163	148822835	5222324	-	TBFG_11644	COG1545R
DNA polymerase I	1821096	1823810	+	904	148822836	5222325	-	TBFG_11645	COG0258L, COG0749L
30S ribosomal protein S1	1823973	1825418	+	481	148822837	5222326	rpsA	TBFG_11646	COG0539J
dephospho-CoA kinase/unknown domain fusion protein	1825444	1826667	+	407	148822838	5222327	coaE	TBFG_11647	COG0237H, COG2320S
hypothetical protein TBFG_11648	1826818	1827261	-	147	148822839	5222328	-	TBFG_11648	COG2306S
excinuclease ABC subunit B	1827506	1829602	+	698	148822840	5222329	-	TBFG_11649	COG0556L
hypothetical drug efflux membrane protein	1829599	1831014	+	471	148822841	5222330	-	TBFG_11650	COG0477GEPR
conserved transmembrane protein	1831003	1832700	-	565	148822842	5222331	-	TBFG_11651	-
iron-regulated hypothetical protein TB15.3	1832882	1833322	+	146	148822843	5222332	-	TBFG_11652	COG0589T
hypothetical protein TBFG_11653	1833329	1834123	-	264	148822844	5222333	-	TBFG_11653	COG0491R
excinuclease ABC subunit A	1834172	1837090	+	972	148822845	5222334	uvrA	TBFG_11654	COG0178L
hypothetical protein TBFG_11655	1837147	1837404	-	85	148822846	5222335	-	TBFG_11655	COG1842KT
hypothetical protein TBFG_11656	1837420	1838889	-	489	148822847	5222336	-	TBFG_11656	COG0627R
lysyl-tRNA synthetase	1838948	1842466	-	1172	148822848	5222337	lysS	TBFG_11657	COG1190J, COG2898S
translation initiation factor IF-3	1842704	1843309	+	201	148822849	5222338	infC	TBFG_11658	COG0290J
50S ribosomal protein L35	1843359	1843553	+	64	148822850	5222339	rpmI	TBFG_11659	COG0291J
50S ribosomal protein L20	1843615	1844004	+	129	148822851	5222340	rplT	TBFG_11660	COG0292J
23S rRNA methyltransferase tsnR	1844037	1844819	+	260	148822852	5222341	-	TBFG_11661	COG0566J
hypothetical protein TBFG_11662	1844830	1845885	-	351	148822853	5222342	-	TBFG_11662	COG3662S
PE family protein	1846195	1847127	+	310	148822854	5222343	-	TBFG_11663	-
hypothetical protein TBFG_11664	1847205	1848155	+	316	148822855	5222344	-	TBFG_11664	COG2114T
hypothetical protein TBFG_11665	1848162	1848968	+	268	148822856	5222345	-	TBFG_11665	-
phenylalanyl-tRNA synthetase subunit alpha	1849164	1850189	+	341	148822857	5222346	pheS	TBFG_11666	COG0016J
phenylalanyl-tRNA synthetase subunit beta	1850189	1852684	+	831	148822858	5222347	pheT	TBFG_11667	COG0072J, COG0073R
PE-PGRS family protein	1852778	1853938	-	386	148822859	5222348	PGRS	TBFG_11668	-
PE-PGRS family protein	1854163	1855813	-	549	148822860	5222349	-	TBFG_11669	-
N-acetyl-gamma-glutamyl-phosphate reductase	1856007	1857065	+	352	148822861	5222350	argC	TBFG_11670	COG0002E
bifunctional ornithine acetyltransferase/N-acetylglutamate synthase protein	1857062	1858276	+	404	148822862	5222351	argJ	TBFG_11671	COG1364E
acetylglutamate kinase	1858273	1859157	+	294	148822863	5222352	-	TBFG_11672	COG0548E
acetylornithine aminotransferase	1859154	1860356	+	400	148822864	5222353	argD	TBFG_11673	COG4992E
ornithine carbamoyltransferase	1860353	1861276	+	307	148822865	5222354	-	TBFG_11674	COG0078E
arginine repressor	1861255	1861785	+	176	148822866	5222355	-	TBFG_11675	COG1438K
argininosuccinate synthase	1861794	1862990	+	398	148822867	5222356	-	TBFG_11676	COG0137E
argininosuccinate lyase	1863070	1864482	+	470	148822868	5222357	-	TBFG_11677	COG0165E
chalcone synthase pks10	1864591	1865652	+	353	148822869	5222358	-	TBFG_11678	COG3424Q
polyketide synthase pks7	1865735	1872115	+	2126	148822870	5222359	-	TBFG_11679	COG3321Q
polyketide synthase pks8	1872135	1876943	+	1602	148822871	5222360	-	TBFG_11680	COG3321Q
polyketide synthase pks17	1876943	1878451	+	502	148822872	5222361	-	TBFG_11681	COG3321Q
polyketide synthase pks9	1878457	1881510	+	1017	148822873	5222362	-	TBFG_11682	COG3321Q
chalcone synthase pks11	1881657	1882718	+	353	148822874	5222363	-	TBFG_11683	COG3424Q
cytochrome P450 139 cyp139	1882701	1883993	-	430	148822875	5222364	-	TBFG_11684	COG2124Q
hypothetical macrolide-transport ATP-binding protein ABC transporter	1884008	1885783	-	591	148822876	5222365	-	TBFG_11685	COG0488R
hypothetical protein TBFG_11686	1885995	1886357	+	120	148822877	5222366	-	TBFG_11686	-
hypothetical protein TBFG_11687	1886390	1886737	+	115	148822878	5222367	-	TBFG_11687	COG2343S
hypothetical membrane protein	1886745	1887137	+	130	148822879	5222368	-	TBFG_11688	-
conserved integral membrane transport protein	1887146	1888477	-	443	148822880	5222369	-	TBFG_11689	COG0477GEPR
hypothetical protein TBFG_11690	1888570	1889502	-	310	148822881	5222370	-	TBFG_11690	COG1305E
hypothetical transcriptional regulatory protein	1889530	1890186	-	218	148822882	5222371	-	TBFG_11691	COG0607P, COG0640K
hypothetical transcriptional regulatory protein	1890511	1891245	-	244	148822883	5222372	-	TBFG_11692	COG0664T
hypothetical protein TBFG_11693	1891317	1892021	+	234	148822884	5222373	-	TBFG_11693	COG0626E
lipoprotein dsbF	1892018	1892566	+	182	148822885	5222374	-	TBFG_11694	COG0526OC
hypothetical integral membrane protein	1892667	1893569	+	300	148822886	5222375	-	TBFG_11695	-
acyl-CoA dehydrogenase fadE16	1893569	1894690	+	373	148822887	5222376	-	TBFG_11696	COG1960I
hypothetical protein TBFG_11697	1894699	1895523	+	274	148822888	5222377	-	TBFG_11697	COG3221P
molybdopterin biosynthesis protein moeX	1895520	1896512	+	330	148822889	5222378	-	TBFG_11698	COG0535R
hypothetical coiled-coil structural protein	1896673	1897590	+	305	148822890	5222379	-	TBFG_11699	-
acyl-CoA synthetase	1897864	1900863	+	999	148822891	5222380	-	TBFG_11700	COG0318IQ, COG3243I
hypothetical protein TBFG_11701	1901046	1901669	-	207	148822892	5222381	-	TBFG_11701	COG1309K
ABC-2 type transport system permease protein	1901671	1902351	-	226	148822893	5222382	-	TBFG_11702	COG0842V
ATP-binding protein ABC transporter	1902423	1903190	-	255	148822894	5222383	-	TBFG_11703	COG1131V
3-methyladenine DNA glycosylase	1903249	1903860	+	203	148822895	5222384	-	TBFG_11704	COG2094L
tyrosyl-tRNA synthetase	1903872	1905146	+	424	148822896	5222385	-	TBFG_11705	COG0162J
lipoprotein lprJ	1905797	1906180	+	127	148822897	5222386	-	TBFG_11706	-
hypothetical protein TBFG_11707	1906219	1906971	+	250	148822898	5222387	-	TBFG_11707	COG0457R
hypothetical phosphatase	1906968	1908029	+	353	148822899	5222388	-	TBFG_11708	COG0647G
cytotoxin|haemolysin tlyA	1908210	1909016	+	268	148822900	5222389	-	TBFG_11709	COG1189J
inorganic polyphosphate/ATP-NAD kinase	1909016	1909939	+	307	148822901	5222390	ppnK	TBFG_11710	COG0061G
DNA repair protein recN	1909953	1911716	+	587	148822902	5222391	-	TBFG_11711	COG0497L
hypothetical protein TBFG_11712	1911812	1912993	+	393	148822903	5222392	-	TBFG_11712	COG4825S
hypothetical protein TBFG_11713	1913015	1913959	+	314	148822904	5222393	-	TBFG_11713	-
CTP synthetase	1914099	1915859	+	586	148822905	5222394	-	TBFG_11714	COG0504F
hypothetical protein TBFG_11715	1915852	1916475	+	207	148822906	5222395	-	TBFG_11715	COG0494LR
site-specific tyrosine recombinase XerD	1916472	1917407	+	311	148822907	5222396	xerD	TBFG_11716	COG4974L
hypothetical protein TBFG_11717	1917481	1918845	-	454	148822908	5222397	-	TBFG_11717	COG0567C
hypothetical catechol-O-methyltransferase	1919401	1920102	-	233	148822909	5222398	-	TBFG_11718	COG4122R
D-serine/alanine/glycine transporter protein cycA	1920056	1921726	-	556	148822910	5222399	-	TBFG_11719	COG1113E
PPE family protein	1921767	1922924	-	385	148822911	5222400	PPE	TBFG_11720	-
PPE family protein	1922964	1924148	-	394	148822912	5222401	-	TBFG_11721	-
conserved transmembrane protein	1925152	1926612	+	486	148822913	5222402	-	TBFG_11722	COG0659P
hypothetical initiation inhibitor protein	1926630	1927586	+	318	148822914	5222403	-	TBFG_11723	COG1192D
hypothetical protein TBFG_11724	1927583	1928419	+	278	148822915	5222404	-	TBFG_11724	COG1354S
hypothetical protein TBFG_11725	1928416	1929111	+	231	148822916	5222405	-	TBFG_11725	COG1386K
hypothetical protein TBFG_11726	1929108	1929872	+	254	148822917	5222406	-	TBFG_11726	COG1187J
cytidylate kinase	1929869	1930561	+	230	148822918	5222407	cmk	TBFG_11727	COG0283F
GTP-binding protein EngA	1930558	1931949	+	463	148822919	5222408	engA	TBFG_11728	COG1160R
hypothetical oxidoreductase	1932123	1932935	+	270	148822920	5222409	-	TBFG_11729	COG1028IQR
3-hydroxybutyryl-CoA dehydrogenase fadB3	1932929	1933843	+	304	148822921	5222410	-	TBFG_11730	COG1250I
hypothetical protein TBFG_11731	1933846	1934676	+	276	148822922	5222411	-	TBFG_11731	COG1878R
hypothetical protein TBFG_11732	1934676	1934993	+	105	148822923	5222412	-	TBFG_11732	COG3837S
hypothetical protein TBFG_11733	1935078	1935896	+	272	148822924	5222413	-	TBFG_11733	COG3246S
hypothetical transcriptional regulatory protein	1935910	1936689	+	259	148822925	5222414	-	TBFG_11734	COG1414K
hypothetical protein TBFG_11735	1937299	1937688	-	129	148822926	5222416	-	TBFG_11735	COG4113R
biotin carboxylase-like protein	1938130	1939614	+	494	148822927	5222417	-	TBFG_11736	COG0439I
hypothetical hydrolase	1939611	1940858	+	415	148822928	5222418	-	TBFG_11737	COG1680V
hypothetical protein TBFG_11742	1941310	1942020	-	236	148822931	5222422	-	TBFG_11742	COG1733K
hypothetical oxidoreductase	1942121	1943506	+	461	148822932	5222423	-	TBFG_11743	COG0277C
hypothetical protein TBFG_11744	1943539	1944108	+	189	148822933	5222424	-	TBFG_11744	-
hypothetical protein TBFG_11745	1944133	1944903	-	256	148822934	5222425	-	TBFG_11745	-
hypothetical protein TBFG_11746	1944900	1945838	-	312	148822935	5222426	-	TBFG_11746	COG3315Q
hypothetical penicillin-binding protein	1946075	1947694	-	539	148822936	5222427	-	TBFG_11747	COG1680V
succinic semialdehyde dehydrogenase	1948060	1949616	+	518	148822937	5222428	gabD2	TBFG_11748	COG1012C
hypothetical protein TBFG_11749	1949626	1950174	-	182	148822938	5222429	-	TBFG_11749	COG0526OC
conserved transmembrane protein	1950238	1950870	-	210	148822939	5222430	-	TBFG_11750	-
hypothetical protein TBFG_11751	1951157	1951399	-	80	148822940	5222431	-	TBFG_11751	COG0508C
hypothetical membrane protein	1951674	1952267	-	197	148822941	5222432	-	TBFG_11752	COG1275P
hypothetical protein TBFG_11753	1952270	1952512	-	80	148822942	5222433	-	TBFG_11753	-
nitrate reductase narX	1952611	1954569	-	652	148822943	5222434	-	TBFG_11754	COG2180C, COG2181C, COG5013C
nitrate/nitrite transporter narK2	1954566	1955753	-	395	148822944	5222435	-	TBFG_11755	COG2223P
hypothetical protein TBFG_11756	1955863	1956324	+	153	148822945	5222436	-	TBFG_11756	COG0085K
hypothetical sulphate-transport transmembrane protein ABC transporter	1956338	1958020	-	560	148822946	5222437	-	TBFG_11757	COG0659P
hypothetical protein TBFG_11758	1958088	1958300	+	70	148822947	5222438	-	TBFG_11758	COG4423S
hypothetical protein TBFG_11759	1958300	1958548	+	82	148822948	5222439	-	TBFG_11759	COG3742S
hypothetical protein TBFG_11760	1958556	1959293	+	245	148822949	5222440	-	TBFG_11760	-
transmembrane serine/threonine-protein kinase E pknE	1959387	1961087	+	566	148822950	5222441	-	TBFG_11761	COG0515RTKL
hypothetical membrane protein	1961372	1961773	-	133	148822951	5222442	-	TBFG_11762	-
isopentenyl-diphosphate delta-isomerase	1961763	1962374	-	203	148822952	5222443	-	TBFG_11763	COG1443I
anchored-membrane serine/threonine-protein kinase pknF	1962521	1963951	+	476	148822953	5222444	-	TBFG_11764	COG0515RTKL
conserved transmembrane ATP-binding protein ABC transporter	1964019	1966610	+	863	148822954	5222445	-	TBFG_11765	COG1131V
hypothetical protein TBFG_11766	1966983	1967714	+	243	148822955	5222446	-	TBFG_11766	-
hypothetical integral membrane protein	1967711	1968268	-	185	148822956	5222447	-	TBFG_11767	-
acyl-CoA synthetase	1968352	1969950	-	532	148822957	5222448	-	TBFG_11768	COG0318IQ
hypothetical protein TBFG_11769	1970004	1971386	+	460	148822958	5222449	-	TBFG_11769	COG0654HC
hypothetical protein TBFG_11770	1971513	1971962	+	149	148822959	5222450	-	TBFG_11770	COG0673R
PPE family protein	1971997	1974924	-	975	148822960	5222451	PPE	TBFG_11771	-
hypothetical protein TBFG_11772	1975128	1976639	-	503	148822961	5222452	-	TBFG_11772	-
transposase	1976817	1977701	-	294	148822962	5222453	-	TBFG_11773	COG2801L
transposase	1977752	1978078	-	108	148822963	5222454	-	TBFG_11774	COG2963L
PE-PGRS family protein	1978883	1981618	-	911	148822970	5222462	PGRS	TBFG_11783	-
hypothetical protein TBFG_11786	1982194	1983702	+	502	148822973	5222465	-	TBFG_11786	-
hypothetical protein TBFG_11787	1983712	1984095	-	127	148822974	5222466	-	TBFG_11787	-
hypothetical protein TBFG_11788	1984095	1984883	-	262	148822975	5222467	-	TBFG_11788	COG0393S
hypothetical protein TBFG_11789	1985023	1985490	-	155	148822976	5222468	-	TBFG_11789	-
hypothetical protein TBFG_11790	1985901	1987157	-	418	148822977	5222469	-	TBFG_11790	-
transposase	1987784	1987999	-	71	148822980	5222472	-	TBFG_11793	COG2801L
hypothetical protein TBFG_11794	1988379	1988648	+	89	148822981	5222473	-	TBFG_11794	COG1937S
hypothetical protein TBFG_11795	1988716	1989075	+	119	148822982	5222474	-	TBFG_11795	COG0599S
PE-PGRS family protein	1989256	1991112	+	618	148822983	5222475	PGRS	TBFG_11796	-
hypothetical protein TBFG_11797	1991277	1992512	+	411	148822984	5222476	-	TBFG_11797	COG3616E
hypothetical protein TBFG_11798	1992520	1993806	+	428	148822985	5222477	-	TBFG_11798	COG2234R
hypothetical oxidoreductase	1993803	1995089	+	428	148822986	5222478	-	TBFG_11799	COG0277C
hypothetical protein TBFG_11800	1995278	1995589	+	103	148822987	5222479	-	TBFG_11800	COG3707T
hypothetical transcriptional regulatory protein	1995662	1996408	-	248	148822988	5222480	-	TBFG_11801	COG1414K
hypothetical oxidoreductase	1996474	1997814	+	446	148822989	5222481	-	TBFG_11802	COG0277C
hypothetical protein TBFG_11803	1997814	1998632	+	272	148822990	5222482	-	TBFG_11803	-
hypothetical transcriptional regulatory protein	1998637	1999197	-	186	148822991	5222483	-	TBFG_11804	COG1309K
hypothetical protein TBFG_11809	2000723	2001229	-	168	148822994	5222487	-	TBFG_11809	-
hypothetical integral membrane protein	2001328	2003121	-	597	148822995	5222488	-	TBFG_11810	-
hypothetical protein TBFG_11811	2003341	2003904	+	187	148822996	5222489	-	TBFG_11811	-
4-alpha-glucanotransferase malQ	2003944	2006118	-	724	148822997	5222490	-	TBFG_11812	COG1640G
hypothetical protein TBFG_11813	2006382	2007902	+	506	148822998	5222491	-	TBFG_11813	-
hypothetical protein TBFG_11814	2007899	2012074	+	1391	148822999	5222492	-	TBFG_11814	COG1674D
cytochrome P450 143 cyp143	2012089	2013270	-	393	148823000	5222493	-	TBFG_11815	COG2124Q
hypothetical ferredoxin	2013470	2013673	+	67	148823001	5222494	-	TBFG_11816	COG1141C
PPE family protein	2013943	2015040	+	350	148823002	5222495	PPE	TBFG_11817	-
PE family protein	2015119	2015418	+	99	148823003	5222496	-	TBFG_11818	-
PPE family protein	2015432	2016613	+	393	148823004	5222497	PPE	TBFG_11819	-
PPE family protein	2017067	2018119	+	350	148823005	5222498	-	TBFG_11820	-
PE family protein	2018528	2018845	+	105	148823006	5222499	-	TBFG_11821	-
Esat-6 like protein esxN (Esat-6 like protein 5)	2019336	2019620	+	94	148823007	5222501	-	TBFG_11824	-
hypothetical protein TBFG_11825	2019708	2020610	+	300	148823008	5222502	-	TBFG_11825	-
hypothetical protein TBFG_11826	2020882	2022393	+	503	148823009	5222503	-	TBFG_11826	-
proline rich membrane-anchored mycosin mycP5	2022371	2024128	+	585	148823010	5222504	-	TBFG_11827	COG1404O
hypothetical protein TBFG_11828	2024125	2025345	+	406	148823011	5222505	-	TBFG_11828	-
hypothetical protein TBFG_11829	2025342	2027174	+	610	148823012	5222506	-	TBFG_11829	COG0464O
lipoprotein lppT	2027801	2027992	+	63	148823013	5222507	-	TBFG_11830	-
PPE family protein	2028095	2030062	+	655	148823014	5222508	PPE	TBFG_11831	-
PPE family protein	2030643	2031914	+	423	148823015	5222509	-	TBFG_11832	-
PPE family protein	2032026	2033417	+	463	148823016	5222510	PPE	TBFG_11833	-
PE-PGRS family protein	2033565	2035517	-	650	148823017	5222511	PGRS	TBFG_11834	-
hypothetical protein TBFG_11835	2035665	2035991	-	108	148823018	5222512	-	TBFG_11835	-
PE family protein	2038072	2038371	+	99	148823019	5222513	-	TBFG_11836	-
PPE family protein	2038386	2039597	+	403	148823020	5222514	PPE	TBFG_11837	-
PPE family protein	2039921	2041150	+	409	148823021	5222515	-	TBFG_11838	-
PPE family protein	2041276	2042688	+	470	148823022	5222516	PPE	TBFG_11839	-
hypothetical protein TBFG_11840	2042933	2043289	+	118	148823023	5222517	-	TBFG_11840	-
Mg2+ transport P-type ATPase C mgtC	2043443	2044147	+	234	148823024	5222518	-	TBFG_11841	COG1285S
hypothetical dehydrogenase	2044157	2045350	-	397	148823025	5222519	-	TBFG_11842	COG1252C
hypothetical protein TBFG_11843	2045681	2046112	-	143	148823026	5222520	-	TBFG_11843	-
membrane-bound C-5 sterol desaturase erg3 (sterol-c5-desaturase)	2046479	2047423	+	314	148823027	5222521	-	TBFG_11844	COG3000I
hypothetical protein TBFG_11845	2047528	2048193	+	221	148823028	5222522	-	TBFG_11845	-
hypothetical transcriptional regulatory protein	2048256	2048960	+	234	148823029	5222523	-	TBFG_11846	COG1309K
hypothetical protein TBFG_11847	2049595	2051058	+	487	148823030	5222524	-	TBFG_11847	COG1053C
PE-PGRS family protein	2051178	2052734	-	518	148823031	5222525	PGRS	TBFG_11848	-
hypothetical drugs-transport transmembrane ATP-binding protein ABC transporter	2052809	2054728	-	639	148823032	5222526	-	TBFG_11849	COG4178R
hypothetical protein TBFG_11850	2054799	2056442	+	547	148823033	5222527	-	TBFG_11850	COG0028EH
preprotein translocase subunit SecA	2056457	2058883	+	808	148823034	5222528	-	TBFG_11851	COG0653U
CDP-diacylglycerol-glycerol-3-phosphate-3-phosphatidyltransferase pgsA2	2059080	2059709	+	209	148823035	5222529	-	TBFG_11852	COG0558I
hypothetical protein TBFG_11853	2059702	2060625	+	307	148823036	5222530	-	TBFG_11853	COG3879S
hypothetical protein TBFG_11854	2060654	2061019	+	121	148823037	5222531	-	TBFG_11854	COG3856S
hypothetical protein TBFG_11855	2061036	2061914	+	292	148823038	5222532	-	TBFG_11855	COG3879S
glycine cleavage system protein H	2061952	2062356	+	134	148823039	5222533	-	TBFG_11856	COG0509E
hypothetical protein cfp17	2062596	2063084	+	162	148823040	5222534	-	TBFG_11857	COG1716T
hypothetical protein TBFG_11858	2063081	2063824	+	247	148823041	5222535	-	TBFG_11858	COG0789K
hypothetical protein TBFG_11859	2063943	2064437	+	164	148823042	5222536	-	TBFG_11859	COG1259S
hypothetical protein TBFG_11860	2064729	2065406	+	225	148823043	5222537	-	TBFG_11860	COG0789K
glycine dehydrogenase	2065765	2068590	+	941	148823044	5222538	-	TBFG_11861	COG0403E, COG1003E
haloalkane dehalogenase	2068817	2069677	-	286	148823045	5222539	-	TBFG_11862	COG0596R
hypothetical hydrolase	2069718	2070584	+	288	148823046	5222540	-	TBFG_11863	COG0596R
hypothetical protein TBFG_11864	2070589	2072475	-	628	148823047	5222541	-	TBFG_11864	COG2936R
hypothetical protein TBFG_11865	2072491	2074524	-	677	148823048	5222542	-	TBFG_11865	-
malate synthase G	2074644	2076851	-	735	148823049	5222543	-	TBFG_11866	COG2225C
hypothetical protein TBFG_11867	2077145	2077540	-	131	148823050	5222544	-	TBFG_11867	COG1848R
PE-PGRS family protein	2077859	2079406	-	515	148823051	5222545	PGRS	TBFG_11868	-
hypothetical protein TBFG_11869	2079569	2080606	-	345	148823052	5222546	-	TBFG_11869	COG1253R
hypothetical protein TBFG_11870	2080606	2081973	-	455	148823053	5222547	-	TBFG_11870	COG1253R
inositol-5-monophosphate dehydrogenase	2082147	2083583	-	478	148823054	5222548	-	TBFG_11871	COG0516F, COG0517R
6-phosphogluconate dehydrogenase	2083619	2085070	-	483	148823055	5222549	-	TBFG_11872	COG0362G
hypothetical protein TBFG_11873	2085100	2086050	-	316	148823056	5222550	-	TBFG_11873	COG0501O
hypothetical transcriptional regulatory protein	2086065	2086481	-	138	148823057	5222551	-	TBFG_11874	COG3682K
hypothetical protein TBFG_11875	2086759	2087181	+	140	148823058	5222552	-	TBFG_11875	COG2050Q
urease subunit gamma	2087230	2087532	+	100	148823059	5222553	ureA	TBFG_11876	COG0831E
urease subunit beta	2087529	2087843	+	104	148823060	5222554	ureB	TBFG_11877	COG0832E
urease subunit alpha	2087843	2089576	+	577	148823061	5222555	ureC	TBFG_11878	COG0804E
urease accessory protein ureF	2089576	2090211	+	211	148823062	5222556	-	TBFG_11879	COG0830O
urease accessory protein ureG	2090222	2090896	+	224	148823063	5222557	-	TBFG_11880	COG0378OK
urease accessory protein ureD	2090886	2091530	+	214	148823064	5222558	-	TBFG_11881	-
NADH dehydrogenase ndh	2091533	2092924	-	463	148823065	5222559	-	TBFG_11882	COG1252C
hypothetical oxidoreductase	2093066	2093989	-	307	148823066	5222560	-	TBFG_11883	COG2141C
short chain dehydrogenase	2094028	2094705	-	225	148823067	5222561	-	TBFG_11884	COG1028IQR
molybdate-binding lipoprotein modA	2094867	2095652	+	261	148823068	5222562	-	TBFG_11885	COG0725P
molbdenum-transport integral membrane protein ABC transporter modB	2095655	2096449	+	264	148823069	5222563	-	TBFG_11886	COG4149P
molybdenum-transport ATP-binding protein ABC transporter modC	2096456	2097565	+	369	148823070	5222564	-	TBFG_11887	COG1118P, COG3839G
alanine and proline rich secreted protein apa	2097618	2098595	+	325	148823071	5222565	-	TBFG_11888	-
conserved transmembrane protein	2099047	2099352	+	101	148823072	5222566	-	TBFG_11889	COG2261S
alcohol dehydrogenase adhA	2099427	2100467	+	346	148823073	5222567	-	TBFG_11890	COG1064R
conserved integral membrane protein	2100474	2101244	-	256	148823074	5222568	-	TBFG_11891	COG1266R
hypothetical protein TBFG_11892	2101237	2101992	-	251	148823075	5222569	-	TBFG_11892	COG2258S
short chain dehydrogenase	2101989	2102849	-	286	148823076	5222570	-	TBFG_11893	COG1028IQR
hypothetical protein TBFG_11894	2102951	2105359	+	802	148823077	5222571	-	TBFG_11894	COG1804C
acetyl-CoA acetyltransferase	2105647	2107131	+	494	148823078	5222572	-	TBFG_11895	COG0183I
hypothetical protein TBFG_11896	2107230	2109329	+	699	148823079	5222573	-	TBFG_11896	COG0451MG
hypothetical reductase	2109343	2110578	-	411	148823080	5222574	-	TBFG_11897	COG0446R
hypothetical protein TBFG_11898	2110678	2111313	-	211	148823081	5222575	-	TBFG_11898	-
hypothetical protein TBFG_11899	2111378	2111767	-	129	148823082	5222576	-	TBFG_11899	-
L-lactate dehydrogenase (cytochrome) lldD2	2111790	2113034	-	414	148823083	5222577	-	TBFG_11900	COG1304C
hypothetical protein TBFG_11901	2113057	2113494	+	145	148823084	5222578	-	TBFG_11901	COG5579S
hypothetical protein TBFG_11902	2113549	2114253	+	234	148823085	5222579	-	TBFG_11902	-
hypothetical protein TBFG_11903	2114264	2114707	+	147	148823086	5222580	-	TBFG_11903	-
bacterioferritin bfrA	2115223	2115702	+	159	148823087	5222581	-	TBFG_11904	COG2193P
conserved integral membrane protein	2115787	2117850	+	687	148823088	5222582	-	TBFG_11905	COG0477GEPR
glutamine synthetase glnA3	2117905	2119257	+	450	148823089	5222583	-	TBFG_11906	COG0174E
hypothetical protein TBFG_11907	2119260	2120396	+	378	148823090	5222584	-	TBFG_11907	COG2159R
cytochrome P450 140 cyp140	2120424	2121740	-	438	148823091	5222585	-	TBFG_11908	COG2124Q
lipoprotein lppE	2121790	2122212	-	140	148823092	5222586	-	TBFG_11909	-
short chain dehydrogenase	2122253	2123086	-	277	148823093	5222587	-	TBFG_11910	COG1028IQR
hypothetical protein TBFG_11911	2123114	2123590	-	158	148823094	5222588	-	TBFG_11911	-
resuscitation-promoting factor rpfC	2123629	2124159	-	176	148823095	5222589	-	TBFG_11912	-
chorismate mutase	2124171	2124770	-	199	148823096	5222590	-	TBFG_11913	COG1605E
secreted antigen 85-B fbpB (fibronectin-binding protein B)	2124788	2125765	-	325	148823097	5222591	-	TBFG_11914	COG0627R
hypothetical protein TBFG_11915	2126156	2127298	+	380	148823098	5222592	-	TBFG_11915	-
hypothetical protein TBFG_11916	2127268	2127987	-	239	148823099	5222593	-	TBFG_11916	-
hypothetical protein TBFG_11917	2128569	2128925	-	118	148823100	5222594	-	TBFG_11917	COG3315Q
hypothetical protein TBFG_11918	2128984	2129595	-	203	148823101	5222595	-	TBFG_11918	COG2353S
hypothetical protein TBFG_11919	2129649	2130056	+	135	148823102	5222596	-	TBFG_11919	-
hypothetical membrane protein	2130073	2130384	+	103	148823103	5222597	-	TBFG_11920	-
hypothetical protein TBFG_11921	2130394	2130612	+	72	148823104	5222598	-	TBFG_11921	-
hypothetical protein TBFG_11922	2130647	2131777	-	376	148823105	5222599	-	TBFG_11922	COG2070R
hypothetical protein TBFG_11923	2131850	2132281	+	143	148823106	5222600	-	TBFG_11923	-
hypothetical dehydrogenase	2132429	2133583	+	384	148823107	5222601	-	TBFG_11924	COG1063ER
hypothetical protein TBFG_11925	2133443	2134354	-	303	148823108	5222602	-	TBFG_11925	COG3315Q
D-tyrosyl-tRNA deacylase	2134359	2134790	-	143	148823109	5222603	-	TBFG_11926	COG1490J
hypothetical protein TBFG_11927	2134848	2135156	+	102	148823110	5222604	-	TBFG_11927	COG0011S
lipoprotein lppD	2135122	2136198	-	358	148823111	5222605	-	TBFG_11928	COG2110R
lignin peroxidase lipJ	2136198	2137586	-	462	148823112	5222606	-	TBFG_11929	COG0596R, COG2114T
competence damage-inducible protein A	2137615	2138907	+	430	148823113	5222607	-	TBFG_11930	COG1058R, COG1546R
sialic acid transport integral membrane protein nanT	2138959	2140227	-	422	148823114	5222608	-	TBFG_11931	COG0477GEPR
hypothetical protein TBFG_11932	2140317	2140721	+	134	148823115	5222609	-	TBFG_11932	COG1950S
hypothetical protein TBFG_11933	2140907	2141338	+	143	148823116	5222610	-	TBFG_11933	COG1366T
D-amino acid oxidase aao	2141386	2142348	-	320	148823117	5222611	-	TBFG_11934	COG0665E
hypothetical protein TBFG_11935	2142378	2142848	-	156	148823118	5222612	-	TBFG_11935	-
hypothetical protein TBFG_11936	2143188	2143835	-	215	148823119	5222613	-	TBFG_11936	-
catalase-peroxidase katG	2143842	2146064	-	740	148823120	5222614	-	TBFG_11937	COG0376P
ferric uptake regulation protein furA (fur)	2146102	2146554	-	150	148823121	5222615	-	TBFG_11938	COG0735P
hypothetical protein TBFG_11939	2146659	2147273	-	204	148823122	5222616	-	TBFG_11939	COG1881R
lipoprotein lppC	2147335	2147940	-	201	148823123	5222617	-	TBFG_11940	COG1881R
oxidoreductase fadB5	2148040	2149044	-	334	148823124	5222618	-	TBFG_11941	COG0604CR
hypothetical protein TBFG_11942	2149144	2149896	+	250	148823125	5222619	-	TBFG_11942	COG0491R
hypothetical protein TBFG_11943	2149874	2150281	-	135	148823126	5222620	-	TBFG_11943	-
isocitrate lyase aceAa	2150416	2151519	+	367	148823127	5222621	-	TBFG_11944	COG2224C
isocitrate lyase aceAb	2151519	2152715	+	398	148823128	5222622	-	TBFG_11945	COG2224C
PPE family protein	2152885	2157051	-	1457	148823129	5222623	PPE	TBFG_11946	-
PPE family protein	2157389	2160430	-	1013	148823130	5222624	-	TBFG_11947	-
hypothetical protein TBFG_11948	2160801	2161265	-	154	148823131	5222625	-	TBFG_11948	-
hypothetical membrane protein	2161363	2162226	+	287	148823132	5222626	-	TBFG_11949	COG0204I
lipoprotein lppF	2162264	2163535	-	423	148823133	5222627	-	TBFG_11950	COG0167F
lipoprotein	2163807	2164922	+	371	148823134	5222628	-	TBFG_11951	COG1680V
lipase lipD	2164913	2166253	+	446	148823135	5222629	-	TBFG_11952	COG1680V
hypothetical protein TBFG_11953	2166290	2166670	-	126	148823136	5222630	-	TBFG_11953	-
acyl-CoA synthetase	2166827	2168689	+	620	148823137	5222631	-	TBFG_11954	COG0318IQ
immunogenic protein mpt63	2168697	2169176	-	159	148823138	5222632	-	TBFG_11955	-
hypothetical protein TBFG_11956	2169413	2170186	+	257	148823139	5222633	-	TBFG_11956	COG3361S
short chain dehydrogenase	2170190	2170957	-	255	148823140	5222634	-	TBFG_11957	COG1028IQR
hypothetical protein TBFG_11958	2171002	2171646	-	214	148823141	5222635	-	TBFG_11958	-
hypothetical protein TBFG_11959	2171658	2172182	-	174	148823142	5222636	-	TBFG_11959	COG0693R
hypothetical transcriptional regulatory protein	2172200	2172991	-	263	148823143	5222637	-	TBFG_11960	COG2207K, COG4977K
thiol peroxidase	2173112	2173609	+	165	148823144	5222638	tpx	TBFG_11961	COG2077O
acyl-CoA dehydrogenase fadE18	2173606	2174697	-	363	148823145	5222639	-	TBFG_11962	COG1960I
acyl-CoA dehydrogenase fadE17	2174699	2175928	-	409	148823146	5222640	-	TBFG_11963	COG1960I
enoyl-CoA hydratase	2175943	2176899	-	318	148823147	5222641	-	TBFG_11964	COG1024I
hypothetical monooxygenase	2177124	2178233	+	369	148823148	5222642	-	TBFG_11965	COG2141C
hypothetical oxygenase	2178236	2180755	+	839	148823149	5222643	-	TBFG_11966	COG0543HC, COG0654HC
epoxide hydrolase ephB	2180767	2181837	+	356	148823150	5222644	-	TBFG_11967	COG0596R
hypothetical oxidoreductase	2181834	2182349	+	171	148823151	5222645	-	TBFG_11968	COG1853R
riboflavin biosynthesis protein ribA1 (GTP cyclohydrolase II)	2182346	2183407	+	353	148823152	5222646	-	TBFG_11969	COG0108H, COG0807H
hypothetical short-chain type dehydrogenase/reductase	2183404	2184174	+	256	148823153	5222647	-	TBFG_11970	COG1028IQR
hypothetical protein TBFG_11971	2184384	2184713	-	109	148823154	5222648	-	TBFG_11971	COG2337T
hypothetical protein TBFG_11972	2184710	2185087	-	125	148823155	5222649	-	TBFG_11972	-
hypothetical protein TBFG_11973	2185084	2185674	-	196	148823156	5222650	-	TBFG_11973	COG0653U
hypothetical protein TBFG_11974	2185729	2187093	+	454	148823157	5222651	-	TBFG_11974	-
lipoprotein lppG	2187248	2187700	-	150	148823158	5222652	-	TBFG_11975	-
hypothetical protein TBFG_11976	2187764	2188165	+	133	148823159	5222653	-	TBFG_11976	-
hypothetical protein TBFG_11977	2188454	2188804	-	116	148823160	5222654	-	TBFG_11977	-
hypothetical protein TBFG_11978	2188815	2189717	-	300	148823161	5222655	-	TBFG_11978	-
hypothetical protein TBFG_11979	2189738	2189929	-	63	148823162	5222656	-	TBFG_11979	-
hypothetical protein TBFG_11980	2189930	2190226	-	98	148823163	5222657	-	TBFG_11980	-
hypothetical protein TBFG_11981	2190466	2190681	+	71	148823164	5222658	-	TBFG_11981	-
hypothetical protein TBFG_11982	2190678	2190989	+	103	148823165	5222659	-	TBFG_11982	COG1487R
hypothetical protein TBFG_11983	2191324	2191836	+	170	148823166	5222660	-	TBFG_11983	COG4679S
hypothetical transcriptional regulatory protein	2191878	2192327	+	149	148823167	5222661	-	TBFG_11984	COG1396K
hypothetical protein TBFG_11985	2192324	2192869	+	181	148823168	5222662	-	TBFG_11985	-
hypothetical protein TBFG_11986	2192758	2193372	-	204	148823169	5222663	-	TBFG_11986	-
hypothetical protein TBFG_11987	2193421	2193717	-	98	148823170	5222664	-	TBFG_11987	COG3668R
hypothetical protein TBFG_11988	2193714	2193965	-	83	148823172	5222665	-	TBFG_11988	COG3609K
hypothetical protein TBFG_11989	2193952	2194446	+	164	148823171	5222667	-	TBFG_11989	-
hypothetical protein TBFG_11990	2194606	2195013	-	135	148823173	5222666	-	TBFG_11990	COG1848R
hypothetical protein TBFG_11991	2195017	2195289	-	90	148823174	5222668	-	TBFG_11991	COG4118D
transcriptional repressor, tetR-family mce3R	2195322	2196542	-	406	148823175	5222669	-	TBFG_11992	COG1309K
hypothetical protein TBFG_11993	2196761	2197213	-	150	148823176	5222670	-	TBFG_11993	-
hypothetical integral membrane protein yrbE3A	2197429	2197829	+	132	148823177	5222671	-	TBFG_11994	-
hypothetical integral membrane protein yrbE3A	2197811	2198238	+	141	148823178	5222672	-	TBFG_11995	COG0767Q
hypothetical integral membrane protein yrbE3B	2198248	2199063	+	271	148823179	5222673	-	TBFG_11996	COG0767Q
MCE-family protein mce3A	2199068	2200345	+	425	148823180	5222674	-	TBFG_11997	COG1463Q
MCE-family protein mce3B	2200342	2201370	+	342	148823181	5222675	-	TBFG_11998	COG1463Q
MCE-family protein mce3C	2201367	2202599	+	410	148823182	5222676	-	TBFG_11999	COG1463Q
MCE-family protein mce3D	2202596	2203867	+	423	148823183	5222677	-	TBFG_12000	COG1463Q
MCE-family lipoprotein lprM (MCE-family lipoprotein mce3e)	2203864	2204997	+	377	148823184	5222678	-	TBFG_12001	COG1463Q
MCE-family protein mce3F	2204998	2206311	+	437	148823185	5222679	-	TBFG_12002	COG1463Q
MCE associated membrane protein	2206333	2206908	+	191	148823186	5222680	-	TBFG_12003	-
MCE associated membrane protein	2206905	2207387	+	160	148823187	5222681	-	TBFG_12004	-
hypothetical protein TBFG_12005	2207400	2207777	+	125	148823188	5222682	-	TBFG_12005	-
hypothetical protein TBFG_12006	2207793	2208458	+	221	148823189	5222683	-	TBFG_12006	-
hypothetical protein TBFG_12007	2208585	2208992	-	135	148823190	5222684	-	TBFG_12007	-
hypothetical protein TBFG_12008	2209495	2210541	+	348	148823191	5222685	-	TBFG_12008	COG0501O
hypothetical protein TBFG_12009	2210649	2211497	+	282	148823192	5222686	-	TBFG_12009	COG0500QR
conserved permease	2211460	2212905	-	481	148823193	5222687	-	TBFG_12010	COG0531E
immunogenic protein mpt64	2213084	2213770	-	228	148823194	5222688	-	TBFG_12011	-
ribonucleotide-diphosphate reductase subunit beta	2213961	2214929	-	322	148823195	5222689	nrdF	TBFG_12012	COG0208F
hypothetical protein TBFG_12013	2215154	2215573	-	139	148823196	5222690	-	TBFG_12013	COG3742S
PE-PGRS family protein	2215985	2217661	+	558	148823197	5222691	PGRS	TBFG_12014	-
cutinase precursor cfp21	2217649	2218302	-	217	148823198	5222692	-	TBFG_12015	-
chromosome replication initiation inhibitor protein	2218732	2219643	-	303	148823199	5222693	-	TBFG_12016	COG0583K
conserved integral membrane protein	2219752	2220351	+	199	148823200	5222694	-	TBFG_12017	COG1279R
hypothetical chitinase	2220767	2221195	+	142	148823201	5222695	-	TBFG_12018	-
hypothetical methyltransferase	2221421	2221960	+	179	148823202	5222696	-	TBFG_12019	COG0030J
hypothetical protein TBFG_12020	2222480	2223040	-	186	148823203	5222697	-	TBFG_12020	COG5654S
hypothetical transcriptional regulatory protein	2223037	2223378	-	113	148823204	5222698	-	TBFG_12021	COG1396K
hypothetical dehydrogenase	2223622	2223957	-	111	148823205	5222699	-	TBFG_12022	COG1028IQR
hypothetical protein TBFG_12023	2224046	2224390	-	114	148823206	5222700	-	TBFG_12023	COG2337T
metal cation transporter P-type ATPase G ctpG	2224732	2227047	-	771	148823207	5222701	-	TBFG_12024	COG2217P
hypothetical protein TBFG_12025	2227044	2227316	-	90	148823208	5222702	-	TBFG_12025	-
hypothetical transcriptional regulatory protein	2227369	2227725	-	118	148823209	5222703	-	TBFG_12026	COG0640K
[truncated: 1,903 more rows]
