# Supplementary material for: Genome Analysis of Multi- and Extensively-Drug-Resistant Tuberculosis from KwaZulu-Natal, South Africa
Source: PLoS One. 2009 Nov 5;4(11):e7778. doi: 10.1371/journal.pone.0007778 (PMC2767505; doi:10.1371/journal.pone.0007778)
Supplement: Table S6 — Full-length genome sequence of KZN V2475 in FASTA format. Nucleotides from the reference genome F11 were used to fill in regions with zero coverage. (4.46 MB TXT) [file pone.0007778.s006.txt]

>KZN_V2475
TTTGTGGATAGCCATGTGGACAGTTCACCTGCCCACAACAACGGTTGTAGCTCGACCCGGAACCAAGACC
CGGAACTAACGAGAACCAGGGAGATACGTCGTTGACCGATGACCCCGGTTCAGGCTTCACCACAGTGTGG
AACGCGGTCGTCTCCGAACTTAACGGCGACCCTAAGGTTGACGACGGACCCAGCAGTGATGCTAATCTCA
GCGCTCCGCTGACCCCTCAGCAAAGGGCTTGGCTCAATCTCGTCCAGCCATTGACCATCGTCGAGGGGTT
TGCTCTGTTATCCGTGCCGAGCAGCTTTGTCCAAAACGAAATCGAGCGCCATCTGCGGGCCCCGATTACC
GACGCTCTCAGCCGCCGACTCGGACATCAGATCCAACTCGGGGTCCGCATCGCTCCGCCGGCGACCGACG
AAGCCGACGACACTACCGTGCCGCCTTCCGAAAATCCTGCTACCACATCGCCAGACACCACAACCGACAA
CGACGAGATTGATGACAGCGCTGCGGCACGGGGCGATAACCAGCACAGTTGGCCAAGTTACTTCACCGAG
CGCCCGCACAATACCGATTCCGCTACCGCTGGCGTAACCAGCCTTAACCGTCGCTACACCTTTGATACGT
TCGTTATCGGCGCCTCCAACCGGTTCGCGCACGCCGCCGCCTTGGCGATCGCAGAAGCACCCGCCCGCGC
TTACAACCCCCTGTTCATCTGGGGCGAGTCCGGTCTCGGCAAGACACACCTGCTACACGCGGCAGGCAAC
TATGCCCAACGGTTGTTCCCGGGAATGCGGGTCAAATATGTCTCCACCGAGGAATTCACCAACGACTTCA
TTAACTCGCTCCGCGATGACCGCAAGGTCGCATTCAAACGCAGCTACCGCGACGTAGACGTGCTGTTGGT
CGACGACATCCAATTCATTGAAGGCAAAGAGGGTATTCAAGAGGAGTTCTTCCACACCTTCAACACCTTG
CACAATGCCAACAAGCAAATCGTCATCTCATCTGACCGCCCACCCAAGCAGCTCGCCACCCTCGAGGACC
GGCTGAGAACCCGCTTTGAGTGGGGGCTGATCACTGACGTACAACCACCCGAGCTGGAGACCCGCATCGC
CATCTTGCGCAAGAAAGCACAGATGGAACGGCTCGCGGTCCCCGACGATGTCCTCGAACTCATCGCCAGC
AGTATCGAACGCAATATCCGTGAACTCGAGGGCGCGCTGATCCGGGTCACCGCGTTCGCCTCATTGAACA
AAACACCAATCGACAAAGCGCTGGCCGAGATTGTGCTTCGCGATCTGATCGCCGACGCCAACACCATGCA
AATCAGCGCGGCGACGATCATGGCTGCCACCGCCGAATACTTCGACACTACCGTCGAAGAGCTTCGCGGG
CCCGGCAAGACCCGAGCACTGGCCCAGTCACGACAGATTGCGATGTACCTGTGTCGTGAGCTCACCGATC
TTTCGTTGCCCAAAATCGGCCAAGCGTTCGGCCGTGATCACACAACCGTCATGTACGCCCAACGCAAGAT
CCTGTCCGAGATGGCCGAGCGCCGTGAGGTCTTTGATCACGTCAAAGAACTCACCACTCGCATCCGTCAG
CGCTCCAAGCGCTAGCACGGCGTGTTCTTCCGACAACGTTCTTAAAAAAACTTCTCTCTCCCAGGTCACA
CCAGTCACAGAGATTGGCTGTGAGTGTCGCTGTGCACAAACCGCGCACAGACTCATACAGTCCCGGCGGT
TCCGTTCACAACCCACGCCTCATCCCCACCGACCCAACACACACCCCACAGCCATCGCCACCGTCATCCA
CAACTCCGACCGACGTCGACCTGCACCAAGACCAGACTGTCCCCAAACTGCACACCCTCTAATACTGTTA
CCGAGATTTCTTCGTCGTTTGTTCTTGGAAATACAGCGCTGGGGATCGTTCGCTGGATACCACCCGCATA
ACTGGCTCGTCGCGGTGGGTCAGAGGTCAATGATGAACTTTCAAGTTGACGTGAGAAGCTCTACGGTTGT
TGTTCGACTGCTGTTGCGGCCGTCGTGGCGGGTCACGCGTCATGGGCGTTCGTCGTTGGCAGTCCCCACG
CTAGCGGGGCGCTAGCCACGGGATCGAACTCATCGTGAGGTGAAAGGGCGCAATGGACGCGGCTACGACA
AGAGTTGGCCTCACCGACTTGACGTTTCGTTTGCTACGAGAGTCTTTCGCCGATGCGGTGTCGTGGGTGG
CTAAAAATCTGCCAGCCAGGCCCGCGGTGCCGGTGCTCTCCGGCGTGTTGTTGACCGGCTCGGACAACGG
TCTGACGATTTCCGGATTCGACTACGAGGTTTCCGCCGAGGCCCAGGTTGGCGCTGAAATTGTTTCTCCT
GGAAGCGTTTTAGTTTCTGGCCGATTGTTGTCCGATATTACCCGGGCGTTGCCTAACAAGCCCGTAGACG
TTCATGTCGAAGGTAACCGGGTCGCATTGACCTGCGGTAACGCCAGGTTTTCGCTACCGACGATGCCAGT
CGAGGATTATCCGACGCTGCCGACGCTGCCGGAAGAGACCGGATTGTTGCCTGCGGAATTATTCGCCGAG
GCAATCAGTCAGGTCGCTATCGCCGCCGGCCGGGACGACACGTTGCCTATGTTGACCGGCATCCGGGTCG
AAATCCTCGGTGAGACGGTGGTTTTGGCCGCTACCGACAGGTTTCGCCTGGCTGTTCGAGAACTGAAGTG
GTCGGCGTCGTCGCCAGATATCGAAGCGGCTGTGCTGGTCCCGGCCAAGACGCTGGCCGAGGCCGCCAAA
GCGGGCATCGGCGGCTCTGACGTTCGTTTGTCGTTGGGTACTGGGCCGGGGGTGGGCAAGGATGGCCTGC
TCGGTATCAGTGGGAACGGCAAGCGCAGCACCACGCGACTTCTTGATGCCGAGTTCCCGAAGTTTCGGCA
GTTGCTACCAACCGAACACACCGCGGTGGCCACCATGGACGTGGCCGAGTTGATCGAAGCGATCAAGCTG
GTTGCGTTGGTAGCTGATCGGGGCGCGCAGGTGCGCATGGAGTTCGCTGATGGCAGCGTGCGGCTTTCTG
CGGGTGCCGATGATGTTGGACGAGCCGAGGAAGATCTTGTTGTTGACTATGCCGGTGAACCATTGACGAT
TGCGTTTAACCCAACCTATCTAACGGACGGTTTGAGTTCGTTGCGCTCGGAGCGAGTGTCTTTCGGGTTT
ACGACTGCGGGTAAGCCTGCCTTGCTACGTCCGGTGTCCGGGGACGATCGCCCTGTGGCGGGTCTGAATG
GCAACGGTCCGTTCCCGGCGGTGTCGACGGACTATGTCTATCTGTTGATGCCGGTTCGGTTGCCGGGCTG
AGCACTTGGCGCCCGGGTAGGTGTACGTCCGTCATTTGGGGCTGCGTGACTTCCGGTCCTGGGCATGTGT
AGATCTGGAATTGCATCCAGGGCGGACGGTTTTTGTTGGGCCTAACGGTTATGGTAAGACGAATCTTATT
GAGGCACTGTGGTATTCGACGACGTTAGGTTCGCACCGCGTTAGCGCCGATTTGCCGTTGATCCGGGTAG
GTACCGATCGTGCGGTGATCTCCACGATCGTGGTGAACGACGGTAGAGAATGTGCCGTCGACCTCGAGAT
CGCCACGGGGCGAGTCAACAAAGCGCGATTGAATCGATCATCGGTCCGAAGTACACGTGATGTGGTCGGA
GTGCTTCGAGCTGTGTTGTTTGCCCCTGAGGATCTGGGGTTGGTTCGTGGGGATCCCGCTGACCGGCGGC
GCTATCTGGATGATCTGGCGATCGTGCGTAGGCCTGCGATCGCTGCGGTACGAGCCGAATATGAGAGGGT
GTTGCGCCAGCGGACGGCGTTATTGAAGTCCGTACCTGGAGCACGGTATCGGGGTGACCGGGGTGTGTTT
GACACTCTTGAGGTATGGGACAGTCGTTTGGCGGAGCACGGGGCTGAACTGGTGGCCGCCCGCATCGATT
TGGTCAACCAGTTGGCACCGGAAGTGAAGAAGGCATACCAGCTGTTGGCGCCGGAATCGCGATCGGCGTC
TATCGGTTATCGGGCCAGCATGGATGTAACCGGTCCCAGCGAGCAGTCAGATACCGATCGGCAATTGTTA
GCAGCTCGGCTGTTGGCGGCGCTGGCGGCCCGTCGGGATGCCGAACTCGAGCGTGGGGTTTGTCTAGTTG
GTCCGCACCGTGACGACCTAATACTGCGACTAGGCGATCAACCCGCGAAAGGATTTGCTAGCCATGGGGA
GGCGTGGTCGTTGGCGGTGGCACTGCGGTTGGCGGCCTATCAACTGTTACGCGTTGATGGTGGTGAGCCG
GTGTTGTTGCTCGACGACGTGTTCGCCGAACTGGATGTCATGCGCCGTCGAGCGTTGGCGACGGCGGCCG
AGTCCGCCGAACAGGTGTTGGTGACTGCCGCGGTGCTCGAGGATATTCCCGCCGGCTGGGACGCCAGGCG
GGTGCACATCGATGTGCGTGCCGATGACACCGGATCGATGTCGGTGGTTCTGCCATGACGGGTTCTGTTG
ACCGGCCCGACCAGAATCGCGGTGAGCGATCAATGAAGTCACCAGGGTTGGATTTGGTCAGGCGCACCCT
GGACGAAGCTCGTGCTGCTGCCCGCGCGCGCGGACAAGACGCCGGTCGAGGGCGGGTCGCTTCCGTTGCG
TCGGGTCGGGTGGCCGGACGGCGACGAAGCTGGTCGGGTCCGGGGCCCGACATTCGTGATCCACAACCGC
TGGGTAAGGCCGCTCGTGAGCTGGCAAAGAAACGCGGCTGGTCGGTGCGGGTCGCCGAGGGTATGGTGCT
CGGCCAGTGGTCTGCGGTGGTCGGCCACCAGATCGCCGAACATGCACGCCCGACTGCGCTAAACGACGGG
GTGTTGAGCGTGATTGCGGAGTCGACGGCGTGGGCGACGCAGTTGAGGATCATGCAGGCCCAGCTTCTGG
CCAAGATCGCCGCAGCGGTTGGCAACGATGTGGTGCGATCGCTAAAGATCACCGGGCCGGCGGCACCATC
GTGGCGCAAGGGGCCTCGCCATATTGCCGGTAGGGGTCCGCGCGACACCTACGGATAACACGTCGATCGG
CCCAGAACAAGGCGCTCCGGTCCCGGCCTGAGAGCCTCGAGGACGAAGCGGATCCGTATGCCGGACGTCG
GGACGCACCAGGAAGAAAGATGTCCGACGCACGGCGCGGTTAGATGGGTAAAAACGAGGCCAGAAGATCG
GCCCTGGCGCCCGATCACGGTACAGTGGTGTGCGACCCCCTGCGGCGACTCAACCGCATGCACGCAACCC
CTGAGGAGAGTATTCGGATCGTGGCTGCCCAGAAAAAGAAGGCCCAAGACGAATACGGCGCTGCGTCTAT
CACCATTCTCGAAGGGCTGGAGGCCGTCCGCAAACGTCCCGGCATGTACATTGGCTCGACCGGTGAGCGC
GGTTTACACCATCTCATTTGGGAGGTGGTCGACAACGCGGTCGACGAGGCGATGGCCGGTTATGCAACCA
CAGTGAACGTAGTGCTGCTTGAGGATGGCGGTGTCGAGGTCGCCGACGACGGCCGCGGCATTCCGGTCGC
CACCCACGCCTCCGGCATACCGACCGTCGACGTGGTGATGACACAACTACATGCCGGCGGCAAGTTCGAC
TCGGACGCGTATGCGATATCTGGTGGTCTGCACGGCGTCGGCGTGTCGGTGGTTAACGCGCTATCCACCC
GGCTCGAAGTCGAGATCAAGCGCGACGGGTACGAGTGGTCTCAGGTTTATGAGAAGTCGGAACCCCTGGG
CCTCAAGCAAGGGGCGCCGACCAAGAAGACGGGGTCAACGGTGCGGTTCTGGGCCGACCCCGCTGTTTTC
GAAACCACGGAATACGACTTCGAAACCGTCGCCCGCCGGCTGCAAGAGATGGCGTTCCTCAACAAGGGGC
TGACCATCAACCTGACCGACGAGAGGGTGACCCAAGACGAGGTCGTCGACGAAGTGGTCAGCGACGTCGC
CGAGGCGCCGAAGTCGGCAAGTGAACGCGCAGCCGAATCCACTGCACCGCACAAAGTTAAGAGCCGCACC
TTTCACTATCCGGGTGGCCTGGTGGACTTCGTGAAACACATCAACCGCACCAAGAACGCGATTCATAGCA
GCATCGTGGACTTTTCCGGCAAGGGCACCGGGCACGAGGTGGAGATCGCGATGCAATGGAACGCCGGGTA
TTCGGAGTCGGTGCACACCTTCGCCAACACCATCAACACCCACGAGGGCGGCACCCACGAAGAGGGCTTC
CGCAGCGCGCTGACGTCGGTGGTGAACAAGTACGCCAAGGACCGCAAGCTACTGAAGGACAAGGACCCCA
ACCTCACCGGTGACGATATCCGGGAAGGCCTGGCCGCTGTGATCTCGGTGAAGGTCAGCGAACCGCAGTT
CGAGGGCCAGACCAAGACCAAGTTGGGCAACACCGAGGTCAAATCGTTTGTGCAGAAGGTCTGTAACGAA
CAGCTGACCCACTGGTTTGAAGCCAACCCCACCGACGCGAAAGTCGTTGTGAACAAGGCTGTGTCCTCGG
CGCAAGCCCGTATCGCGGCACGTAAGGCACGAGAGTTGGTGCGGCGTAAGAGCGCCACCGACATCGGTGG
ATTGCCCGGCAAGCTGGCCGATTGCCGTTCCACGGATCCGCGCAAGTCCGAACTGTATGTCGTAGAAGGT
GACTCGGCCGGCGGTTCTGCAAAAAGCGGTCGCGATTCGATGTTCCAGGCGATACTTCCGCTGCGCGGCA
AGATCATCAATGTGGAGAAAGCGCGCATCGACCGGGTGCTAAAGAACACCGAAGTTCAGGCGATCATCAC
GGCGCTGGGCACCGGGATCCACGACGAGTTCGATATCGGCAAGCTGCGCTACCACAAGATCGTGCTGATG
GCCGACGCCGATGTTGACGGCCAACATATTTCCACGCTGTTGTTGACGTTGTTGTTCCGGTTCATGCGGC
CGCTCATCGAGAACGGGCATGTGTTTTTGGCACAACCGCCGCTGTACAAACTCAAGTGGCAGCGCAGTGA
CCCGGAATTCGCATACTCCGACCGCGAGCGCGACGGTCTGCTGGAGGCGGGGCTGAAGGCCGGGAAGAAG
ATCAACAAGGAAGACGGCATTCAGCGGTACAAGGGTCTAGGTGAAATGGACGCTAAGGAGTTGTGGGAGA
CCACCATGGATCCCTCGGTTCGTGTGTTGCGTCAAGTGACGCTGGACGACGCCGCCGCCGCCGACGAGTT
GTTCTCCATCCTGATGGGCGAGGACGTCGACGCGCGGCGCAGCTTTATCACCCGCAACGCCAAGGATGTT
CGGTTCCTGGATGTCTAACGCAACCCTGCGTTCGATTGCAAACGAGGAATAGATGACAGACACGACGTTG
CCGCCTGACGACTCGCTCGACCGGATCGAACCGGTTGACATCCAGCAGGAGATGCAGCGCAGCTACATCG
ACTATGCGATGAGCGTGATCGTCGGCCGCGCGCTGCCGGAGGTGCGCGACGGGCTCAAGCCCGTGCATCG
CCGGGTGCTCTATGCAATGTTCGATTCCGGCTTCCGCCCGGACCGCAGCCACGCCAAGTCGGCCCGGTCG
GTTGCCGAGACCATGGGCAACTACCACCCGCACGGCGACGCGTCGATCTACGACACCCTGGTGCGCATGG
CCCAGCCCTGGTCGCTGCGCTACCCGCTGGTGGACGGCCAGGGCAACTTCGGCTCGCCAGGCAATGACCC
ACCGGCGGCGATGAGGTACACCGAAGCCCGGCTGACCCCGTTGGCGATGGAGATGCTGAGGGAAATCGAC
GAGGAGACAGTCGATTTCATCCCTAACTACGACGGCCGGGTGCAAGAGCCGACGGTGCTACCCAGCCGGT
TCCCCAACCTGCTGGCCAACGGGTCAGGCGGCATCGCGGTCGGCATGGCAACCAATATCCCGCCGCACAA
CCTGCGTGAGCTGGCCGACGCGGTGTTCTGGGCGCTGGAGAATCACGACGCCGACGAAGAGGAGACCCTG
GCCGCGGTCATGGGGCGGGTTAAAGGCCCGGACTTCCCGACCGCCGGACTGATCGTCGGATCCCAGGGCA
CCGCTGATGCCTACAAAACTAGCCGCGGCTCCATTCGAATGCGCGGAGTTGTTGAGGTAGAAGAGGATTC
CCGCGGTCGTACCTCGCTGGTGATCACCGAGTTGCCGTATCAGGTCAACCACGACAACTTCATCACTTCG
ATCGCCGAACAGGTCCGAGACGGCAAGCTGGCCGGCATTTCCAACATTGAGGACCAGTCTAGCGATCGGG
TCGGTTTACGCATCGTCATCGAGATCAAGCGCGATGCGGTGGCCAAGGTGGTGATCAATAACCTTTACAA
GCACACCCAGCTGCAGACCAGCTTTGGCGCCAACATGCTAGCGATCGTCGACGGGGTGCCGCGCACGCTG
CGGCTGGACCAGCTGATCCGCTATTACGTTGACCACCAACTCGACGTCATTGTGCGGCGCACCACCTACC
GGCTGCGCAAGGCAAACGAGCGAGCCCACATTCTGCGCGGCCTGGTTAAAGCGCTCGACGCGCTGGACGA
GGTCATTGCACTGATCCGGGCGTCGGAGACCGTCGATATCGCCCGGGCCGGACTGATCGAGCTGCTCGAC
ATCGACGAGATCCAGGCCCAGGCAATCCTGGACATGCAGTTGCGGCGCCTGGCCGCACTGGAACGCCAGC
GCATCATCGACGACCTGGCCAAAATCGAGGCCGAGATCGCCGATCTGGAAGACATCCTGGCAAAACCCGA
GCGGCAGCGTGGGATCGTGCGCGACGAACTCGCCGAAATCGTGGACAGGCACGGCGACGACCGGCGTACC
CGGATCATCGCGGCCGACGGAGACGTCAGCGACGAGGATTTGATCGCCCGCGAGGACGTCGTTGTCACTA
TCACCGAAACGGGATACGCCAAGCGCACCAAGACCGATCTGTATCGCAGCCAGAAACGCGGCGGCAAGGG
CGTGCAGGGTGCGGGGTTGAAGCAGGACGACATCGTCGCGCACTTCTTCGTGTGCTCCACCCACGATTTG
ATCCTGTTCTTCACCACCCAGGGACGGGTTTATCGGGCCAAGGCCTACGACTTGCCCGAGGCCTCCCGGA
CGGCGCGCGGGCAGCACGTGGCCAACCTGTTAGCCTTCCAGCCCGAGGAACGCATCGCCCAGGTCATCCA
GATTCGCGGCTACACCGACGCCCCGTACCTGGTGCTGGCCACTCGCAACGGGCTGGTGAAAAAGTCCAAG
CTGACCGACTTCGACTCCAATCGCTCGGGCGGAATCGTGGCGGTCAACCTGCGCGACAACGACGAGCTGG
TCGGTGCGGTGCTGTGTTCGGCCGACGACGACCTGCTGCTGGTCTCGGCCAACGGGCAGTCCATCAGGTT
CTCGGCGACCGACGAGGCGCTGCGGCCAATGGGTCGTGCCACCTCGGGTGTGCAGGGCATGCGGTTCAAT
ATCGACGACCGGCTGCTGTCGCTGAACGTCGTGCGTGAAGGCACCTATCTGCTGGTGGCGACGTCAGGGG
GCTATGCGAAACGTACCGCGATCGAGGAATACCCGGTACAGGGCCGCGGCGGTAAAGGTGTGCTGACGGT
CATGTACGACCGCCGGCGCGGCAGGTTGGTTGGGGCGTTGATTGTCGACGACGACAGCGAGCTGTATGCC
GTCACTTCCGGCGGTGGCGTGATCCGCACCGCGGCACGCCAGGTTCGCAAGGCGGGACGGCAGACCAAGG
GTGTTCGGTTGATGAATCTGGGCGAGGGCGACACACTGTTGGCCATCGCGCGCAACGCCGAAGAAAGTGG
CGACGATAATGCCGTGGACGCCAACGGCGCAGACCAGACGGGCAATTAATCAGGCTCGCCCGACGACGAT
GCGGATCGCGTAGCGATCTGAGGAGGAATCGGGCAGCTAGGCTCGGCAGCCGGGTACGAGTGTTAGGAGT
CGGGGTGACTGCACCGAACGAGCCGGGGGCGCTCAGCAAGGGCGACGGCCCGAATGCGGATGGCTTGGTC
GACCGTGGGGGCGCACATCGGGCAGCGACCGGGCCAGGCCGCATACCAGATGCTGGAGACCCGCCGCCGT
GGCAGCGTGCTGCGACTCGGCAATCCCAAGCGGGGCATCGTCAGCCGCCGCCGGTATCACACCCTGAGGG
GCGCCCGACCAACCCGCCCGCCGCCGCCGATGCTCGGCTGAATCGCTTCATCTCCGGTGCGTCTGCCCCG
GTGACCGGCCCAGCCGCCGCGGTCAGGACCCCGCAGCCGGATCCCGACGCTTCGCTGGGGTGTGGCGACG
GTTCCCCCGCCGAGGCCTATGCCAGCGAGCTGCCCGACCTATCCGGCCCGACTCCGCGGGCCCCGCAACG
CAACCCCGCGCCGGCGCGTCCCGCGGAGGGTGGCGCGGGATCGAGAGGGGATTCGGCCGCCGGTTCGAGC
GGCGGTCGTTCGATTACCGCTGAGAGTAGAGACGCCCGTGTCCAGCTGTCGGCGCGGCGAAGCCGCGGGC
CGGTTCGAGCCAGCATGCAGATCCGACGGATTGATCCATGGAGCACGTTGAAGGTGTCGCTGTTGTTGTC
GGTGGCGCTGTTCTTCGTCTGGATGATCACGGTCGCGTTCCTCTACCTGGTGCTCGGCGGTATGGGCGTA
TGGGCCAAGCTCAACAGCAACGTCGGTGACCTGTTGAACAACGCGAGCGGCAGCAGCGCGGAACTTGTCT
CCAGCGGCACCATCTTCGGCGGCGCATTCCTGATCGGCTTGGTCAACATCGTCCTGATGACCGCGCTTGC
CACCATCGGTGCGTTCGTCTACAACCTGATCACCGATCTGATCGGCGGCATCGAAGTGACGCTGGCAGAC
CGGGACTAATGTTTTGAGAGTCGGGCGCCGGTTGCGGTAATCTCGTCGCTCGGCCGTACGCGAGTACGGG
CCTATAGCTCAGGCGGTTAGAGCGCTTCGCTGATAACGAAGAGGTCGGAGGTTCGAGTCCTCCTAGGCCC
ACGACCATGTGCCCGTCACGACGTTCGGTGAGGTTCGCATTGCCACTGGCCGCGATCGCTGTGGCGGCCA
TCGTCGTGCGGTTCCGACGCGGAGCCGATGTCTGGCATGTGGCCGGCGATCCACCTCCTGATCACATAAC
CGGTGACGAAGAGGGGCCTTAGCTCAGTTGGTAGAGCACTGCCTTTGCAAGGCAGGGGTCAGGGGTTCGA
GTCCCCTAGGCTCCACAAGTGAAAAGCGTAGCTCGGATACTTCGAATGACCACGTTTGATCACAATCGCG
AGTGAAGAGGGCGTTGATGGCCACTCCGACGGCCTCGACACCCGACCCGTACAGGTGGCGGTAGCGGTCC
AAGGTCAACCCGGCGGAGTCGTGTTCGAGCATGTTCTGAAGTGCCTTGAATTCGCCCCGGCCTGGATCGC
CAACGACGCCGGGTGTGCCGAGCTCATGCAGTTTTGAACTCCTACACCACCGCCGGCTTCCCGGTAGCGT
CCATCACAGTCTGAGGGAACAGCTGCGCCGCGGTCACCGCCTGCGACCACCACCGGCGCCGCACATGGCT
GCCGCGCATGTAGCCGCCCGCCGAGTCCGGGAACGCTAGAAGCTCAGCAACCCATCGAACGCGGTCGGCC
GGTTGTCGGCGTCCACGAGCACGCACCCTAGAGCGAAAGTCATGGATCCGCCGTTGGCGGGGTCTCCGGT
ATTGCCGGACTCGTCTATGTAAGCGACCAGCACGCGACGATGCTGGCACGATTCTTGGGCGATTGACCAC
AGTTACAGATAACTACTGTTAACCGCAGTTGTGTCCTTTCGCAGGTGGACTGAGTTGTAACCCATTGATC
TGCATCATGATTCGCCTGTGCAAGGCGGGGGTCAGGGGTTCGAATCCCTAGGCCCCACCGTGTGACGACC
GGCCTCAGGGGCGCGGTTGCACCTCGACGCTCGGTGGTCGGGGCGACGGCTCCGGTCGCGACGAGCGCCG
GACGATGCTGAAGGCGACGGCACCGCCGGCGAGGATGGCCGCCGCGATCCCCGCGAAGATCCAGAGGTGG
TGTTTGCTGCGACGTTGGGTCCGGGCGTCCTGTAGGGCCTGCGGTAGGTTGGCCACCACGTCCTGGGCAG
CGGTCAGCTCTTGAGCGAGCGTCTCTTGGGCGGCAGCGACCTCGCGGGCCAATCGGCCTTCCCGGTAACG
GCGGCGAAGCCCGGCCGCGGTCGACCGGGCGGACTGAAGCCCAAGTCCGACCCCGAGTTCGAGGAGGCCT
CGGGTCACGTCCACCGGACCCACCGCAGAGTAGGCCAGACCCCGGGTCAGCCGCTCGCGTGGGGTCAACC
GGGTTTCCACCTGCTCACTCATTTTGCCGCCTTTCTGTGTCCGGGCCGAGGCTTGCGCTCAATAACTCGG
TCAAGTTCCTTCACAGACTGCCATCACTGGCCCGTCGGCGGGCTCGTTGCGGGTGCGCCGCGTGCGGGTT
TGTGTTCCGGGCACCGGGTGGGGGCCCGCCCGGGCGTAATGGCAGACTGTGATTCCGTGACTAACAGCCC
CCTTGCGACCGCTACCGCCACGCTGCACACTAACCGCGGCGACATCAAGATCGCCCTGTTCGGAAACCAT
GCGCCCAAGACCGTCGCCAATTTTGTGGGCCTTGCGCAGGGCACCAAGGACTATTCGACCCAAAACGCAT
CAGGTGGCCCGTCCGGCCCGTTCTACGACGGCGCGGTCTTTCACCGGGTGATCCAGGGCTTCATGATCCA
GGGTGGCGATCCAACCGGGACGGGTCGCGGCGGACCCGGCTACAAGTTCGCCGACGAGTTCCACCCCGAG
CTGCAATTCGACAAGCCCTATCTGCTCGCGATGGCCAACGCCGGTCCGGGCACCAACGGCTCACAGTTTT
TCATCACCGTCGGCAAGACTCCGCACCTGAACCGGCGCCACACCATTTTCGGTGAAGTGATCGACGCGGA
GTCACAGCGGGTTGTGGAGGCGATCTCCAAGACGGCCACCGACGGCAACGATCGGCCGACGGACCCGGTG
GTGATCGAGTCGATCACCATCTCCTGACCCGAAGCTACGTCGGCTCGTCGCTCGAATACACCTTGTGGAC
CCGCCAGGGCACGTGGCGGTACACCGACACGCCGTTGGGGCCGTTCAACCGGACGCCCTCACGCCAAGTC
CGCTCACCTTTGGCCGCGACCGGCGTAACCGGCAGCGGTAAGCGCATCGAGCACCTCCACTGGGTCGGTG
CCGAGATCCCAGCGGGACAAAATCAGCAGCCCCCCGCTGACCGTTTCGATCTCGAGCAGGCGCACCAGGC
GGCCGTAACGGCGAAACTCGTCGATTCGGATGATCTTGATATTGGAATGTCGTAATAGCTGCGTCCGGAA
CCAACCTCGGATCGCCAGGCCGTCGGGGGTAATTGCCAGCCTTGGACGTGCGCGCCAAGTGGCGCTCGCA
AACAAGATCAGACCCAGCGCGGCAACTCCGGTCAACACCCGCCCGGGCGTATCTGTGACTAAGGTCACAG
ACGCAATAGCCATCACGACTCCCCCGGCTCCGCAACCAGCGATTCCCGAGGTGCGAGGCGCCCATGCTGT
TTGCTGCATGTATTCCTTAGACCCTCTCACCACTGCAGACAAAGTTATCCACAGACGCTATCAACAGTGG
GGATGAATCACATGCGTGTGATTGAGTGACCAAAAGGTTGCTGGCACAGTAACGACCCGACCAGAATATG
AATTCATTCTATCGGCGGCGTGGATCAATGCCAGCGCATCGTGAGCAACAAACCGGTGATCATGAAAGCG
AACGCGATCGCATAGTTCCAGGGACCGAGTTGCGCCATCCAATTGAGCGCTGTGGGGGCTTGGCTGCCAA
TGGCTGCCAACTGAAACACCATTAACCAGATGAGTCCGATCAGCATCAGACCGATGAACAACGAGACGAA
CCATACGCTCGACGGTCCGACCTTCACCTTCATCGGCGTGCGGCTCACCGCGCTGACGGTGAAGTCGTTC
TTCTTGCGGACCTTGGACTTGGGCATCACTTTCCTCGGGATCTGGCGGGACTACCTCGACAAGACGACGA
ATGGCCCGGGGTGCAACGATAGAAGTTGCAGCTGCAGGCATACCTTGTTATGAGACTAACCCACCCAACA
CCCTGCCCGGAAAACGGAGAGACCATGATTGATCGGCGCCGATCGGCGTGGCGTTTCAGTGTCCCCTTAG
TGTGCTTGCTGGCGGGGCTGCTGCTGGCCGCCACGCATGGGGTGTCGGGCGGCACCGAGATCCGCCGCAG
CAATGCGCCGCGACTGGTCGACCTTGTCCGTCGGGCGCAGGCATCGGTGAACCGTCTCGCCACCGAACGC
GAAGCGCTGACCACCAGAATCGACTCGGTGCACGGCCGATCTGTCGATACCGCGTTGGCGGCCATGCAGC
GGCGGTCCGCCAAGCTGGCCGGTGTGGCGGCTATGAATCCGGTCCATGGGCCGGGCCTGGTGGTTACCCT
GCAAGACGCGCAACGCGACGCCAACGGCCGGTTTCCGCGCGACGCGTCCCCGGACGATCTGGTTGTGCAT
CAGCAAGACATCGAGGCTGTCCTCAACGCGTTGTGGAATGCCGGTGCTGAGGCGATCCAGATGCAGGACC
AGCGCATCATCGCGATGTCGATAGCTCGTTGTGTCGGAAACACGTTGCTGCTCAACGGGCGTACCTATAG
CCCGCCCTACACGATCGCCGCGATCGGAGACGCCGCCGCCATGCAGGCTGCTCTGGCTGCGGCTCCCCTG
GTGACGCTCTACAAGCAGTACGTGGTCCGGTTCGGCCTCGGGTACCGCGAAGAAGTCCATCCTGACTTGC
AGATAGTCGGCTATGCCGATCCCGTCCGGATGCACTTCGCGCAGCCTGCAGGCCCCTTGGACTACTGAAC
GACTGCCGGCAGGGTCAGGCGGTAGCCTGTCACGATGCGGATCCTGGTCGTTGACAACTACGACAGCTTC
GTGTTCAACCTGGTGCAGTACCTCGGCCAGCTCGGCATCGAGGCCGAGGTGTGGCGCAACGACGACCACC
GGCTATCCGATGAGGCCGCCGTCGCCGGCCAATTCGACGGTGTCCTGCTCAGTCCCGGTCCGGGTACCCC
GGAGCGCGCGGGCGCGTCGGTGAGTATCGTGCACGCGTGTGCGGCAGCACACACCCCTTTGCTGGGGGTC
TGCCTTGGGCACCAAGCCATCGGCGTTGCGTTCGGCGCCACCGTGGACCGTGCGCCCGAGCTATTGCACG
GCAAGACCAGCAGCGTATTCCACACCAATGTCGGTGTGCTACAAGGGCTTCCGGATCCCTTCACGGCCAC
TCGATACCATTCGTTGACAATTCTGCCTAAGTCGCTGCCAGCGGTGCTGAGGGTCACGGCCCGCACTAGC
AGCGGTGTGATCATGGCCGTGCAGCACACCGGGCTGCCGATCCACGGTGTCCAGTTCCATCCGGAGTCGA
TTCTCACCGAGGGCGGGCACCGCATACTGGCCAACTGGCTCACCTGCTGCGGATGGACGCAAGACGACAC
CCTGGTACGTCGGCTGGAAAACGAAGTGCTCACCGCCATCTCACCGCACTTCCCAACTTCAACCGCTAGC
GCGGGCGAAGCTACTGGCCGAACCTCAGCGTGATGATGCCGTCCCGGTTGACGCCGGTCCCCGCCGGCGG
GTTTTGATAGACGACCCGGTTGTGTTGGGAGCCACCGGCGTCGACGTCGGCCCCTTTGTCGAGCATCCCG
GTCCAGCCCAGCGCGCGCAATCGTGGTTCGGCGTCGACCCAGAACATGCCGGATAGGTCGGGCATGACGA
ATTGGTTGCCCTTGGACACCTGTAGTTCGATGACTGAATCGACCGGAACTGTGGTGCCTGCGGGTGGATT
GGTGCCGGTCACCTCGCCGGCGGGACGGGGGCTGTCCACCGAGGCCTGACTGAATTTGGTGAAGCCGTAG
ACGTTGAGGTTCTTCTGCGCCACGTCGACGGTCTGGCCCGCGACATCGGGAATGTCTTTGGTCGCCGGAC
CAGAGCCAACGATGATGATGACCACATTGGTGATGGCCGACGTCTGGTTGGCTGGAGGGTTGGTCCCGAT
GACCTTGCCCACCAGTTCCGGGGTGGACGGCGAATTCGCTTGCTTGAAGCGGCCGAATCCGGCGGCAGTC
AGTTTCTTGACCGCTTCGGCGTATGTCAGCGTGGAGACGTCGGGTATTTCGCGTTGCTCGGGTCCGGTGG
ACACGTTGACTGTGATCTCGTCGCCTGCACTCACCGACGTGTTGGCGGCCGGGTCGGTGCCGATAACGTG
GTCCGGTGGGATTGTCGAGTCCGGCTTCTGCAAGGTGCGGATTTTGAAGCCCCGGTTTTGCAGTGTGGCG
ATGGCGTCGGCGGAGGATTGACCCCGAACGTCGGGAACTTGAACGTCGCGGGTGATGCCGCCGAACGTGT
TGATGGCGATGGTTACCACGACGGTCAGCACAGCGAGCACGGCGACCACCGCAACCCAACGGCCCACCGA
ACCGATGCTGCGGTCACGGTCGGTGTCGTCTAAGTCCTGGCGTGGTAGCGGATCGGTGCGCGGACCGCTA
AGGTTGCCGGCCGCAGACGACAGCAGCGAGGTCCGCTCGGCATCGGTGAGCACTTTGGGCGCCTCGGGCG
GCTCACCGTTGTGCACGCGGACCAGGTCGGCGCGCATCTCCGCCGCTGTCTGATAGCGGTTTTCCGGATT
TTTGGCCAGCGCCTTGAGAACGACGGCGTCCAGGTCGGCGGAGAGGCCTTCGTGCCGCGCCGAAGGTGGG
ATCGGGTCTTCGCGCACATGTTGGTAGGCAACCGAGACGGGTGAGTCGCCGGTGAAAGGTGGCTCCCCGG
TGAGGACTTCATAAAGAACACAGCCCAAGGAATAGACATCGGATCGGGCGTCGACGGAATCACCCCGGGC
CTGTTCGGGTGACAGGTACTGCGCCGTGCCGATCACTGCTGCGGTCTGGGTCACGCTGTTGCCGCTGTCG
GCAATGGCGCGGGCGATGCCGAAATCCATCACCTTTACTGCATTGGTCGCGCTGATCATGATGTTCGCCG
GCTTGACGTCACGGTGGATGATTCCGTTCTGATGACTGAAGTTCAGCGCTTGGCAGGCGTCGGCGATGAC
CTCGATGGCGCGTTTGGGCGTCATCGGCCCTTCGGTGTGGACAATGTCGCGCAGGGTAACGCCGTCGACG
TATTCCATGACGATGTAGGGCAATGGCCCGGCGGGCGTTTCGGCTTCACCGGTGTCGTAGACCGCGACGA
TTGCAGGGTGGTTCAATGCCGCGGCGTTTTGCGCCTCACGCCGGAAGCGAAGGTAAAAACTGGGATCGCG
GGCTAGATCAGCGCGCAGCACCTTGACCGCAACGTCGCGGTGCAACCGGAGGTCGCGGGCCAGGTGGACC
TCGGACATGCCCCCAAATCCAAGGATTTCGCCAAGTTCGTAGCGGTCGGACAGGTGGGAAGGGGTGGTCA
TTGCGCTATCTCGTATCGGGCCAGCGACGCGCGCGAATGCGGTGTCGGCGGGACAACCCAGCTTTGCAGT
CCAGAATGACGTGTTTCCCCGCGTTCCGTCCAATTGAGTCGCGGGCTAGCATCAGTCCCGCCAGTGTTCC
TGGCCGGAGGGTTCCCGGTGGTGGTCACGGTCGGCGTCGGTGCCTGCTGCGGGCTGTTGTCCCCGGGCGC
TTTGATGACGAGCAGCACGGCGATGATGATTGCCAGCGCCCCCAGCACCCCCGCGGCCCAGAGCAGCGCA
CGCTGACCGGACGAAAACGTGCGCCGCGGCGGCCGGTGACCACCCGTGGCCGGGCGGGATCGACGGGATG
CCGCAGTCCGGCCAGCAGAGTTGGCCGCGACCCTGGCTGTCGTACCCGACGGAATGGCCGCCGGGGCGGC
CCGGCCAGGGGGGGGTGTCTGGCTGGGCCGCGGGGGCCGGCGGCCGGCGCGCACCGCTGCCACCGCGTCG
GCGAACGGTCCCCCACTGCGATAGCGCATCGCGGGGTTCTTCACCAGAGTTATCTCGATGAGTTCTCGCA
CATTGGGCGGCAGGTCGGGAGGCAGCGGCGGCGGCGGCTCCTTGATGTGCTTCATTGCCACGGTCAGGGC
ACCATCGCCGGCGAACGGCCGTTTACCCGAAACCGCTTCATACCCAACAACTCCCAGTGAATAGACGTCG
CTGGCCGGGCTGGCGTCGTGACCGAGGGCCTGCTCCGGCGCGATGTATTGGGCGGTGCCCATCACCATGC
CGGTCTGGGTCACGGGCGCTGCATCGACGGCTTTGGCGATGCCGAAGTCGGTGATCTTCACCTGCCCGGT
GGGGGTGATCAAGATGTTGCCCGGTTTGACGTCGCGGTGCACCAGGCCAGCGGCATGCGCGATCTGCAGA
GCGCGGCCGGTCTGCTCGAGCATGTCCAGTGCGTGCCGCAACGACAGCCGGCCGGTGCGTTTGAGCACCG
AATTTAGTGGCTCGCCGTTGACCAGCTCCATCACCAGGTAGGCCGTGCGACCCTCCCCGTTCATCTGGCT
TTCGCCGTAGTCGTGCACGCTGGCGATGCCCGGATGGTTCAGCATCGCGGTGGTGCGCGCTTCGGCCCGG
AACCGTTCGATGAACTCCGGATCGGAGGAGAACTCGCTCTTGAGCACCTTCACCGCAACACGCCGGCCCA
ACCGGTTATCCACGGCCTCCCAGACTTGGCCCATACCACCGGTGGCGATGAGGCGCTGCAGGCGGTATCT
GCCCGACAGCGTCACGCCAACTCGGGGGCTCATGGTTCCCCCTGCAGTGCGGCTTCGATCACCGCCCGCC
CGATCGGTGCCGCGAGGGCACCTCCGGTGGCGGACAGCCGATCAGCCCCGTTCTCCACCAGCACGGCAAC
AGCCACCTTGGGCGCTTGTGCGGGCGCAAAGGCGATGTACCAAGCGTGCGGTGGAGTGTGACGAGGGTCG
GTGCCATGTTCGGCGGTGCCCGTCTTGGATGCGATCTGCACGCCGGGGATTGCCCCTTTCTGCTGTGCGA
CTTTCTCGGCGCCGACCATCAGCTCTGTTAGCTTAGCGGCGACCTGCGGTGACACCGCGCGGCGCTGCTG
GTATCCGACGGTGGTTGAGATATTGGCTAGGTCCGGTCCCTTGAGGCTGCCGACTAGATAAGGCCTCATC
GTAATGCCGCCGTTTGCGATGGTCGCGGCTATTTCTGCGTTCGCTAGCGGGGTCAGCGCAACGTCCTTTT
GGCCGATACTGGTCATCCCTAGTGCGGCGCTGTCCGGGATAGGCCCGACGGTTGATTCCGCCACTTGCAG
CGGAGTTGGGCGCGGTGGGCTATCGAGACCGAACGCGCGCGCCATGCTGCGCAGGGCGTCGGCGCCGGTG
CGGATGCCCAGCTGGACGAATGCGGTGTTGCATGATTTGACGAATGCCTCACGCAGCGACACGGTGGGTT
CGTCCCCGCACGGCGCACCGCCGTAGTTCTCTAGCTGGGCGGTGCTGCCTGGCAACGGAATTGTGGGCGC
CGCAGTCAGCTGTTCGGTCTCGGTGGCCCCGGCGGCCAGCGCGGCCGCAGTGGTGATCACTTTGAAAGTC
GAACCCGGTGGATACGTCTCAGAGATGGCACGGTTGGTCAGTGGAGAGGCGGGATTGTCGCCAAGCCGCT
GCCAGGCTTGCGCCTGCACCTCGGGGTTATGCGACGCCAGCAGGTTGGGGTCGTAGGACGGAGAAGACAC
CAACGCCAAAATCTTGCCGGTTGATGGCTCAAGGGCGACCACCGCTCCCTTACAGGGCCCGTAGCAGCCT
TGCTGCATCGCGTCCCAGCCGGCTTGCTGAATGCGCGGGTTGATCGTGGTATCGACATTACCGCCGCGTG
GGTCGCGACCGGTGAAGAAGTCGGCCAGCCGGCGGCCGAACAGACGGCGGTCGGACCCGTTCAATATCGG
GTCCTCGGCTCGTTCTAGGGCGGTGCTGGAATAGCGCAGGGAGTAGAAGCCGGTAACCGGCGCGTACACC
TCAGGATTGGGATAGACCCGCAGGAAACGAAAGCGGCCGTCGGTGGCTACCGAGTACGCCAGCAGTTGGC
CACCAGCGGTGATCTGGCCGCGCTGCCGTGAATACTCGTCGAGCAACACTCGCTGGTTGCGGGGATCGGC
ACGCAGCCCGTCGGCGGTGAAGACCTGCGTCATGGTCGCGTTGAGCAGTAGCAACACGATCAACGCCATC
ACGGTCACCGATATTCGGCGCAGAGAGGCGTTCATACGCGTTCGATGACCTCGGTGCCGGCCGCCGTAAT
CGGCGACTTATTTCGTGGGCGGGTGCGCAGTGGGCGGCGGGCTCCGTGCGAGATGCGTGCCAGGATGGCC
AGCAATATGTAGTTGGCCAGCAGTGAAGACCCGCCGTAGGACATCCACGGTGTGGTCAACCCGGTCAGCG
GAATGAGTCGGGTCACACCGCCGACGACGATGAACAGCTGAATGGCTAGCGTCGATGAGAGGCCGGCGGC
CAGCAGCTTGCCGAAGCTATCGCGGGTGGCGATGGCCGTGCGCAAACCCCGGATGATCACGATGGTGTAG
AGCATCAGGATGGCCGTCAAGCCCACCAACCCAAGCTCTTCGCCGAACGCGGCGATGATGAAATCGGTGG
ATGCCGCGGGCACGGTGTCGGGTTGACCATTACCGAGCCCGGTGCCGAAGATACCGCCTGTAGCGAAGCT
GAAAAGCGACTGCACGATCTGATATCCGGTGCCGTCTGGATCTGCGAACGGATCCAGCCAGGTCTGTACG
CGGAGCCGGACGTGCTCAAAAATGAAGTACGCCACCAAGGTTCCTGCCGCGAACAGAGTCAGGCCGATGA
CGACCCAACTGAACCGCTGGGTGGCGAGGTAAACCACCACCAGAAACGATGTGTACAGCAGCAGCGAAGC
GCCGAGGTCTTTCTCGAAGACCATCACACCCACCGAGATGACCCAGGCTGCCAACAGTGGCGCGAGGTCT
CGCGGGCGCGGCAGGGTCATTCCGAGCAAATGTTTGCCGGCGCTGGTGAACAGGCCGCGTTTGGCCACCA
GTACCGCCGAAAAGAAGATCAGCAGCAGAATCTTTGAAAATTCGGCGGGTTGAATCGAGAAGCCGGGCAA
CCGGATCCAGATCTTGGCGCCGTTCTGTTCGGACAGTGCTGCCGGGAGCAGCGCGGGAACTGCCAAGAAA
ACCAGACCCGCGAGCCCGCAAATGTAGCCGTAGCGTGCGAGCTGTCGGTGGTCCTTGAGGAAGGTCACCA
CGAGCGCGAAGGCAGCTACGCCCACCAGCGTCCACAGCATCTGCTGGTTTGCGCTGGGGTGCCGATGCTC
GCCGATCTCGTTGTCCACCAGATCGAGGCGGTGGATCATTACCAGGCCAAGTCCGTTGAGCAGTGCCACC
ACCGGGAGCAACAGCGGGTCAGTGTAGGGGGCGAAGCGCCGGATGGCCAGATGCGCGGATCCGAACAGGG
TCAGGAAGGCCAGTCCGTAGCTAGTCAAGTCCCAGGGCACCCCCTGGTCTTGATTGGCCTGCACGACCAG
CAGTGCGGCAAACGTGATTACGGCGGCAAAGCACAGCAGCAGCAGTTCAGCGTTGCGCCGAGTCGGCAAC
GGGGGCGTTACGGCCACCGGCGCTTGCAGTCGTGTCGTCATGCCGCCGCCCGGCAGTCGATGCCCGGCTG
AGGCGGGGGTGGCGGAAGTGCGGCCATCGTCGGCGAGCTGGTGACGGGCCAAGGCGTCGGCGGCGACGCG
GGCGCTGCCGGGGAGGCACTCGTGGGGATGGCAGGAGTAGTTCCGGTGGGGGCCGACGCGGAGGTGGTGG
GTGATGGAGAGGCTGGCGAGGAGGTGACGTTTGGTTCGGTTGTCTCGCTGGTGGTGGGTGGGGCCGGGCG
CCCGGGCGGGGACGTGGCACGCGGCGCCGGGCAAGGCGGCAGCAGGGAGTTGGCCGCCAGTTCGCGCAAC
TGCCCGATGGCGTCATCGAGAGTGCCGGCCGGGAGACCGGCCCGAACCTGTGCGCGCTCCGGCGGTCGCA
GATCCTCCAGTTTCATCAGATGGCAGTCGAGAGGGCCCCCAGACTGTCCGTAGCTGATCTGCGACAGCTC
GTTACGCGGGCTGAGGCAGCCCATCAGGTAAGGCTGGTGCAGGGACATGCCCAGTAGCGACCCTTGAATC
CCCCGCATGATGGACACGCTGCCGGCGTAGTCCGCTACGTAGTAGTTGCTGCGGATGATCGCGCGACCAA
TGAGCAGGCCCGCAGTCATCAGCACGGTCACCAGTGCGACAACGAATGCTAGCCGTCGGCCCGACCACCG
TGGCCGACTGAATGTATCGGCCTGTGGCGGAACGCGTTTAACGATCTCCTTGCGCTGGCTGATGGCAGAG
GCCCGGCCGGCGGCGGTGTTGGGCAGGGTCAGTTGGTCGTCGTCGCCTGAGACCGCCCCGGCCAGAATCG
GTTGGGTCTGGCCGTAGTCGTAGTCGACGACGTCGGCGACGACGACAGTGACGTTGTCGGGGCCGCCGCC
GCGCAGCGCCAGTTCAATGAGGCGGTGAGCGCTCTCGGCAACCTCGGGGATCTGCAGGGCCTCGAGGATA
GTTTCATCGCTAACCGGATCGGACAACCCGTCCGAGCACAGCAGGTAACGATCACCGGCGCGGGCTTCTC
GCATGGTCAGCGTCGGTTCGACCTCATGGCCGGTCAACGCCCGCATGATCAACGAGCGTTGCGGGTGGCT
GTGCGCCTCCTCCGGGGTGATCCGGCCTTCGTCGACCAGCGTTTGGACAAACGTGTCGTCCTTGGTGATC
TGCGTCAGCTCACCGTCGCGCAGCAGGTAACCGCGCGAGTCACCGATATGCACCAGGCCGAGCCGGTTGC
CCGCGAACAGGATTGCGGTGAGCGTGGTACCCATGCCTTCGAGATCGGGCTCCATCTCGACTTGCGCTGC
GATAGCCGAGTTGCCGGCGCGCACCGCGGCATCCAGCTTGGCCAGCAGATCGCCACCGGGCTCGTCGTCA
TCGAGATGGGCCAATGCGGCAATCACCAACTGGGACGCCACCTCGCCGGCCGCATGCCCACCCATGCCGT
CGGCCAGGGCCAATAGCCGTGCCCCAGCGTAGACCGAGTCTTCGTTGTTGGCGCGTACCAAGCCGCGATC
GCTGCGCGCCGCGTATCGCAGGACCAGGGTCACGCGCGCCACTCTCCCCCGCAAGCGGGTGGGGGTACCC
CCCACTTGTGGGGGCGCGCCCCCACCGCTTCTCTGCGCTCTGCATCGTCGCCAGCGCGGGTCACGGGCGC
AACTCGATTGCAGTTTTGCCGATGCGAACCGGCGTTCCGATCGGAACTCGTACCGCAGTCGTCACCTTCG
CCCTGTCCAGGTAAGTGCCGTTGGTCGATCCTAGATCTTCGACGTACCACTCGGAGCCGCGCATAGACAG
CCGAGCGTGCCGCGTCGAGGCGTAGTCGTCGGTCAGCACCAGGGTCGAGTCGTCGGCGCGCCCGATCAAC
ACCGGCTGTTCGCTCAGCGTGATACGCGCGCCAGTCAACGCACCTTCGGTCACCACCAGGTAGCGTGCAG
CGTGCCGGCGCTGACGCGCGCCTAAGAGCGTCCCTCGCAGCGCCAGGCCGCGGCGCATCATGACCGCGCC
GGTCGGCGCATAAATGTCGGTCTTCAAGATCCGTAGCACGGACCAGATGAATACCCACAACAACATCAAG
AATCCGGCACGCGTCAGTTGCAGTACCAACCCCTGCATCTGGCGTCCTTTCCGTCCTGCACCGTCTGCTC
CGGCCCCGCGCTGCCGAGCACGTCAGCAAAGTCACGATACTTTGACGGTGGTCGGCGCGGGTCAACCCCG
GCAGCTTCGAGCCCAGTAGGTTCAGTGCATGCGGACGATGATCTCGGAGTGTCCCAAGCGGATCACATCA
CCGTCGGCCAACTGCCACTCCTGTACCGGTGCATTGTTAACAGTGGTGCCGTTGGTGGAGTTCAGGTCTG
CGAGCAATGCGACCTGCCCGTCCCACCGGATCTCCAAGTGACGGCGTGACACACCGGTGTCGGGCAGCCG
GAACTGGGCGTCCTGTCCGCGACCGATGATGTTGGAGCCCTCGCGGAGCTGGTAAGTGCGTCCGCTGCCG
TCGTCAAGCTGCAGCGTAACCGACGTTCCGGCGGACCCATAGCCGCCCTGCCCGTAACCGCTGTAGCCAC
CGGGCGCTGGCTGACCGTAGTCCGGAGCGCCTGATTGGCCGTAGTCGTAGTCTCGGCCGGCGGGTTCGGC
GTACCCGCCACCCTGAGGAGCGTATCCCGGGACCCGCGGGGATTCGGTGTAGCGGGTGTAGTCAGCGCCG
CCGCCATAGTCTTGCCGGCCGTATGTCGTGGCGCCTTGCTGGTAGCCCTGGTCGTAACCGCCTTGGTCGG
GGTAAGCCGGTCGTTGCTCGGGCGGGCCCGGAGGGCCAGAGGGCACATAGCTGCCCTCCTCGTGGCGAGC
CGGGCCACGCCCGTACTCCCCGTACCCGCCGTAGCCGGGCTGGCCGCCACCGGGTGAAGGGCCGTAGCCG
CCGCTTTGGCGATAGCCCTGGTCGTAGCCGGGAGCGCCGTAGCCGGCAGCCGGGCCGGGAGAAACAGGAG
GGCGTTGCTCGTAGGGCGGCGGATAGCCCCCCTGCCCTTGGTCGGGGTAGCCTCGACCCTGGTCCTGGTA
CCCGCGCTGGTCGGGGTAGCCGCGTTGCTCGGGGTAACCGCGTTGCTCGGGGTAACCGCCCTGGTCGGGG
TACCCGATTTGCTCGGGGTAGTCGCCCTGGTCCGGGTGGCGCGGGCGTGGGTAGCCCGGCTGGGGCGGGT
AGCCGCCCGTCTCGGGTGGATACCCCCCGCGGGGGTCAGATCCGCCTTGCGGATCCGGGCCACCACGCGG
ATCCTCTTGCGGACGCGCATAGCGGTCGTCGTAATACTCGTCGGGACGCCCCTGCCCCTGACCGCCACGG
TAGCTCGAATTGTCACTCATTGGTGCTACTCCTGGTTCTGCGCCAAACGCGTGGTTTGATTGTGGCCGGG
CGCAATCGATGACCGGCGGGTGGGTCTCAACGTCGGGGTTAACAGTGCCGCGGGCGCGGAACTGGCCGGT
ATGCAGGTTCGACGACTGCTCGAATCGGACGACCACATCACCATACGTTTGCCACCCCTGTTCTTGGATA
TAGTCCGCCAAGTCCCGAGCAAAACCGGTTGACTTCAGCTCAGGATCAGCGCCCAACTTCTCAAAGTCGT
GCACACCGAGGGTAATGATGTATTCGTTGGGCGCCAAAAGGCGATTTCCCTGCAGCGACTGGATGCCGTC
GGCCGCCTCGCGGCGCAGCAGGGCTTCGACCTCTTGCGGGACGATCGAGCCTCCAAAGATGCGGGCAAAC
GCATCGCCAACCGTCTGCTCGAGTTTGCGCTCAACGCGCTGAACCAGCCTTTTCTGGCTACCCATCTTTC
AGCGCTCGCCTCACTGTTCTGGTGCATCGTCGGCGCAAGGCAAACGACTCGCCTGTATGTCGTGTCAATC
AATCATGGTATCGGGACAGTGTGAGCGAGCGGAAAGGGCCGGCCACGCCCACTGAGCCCGCCGGCGCCCC
TGGCAGCGGATGGGGCCTGCGGCTACTACAGTGGTATGGTCCTCCGGTTGTTGCGGGCGAGTGGCGGAAT
GGCAGACGCGCTGGCTTCAGGTGCCAGTGTCCTTCGGGACGTGGGGGTTCAAGTCCCCCTTCGCCCACCG
TACTGTGAGACGAGTCGTGACCGACATCGTCGTCGAAACGGCCGCCATGGGCGTGGTTGGAACGGCTAGC
GCACGCCCACGGCCAGCCCAGGGCAACCCCGGTATCGACGTGACTATCGCCGGCGCTGTCCGGTTCAGCT
CGGTCGCGGCCGCAGCCGGGTGGCGGGGCGCCTCGGTACCCTTTTACACGGCGCGCATCGCGGTCAGCGT
CCTCGCCGCTTGTTGCGCCATACCGGTTATCACGTCGGCGGCTGGCAGGACGGCATTGACCAGGCCCGCG
GCTTGACCGGCGGTGACATTGGCGATGCTGTAGTCACGCGCAGCAACGGCTCGCCAATATCTGGCCATGG
CTTCTTCGCGATGGAGAATGTCGAGTTCGGTGTCCTCGAATTGGTCGGTGAGGGCGTTGCTTAGCACGCT
CATCGTGTGTCCTTGCGGCCAGGGATAGCGCCGTAGCTGATCGTAGATAGTGGTGCGGCACATGTCGTCG
CCAGTGGCCGCCAGCAGCGGGTCCCGCGCCTGCGGTGTGGATAACGCTTCGACCGTGGCGTAGAAGCGCG
TACCGACCAATACCCCGGCGGCGCCCAACATCAACGCGGCGGCAAGGCCCCGGCCGTCGGCGATGCCCCC
GGCGGCGATCACCGGGATATCAGTTCCCCGCGCGGTGACCAGGTCGACGATTTCGGGTACCAAGGTCAGG
GTGGAACGTGGACCGTGGCCGTGCCCACCGGCCTCGGTGCCCTGAGCCACCAACACATCGGCGCCGACCT
GCAGGGCTCGCTCGGCCTGGGTCCGGTTTTGGATCTGGCAGACCAACCGCGTTCCGGCGGACTTGATGGC
GTCAGCGAAAACCGCGGGGTCCCCGAACGACAGCATCACCGCCACCGGCTCATACTGCAGCGCGAGGTCG
AGCAGCTGCGGTTGGCGGGCCAAAGACCAGGTGATGAACCCGCAGCCCACCGGCGCTCCAGCGGCGAGAT
CGAACTGCCGGGCCAACCAATCCCGGTCCCCATAGCCGCCCCCGATGAGGCCGAGTCCCCCTGCGCCACT
TACCGCGGCAGCCAGCTCACCGCCGGCGATCAAGTCCATTGGCGCGGACACTATCGGATAGTCGATTCCG
AACATCTGGCTAAAGGCCGTCGATAGCACCACAACAACCTCCTTGGCGAGCGTCGTGATGACACGCAGAT
CCTGGCCGATGGTAGGTGATCAGGCGAGCCACTTCTTCGGCGAACTCGCGAGCCGAGCCTGATCACGCTG
GGTTTGGCAACTGCCGGGCTTGCCGACCGGGCATCAAGCGGCCGGTTGTGGGCCAACCTGTGCGATCGGC
AGGTGCACCACGACCCCGGGCACCGGGGTGACCTCGAGTCCTTCGTTGCGGGCCAGCAGAGCCGCATTGT
CCGGGAGCTGCCTGGAATTGATCTCGCCGCCGGCAATCCGACGCAGCACGTCGTGGGCTGCCGCGAGCTG
TTCGCGCTTTCGGTACTGGCCGCCGGGAAGCTTGATGCCGGCCCATACGCCGTACTCCACCCGATGCTCG
ACCGCGTGTTGAGCACACCGGCGCTGCTGTAGGAGCGGGCACCGGCGCAGGCATTGGATCCGCGCTTGGG
TGGCCGACCGCTCATAGGCGCGTGCCTTAGCGGCGCCGTCGCTGCCGTCGTCATCGGGGTACCCGAACCA
TAGTTCCGGGTCGGTTGCGCAGGGGTGTGCCATGTGCCGGCCTCCTTGTTGAAGGAAACATAGGCAAAAG
CGTATATGTCTGTGGCGGGCTCTGCAAGAGAATCGCGATAAAAACGTATATACATAAGGGGTGGCCGCGG
CCGAGTCGTATCCGGGTAGTATCCGGCTTATGGCCGGAGCGTGCGGTGAGCCGTGAGTCGGCCGGCGCGG
CCATTCGCGCACTTCGCGAGTCGCGTGACTGGTCCCTCGCGGACCTGGCGGCCGCCACTGGCGTAAGCAC
CATGGGCCTGAGCTATCTGGAGCGCGGTGCCCGCAAGCCACACAAAAGCACAGTTCAGAAGGTCGAAAAT
GGCCTCGGCCTGCCGCCTGGCACCTACTCGCGGCTGTTGGTCGCCGCTGATCCCGATGCGGAGCTGGCCC
GACTGATCGCCGCACAGCCGTCCAACCCGACGGCTGTCCGCCGCGCCGGTGCGGTCGTCGTGGACCGCCA
CAGCGATACCGACGTGCTGGAGGGCTACGCCGAAGCACAGCTCGATGCCATCAAATCCGTCATCGACCGA
TTGCCTGCGACGACCTCCAACGAATATGAGACGTATATTCTCTCTGTGATCGCGCAATGCGTGAAGGCGG
AGATGCTGGCCGCCAGCTCCTGGCGGGTGGCGGTGAACGCCGGCGCCGACTCGACCGGCCGGCTCATGGA
GCATCTGCGGGCGCTGGAAGCCACGCGCGGCGCGCTACTGGAGCGGATGCCGACAAGCTTGAGCGCCCGG
TTCGATCGGGCATGTGCGCAGTCGTCGTTACCGGAGGCGGTCGTGGCCGCGCTAATCGGCGTCGGCGCCG
ACGAAATGTGGGATATCCGCAATCGGGGCGTCATCCCTGCGGGCGCGCTCCCCCGCGTCCGAGCCTTCGT
CGACGCAATCGAGGCAAGTCACGACGCGGATGAGGGGCAGCAGTGAATTACAGCGAGGTCGAGCTGTTGA
GTCGCGCTCATCAACTGTTCGCCGGAGACAGTCGGCGACCGGGGTTGGATGCGGGCACCACACCCTACGG
GGATCTGCTGTCTCGGGCTGCCGACCTGAATGTGGGTGCGGGCCAGCGCCGGTATCAACTCGCCGTGGAC
CACAGCCGGGCGGCCTTGCTGTCTGCTGCGCGAACCGATGCCGCGGCCGGGGCCGTCATCACCGGCGCTC
AACGGGATCGGGCATGGGCCCGGCGGTCGACCGGAACCGTTCTCGACGAGGCTCGCTCGGATACCACCGT
TACTGCGGTTATGCCGATAGCCCAGCGCGAAGCCATACGCCGTCGTGTGGCGCGGCTGCGCGCGCAACGA
GCCCATGTGCTGACGGCGCGACGACGGGCACGACGGCACCTGGCGGCGCTGCGTGCGCTGCGGTACCGGG
TGGCGCACGGCCCGGGGGTCGCGCTGGCCAAACTTCGGCTGCCGTCGCCGAGCGGTCGCGCCGGCATCGC
GGTCCACGCCGCGCTGTCGCGACTTGGCCGTCCCTATGTCTGGGGCGCAACGGGGCCCAACCAGTTCGAC
TGTTCCGGTTTGGTCCAGTGGGCCTACGCCCAGGCGGGTGTTCACCTGGATCGCACCACCTATCAACAGA
TCAACGAGGGGATCCCGGTGCCGCGCTCACAGGTCCGGCCGGGCGATCTGGTCTTCCCGCACCCCGGGCA
CGTGCAGCTGGCGATCGGCAACAATCTGGTCGTCGAGGCGCCCCATGCGGGCGCGTCGGTTCGGGTCAGC
TCGCTGGGCAACAACGTGCAGATTCGGCGACCGCTGAGTGGCAGATAATCGCCCAATCAGACGGGCAGGA
TGAGAAGGTTGAACCATGTCGGAGCAAGCCGGGTCTTCGGTAGCTGTCATCCAGGAGCGCCAGGCTTTGC
TGGCAAGGCAACACGACGCCGTGGCCGAAGCCGACCGTGAGTTGGCCGACGTGCTAGCCAGCGCGCATGC
GGCCATGCGGGAAAGCGTCCGTCGGCTGGATGCTATCGCGGCCGAACTCGACCGCGCGGTTCCGGATCAG
GATCAGCTTGCCGTCGATACGCCCATGGGAGCGCGTGAGTTTCAAACGTTCCTGGTCGCCAAGCAGCGCG
AGATCGTAGCGGTCGTCGCCGCCGCCCACGAGCTCGATCGCGCAAAAAGCGCTGTGCTAAAGCGCCTGCG
GGCACAGTACACGGAACCGGCCCGTTAGCTGCGGACCGGATACGCTGGACCGGCAGGCGTTGGGTGAATT
GTCGGCGACTACACACCTAGGTACTGTCACGCGGCATGGAAGCGCCGGGGACAGGGCCCGCAGTGGGTCG
CAGTGGCGTTTGACGCGGCGATGTCCACGCACGAAGATCTCCTTGCCACGATCAGGTACGTCCGCGACCG
AACCGGTGACCCAAACGCGTGGCAGACCGGGTTGACACCGACCGAGGTGACCGCGGTGGTCACGTCCACG
ACACGTTCCGAACAGCTCGATGCCATTTTGCGTAAGATCCGCCAGCGGCATTCGAACCTGTACTATCCAG
CACCGCCCGATCGGGAACAAGGAGACGCCGCCCGTGCCATCGCGGATGCGGAAGCAGCTCTGGCACATCA
GAATTCGGCTACCGCGCAGCTCGATCTGCAGGTCGTCTCGGCAATTCTGAACGCGCATCTGAAGACTGTC
GAGGGTGGCGAATCGCTGCACGAGCTTCAGCAAGAGATCGAAGCCGCGGTACGCATTCGATCCGATCTGG
ACACTCCGGCCGGCGCGCGTGATTTCCAGCGTTTCTTGATCGGCAAGCTCAAGGATATCCGGGAGGTGGT
TGCGACCGCGAGCCTGGACGCTGCGTCGAAATCCGCTCTGATGGCCGCCTGGACATCGCTGTATGACGCA
TCCAAGGGCGACCGTGGCGATGCCGATGACCGCGGACCGGCGTCGGTCGGCTCGGGCGGCGCGCCCGCAC
GCGGTGCCGGTCAGCAGCCGGAGTTGCCGACACGAGCCGAACCCGATTGCCTCCTCGACTCGCTGCTGCT
CGAGGATCCGGGTTTGCTGGCCGATGACCTACAGGTGCCGGGAGGCACATCCGCGGCAATACCATCAGCG
TCGTCGGCGCCAAGCCTGCCCAATCTTGGCGGAGCAACGATGCCGGGTGGCGGAGCAACACCGGCCTTGG
TCCCCGGTGTGAGCGCGCCGGGTGGGCTTCCGCTCTCCGGCCTGCTGCGCGGCGTGGGTGACGAACCGGA
GTTGACGGACTTCGACGAACGGGGACAAGAAGTCAGGGATCCGGCCGATTATGAGCATTCCAACGAACCG
GATGAGCGTCGCGCCGACGACCGAGAAGGCGCCGACGAGGACGCCGGGCTGGGCAAGTCAGAATCGCCAC
CGCAGGCTCCGACGACCGTGACGCTGCCCAACGGTGAGACGGTGACCGCGGCCAGTCCCCAGCTCGCCGC
GGCGATCAAGGCGGCGGCCAGCGGCACACCGATCGCAGATGCGTTCCAACAACAGGGAATTGCCATCCCG
CTACCGGGAACCGCGGTCGCCAACCCCGTCGACCCCGCCCGGATCTCAGCGGGAGACGTAGGTGTGTTCA
CCGCCACGCCCTTGCCCTTGGCCCTAGCAAAGCTCTTCTGGACGGCCAGATTCAACACATCTCAGCCGTG
CGAGGGCCAAACTTTCTAGGCTGGATACATCCAGCGGCGACCGCGACCGCGCCGGCGAGGACCGAAGCAC
CGACACCAACCAGGCCGGCGGCCGCTCGATAGGTACTGACCGCCCGGTCACAACAAGAGGAGACAGCGGA
TGACAGATCGAATTCACGTGCAGCCTGCACATTTACGTCAGGCCGCTGCCCATCACCAGCAGACCGCCGA
CTACCTGCGGACCGTGCCGTCGTCGCACGACGCGATCCGCGAAAGTCTGGACTCGCTGGGGCCTATTTTC
AGTGAGCTCCGCGACACCGGGCGTGAGCTGCTCGAGCTCAGAAAGCAGTGCTACCAGCAGCAAGCCGACA
ACCACGCCGATATTGCCCAGAACCTGCGAACGTCGGCCGCGATGTGGGAGCAGCACGAGCGAGCGGCGTC
GCGCAGCCTCGGCAACATCATTGACGGGAGCCGATGACAGGGCGATGACCGACGCCAATCCCGCTTTCGA
CACGGTCCACCCCAGCGGGCACATTCTTGTTCGGTCCTGCCGCGGTGGATACATGCATAGCGTCTCGCTG
AGCGAGGCGGCGATGGAGACCGACGCAGAAACCCTGGCGGAAGCCATCCTGCTCACCGCCGACGTGTCCT
GCCTTAAAGCGTTGCTGGAAGTACGCAACGAGATCGTGGCGGCGGGCCACACCCCGTCCGCGCAGGTTCC
CACGACCGACGACCTGAACGTCGCGATCGAAAAGCTGCTGGCCCATCAACTGCGCCGCCGTAACCGTTGA
AGTGCTAGATGAGCCAGGTCTTGGTGCTGTCGGGATCGGGTGCGATGTCGGTGGGCGGCTCGATCGGATT
GGGGCCGAACAATTCTCGCGCTCGAGTGAGCAGAGCCCGCACCTCGTCGAGTTGCTGCTGCAGCGCAGAA
TCAGCCATAACCCCACGCTACCCAGGCCCCGTCTGACACACAATTCACCACCCGCTCACCGCCTGCGCGG
GCCAGATGATGCCGGTACGCTTACCCGGTGGCGATCTTCGGTCGATGGAGTGCGCGCCAGCGACTCCGGA
GAGCGACCCGGGAATCCCTCACGATTCCGACGTTTAGCTCCTCGCTGGATTGCACCACACGGGTAATTGG
CGGGCTCTGGCCCGCTGAGCTTTCGTCTAACACCGCCGAAACCGCCACGCTTGCAGAACATCTGAAAGCG
GATCTGCATCGGATAGTTGGTTCTGCCAACGACGAGCTGATGGTCATCTGGCGTGCGGGGATGGCTGATT
CGACGCGACGCGCAGAAGAAGACAGAGTGATCGACCGCGCCCGCGCGTCGGCGATGCGTCGCGTCGAGTC
GGCGATGCGCGAGCTTCGGCAGATAACGGGGCGCGTTCCCGTGGAAATTCCGCGTATGCGCGGCGCCGGC
GGCTCGGATCTGGACACGACACGACTCATGCCGGCCGTCACGGTAGTTCAGCCCGCTGACCAGGCCTGTA
CGGATTGGCCGGTTGCCGCCGCCGAGGATGACGAAGCCCGACTGCAGCGCCTCCTGGCGTTCGTGGCTCG
TCAGGAGCCACGGCTGAACTGGGCGGTCGGCGTTCACGCGGACGGCACGACGGTCCTGGTCACCGACGTC
GCCCATGGTTGGATACCTCCGGGCATCGCCCTTCCCGAAGGCGTGCGATTGTTGGCACCGGCGCGACGCG
CCGGCAGAGCCCCCGAGTTGGTCGGTATCACGACGTGTTGCAAGACGTACACCCCCGGTGACTCGCTGCG
TCGGGCGGTCGATTCAACCGCGCCGACGTCCTCGGTGCAGCCGCGAGCGTTGCCAGCGATCGCCGGCCTG
AGTGTGGAGCTGGGCATAGCGACCCAGCGGCACGACGGCTTACCGAAGATCGTGCACGCCATGGCCACGG
CGGCCGGCAACGGCGCCGCCGCCGAGGAAGTCGACCTGTTGCGGGTGCACGTCGATACCGCGCTCCACCA
CGTCTTGGCCCAGTATCCCCGGGTCGATCCGGCGTTACTGCTCAACTGTATGTTGTTGGCCGCCACCGAG
CGCAGCGTCACGGGAGACCCGATCGCGGCGAACTATCACTTCGCGTGGTTCCGGGAACTCGATTCACGCC
GATAGCTTTCTCGAATCCCCACGGCAAGCGTCCGGCGATGAATTGACGCTGGTGGGGGGCGTGGACATAC
TGTCATGGTGTCGGGGTCGGACAGTCGCAGCGAACCGAGCCAGCTGAGCGACCGAGACCTCGTCGAATCG
GTTCTTCGTGACTTGAGCGAGGCGGCCGACAAGTGGGAGGCGCTCGTCACGCAGGCTGAAACTGTTACCT
ACAGCGTGGACTTGGGAGACGTTCGCGCTGTTGCCAATTCGGACGGGCGGTTGCTCGAGCTGACGTTGCA
TCCGGGCGTGATGACCGGCTACGCGCATGGGGAGCTGGCCGACCGAGTGAACCTGGCGATTACGGCCCTG
CGCGACGAGGTTGAGGCCGAGAACCGGGCACGGTACGGCGGCCGCCTGCAGGGACATCGGTATCTGCGAG
GATCAAGCCCATTTGCTGGCAAGGCATTTCGGCGCGGGGCGCAAGGCCCACAGCCGGGCCGTGGCCACCC
TGAAAGCCGATATCCAAGCCTGGCACCCGGCTGGCATCCAGACCCCGAAGCCGCGATGCGAATCAGATGT
GTTCGCGCGAATCGGTCACACGAGCCACCCATCAACTCGGAAGAGCCGGGTGGGGCCGGGAGCATCCGAG
GCACCGCTTGCCTGACATAACAGCGTAACCGCCCCGCCATTGTCGCTGTGATGGACATGCCCCAGCCATT
TGTCGGCTAGCTATACAGCGAACGTCAATTTTTCGTGAATCAGCCTGAGGCTATTGATAATTCACGGCGG
CACGTCCTACTCTTAGCGGCGCTATGCGACCCAATGCGCGTGCGATGTTGCGTTTGGTGCATTGTGGTGC
CGGTGCTGGTGGGCCGGCGATAACGTCGAAAGGTGCGGTATTGGGTGACCGTGTCGGCGCGTTGTCGCAG
TGCCGATCGGCGGCAGCGCTGAGTCGATTCGACTTTGCACCCCGTGACTCTGTTCCCACCGCCACCTTCG
GTGGTGGATGCGCTTTCAGGTCCACCAATAGGCTAGCTGTTTTCGAGCGGTGTATTTGCGTGGGGGGTGA
ATGTGGATACGGACAATGACAGGCCCACGCTGGCGAGGGTTTACCGCAGCCTGCGGGACATTTGTCCGGA
CAGCTGGAATCTTCCGGGCGGTCGGATGCCCACTGGCTTGGGCTATGACTTTCTGCGCCCTGTCGAGGAC
TCGGGGATCAACGACCTGAAGCACTATTACTTCATGGCGGATTTGGCCGATGGGCAACCGCTAGGCCGGG
CAAACCTCTATAGCGTCTGTTTCGACCTGGCCACCACCGACCGCAAGCTCACTCCGGCCTGGCGAACGAC
CATCAAACGGTGGTTTCCGGGGTTTATGACCTTCCGTTTCCTCGAGTGCGGGTTGCTCACCATGGTGAGC
AACCCGCTGGCGTTGCGGTCCGACACCGACTTGGAGCGGGTATTGCCTGTGCTGGCCGGCCAGATGGACC
AGTTGGCGCATGACGACGGGTCGGATTTCTTGATGATCCGGGACGTGGACCCGGAACACTACCAGCGATA
CCTTGACATCCTGCGCCCGTTGGGCTTTCGGCCTGCGCTGGGCTTTTCCCGGGTAGACACGACCATCAGC
TGGTCGAGCGTGGAAGAGGCACTGGGCTGCCTGTCTCACAAAAGGCGCCTGCCGTTGAAGACGTCGCTGG
AGTTTCGTGAGCGGTTCGGTATCGAGGTCGAGGAACTCGACGAGTATGCCGAGCATGCGCCGGTATTGGC
CCGGCTTTGGCGCAACGTCAAGACGGAGGCAAAGGATTACCAGCGCGAGGACCTGAACCCTGAGTTCTTC
GCGGCGTGTTCTCGGCATCTGCATGGACGTAGCAGACTGTGGTTGTTCCGCTACCAGGGCACGCCAATTG
CCTTCTTTTTGAACGTTTGGGGTGCGGATGAGAACTACATACTGCTTGAGTGGGGCATCGATCGTGATTT
TGAACATTATAGGAAGGCGAATCTGTACCGGGCGGCGCTGATGCTCAGCCTAAAAGATGCGATCAGCCGA
GATAAACGGCGAATGGAAATGGGTATTACGAACTATTTCACAAAACTTCGCATTCCGGGTGCCCGAGTCA
TACCGACCATCTATTTCCTGCGTCACAGCACGGATCCGGTGCATACGGCAACGTTAGCGCGAATGATGAT
GCACAATATTCAACGGCCAACGCTACCCGACGATATGTCGGAGGAATTCTGTCGCTGGGAAGAGCGAATA
CGTCTGGACCAGGACGGGCTACCCGAACACGATATCTTTCGCAAGATCGATCGTCAGCACAAATACACGG
GGCTCAAACTCGGCGGAGTCTACGGTTTTTATCCCCGATTCACCGGACCGCAGCGATCCACGGTCAAGGC
CGCGGAGCTGGGCGAGATCGTGTTGCTGGGCACGAACTCGTATCTGGGCCTGGCCACCCATCCAGAGGTG
GTGGAGGCCTCGGCGGAGGCCACGCGACGGTACGGCACCGGCTGCTCGGGTTCGCCGTTGCTGAACGGCA
CGTTGGACTTGCACGTCTCGCTTGAGCAGGAACTAGCCTGTTTTTTGGGCAAACCCGCCGCCGTGTTGTG
CTCCACCGGATATCAGAGCAACCTGGCGGCGATCAGCGCGCTATGCGAATCCGGGGACATGATCATCCAA
GACGCGCTGAACCACCGCAGCCTGTTCGACGCCGCCAGGTTGTCCGGGGCCGACTTCACCTTGTACCGGC
ACAACGACATGGACCACCTGGCGCGGGTGCTACGCCGCACCGAGGGGCGCCGCCGGATCATCGTCGTGGA
CGCGGTGTTCAGCATGGAAGGCACCGTCGCCGACCTGGCCACCATCGCCGAGCTTGCCGACCGGCACGGC
TGCCGGGTCTATGTGGACGAGTCCCATGCGCTGGGCGTGCTCGGCCCCGACGGGCGAGGAGCTTCGGCCG
CGTTGGGTGTCTTGGCGCGCATGGACGTGGTGATGGGCACGTTCAGCAAATCCTTTGCCTCCGTCGGCGG
GTTCATCGCCGGAGATCGGCCCGTCGTGGACTACATCCGGCACAACGGTTCAGGTCATGTGTTTTCCGCC
AGCCTGCCGCCGGCCGCCGCGGCTGCCACCCACGCGGCTCTGCGCGTCAGTCGGCGTGAACCCGACCGGC
GGGCTCGGGTGCTGGCCGCGGCCGAGTACATGGCCACCGGCCTGGCACGGCAGGGCTATCAGGCCGAGTA
TCACGGAACCGCGATCGTGCCGGTGATCCTGGGCAACCCGACCGTGGCGCATGCGGGCTATCTGCGGCTG
ATGCGCTCCGGGGTGTATGTGAACCCGGTGGCCCCCCCCAGCCGTGCCGGAGGAGCGTTCGGGATTCCGC
ACCAGCTACCTAGCCGACCACCGACAATCTGACCTCGACCGGGCCTTGCACGTGTTTGCCGGCCTTGCCG
AGGACCTGACCCCGCAAGGAGCCGCGCTATGAAAGAGGCCATCAACGCCACCATCCAACGGATCTTGCGA
ACCGACCGCGGCATCACCGCGAACCAGGTACTCGTCGACGACCTGGGTTTTGACTCGCTCAAGCTGTTCC
AGTTGATCACCGAGCTAGAAGACGAATTCGACATCGCCATCTCTTTCCGCGACGCACAGAACATCAAAAC
AGTGGGAGACGTCTACACCAGCGTCGCGGTCTGGTTCCCCGAAACCGCCAAGCCGGCCCCACTTGGGAAA
GGAACAGCATGACCGACGACGCCGATCTTGATCTGGTCCGAAGAACTTTCGCCGCGTTTGCCCGCGGCGA
CCTCGCCGAGCTGACGCAATGCTTTGCGCCCGACGTGGAGCAGTTTGTCCCGGGCAAGCACGCCCTGGCT
GGGGTGTTCCGCGGCGTGGACAACGTGGTTGCGTGCCTCGGCGACACCGCGGCCGCCGCCGACGGCACCA
TGACGGTGACGCTTGAAGACGTGTTAAGCAACACCGATGGCCAGGTGATCGCCGTGTATCGATTGCGGGC
CAGCAGGGCCGGGAAGGTCCTCGACCAGCGCGAGGCGATCCTGGTTACCGTCGCCGGTGGTCGGATCACC
CGACTTAGCGAGTTTTACGCCGACCCGGCGGCGACCGAAAGCTTCTGGGCATGACGGCGGCCTTGCTTTC
ACCAGCCATCGCCTGGCAGCAGATCTCGGCTTGCACGGACCGCACGCTGACGATCACTTGCGAGGATTCC
GAGGTAATCAGCTATCAGGACCTCATCGCGCGCGCGGCGGCATGCATCCCCCCGCTACGGCGTCTTGACC
TCAAACGCGGTGAACCCGTGCTGATCACCGCCCACACCAACCTGGAATTCCTGTCCTGCTTTTTGGGCCT
CATGCTCCATGGCGCTGTGCCGGTACCCATCCCGCCGCGGGAGGCACTGAAGACCACCGAGCGTTTCATG
ACTCGGCTCGGCCCACTGCTGCGCCATCACCGCGTGCTGATCTGCACACCGGCCGAACACGACGAGATAC
GCGCTGCCGCCAGCACCGACTGCCAGATCAGCAGATTTACTGCCCTAGCCGAGGCTGGCGACGAGCAGTT
CGGCCGCGCCACGGCCCAGCAACTCGCCGACACCGCCACCGCCGACTGGCCGCTATGCACCCTCCACGAC
GACGCCTACGTCCAATACACCTCTGGCAGCACCGCAGCACCACGCGGAGTGGTCATCACCTACCGCAACC
TGCTGTCCAACATGCGCGCAATGGCCGTGGGCTCACAATTCCAGCACGGCGATGTCATGGGCAGCTGGCT
GCCCTTGCACCATGACATGGGGCTGGTGGGCAGCCTATTCGCCGCACTCTTCAACAGTGTCAGCGCGGTA
TTCACCACGCCACACCGGTTTCTGTATGACCCGTTGGGATTCCTCAGACTGCTCACCAGCTCCGGGGCTA
CCCACACGTTCATGCCTAACTTCGCTCTGGAGTGGCTGATCAACGCCTACCACAGGCGCGGCGCCGACAT
CGAAGGCATCGACCTACACAAAATGCGCCGCTTGATCATCGCCTCCGAACCCGTCCATGCCGAGGGCATG
CGGAGATTCGCCGCCACCTTCGCCGGCGTCGGACTTGCCCCCACGGCCCTGGGTTCGGGCTATGGCCTGG
CCGAAGCGACCGTCGCCGTGTCGATGTCAGCGCCCAACACGGGATTCCGCACCGAAACCCACGCCGCCGC
GGAGGTCGTCACCGGCGGCCGAGTGCTGCCTGGCTACGAGGTGCGCATTGACGCCGCACCAGGTGCCCGG
GCCGGAACGATCAAACTGCGCGGCGACAGCGTGGCCGCCAAAGCCTATGTGGGCGGGAAGAAGCTGGACG
CGCTCGACGAGGAAGGCTTCTGCGACACCCACGACTTGGGTTTTCTTGTAGACGACGAAATCGTCATCCT
TGGCCGGCAGGACGAGGTGTTCATTGTCCACGGAGAAAACAGATTCCCCTACGACATCGAGTTCATCATT
CGCGGGGAATCCGAGCAGCACCGGACCAAAGTCGCATGTTTCGGGGTCAACGAACGCGTCGTGGTTGTGT
TGGAAAGCCCATTGGACAGCATCATCGACAAGGCCGAAGCCGACCGACTGAGATGTCAAGTCGTTGCCGC
GACTGGGCTGCAGTTGGATGAACTGATCACGGTTCGGCGCGGCGCGATTCCCACCACCACCAGCGGCAAG
CTCAAACGACGCGCCGTCGCGCAGGCTTATCGAGACGGCACACTGCCCCGTCTTGCCACCCACGCGTGGA
CGGCGGATCCCGATAGCGCTCCCAAAACGACCCGGTCCAGCCTGGAAGGCGCCCACTGATCTTCCACTGA
CGTCTCATCAAACCCCCGGGGCGCTCGCGCGCTGGGCGCGCTCATCGACCGGGGCTTGGGTTGATTGGCC
CCGGCTCTCTTCGCGCGCTGGGCGCGCTCATCGACCGCGGCCGGGTGGCCCGGCGAAAGCTTGGGCGATC
GTCAGCCAGCGTTGTGCGTCCTCCCCTACTGCGTTGACGTCAAGAGTGCTCAGCGCGCGCCGCTGGGTGA
CCAGGAAGCAGAAGTCCTCGGCGGACCCGGTGACCCGCTGGGCCGCATCGGATGGCCCCCAAGACCAAGT
GTCGCCGCTCGGTCCCCGCAGCTCGACCAGGAACGGCTCGGCCGGAGGGGTTAGGTTGTTGACGATGAAC
GCGTAGTCGCGGGTGCGGACACCGAGATGCGCAATAGACCGCAGTCGCTGGGTGGCGGGCCGGATGACGC
CCAGGGCGTCGGCGACGTCCAGTCCATGTGCCCAGGTCTCCATCAACCGCGCTGTTGCCATCGACGCCGC
GCTCATCGGTGGCCCGAACCAGGCCAATTTGCGGCCATCGGGAACCGCCAGCAGTTCCTCGTGCAGCCGC
CCCCGAGTGACCCGCCAGTCTGTGAGCAGTTCGGCAGGTGAAACGGCCGCCAGTTCTGTCGCGGCGTCGT
CGACGAAACCGGCCGGATTGGCCGCGGCGGCGGTCATCAGCTCGGCGAACCCGGCCTCGTCGGTGACCGC
CGTCAGCGCCACTCGATCGGTCCACAGCAGGTGGCCGATCTGGTGTGCGATGGTCCAACCCGGCGCAGGT
GTCGGATCGGCCCAGCGATCCGCTGGCAGATGCGCCACCAGCGCGTCGAGGTCGTCGCTTTCGGCACGCA
GGTCTGCCACGAACGGCCCAGGATCCGCCATCACCACCTCCTGAGGTAACAGTTCGTCGGGAAAGGCATG
TTTGTACCCTAGCGACCGATCACAGGCTGGCCGCGGCGCCCGACGATGGTGTGCACCACCAGCCCGGCTA
GGTAGATCGCCGACCCGAACAGCACAAATACGGGCGCGTGCCCGTGCTCGGGAATCAAGGCTGCGGCCAC
GGTAATCGAGAGGATGTATGAGACCCAAAACAGTGCATCCTGCACGGCGAACACGTGCCCGCGCAATGCG
TCGTCGACGTCCATCTGCATCGCCGAATCGGCGCACAGCTTGACCACCTGGCCGGCCACACCTAAAAGGA
AGCCGCATACCACCATCACCGGGACCAGCAGCCCGGCGGCCGCGACCTGGATAGTGGCGGCCGCAGCCAA
CGCGCCATTTGCCGTGGCGTAGCGTCCCCAGCGCCGGATCGCGGTCGGAGTCAAGACGTTGGCCAGGAAG
GCTCCCAGCCCGGTGGCCGCGAAGAACAGCAGTGCGGTACCCAACCCCCCAACGGCCCGGGCGGTCACGT
GGCGGACCAGGAGCAAGATCAGCAGTGAGTTGATACCGACCACCATCCGATGCGCTGCCAAACCGGACAG
GCCGGCAGCGACGGTCGGAAGTTGCACCACGGTGCGCGCTCCATGTAGCCAACCGGTGACCACGGCGTAG
ACAGCAGATCCGTGGATCGCGCGTTCGGTGTCGTCCGGGCCGAGTACCCGCGGGCCGAACCGCAGCGACC
AAAGCAACGCGATCGATACGGGGATCGCCACCAGGAAGACGATCGCGGAGGCCCCCTCGTCGCCGCTGCC
GAGCAGCCAACGAGGCAACAGCATGAAGTTGGCGCCCAGGAACGCGGAGACCGCCCCCGACGCGATGGCC
ACCGAGTTCATCGTGACCACCTGTTCGCGCGGCACCACGTGGGGCAGTGCCGCCGACAGTCCCGAGGCGA
CGAATCGTGCCAAGCCGTTGGCGACCAGCGCTCCGACCAACAGCGGCACGTCGCCGGCTCCGACCGCGAG
TATCGTGCCGACCCCGGCGATCAGGGCTAGCCGGCCGGTGTTGGCGCCAACCAGCACCCACCGCCGATCC
CACCGGTCCATTAGGGCCCCGGCGAAGGGCCCCAGCAGCGAATAGGGCAGAAACAGCACCGCGAAGGCCC
CCGCGATGGCCATCGGGTCGGCCGCCCGGTCCGGGTTGAACAGCAACGCTCCGGCCAGCCCCGCCTGAAA
CAACCCGTCGCCGAACTGACTCGCAACCCGCACCTGCAGCAGACGCCAGAAGTCGGGCAAGCTGCGCACC
GACCGCCAAACGTCGACGGGTGCGCGTGCGTGCATCCGGGAGTGAATCACTAAACCCACTTCCACCCTGG
GCACAGGCAAGGTTCGGTCCACCCCGTGCCGCCCCAACCACAGTACAAATATTCGCCGACCCTGCTTGTT
CGCCCCGGGCGATGCGACGGTGGTGCGATGATGGTGTGGTGGCGCCGCACGAAGACCCCGAGGACCATGT
CGCACCCGCCGCACAACGGGTGCGAGCGGGCACCTTATTGTTGGCCAACACCGATCTCCTTGAACCGACA
TTTCGCCGCAGTGTGATCTACATCGTGGAGCACAACGACGGCGGCACCCTCGGTGTGGTCCTCAATCGGC
CCAGCGAAACCGCGGTCTACAACGTGTTGCCGCAGTGGGCCAAACTCGCGGCCAAGCCAAAGACAATGTT
CATCGGTGGGCCGGTGAAGCGCGACGCGGCGCTGTGTCTGGCGGTATTGCGGGTTGGCGCTGACCCGGAA
GGCGTGCCGGGCCTAAGGCATGTCGCGGGCAGGCTGGTGATGGTCGATCTGGATGCCGACCCCGAGGTGC
TCGCAGCGGCGGTGGAAGGGGTGCGCATCTACGCCGGGTACTCCGGCTGGACCATCGGTCAGCTCGAAGG
TGAAATCGAGCGCGACGACTGGATTGTGTTGTCGGCGTTGCCATCTGACGTTTTGGTGGGGCCGAGAGCC
GACCTGTGGGGGCAGGTGCTGCGACGGCAGCCGCTGCCGCTGTCGCTGCTGGCCACCCACCCGATCGATC
TGAGCCGGAACTAGGCTACTCCGCCGCCGAGCTTGCCAGAGCAGCGCGTCGCGTCGCCGCGGTCGAGCCA
GGCGATCCGGCCCAGCCTAGTGGGCCACAGGCTGTTCAATGACAGGCCTGGGTGCAGACCGCGCAGCTGC
CAACGCAGTTGGCGGTGGGGCTAGCGGTTTCACGGCGCAGCGCGTACTGGGCGCTCTGCCACGACCCCGC
GGCCAGCGTGCCGACCGCGCCCGCAATGCAGACGATCACCACCATCAAGGCGGTGTGCCCGGGCGCGGCC
ACCGCCACCACTCCCCCGGCGGCCAGCATTACTGCGGCTGCCAACTGCGTGGGCGCCATCGCGCGCAGCG
CCAGCGCCGTGGGGTCGGCAGTGGGCGTATGGCACAGCGACCAGCTCCCGAACAGGGCGGACGCCGCCGC
CGCACACATGCACAGCACACCCGCGAGGAACATTCGTTCACCATACGAGGCCGCCGACGAATCCGCTCAC
CGAGCTCCATGCGGGCCCGTGTTTCTGCTCGGCCTCATCGCGACCTAGCGCGGCGGGACTGGTGTCAGGG
TGCCCGCGGGCGGATACCCAGGCGCCTGCCCGGGTAGTCCCACCGGTGCCGAACCGGGTGCCGGGGCAGG
CGCCTGAGCGGGCGCCGCATGCGCAACCACTTGGAATCCGTTGACAATCGCATCGGTGGCCGGCCCGTCG
GTGACCGCCTGCGACAGCGCGGTGGTCACCGACAGCGAAACCAGGTACTTGTCGGCTCCGGAGGTGGCGA
TGACGTGGCGCCGGGAGGTGTTGAGGGTCATGTCGTTTTCGCGGTAGGTGCCCTCGATGATTGATGACGG
AAAGCCGTCGAAATTGGCCATCGAGGCGTTTGTGGTCTGCCATGCGAGCAATTTCTGGCTGTCAATGTAG
CCGTGTGTGATGGCCTCAGCGGGATCGAAGTCACCGATCAGCCTATACACCACCAGCTGCGCATTCGACG
TGTAGACGCTGTTGCCCAACCGGTCGGCGATCACCACGAACGCGTCGGGCACGTTGGGGTCGGGCACCTG
AGTCCAGCGCGGCGGCATCGGCAGTGTGATGTCGAGCGCCTTGAATCCGTGCGGTCGCTGTGCCTCCAGC
TTGACGCCCTTCTCCCGGAGGTGGTCCCGAAGTGTGCCGCTGATCGCGGGAGTCACTGGCGGCGGCAGCG
GGGGCACAGCGGTGGACCCGGGTGCTCCGACCGGAATCGGCGACGCGATCGGTGCGGGTGCTGGCGCCGG
TGAGAACCTGTTGCTGCTCCCGCCCGGAAGCGCCGTGAGGTTCTGCACGGGCGGGACTGTTGCCGGCGCC
GAGACTGGGGCAGGGATAGGCGGCGGTGGCAGCAGGGGATCCGCTGAGGCCTTCCCGGCGGTGACCAGCA
CCACGCCGATGAAACCGGTGGCCATGCCGCCTGCGAAGACCCGCCAGGTGCGCGCGATCTGGATCATTTG
CGTCGGTCCCTCCGAATGGCCGGGCGACGGTGCCCGTCGTCGAGGCTGAATGTAACCAGCGCTCCATGGC
AGTGCACAGGCTTGAAATGCAGCTGGAATGAACCTCTGATCGTGGTGCAACGGAACCGAGACCAACCCGT
GGCCGGTAGCGCGGCCCCGGAGGTTCCCGGGCCACCCTTATACCCTGTTGGGCGTGACCGAATCGCCAAC
CGCTGGGCCTGGCGGCGTGCCCCGTGCCGACGACGCGGACTCCGACGTGCCACGGTACCGCTATACCGCC
GAGCTCGCGGCTAGGCTGGAACGGACCTGGCAGGAAAACTGGGCCCGGCTAGGGACGTTCAACGTGCCCA
ACCCGGTCGGCTCGCTGGCCCCACCGGATGGTGCCGCGGTGCCTGACGACAAGCTCTTCGTGCAGGACAT
GTTCCCCTACCCCTCGGGTGAGGGACTCCACGTTGGTCATCCCCTCGGCTACATCGCGACCGACGTCTAT
GCCCGCTATTTCCGGATGGTGGGCCGTAATGTGCTGCATGCGCTAGGGTTCGACGCGTTCGGGCTGCCCG
CCGAGCAATACGCGGTACAAACCGGCACCCATCCGCGTACCCGGACCGAAGCCAACGTCGTCAACTTTCG
CCGCCAGTTGGGCCGGCTGGGCTTCGGCCACGACAGCCGACGAAGCTTCTCGACCACCGATGTCGACTTC
TACAGGTGGACTCAGTGGATCTTCCTACAGATATACAACGCGTGGTTCGACACCACAGCCAACAAGGCGC
GCCCGATATCAGAGCTGGTCGCCGAATTCGAGTCCGGTGCAAGGTGTCTCGATGGCGGCCGGGATTGGGC
CAAGTTGACCGCGGGGGAGCGAGCCGATGTGATCGACGAGTACCGGCTGGTCTATCGGGCGGATTCGCTG
GTGAACTGGTGCCCGGGGCTAGGTACGGTGCTTGCCAACGAAGAGGTGACCGCCGACGGCCGCAGCGACC
GGGGCAATTTTCCGGTGTTCCGGAAGCGGTTGCGGCAATGGATGATGCGGATCACCGCCTATGCCGACCG
GCTGCTCGACGACCTGGATGTGCTGGATTGGCCTGAGCAGGTCAAGACCATGCAGCGCAACTGGATCGGG
CGTTCGACGGGTGCGGTGGCGCTGTTCTCGGCGAGAGCGGCCAGCGATGACGGGTTCGAAGTCGACATCG
AGGTGTTCACCACGCGGCCCGACACCTTGTTCGGCGCCACGTATCTGGTGCTGGCTCCCGAGCACGACTT
GGTCGACGAGTTGGTCGCCGCGTCCTGGCCGGCTGGGGTCAACCCCTTGTGGACATACGGCGGCGGCACA
CCTGGTGAGGCCATCGCCGCCTACCGGCGTGCGATCGCCGCCAAATCAGACCTCGAGCGCCAGGAGAGCA
GGGAAAAGACCGGCGTCTTCTTGGGCAGCTACGCCATCAACCCGGCCAACGGTGAGCCGGTGCCGATCTT
CATCGCCGACTACGTGCTGGCCGGGTACGGTACCGGGGCAATCATGGCGGTGCCGGGTCATGACCAGCGG
GACTGGGACTTCGCTCGGGCATTTGGTCTACCGATCGTGGAAGTAATTGCCGGCGGCAATATTTCGGAAT
CCGCGTATACAGGCGATGGCATCCTGGTCAACTCGGATTACCTCAATGGAATGAGCGTGCCAGCAGCAAA
GCGGGCCATCGTCGACCGGTTGGAGTCCGCGGGCCGCGGCCGGGCTCGAATCGAATTCAAATTGCGCGAC
TGGCTTTTTGCGCGGCAGCGGTATTGGGGTGAACCATTCCCGATCGTCTATGACAGCGACGGGCGTCCGC
ATGCGCTCGACGAAGCTGCACTGCCCGTCGAGCTGCCTGATGTCCCGGACTACTCGCCGGTTTTGTTCGA
CCCCGACGATGCGGACAGCGAGCCTTCGCCCCCACTGGCCAAGGCGACTGAGTGGGTACACGTCGACCTG
GACCTCGGTGATGGCCTGAAGCCCTACAGCCGCGACACCAACGTGATGCCGCAGTGGGCGGGCAGCTCCT
GGTATGAACTGCGCTACACCGATCCGCACAACTCAGAACGGTTCTGCGCCAAGGAAAACGAGGCCTATTG
GATGGGACCGCGGCCGGCTGAGCACGGCCCGGACGACCCCGGTGGCGTCGACTTGTACGTCGGCGGTGCT
GAACACGCGGTTTTGCACCTGCTGTATTCCAGGTTCTGGCACAAGGTCTTGTACGACCTGGGTCACGTCA
GCTCTCGCGAGCCTTACCGCAGGCTGGTCAATCAGGGCTATATTCAAGCTTACGCTTACACCGATGCGCG
CGGATCCTATGTCCCTGCCGAGCAGGTGATCGAACGCGGTGACAGATTTGTCTATCCTGGACCTGACGGT
GAGGTCGAAGTTTTCCAGGAATTCGGCAAAATCGGTAAGAGCCTGAAGAATTCGGTATCGCCGGACGAAA
TCTGCGACGCATACGGGGCAGATACGCTTCGGGTTTACGAGATGTCGATGGGGCCGCTGGAGGCTTCACG
TCCATGGGCCACAAAGGATGTTGTCGGCGCGTACCGTTTTCTGCAGCGGGTGTGGCGCTTGGTCGTCGAC
GAGCACACCGGCGAAACTCGGGTGGCTGACGGCGTGGAACTCGACATCGATACGCTACGGGCGTTGCACC
GCACCATCGTCGGCGTGTCAGAAGACTTTGCGGCACTTCGCAATAACACCGCAACGGCTAAGTTGATCGA
ATACACGAACCACCTCACCAAGAAGCATCGTGATGCGGTGCCTCGGGCCGCCGTGGAGCCGCTTGTACAA
ATGCTGGCTCCGCTGGCCCCACATATTGCCGAGGAGCTGTGGCTGCGACTGGGCAACACCACCTCGTTGG
CACACGGCCCGTTCCCGAAGGCCGATGCCGCCTACCTCGTCGACGAGACGGTCGAGTATCCGGTGCAGGT
GAACGGCAAGGTACGTGGCCGGGTGGTGGTGGCCGCCGACACCGACGAGGAAACGCTGAAAGCCGCCGTT
CTGACCGACGAAAAGGTCCAGGCATTCTTGGCTGGTGCCACCCCGCGCAAGGTTATCGTGGTCGCCGGCC
GGCTGGTCAATCTCGTCATCTAGGTCGTGTCGGCGGTGCCGACGGTGGGCGAGGTAATCCGCGGGGTAGT
TCGTTGTATGCGTTACGCCGCGAGAGCCGGCGGCGACCAGATTGGTTGATAGCGTGGTACTTTCACGCTC
GTTTGCGAGCAGGGGAGTTGCTTGCAGGGCCACTGGCCGGTTCGCCCGAGGCGAGACGCTCCAGTGGCGC
CAGGGCCTTCCTGAGGGTTTCCAAGTCGGAGCGGGGAAGTTGGCTGAGCAGCGCGGCCAGAGCCGCGCGC
CGGTTGGCCAGTGACTCACCGTGAACCGCCCGCCCTTGCGGCGTGATGTCTACCAACACCGCCCGCAAGT
CGGACGGGTCTCGCGACCGTTTCACCAGTCCAATCTTCTCGAGCCGCCGGATCGCCACGGTGGTGGTGGG
AGTTCGCACCCGTTCGTGAGCGGCCAGGTCGGTCATCCGGATGGGACCTTGATCGAGCAGGGTGACCAGG
ATCGACAGTTGCGCCAGCGTTAGGTCGCCGGCTGCAGCCCCGTTGGGATCCCCGCGGCGCAGCATTGAAA
TCAGCTTGGACAATGCGCGGTGCAGCCCCTCCGCCAGTTGGGTCACTTCCGGTGCGGTGAATTCGCTGTC
CGCCATAAACCGGCAGTCTAACCTGACATGCGTGTGACCGTAGACTTGTGTCGGGCGACCTTTGACCGCC
AATGCATTTGGTCCCGAAATCCGCTGCATTTTCTTGCCAATCGAGCGGACAACACTCATGTCATGGCTGA
CTACCTACATTGTCAGTTCTGCCGGATCCATGGTCAGTGATGTCGAATGCCACTGACCGCCAACGGAAAC
CGGCTCTCGCGTTAACGGGACAGTCAATATTGGAGACGCCGGCAGCCGCTGCTGGCTTCACCATCGGATC
GGCGTAATTAGGGCACCGGTGAGGAGGGCTGGTAGCTTCTGGCGAAGCCAGGGATCGGCGCCCCAAACGG
GCCGGGACAAGCGCCCTCGGGCGGGACCAATACTCGGCGGCGGAACAGTTCGGCCAGCATCGTCTGGGCC
ATCAGCTCGGAACGGCCGATGCAGGCAGCCCTCGCAGCTTCAGGTTCGCGCCGATGGATTGCGGCGTTCT
CTTCCTCGTAGAACGGCAACACGTCGTCGCGGCTGTTTTGGTATGTCATCCAGAACACTCGCGGAATCAG
GTTCTGTGAGGCCCGGATGGTGGCGTGCAGCCGCGGTCCTGCGTACTCGTCGTTGACCGTGCGCCGGTAC
TCCCACACGCATTCGGCGAAGGCCCGCGACTCCTTGGAGTTGCGCAGCGATCGCATGACTGCGTCGAGCT
GGCCCAGGATCCGAGGCGTGGGGTTGGCGGCTGCGCGGGCAGAGGCAATGCCGTTGAGCAAGCCGTCGAG
TTCGTGATGTTCCAGGATGGTGGCGACGTCGAACCGCTCGATGAACGCGCCGCGGTGATAGCGAGTCGAC
ACAATGCCGTCGTGTTCGAGTTGAACCAGCGCCTCTTGGATGGGAACCCGGCTGACCCCCAGGCCGTGCG
CGATTTCATTGCGGTCGACGCGGTCCCCGCTGCGCAGTTTGCCGGTCAATAGCAGGTTGAGGATGTGGGC
GACAACCTGGTCCTTTTCCTTAACCCCGTACTTTTTTGGCATCGGTATCTAGCATCTCTTTCAGCCCGCT
GCAGCCATCCGGCGCTGGCAAGTTTCTCATGACTCGGCGTCTGCGTTGTGGTGTTTCCCAGATGAAGCCG
GGGGTAACGCGATCTGACAGACGTCAACCGGAGTTCACCGGCCATCGCGCCACCTGCAAAGCGCGGCCGC
AGCGCTCAGGTCGTAGTCGGGACCGTCACAGCCAACGGTCAACAGCGTGACACCGAGACCGGCGAGGGCT
TCGGCGCTGGCGATCAGCCCGCCGCCGTCGACCGCGGCGGAGCGTTCGATAGTCGCTGGGTTTCGGCCGA
CGGTCGAGCAGTGCGTGCTCAGCACGGCCGACTTCGCTAGGTAGCTGTCCCCGGCGGTAAAGCTGTGCCA
GATATCGGCATACTCGGCGACCAGTCGCAGGGTCTTACGCTCTCCGCCGCCGCCGATCAGCACCGGGATG
TCCCGTGTCGGCGGCGGGTTCAGCTTGCCAAGCCGCGCCTTGATCCGGGGCAGCGCAGCCGCCAGGTCGT
CGAGGCGGCTGCCCGCTGTGCCGAACCGGTAGCCGTACTCGTCGTAGTCCTTCTGTTTCCAGCCCGACCC
GATACCCAGGATGAGCCGGCCGCCGGAGATGTGGTCGACGGTACGGGCCATGTCGGCAAGCAGCTCCGGA
TTGCGGTAGGAGTTGCACGTCACTAGAGCGCCGATTTCGATGTGCGACGTTTGCTCGGCCCAGGCTCCCA
AGACGGTCCAGCATTCGAAGTGTGGGCCGTCAGGGTCGCCGTAGAGCGGAAAGAAGTGGTCCCAGGTAAA
AGCGATGTCCACACCGATGTCCTCGCACCGGCGGACGGCGTCTCGGACGGCGCGGTAATGGGGGGCGTGC
TGCGGCTGCAGTTGTACGCCGATACGAACGGGGAGATCGGGACGCACGAGTGAAGTCATGGGTCCACCGT
AGGCTCAGCGTGTGTCGAGCACCCCGCGCACGATCTCGATCAGGGCGCGCGGTTGGTCACTTTGCACCGA
GTGGCCTGACTTCTCGACGATGTGAACGCCACGGAAATGCGTTGCACGCCTGTGGAGTTCGGCGGTGTCC
TGGTCGGTGACGAAGCCCGACGAGCCGCCGCGCACGAGTGTGATCGGCGCGGACAGGGCGTCGACGTCGT
CCCAGAGCCCTGCGAAATCTCCGAACGTGCGGATCGCGTCATAGCGCCACACCCAGTTGCCGTTGTCCAG
CCGGCGGGAGTTGTGGAACACGCCGCGGCGCAACGACTTGACATCGCGGTGCGGGGCCGCGGCGATCGTT
AGGTCCAGCATGGCCTGAAAGCTGGGGAATTCCCGCTCGCCGTGCATCAGCGCCACCGTGCCGCGCTGCT
CGGCGGTCAGCTCGGCGTGCCGTTGCAATGCCGACGGGGTGACGTCGACGAGAACGAGTTCGCCGACCAG
GTCGGGTGCCATCGCGGCCAGCCGTATCGCAGTCAACCCGCCCAGCGACATGCCGACCACGAATTCGGCA
CCCGGCGCAAGCTCGCGTAGCACCGGCGCCAAGGTCTCGGAGTTGAGCTGCGGCGAGTAATTGCCGTCCT
CCCGCCAAGCGGAATGGCCGTGCCCTGGAAGGTCCACCGCCAGCGCCGGCTCACCCAGGCCGACGATCAC
GGTGTCCCAGGTATGGGCGTTCTGTCCGCCGCCGTGCAGAAAGATCACCCGCGGCGCAGAGCCGCCCCAG
CGCAGCGCGCTGATGGCTCCCGCTTGGACCCGCTCGACTTCAGGCAGTGGACCATTGACACCGGCCTGCT
CAGCGTTCTCAGCCAGCAGGGCAAACTCGTCCAGTCCGGTCAGTTCGTCGTCAGATAGCACGCAGCGGAC
GTTACCCGCGTTTGACTCTGCGGATACCAGGCAATTGTGCGAGTGGCCCGCGTGGTGAGCGCAGAGTCAA
CGCTAACCGATGATGAACTCTTCGAGTTGCGCGCGCGCGATGTCGTCGGGCAGCTGCTCGGGCGGGCTCT
TCATCAGGTAGGCCGACGCCGGGATCACCGGTCCGCCGATGCCGCGGTCCTTGGCGATCTTGGCCGCCCG
CACCGCGTCGATGATGACGCCGGCCGAGTTTGGCGAGTCCCACACCTCGAGCTTGTACTCCAGGTTCAAC
GGCACATCTCCGAAGGCGCGGCCCTCAAGACGGACATAGGCCCATTTGCGATCGTCGAGCCATCCGACGT
GGTCGGACGGGCCGATGTGCACGTCCTTGGTCTTGAACTCGCGCTTCAGATTCGAAGTGACGGCCTGGGT
CTTGGAGATCTTCTTGGACTCCAGCCGTTCACGTTCGAGCATGTTGAGGAAGTCCATGTTGCCGCCCACG
TTGAGCTGCATGGTGCGGTCGAGCTGCACGCCGCGGTCCTCGAACAGCTTGGCCAGCACCCGGTGGGTGA
TCGTCGCGCCGACCTGGCTCTTGATGTCATCACCGACGATGGGTACCCTGGCGTCGGTGAACTTCTTGGC
CCACACCGGGTCGGAGGCGATGAACACCGGCAGCGCGTTGACGAACGCCACCCCGGCGTCGATAGCACAC
TGGGCGTAGAACTTGTCGGCTTCCTCCGAGCCCACCGGCAAATAGGAGACCAGCACGTCGACCTTGGCCT
CCTTGAGCGCCTGGACGACGTCGACGGGCTCCGCGTCGGAGAGTTCGATGGTGTCGGCGTAGTACTTGCC
GATGCCATCGAGGGTAGGCCCGCGCTGCACGATCACGTTGGTCGGCGCCACATCGGCGATCTTGATGGTG
TTGTTCTCCGAGGCGAAGATGGCGTCGGACAGGTCGAAGCCGACCTTCTTGGCGTCCACGTCGAACGCCG
CCACGAACTTGACGTCGCGAACGTGGTACGGGCCGAACCGCACGTGCATGAGGCCCGGTACGGTCGATGT
GTCGTCGGCGTTGTAGTAGTACTCGACGCCCTGGACCAGCGAGGACGCGCAGTTGCCGACGCCGACAATG
GCGACTCGAACCTCCGTCGACGCCTCCGGCGCCGGTAACGACTGGTGCTCACTCATTAAGGCGTTCTCCT
AACCTCATAACCTCTGGGGTGTCTTGGGTGTTGGTTCGTGCTGGGTTTACGTCTGTTCGGCGGGGTTGGG
TGCTGCCCGTTCCGCGGCGATGAGCTCGTTGAGCCACTTGACCTCGCGCTCGCTGGACTCGAGCCCGAGT
TGATGCAATTGGCGGGTGTAGCGGTCGAAGGAACTGCTGGCCCGCGCCACCGCCTCGCGCAAGCCTTCCC
GGCGTTCCTCGACCTGGCGGCGCCGGCCTTCCAGGATGCGCATCCGCGCTTCGGCCGGGGTGCGGTTGAA
GAACGCCAGGTGCACCCCGAAACCGTCGTCGGTGTAGTTGTGTGGGCCGGTGTCGGCCACCAGCTCGCCG
AATCGACGGCGACCCTTGTCGGTCAGTTGGTAAACGCGTCGTGCTCGCCGCACCGGGGTGCCCGCTGGGG
CGGCATTCTCGGCGATCAACCCGTCGGCCTGCATGCGTCGCAGCGCCGGGTATAACGAACCGTACGAAAA
TGCCCGAAACGCGCCCAGCAGGCCGGTCAGCCTCTTGCGCAACTCGTAGCCATGCATCGGTGACTCGATC
AACAGACCCAGGATGGCGAGCTCCAGCATCGAGTCACCTCCTTTTGTATGGCTTTTGAATGGCCGTTACG
ACGGTTCGACGCCTCGCGTCATCGTATCGCCTCGATATATTTGCGACAACATCACCGCGTCAAGACGGGT
AGCTGACGTGCTTGATGGTGCCGTCACCTGCGAAAACGAGGTATCCACCGCCGTAGTCGCTAGAGACATA
CAACGACAACGACAACGCAGCCGGCGTGGTGGGGTCCTTGACCGGTTCGACGATCAGGTACATGCTTTTG
ACGTCGGATTGTTTGAGGCCGAGGGTTTCCGGGGCGCCGCGCATGATGCCCACAGCGGTCTTCGCATCGA
ATTTGCTCAGGTCAACCACGGACACGTCGGCAATGCTCTTGGCGGAACTGGTCGCATCGCCCCAGCCGCC
GCGGTAGGTATACGCCAGGACTCGGCGGTCGTCCGCCGGGTCGACGCGATCGAGCGACGCATACTCCGGG
TAGATCACCAGCCGGTAGCCCATGGTGTCGCCGAACCGCTTGCGGGTCTGCTCCAGCAGGCCGGTGAGCC
CGCCGAGGGAATGCAGCTGCCTGGGCGGGGTCAGCACCACGGGGGCGATCCCGTCGGGCTTTGCTCCGGG
ATCCGAGGTGAAGTCCAGCGGAGAGCGGGTGTTGCCGTACACGCCCCAGCCGATGCCGACGCCCAGCAGC
ACCGATGCGACAAACGCAGCGGCCAGCAAGCCCAACTCGGTGCGTTTCGCCCGCGATTTGAGCGCGGGCA
TTTGTGCGGGTGCGCTCTCGACCTGCAGGTCGGCCACCAGACGCTGCAGGTCACCTAGGGTCACAGCCTT
GGTAGCTGCGCTGACGCGCTCCCGGTGTTCCTCCATCGAGAGCTCGCCGTCACGCAGGGCGTCGTCGAGA
ATCCGGCAGGCGTCCTGCCGGTCGCTGTCTTTGGCGCGGGTTGCCGTCGATACTCCGCGCGCAAGGGGTG
CGCCCAGCCACTTCGCCACAGGGACGATAGTAGGAGTCTGGCTGGGAATCTGAACTCGATCCCGCCGTAC
CCGCGCAACAACGGCGCCGGTTGCGTATCGGTGGTGTGGATGGCGTCGTACTCTGGTCAGCGTGCGACTG
CAGCGACAGGTAGTGGACTACACGCTACGGCGACGCTCCCTGCTGGCCGAGGTGTATTCGGGACGCACCG
GTGTGTCGGAGGTGTGCGACGCCAACCCCTACCTGCTGCGCGCCGCAAAGTTTCATGGGAAGCCCAGCCG
GGTCATCTGCCCGATCTGCCGCAAGGAGCAGCTCACACTGGTGTCGTGGGTGTTCGGCGAGCACCTCGGT
GCGGTATCAGGGTCCGCGCGCACCGCCGAAGAACTGATCCTGCTGGCGACCCGGTTCTCCGAGTTCGCGG
TCCACGTGGTGGAGGTATGTCGAACCTGCAGTTGGAATCATCTGGTCAAGTCATACGTCCTGGGCGCCGC
ACGTCCGGCACGCCCCCCTAGGGGGTCTGGCGGGACGCGGACGGCGCGCAACGGGGCCCGCACGGCCAGT
GAATAGCGACGGGCGTCACCATCAGTCGTCCAGCGGCGCCCCGCGCGGGCCGGCGAATCCCGGCCAGCGT
GGTCAGGTTCCACCCGACGACAGACTGACCGCGATCCTCCCGCCGGTGACCGATGACCGATCGGCTCCGC
ACGCGGACTCCATCGAGGCGGTCAAGGCCGCGCTCGACGGCGCGCCGCCGATGCCCCCGCCGCGCGACCC
GCTCGAGGAGGTCACGGCCGCGTTGGCCGCCCCGCCCGGTAAACCGCCGCGGGGGGATCAGCTTGGTGGC
AGACGTCGCCCACCGGGGCCGCCCGGGCCCCCCGGTTCGTCCGGACAGCCTGCCGGCCGGCTGCCCCAAC
CGAGGGTGGACTTGCCCCGGGTCGGCCAGATCAACTGGAAATGGATACGGCGTTCGCTGTACCTCACCGC
GGCGGTGGTGATCCTGTTGCCGATGGTCACCTTCACGATGGCCTACCTGATCGTCGACGTTCCCAAGCCA
GGTGACATCCGTACCAACCAGGTCTCCACGATCCTTGCCAGCGACGGCTCGGAAATCGCCAAAATTGTTC
CGCCCGAAGGTAATCGGGTCGACGTCAACCTCAGCCAGGTGCCGATGCATGTGCGCCAGGCGGTGATTGC
GGCCGAAGACCGCAATTTCTATTCGAATCCGGGATTCTCGTTCACCGGCTTCGCGCGGGCAGTCAAGAAC
AACCTGTTCGGCGGCGATCTGCAGGGCGGATCGACGATTACCCAGCAGTACGTCAAGAACGCGCTGGTCG
GTTCCGCACAGCACGGGTGGAGCGGTCTGATGCGCAAGGCGAAAGAATTGGTCATCGCGACGAAGATGTC
GGGGGAGTGGTCTAAAGACGATGTGCTGCAGGCGTATCTGAACATCATCTACTTCGGCCGGGGCGCCTAC
GGCATTTCGGCGGCGTCCAAGGCTTATTTCGACAAGCCCGTCGAGCAGCTGACCGTTGCCGAAGGGGCGT
TGTTGGCAGCGCTGATTCGGCGGCCTTCGACGCTGGACCCGGCGGTCGACCCCGAAGGGGCCCATGCCCG
CTGGAATTGGGTACTCGACGGCATGGTGGAAACCAAGGCTCTCTCGCCGAATGACCGTGCGGCGCAGGTG
TTTCCCGAGACAGTGCCGCCCGATCTGGCCCGGGCAGAGAATCAGACCAAAGGACCCAACGGGCTGATCG
AGCGGCAGGTGACAAGGGAGTTGCTCGAGCTGTTCAACATCGACGAGCAGACCCTCAACACCCAGGGGCT
GGTGGTCACCACCACGATTGATCCGCAGGCCCAACGGGCGGCGGAGAAGGCGGTTGCGAAATACCTGGAC
GGGCAGGACCCCGACATGCGTGCCGCCGTGGTTTCCATCGACCCGCACAACGGGGCGGTGCGTGCGTACT
ACGGTGGCGACAATGCCAATGGCTTTGACTTCGCTCAAGCGGGATTGCAGACTGGATCGTCGTTTAAGGT
GTTTGCTCTGGTGGCCGCCCTTGAGCAGGGGATCGGCCTGGGCTACCAGGTAGACAGCTCTCCGTTGACG
GTCGACGGCATCAAGATCACCAACGTCGAGGGCGAGGGTTGCGGGACGTGCAACATCGCCGAGGCGCTCA
AAATGTCGCTGAACACCTCCTACTACCGGCTGATGCTCAAGCTCAACGGCGGCCCACAGGCTGTGGCCGA
TGCCGCGCACCAAGCCGGCATTGCCTCCAGCTTCCCGGGCGTTGCGCACACGCTGTCCGAAGATGGCAAG
GGTGGACCGCCCAACAACGGGATCGTGTTGGGCCAGTACCAAACCCGGGTGATCGACATGGCATCGGCGT
ATGCCACGTTGGCCGCGTCCGGTATCTACCACCCGCCGCATTTCGTACAGAAGGTGGTCAGTGCCAACGG
CCAGGTCCTCTTCGACGCCAGCACCGCGGACAACACCGGCGATCAGCGCATCCCCAAGGCGGTAGCCGAC
AACGTGACTGCGGCGATGGAGCCGATCGCAGGTTATTCGCGTGGCCACAACCTAGCGGGTGGGCGGGATT
CGGCGGCCAAGACCGGCACTACGCAATTTGGTGACACCACCGCGAACAAAGACGCCTGGATGGTCGGGTA
CACGCCGTCGTTGTCTACGGCTGTGTGGGTGGGCACCGTCAAGGGTGACGAGCCACTGGTAACCGCTTCG
GGTGCAGCGATTTACGGCTCGGGCCTGCCGTCGGACATCTGGAAGGCAACCATGGACGGCGCCTTGAAGG
GCACGTCGAACGAGACTTTCCCCAAACCGACCGAGGTCGGTGGTTATGCCGGTGTGCCGCCGCCGCCGCC
GCCGTCGGAGGTACCACCTTCGGAGACCGTCATCCAGCCCACGGTCGAAATTGCGCCGGGGATTACCATC
CCGATCGGTCCCCCGACCACCATTACCCTGGCGCCACCGCCCCCGGCCCCGCCCGCTGCGACTCCCACGC
CGCCGCCGTGACCGGCGCGCTGTCCCAAAGCAGCAACATCTCGCCACTTCCTTTGGCCGCCGATCTGCGG
AGCGCCGATAACCGCGATTGCCCCAGCCGCACCGACGTATTGGGTGCCGCTCTGGCGAATGTCGTCGGTG
GCCCGGTAGGCCGGCACGCGCTGATCGGCCGCACCCGGCTGATGACCCCGCTGCGGGTGATGTTTGCAAT
CGCGTTGGTGTTCCTGGCGCTCGGTTGGTCGACGAAAGCGGCCTGCTTGCAGTCCACCGGAACCGGTCCA
GGTGATCAGCGGGTGGCCAACTGGGATAACCAGCGTGCTTACTACCAGTTGTGCTACTCCGATACGGTGC
CGCTCTATGGCGCTGAGTTATTGAGCCAAGGCAAGTTTCCGTACAAATCAAGCTGGATCGAAACCGACAG
CAACGGCACACCGCAGCTGCGCTACGACGGACAGATCGCGGTGCGCTATATGGAGTATCCGGTGCTGACT
GGGATCTATCAGTACCTGTCGATGGCGATAGCCAAGACCTACACCGCGTTAAGCAAGGTGGCTCCCCTCC
CGGTGGTTGCCGAAGTGGTGATGTTCTTCAACGTCGCCGCGTTCGGTTTGGCGCTGGCGTGGCTGACAAC
CGTCTGGGCGACCTCGGGCCTGGCCGGCCGCCGGATATGGGATGCGGCGCTGGTGGCCGCCTCACCGCTG
GTGATCTTTCAGATATTCACCAATTTCGATGCGCTGGCAACGGGTTTGGCGACGAGTGGGCTGCTGGCCT
GGGCGCGGCGCAGACCGGTGCTTGCCGGTGTGCTGATCGGGTTGGGCTCCGCGGCGAAACTGTATCCGCT
GTTGTTCTTGTACCCGTTGTTGCTGCTGGGCATCCGGGCCGGTCGCCTGAATGCTCTGGCCCGCACCATG
GCGGCCGCGGCGGCGACCTGGTTGTTGGTGAATCTGCCGGTGATGCTGCTCTTTCCGCGCGGCTGGTCGG
AGTTCTTCCGGCTCAACACCCGGCGCGGCGACGACATGGACTCGTTGTACAACGTCGTCAAGTCGTTCAC
CGGCTGGCGTGGCTTCGACCCCACCCTGGGCTTCTGGGAGCCGCCGCTGGTGCTGAACACGGTTGTCACG
CTCTTGTTCGTGTTATGTTGTGCGGCAATTGCTTACATCGCGCTCACCGCACCCCACCGGCCGCGCGTGG
CGCAGCTGACTTTCTTGACGGTGGCCAGCTTCCTGTTGGTCAACAAGGTGTGGAGTCCCCAGTTCTCGCT
TTGGCTGGTGCCGCTGGCCGTGCTGGCTTTGCCGCACCGCCGGATCTTGCTGGCGTGGATGACGATCGAC
GCGTTGGTGTGGGTGCCGCGGATGTACTACCTATACGGCAACCCGAGCCGCTCGCTGCCCGAGCAGTGGT
TCACCACGACGGTGTTGCTGCGTGACATCGCCGTGATGGTGCTGTGCGGACTGGTGGTCTGGCAGATCTA
CCGCCCCGGGCGCGACCTCGTGCGTACCGGCGGGCCAGGGGCACTGCCGGCTTGTGGGGGAGTCGACGAC
CCGGTGGGAGGGGTCTTTGCCAACGCCGCCGACGCCCCGCCAGGTCGGCTACCGTCGTGGCTGCGTCCCC
GGCTGGGCGACGAGCATGCGCGAGAGAGGACGCCCGATGCAGGTCGCGATCGCACTTTTTCCGGGCAACA
CCGCGCTTGACGCGGTTGGCCCCTACGAGGTGCTGCAGCGGGTGCCGTCGTTCGACGTCGTGTTCGTCGG
CCACCGCCGCGGGGAGGTTCGCAGCGACAACGCCATGCTGGGTCTGCTGTGTGACGCGGCATTCGACGAG
CTAACCCGGCCCGATGTGGTGATCTTTCCGGGCGGCATCGGAACTCGGACCCTGATCCACGACCAGACCG
TGCTCGACTGGGTGCGCGAAGCGCACCGGCACACCCTACTCACCACCTCGGTGTGCACCGGCGGGCTGGT
GTTGGCGGCTGCCGGACTGCTCAACGGCTTGACCGCGACCACGCATTGGCGAGTACAGGATCTGTTCAAC
TCGCTGGGCGCCCGATACGTCCCCCAGCGTGTCGTCGAGCATCTGCCAGAGCGGGTCATCACCGCCGCCG
GGGTGTCGAGCGGGATCGACATGGGATTGCGGCTGGTGGAGCTTTTGGTCAGCCGGGAAGCCGCCGAAGC
GAGCCAGCTGATGATCGAGTATGACCCGCAGCCACCGGTGGATGCCGGCTCCCTGGCCAAGGCCTCGCCG
GCTACCCATCGGCTCGCGTTGGAGTTCTATCAGCATCGTTTGTGATCTGTTCGCGATAGGCCTCGCCGTT
CGCGACACTGACATTGCGCACACGACACGCCGCGGATCGTCGCACCGGGTTAAGCCTGGAGTGCGGTGGT
GCCTGGTCGGCATTTTCGCAGTCGAGGGCTCTCGTGTAGCCTGGGCGAGTTGCCGACGCAGGCGACCCTC
CTGCCACGGATCGACCGTGGCCGCACACGACCACAGGAGGTGATGAGGTTCCTATGCGTCCATACGAAAT
CATGGTCATCCTCGACCCGACCCTCGACGAACGCACCGTAGCCCCGTCCTTGGAGACGTTCCTCAACGTC
GTCCGTAAGGACGGCGGAAAAGTCGAAAAGGTGGACATCTGGGGCAAGCGTCGGCTGGCGTACGAGATCG
CCAAGCATGCCGAAGGCATCTACGTGGTGATCGACGTGAAAGCCGCCCCGGCGACGGTGTCCGAACTCGA
CCGCCAGCTCAGCCTCAACGAGTCGGTGTTGCGCACCAAGGTAATGCGCACCGACAAGCACTAATCGGCC
TGCCAGGCACTGGCTGTTCGCTGTCGGTGCGGTTACGTAGGCTCGGCGAAGAAGAACACGACCAGCCGCC
GAACCCAGGCGGACGCAGGAGGAAATTGTGGCTGGTGACACCACCATCACCATCGTCGGAAATCTGACCG
CTGACCCCGAGCTGCGGTTCACCCCGTCCGGTGCGGCCGTGGCGAATTTCACCGTGGCGTCAACGCCCCG
GATCTATGACCGTCAGACCGGCGAATGGAAAGACGGCGAAGCGCTGTTCCTCCGGTGCAATATCTGGCGG
GAGGCGGCCGAGAACGTGGCCGAGAGCCTCACCCGGGGGGCACGAGTCATCGTTAGCGGGCGGCTTAAGC
AGCGGTCGTTTGAAACCCGTGAGGGCGAGAAGCGCACCGTCATCGAGGTCGAGGTCGATGAGATTGGGCC
TTCGCTTCGGTACGCCACCGCCAAGGTCAACAAGGCCAGCCGCAGCGGCGGGTTTGGCAGCGGATCCCGT
CCGGCGCCGGCGCAGACCAGCAGCGCCTCGGGAGATGACCCGTGGGGCAGCGCACCGGCGTCGGGTTCGT
TCGGCGGCGGCGATGACGAACCGCCATTCTGACCCCAAGAACTGCAAATCAAGAAACGGAAAGATAGACA
CTCATGGCCAAGTCCAGCAAGCGGCGCCCGGCTCCGGAAAAGCCGGTCAAGACGCGTAAATGCGTGTTCT
GCGCGAAGAAGGACCAAGCGATCGACTACAAGGACACCGCGCTGTTGCGCACCTACATCAGCGAGCGCGG
CAAGATCCGCGCGCGTCGGGTCACGGGCAACTGCGTGCAGCACCAGCGAGACATCGCGCTCGCGGTGAAG
AACGCCCGCGAGGTGGCGCTGCTGCCCTTTACGTCTTCGGTGCGGTAGCGCCGAATGTCCAACGGAGAGT
GCAAAATACCATGAAGCTCATTCTCACGGCCGATGTCGATCACCTCGGGTCCATCGGCGACACTGTCGAG
GTCAAGGACGGGTATGGCCGTAACTTTCTGCTCCCGCGCGGCCTGGCGATCGTCGCCTCGCGCGGAGCCC
AGAAGCAGGCTGACGAGATCCGCCGGGCCCGCGAAACCAAAAGCGTACGCGACCTAGAGCACGCCAACGA
GATCAAGGCGGCGATCGAGGCGCTCGGCCCGATAGCGCTGCCGGTGAAGACTTCAGCTGATTCTGGGAAG
TTGTTCGGCTCGGTGACCGCCGCAGATGTGGTTGCTGCCATCAAGAAGGCCGGTGGACCAAACCTCGATA
AGCGGATCGTTCGGCTGCCCAAGACGCACATCAAGGCCGTGGGCACGCATTTTGTGTCGGTGCACCTGCA
CCCGGAAATCGATGTCGAGGTATCGCTGGACGTCGTGGCGCAGAGCTAAGGCGAGCTGAGGCCACAACAG
TTTGCGCATGCCGGTGGTGACCGCGGTCGGCCGCCGCCGGGGTTTCGCCATGCCCTGGGTGTCCACCGCA
CGGTCCGGTGCGGTGATGCTGGCGAACTATTCGGCCGGCGTTTGCGGGCGGGTGTCTTCACCGGGCCTTA
ACGTCAGGAAAATGTGTCTGAAAGCCAACACGCCCGGCGCGGTAACCTGGCTCGACACGCCGAAGAGATT
CTTGTCCACACAAACGGCGTCGCGTTGTATGGCCGTTAACAGCAGTGATGTCGTAACGGGCCGTATTGAT
CCACAGGTTCTCCACACCCCGCTCAACACAGACGTCGACGGATATGCACATGCGATGCACAGCTCCATAA
ACAGTGGCCCCTTGGAGTACTTGCCAGCAACGTTTAGCGTCTTCCCGGCGCTAGGCGATGTGGGTGACTT
GGGCGGTGGTGTCGGTGCGGCGACTTACGCTCTGGATAGGTTGTCGAATATGCGTTCGGGTGCTTGTGTC
GGAGGAGGTGAGAGCCCATGGCGGTCGTTGATGACCTAGCGCCCGGCATGGACTCCTCACCGCCCAGTGA
AGATTACGGCCGTCAACCACCGCAGGATCTCGCCGCCGAGCAGTCCGTGCTGGGCGGGATGTTGCTGAGC
AAGGACGCCATCGCCGATGTACTGGAACGGCTACGGCCCGGCGATTTTTATCGTCCGGCGCATCAGAACG
TCTACGACGCCATTTTGGACCTGTATGGGCGGGGAGAACCGGCTGATGCGGTGACGGTGGCCGCCGAACT
GGATCGCCGTGGGCTGCTGCGCCGCATCGGCGGTGCTCCCTACCTGCACACCCTGATCTCGACGGTGCCG
ACGGCCGCCAACGCGGGCTACTACGCGAGCATCGTTGCCGAAAAGGCGCTGCTGCGCCGGCTGGTAGAGG
CCGGAACCCGGGTGGTGCAGTACGGCTATGCCGGCGCCGAAGGCGCGGATGTGGCCGAGGTGGTCGATCG
CGCGCAGGCCGAAATCTACGACGTCGCGGATCGGCGGCTGTCGGAAGACTTTGTGGCGCTTGAGGACCTG
CTGCAACCGACGATGGACGAGATCGATGCCATCGCTTCCAGTGGCGGCCTGGCGCGCGGGGTGGCTACCG
GCTTCACCGAACTCGACGAGGTCACCAACGGCCTGCATCCGGGGCAGATGGTCATCGTGGCGGCGCGCCC
GGGCGTGGGAAAGTCCACCCTTGGGCTGGACTTCATGCGGTCATGCTCGATCAGGCATCGGATGGCCAGC
GTCATCTTCTCGCTGGAGATGAGCAAGTCCGAGATTGTCATGCGACTGCTGTCGGCGGAGGCCAAAATCA
AGCTCTCCGACATGCGTTCGGGCCGGATGAGCGATGACGACTGGACCCGGCTGGCGCGGCGGATGAGCGA
AATCAGCGAAGCGCCACTGTTTATCGACGACTCGCCCAACCTGACCATGATGGAGATCCGTGCCAAGGCG
CGCCGCCTGCGGCAAAAGGCCAACCTGAAGTTGATCGTGGTCGACTACCTGCAACTGATGACCTCGGGCA
AGAAGTATGAATCACGGCAGGTGGAGGTGTCGGAGTTCTCGCGGCATCTGAAGCTGTTGGCAAAAGAGCT
TGAGGTTCCCGTGGTCGCGATCAGCCAGCTCAACCGTGGGCCCGAGCAGCGTACCGATAAGAAACCGATG
CTGGCCGACCTCAGGGAATCGGGCTGCCTGACCGCGTCCACCAGAATCTTGCGCGCCGATACCGGCGCTG
AGGTCGCCTTCGGTGAGCTCATGCGAAGCGGTGAACGTCCCATGGTGTGGTCGCTGGACGAGCGGCTGCG
CATGGTGGCCCGGCCGATGATCAACGTGTTCCCGAGCGGGCGCAAGGAAGTGTTTCGGCTTCGGCTGGCT
TCCGGACGCGAAGTCGAGGCCACCGGCAGCCACCCCTTTATGAAGTTCGAAGGCTGGACTCCCTTGGCGC
AGTTGAAGGTTGGTGACCGGATCGCAGCACCGCGCCGGGTACCTGAGCCCATCGACACTCAGCGGATGCC
CGAGTCTGAGCTCATTTCGCTGGCTCGCATGATCGGTGACGGGTCGTGCCTGAAGAACCAGCCGATCCGC
TACGAGCCGGTGGATGAGGCGAACCTGGCCGCGGTGACGGTCTCGGCGGCGCACTCGGATGGGGCTGCGA
TCCGCGACGACTACCTCGCAGCTCGAGTGCCGTCGTTGCGCCCGGCGCGGCAACGACTACCGCGCGGGCG
GTGCACGCCGATTGCGGCGTGGCTGGCTGGCCTAGGGCTATTCACGAAACGCAGCCACGAAAAATGCGTA
CCGGAGGCTGTATTTCGCGCCCCCAATGACCAGGTGGCGTTGTTTCTGCGGCATCTGTGGAGCGCTGGTG
GCTCTGTTCGGTGGGATCCCACGAATGGTCAAGGCCGGGTCTACTACGGCTCAACCAGTAGGCGTCTCAT
CGACGATGTGGCTCAATTGCTGCTTCGGGTTGGGATTTTTTCCTGGATCACACACGCCCCAAAGTTGGGC
GGCCACGATTCGTGGCGGCTGCACATTCATGGCGCGAAGGATCAGGTCAGGTTCCTTCGTCACGTCGGCG
TTCACGGCGCCGAAGCGGTGGCGGCCCAAGAGATGCTGCGTCAGCTCAAAGGACCGGTTCGCAACCCGAA
CCTGGACAGCGCGCCGAAAAAAGTATGGGCGCAAGTCCGCAACCGACTGTCCGCCAAACAGATGATGGAC
ATCCAGCTCCACGAACCGACGATGTGGAAGCATTCCCCGAGCCGGTCAAGGCCGCATCGCGCGGAGGCGC
GGATCGAAGATCGAGCGATCCATGAGCTGGCGAGAGGCGACGCGTACTGGGACACCGTCGTGGAGATCAC
CAGCATTGGAGATCAACATGTTTTCGATGGGACTGTAAGCGGCACACACAATTTCGTCGCCAATGGCATT
AGTTTGCACAATTCGCTGGAACAAGATGCCGACGTTGTCATCCTGCTGCATCGACCCGACGCCTTTGACC
GCGACGATCCACGTGGGGGAGAAGCGGATTTCATTCTCGCCAAACACCGCAACGGTCCGACGAAGACGGT
CACCGTAGCGCATCAACTGCACCTGTCACGCTTCGCCAACATGGCTCGGTGACATGCGGATGTGTGGGGT
CTCACGGAGCGTGGCCGAATCTCACGAATGATGGGGCCATCAGGGCGGACCGGTCCACGCATCCGCGGCG
GCGTTGAAGTCCCCGAGCAACACGCGTCGTGGTTGATGCGTGAGATGAGTCAGATCAGGGCGACAGGACG
TCGAACCAGTGGGACTAATGCATGATCACCAGATACAAGCCTGAGTCGGGGTTTGTCGCCCGTAGCGGTG
GTCCCGACCGGAAGCGTCCCCATGACTGGATCGTTTGGCACTTCACCCATGCCGACAATCTCCCTGGGAT
CATCACCGCTGGCCGTCTGCTGGCCGATTCAGCAGTCACCCCGACGACCGAGGTGGCATATAACCCAGTC
AAGGAGTTGCGCCGCCACAAAGTCGTCGCCCCCGACAGCAGGTACCCGGCGTCGATGGCAAGCGATCATG
TGCCGTTCTACATTGCGGCGCGGTCGCCCATGCTCTACGTCGTATGCAAGGGCCACTCCGGCTACTCCGG
CGGTGCCGGCCCGCTGGTGCACCTCGGGGTGGCGCTTGGCGACATCATAGACGCGGATCTGACGTGGTGC
GCCAGTGACGGCAATGCTGCAGCCAGCTACACCAAGTTCAGCCGCCAGGTCGACACGCTCGGCACCTTCG
TCGACTTTGACCTGCTCTGCCAGCGGCAATGGCACAACACCGATGACGACCCCAACCGCCAGAGCCGCCG
CGCCGCCGAGATCCTGGTATACGGCCATGTCCTGTTCGAGCTGGTCAGCTACGTGTGTTGCTATAACACC
GAGACGATGACACGGGTACGAACTCTGCTCGATCCTGTCGGTGGGGTGCGAAAGTATGTCATCAAGCCCG
GCATGTACTACTAAGGAAGGAGGAGGCCATATGATCACGTACGGCTCTGGCGACCTCCTTCGGGCTGACA
CCGAAGCGCTCGTCAACACCGTCAACTGTGTTGGGGTGATGGGCAAGGGAATTGCGCTGCAGTTCAAACG
CCGCTACCCCGAGATGTTCACCGCCTACGAAAAGGCGTGCAAACGCGGCGAAGTTACCATCGGCAAGATG
TTCGTCGTCGACACCGGACAGCTCGACGGACCGAAACACATCATCAACTTCCCCACCAAGAAACACTGGC
GTGCACCGTCGAAGCTGGCCTATATCGACGCCGGCCTCATTGATCTCATCCGCGTGATCCGTGAACTCAA
CATTGCTTCTGTGGCAGTTCCCCCGCTGGGGGTGGGCAACGGAGGTCTGGATTGGGAAGATGTCGAGCAA
CGGCTCGTATCAGCATTCCAGCAGCTGCCCGACGTTGACGCCGTGATCTACCCCCCATCAGGTGGATCTC
GCGCCATCGAGGGCGTCGAAGGACTTCGGATGACCTGGGGGCGCGCCGTCATACTCGAAGCGATGCGGCG
ATATCTCCAGCAGCGCCGCGCGATGGAGCCGTGGGAAGACCCTGCAGGGATCTCGCATCTGGAGATTCAG
AAGCTCATGTACTTCGCCAACGAGGCCGATCCCGATCTTGCGCTAGATTTCACGCCCGGCCGATACGGGC
CATACAGCGAACGTGTCCGTCACTTACTGCAAGGAATGGAGGGCGCATTCACAGTCGGCCTGGGTGACGG
CACCGCAAGAGTTCTTGCGAACCAACCGATCTCGTTGACTACTAAGGGAACTGACGCCATAACGGACTAT
CTGGCCACCGATGCGGCAGCTGACCGGGTGAGCGCCGCAGTCGACACGGTGTTGCGCGTCATCGAAGGCT
TTGAAGGCCCATACGGGGTTGAGCTGCTCGCCAGTACGCATTGGGTGGCCACACGTGAGGGCGCCAAGGA
ACCAGCCACGGCAGCGGCCGCGGTCCGAAAGTGGACAAAACGCAAGGGTCGGATCTACAGCGACGATCGC
ATCGGTGTTGCCCTCGACCGCATTCTTATGACTGCCTGAAAGCGACCGGCTCGTCGTTAAGGATGTGCGC
CGACGCCCAGCCGTCAGGGAGCGTTGGGCTGCTCGGACGGAATTGCCCCACCGCAACCACCCGGTGGCGG
CGGGCCGGGGAGGGGCTCACCGCCGCTGACACAATCGAAGTAAAACTGTGGGCCGGTAAACCACGTTTGC
ATCCACTGGTGCCAAAACGAGCCGTCGGGGTACTTCTCGCCGTCGCACACGGCCAAGTCGCCAAAACCCC
ATCGGCCACCCGGGCAATAGCCTTTCGTCATGTCCGGCTGATGCGGGTCAGGTGGATCTGCGCTGGCAAC
CGAGGCAGGAAACACAAGCGCCGCTGCACAACCCAGTATCGCAGTACTCAGGCGAGCAAACTTCAACTTC
ATTTCAAACTCCGTCAAACGTTGAATCGACTCGGCGGACTCCAAGCGATGGTCAGCGCTTGCGGATGAGC
CGCGGCAATGAGTCGTAGTGGGCAGACATTCCCGAGAACAGCCTGAAATCCTGTTCGGTTGATGCCGTGC
CGGCATCGACGTACCAGGACGAGGCACTGACTCGGGAAGGCACAGCCGCCGTGGCGATTGTATATGACGC
GTCGGACTGGGCAGCGATGGCGCGGGACTCTGCCCGGGCGCCGGCCTTGGACACGGCCAGCGCCCGCCAC
CTGTCGTCGGCATTTGGCGTTTGTCGAATTGCGGCATTATTTTGCTCGGGTGATGTCATCAGCTATTGGT
TCGGTCGCGCGGTGGATAGTCCCCCTCCTGGGGGTTGCAGCCGTTGCTTCCATCGGTGTTATCGCGGACC
CGGTGCGGGTCGTTCGGGCCCCGGCGTTGATCCTGGTCGATGCGGCAAACCCGCTGGCCGGAAAGCCCTT
CTACGTCGATCCCGCCTCGGCGGCCATGGTCGCCGCGCGCAACGCCAACCCGCCGAACGCCGAGCTGACC
TCCGTCGCCAACACCCCGCAGTCCTACTGGCTCGACCAGGCATTCCCGCCGGCGACCGTCGGCGGCACGG
TTGCCAGGTACACCGGAGCGGCGCAGGCGGCCGGCGCCATGCCGGTTCTGACGCTGTATGGAATCCCCCA
TCGCGACTGCGGTAGCTACGCATCCGGTGGGTTCGCGACGGGCACTGATTACCGCGGGTGGATCGACGCT
GTCGCATCCGGCCTGGGCTCATCGCCGGCGACGATCATCGTCGAACCCGATGCGCTGGCCATGGCCGACT
GCCTGTCGCCTGACCAGCGCCAGGAACGTTTCGACTTGGTGCGCTACGCCGTCGACACGCTGACCCGCGA
CCCGGCCGCTGCCGTGTACGTCGATGCGGGGCATTCGCGCTGGCTGAGCGCCGAGGCAATGGCCGCCAGG
CTCAACGATGTCGGTGTGGGCCGCGCGCGCGGGTTTAGCCTCAACGTCTCGAACTTCTACACCACCGATG
AGGAAATCGGCTATGGCGAGGCGATTTCGGGGCTCACGAACGGTTCGCATTACGTGATCGACACGTCGCG
CAACGGCGCCGGACCCGCGCCCGACGCCCCGCTCAACTGGTGTAACCCCAGCGGCCGCGCCCTGGGCGCA
CCGCCCACCACGGCGACCGCGGGCGCGCACGCCGACGCTTACCTGTGGATCAAACGTCCCGGGGAATCGG
ACGGAACCTGCGGTCGCGGGGAGCCTCAGGCGGGTCGGTTCGTTAGCCAGTACGCCATCGATCTGGCCCA
CAACGCCGGCCAGTAGAGACCTCACGCGCAGACCGGCTGAGCGTGCGGCCGTTGGGCCGTCGGCGTCGGG
TTCGGCCAGGTGGGGTAACGGTTCGGGCACGTTTCCACTACCTCGTGACACGTCATGCGGCACCGCGGTT
CGGGTGGTCGACAATGCGGGACATGACCCAAAATTCGGGGTGCTGCCGGCCCGCAGCGTCGGGCTGCGCC
GCGCTGGTGACCGTCGCGAGACGGGAGCCCGACGTTGGCGCGTGAGATCTCACGCCAGACGTTTCTGCGG
GGTGCCGCCGGAGCGTTGGCCGCCGGCGCGGTCTTCGGCTCGGTCCGGGCTACCGCGGATCCGGCTGCCT
CTGGCTGGGAGGCTCTTTCTTCCGCCCTCGGAGGGAAAGTGCTACAACCGGACGACGGTCCCCAATTCGC
AACGGCCAAGCAGGTTTTCAACACCAACTACAACGGCTATACGCCGGCGGTGATCGTTACCCCGACATCG
CAGCTGGACGTGCAGAAGGCGATGGCGTTCGCTGCCGCGAACAACCTCAAGGTGGCCCCACGCGGTGGCG
GGCACTCCTACGTGGGGGCGTCCACGGCCAACGGCGCCATGGTGCTCGACCTACGTCAGCTACCTGGGGA
CATCAACTACGACGCCACCACCGGGCGGGTCACGGTGACGCCCGCCACCGGTTTGTACGCCATGCACCAG
GTGTTGGCCGCGGCCGGCCGGGGCATCCCGACCGGCACCTGCCCGACGGTCGGTGTCGCGGGACACGCGC
TGGGCGGCGGGCTGGGCGCCAATTCCCGGCACGCCGGCCTGCTCTGTGACCAATTGACGTCGGCGTCGGT
GGTGCTGCCCAGCGGCCAGGCGGTCACCGCGTCCGCCACCGACCACCCCGACCTGTTCTGGGCGTTGCGC
GGTGGCGGTGGCGGCAACTTCGGCGTGACAACCTCGCTGACCTTCGCGACGTTCCCCAGCGGGGACCTCG
ACGTCGTGAACCTCAATTTCCCACCGCAGTCGTTCGCGCAGGTTCTGGTCGGTTGGCAGAATTGGCTGCG
AACCGCCGACCGAGGCAGCTGGGCACTGGCCGATGCCACCGTCGACCCGCTGGGCACGCATTGCCGCATC
CTTGCGACCTGCCCGGCCGGGTCGGGCGGCAGCGTGGCGGCCGCCATCGTTTCGGCCGTCGGAACGCAAC
CGACCGGCACCGAAAACCACACGTTCAACTATCTGGACCTGGTCAGATATCTGGCCGTCGGGAACCTCAA
CCCGTCGCCGCTGGGATATGTCGGCGGATCCGATGTCTTCACGACGATCACTCCGGCGACCGCCCAGGGA
ATCGCCTCGGCGGTCGACGCCTTTCCGCGTGGAGCGGGCCGCATGTTGGCGATCATGCACGCCCTCGACG
GCGCGCTCGCCACTGTGTCACCGGGGGCCACGGCCTTCCCGTGGCGTCGGCAGTCGGCGCTGGTGCAGTG
GTACGTCGAAACATCCGGCTCCCCGTCGGAAGCGACTAGCTGGCTCAACACCGCACATCAAGCGGTGCGA
GCGTATTCGGTTGGCGGCTATGTGAACTATCTCGAGGTAAACCAACCGCCGGCACGTTACTTTGGCCCGA
ATCTGTCCCGGCTGAGCGCAGTACGTCAGAAGTATGACCCCAGCCGGGTCATGTTCTCCGGGCTGAACTT
CTAGCAGCCCCGCATGAGTACTAGCCCCTAGGACGGGCCATCCTCGTCTACCCTGGGAAGTGATCATGGA
ACTTTCCGTGTCTGTTATCGCGGGGTTGGTCATCGCACTGCTGGCGGCCATCACCCCTGCTGCGGGCGAA
CGCCCGGAAAGCCGCCGCCAGGCGCTCGCAAATGCCGCCGAGGCCGGGGAGCATCCGGCCACATCACCGT
TGCGACGGTAGCCGATTCGTCGCGATACGGCTGTGGAGTTAGGAGGCGCGGATGGAGACAGGTTCGCCGG
GAAAACGTCCGGTCTTGCCCAAGCGTGCCCGCCTGCTGGTGACGGCAGGCATGGGCATGCTCGCGTTGCT
GCTGTTTGGACCCCGGCTAGTCGATATTTACGTTGACTGGTTGTGGTTTGGTGAGGTCGGTTTCCGCAGC
GTCTGGATCACGGTACTGCTGACCCGCCTGGCGATTGTCGCAGCGGTCGCACTTGTGGTGGCCGGCATTG
TGCTTGCTGCCCTACTGCTGGCGTATCGCTCGCGGCCGTTCTTTGTACCCGACGAGCCGCAGCGGGACCC
GGTCGCGCCACTTCGCAGCGCGGTGATGCGCCGGCCGCGCCTGTTCGGGTGGGGCATCGCCGTCACGCTC
GGTGTGGTGTGCGGGCTGATCGCTTCGTTCGACTGGGTGAAGGTTCAGTTGTTCGTACACGGGGGCACCT
TTGGCATCGTGGACCCCGAATTCGGCTATGACATTGGGTTTTTCGTCTTCGATCTGCCGTTCTACCGGTC
GGTGCTGAACTGGCTGTTCGTGGCCGTGGTTCTGGCGTTTCTAGCGAGCCTGTTGACGCATTACCTGTTC
GGCGGCCTTCGGCTGACAACCGGCAGAGGCATGCTGACCCAGGCAGCTCGCGTTCAACTCGCAGTGTTCG
CCGGCGCGGTTGTACTGCTGAAGGCGGTTGCCTACTGGTTGGATCGCTATGAGCTGTTGTCGAGTGGACG
TAAGGAGCCGACCTTCACCGGCGCCGGCTACACCGATATCCACGCCGAGCTGCCGGCCAAGCTTGTGCTG
GTGGCGATTGCGGTATTGTGTGCGGTGTCATTCTTTACCGCGATCTTTTTGCGCGACTTGAGGATTCCGG
CGATGGCCGCCGCACTGCTGGTGCTGTCGGCGATCCTGGTCGGTGGACTGTGGCCGCTGCTGATGGAGCA
GTTCTCGGTGCGTCCCAACGCCGCCGATGTCGAACGCCCATATATCCAACGCAACATCGAAGCGACCCGC
GAGGCGTATCGGATCGGTGGCGATTGGGTCCAGTACCGTAGCTATCCGGGCATCGGTACCAAACAGCCGC
GCGACGTGCCCGTGGATGTCACCACGATTGCCAAGGTGCGGCTGTTGGACCCGCATATCCTGTCCCGAAC
CTTCACCCAGCAACAGCAGCTCAAGAATTTCTTTAGCTTCGCCGAGATACTCGACATCGATCGCTATCGC
ATCGACGGTGAGCTGCAGGACTACATCGTCGGCGTCCGGGAGCTCTCGCCGAAAAGCCTCACCGGCAATC
AGACCGACTGGATCAACAAACACACCGTCTACACGCATGGCAACGGCTTCGTGGCCGCCCCGGCCAATCG
GGTGAACGCGGCGGCCCGCGATGCCGAGAATATTTCCGACAGCAACAGCGGGTACCCGATATACGCCGTC
AGTGACATCGCGTCGCTGGGTTCTGGGCGCCAGGTCATCCCGGTCGAGCAGCCACGGGTCTACTACGGCG
AGGTGATCGCCCAGGCCGATCCGGACTACGCGATCGTGGGCGGAGCCCCGGGGTCCGCGCCGCGCGAGTA
TGACACCGACACGTCCAAGTACACCTATACCGGCGCCGGGGGTGTGTCGATCGGAAACTGGTTCAACCGC
ACGGTGTTTGCCACCAAGGTCGCCCAGCACAAGTTCCTGTTCTCCCGGGAGATCGGCTCGGAGTCGAAGG
TGTTGATCCATCGCGACCCGAAGGAACGGGTGCAACGCGTGGCGCCGTGGTTGACCACCGACGACAACCC
CTATCCGGTGGTGGTGAACGGGCGGATCGTCTGGATCGTCGACGCCTACACCACCTTGGACACCTATCCG
TACGCACAACGCAGCTCGCTCGAGGGCCCGGTGACCAGCCCGACCGGCATTGTGCGGCAAGGCAAGCAGG
TGTCGTACGTGCGTAACTCCGTCAAGGCAACCGTGGACGCCTACGACGGAACCGTAACGCTGTTTCAGTT
CGATCGAGACGACCCGGTGCTGCGGACCTGGATGCGTGCCTTTCCCGGAACCGTCAAGTCCGAAGACCAG
ATTCCCGACGAGTTGCGTGCCCACTTCCGTTATCCGGAGGACCTTTTCGAGGTCCAACGTAGCTTGCTGG
CCAAGTATCATGTCGACGAACCGCGAGAGTTCTTCACCACCAACGCCTTCTGGTCGGTGCCCAGCGACCC
GACCAACGACGCTAACGCCACTCAACCGCCGTTCTACGTCCTCGTCGGCGACCAGCAGAGCGCCCAGCCG
TCCTTCCGGTTGGCGTCGGCGATGGTTGGCTACAACCGCGAATTCCTCTCCGCGTACATCTCGGCGCACT
CGGATCCGGCGAACTACGGCAAGCTGACCGTGCTGGAGTTACCCACCGACACCCTGACCCAAGGCCCGCA
ACAAATTCAGAACTCGATGATCTCCGACACTCGGGTCGCCTCCGAGCGCACCCTGCTGGAACGGTCAAAC
CGGATTCACTACGGCAACCTCTTGTCGCTGCCGATCGCCGACGGCGGCGTGCTCTATGTGGAACCGCTCT
ACACCGAGCGGATCTCGACAAGCCCGAGCAGTTCGACTTTCCCGCAACTTTCCCGGGTGCTGGTCAGCGT
GCGTGAACCCCGCACCGAGGGCGGGGTCCGGGTCGGGTACGCACCGACCCTGGCCGAATCTTTGGATCAG
GTATTTGGGCCCGGCACCGGTCGGGTCGCCACCGCTCCCGGCGGTGATGCCGCCAGCGCGCCACCGCCGG
GAGCCGGCGGGCCGGCACCGCCGCAGGCCGTACCGCCACCGAGAACGACCCAACCGCCGGCCGCCCCGCC
CCGGGGGCCGGACGTCCCCCCCGCGACGGTGGCCGAACTGCGGGAAACGCTGGCCGATCTGCGCGCGGTG
CTCGACCGGTTAGAGAAGGCCATCGATGCCGCCGAAACGCCCGGTGGATAAGCCGGCATTCTTAGCCGGT
GAACTCCGAGCGCTGTTCTGGCGCTAATCTGACGCTAGAATAGCGCTATGGCTACCATTCAAGTTCGGGA
TTTGCCCGAAGATGTCGCCGAAACCTATCGACGGCGCGCCACCGCAGCGGGGCAGTCGCTGCAGACGTAT
ATGCGCACCAAGCTCATCGAAGGGGTGCGGGGCCGAGACAAGGCCGAGGCAATCGAGATCCTGGAACAGG
CGCTCGCCAGCACTGCCAGCCCAGGCATCAGCCGGGAGACCATCGAGGCATCCCGGCGGGAGCTCAGGGG
TGGATGAATGTGTAGTCGACGCGGCGGCCGTGGTTGACGCTCTCGCCGGCAAGGGCGCCAGCGCGATCGT
TCTGCGCGGTTTGCTCAAGGAGTCGATTTCTAACGCGCCGCATTTGCTGGACGCAGAGGTCGGACATGCA
CTCCGCCGCGCCGTGCTCAGCGACGAAATCTCCGAAGAGCAGGCTCGCGCCGCGTTGGATGCCTTGCCTT
ATCTCATCGACAATCGTTACCCGCACAGCCCACGACTGATCGAATACACATGGCAGCTAAGGCACAACGT
CACGTTCTACGACGCCCTTTACGTCGCACTGGCCACCGCACTGGATGTCCCGCTGCTCACGGGCGACTCG
CGGCTTGCGGCCGCGCCGGGCCTTCCGTGCGAAATCAAACTCGTTCGGTGACATCCCTTTGCGGGACGCC
AATGGCGCCGTCGTAGCCGGGCCAGCCCGTCGTCAGCCTTGGACAGCCTCCAGCGCTGCATTGAACGTCT
TGCTGGGCCGCATCACCGCCGTAGTCATGTCGCTGTCCGGCGCGTAGTAGCCGCCGATGTCCACCGGTTC
GCCTTGTACCTCGGTGAGCTCTCGCACGATGACGTCTTCGTTTTTGGTCAACACATCTGCCAGCGAGGCG
AAGTGTTCGGCCAGCTGCTGGTCGTCGGTCTGCGCGGCCAGCTCTTGTGCCCAGTACATGGCGAGGTAGA
ACTGGCTGCCCCGGTTGTCGAGTTCACCGGTTTTGCGCGACGGACTCTTGTCGTTGTCCAGCAGCTTGCC
GATGGCGGCATCCAGGGTCTTACCCAAGAGTTTGGCCCGCTCGTTACCGGTCTTGATGCCGATATCCTCG
AAACCGGCGCCCAGCGCGAGGAACTCACCCAGAGAATCCCAGCGCAGGTGATTCTCCTCCACCAATTGTT
TGACGTGCTTGGGTGCCGAACCGCCCGCCCCCGTCTCGTACATTCCGCCGCCGGCCATCAGCGGAACGAC
GGACAGCATCTTGGCGCTGGTGCCTAACTCCAGGATCGGGAACAGGTCGGTGAGGTAGTCGCGCAGGATG
TTGCCGGTCGCGGCGATGGTGTCCAGTCCACGGACCAGGCGCTCGCACGTGTAGCGCATGGATCGCACTT
GCGACATGATCTGGATGTCCAGACCTTCGGTGTCGTGATCTTTCAGGTATGTCTTGACCTTCTTGATCAG
CTCGTTCTCGTGCGGGCGGTACGGGTCCAGCCAGAACAGCACCGGCATCCCGGAGATGCGCGCGCGGGTG
ACAGCCAGCTTGACCCAGTCACGGATCGGTGCGTCCTTGACGATGCACATGCGCCAGATGTCGCCGGCTT
CCACGTTCTCGGTCAGCAGCACCTCGCCGGTGGCGACATCGACGATGTTGGCGACGCCGTCCTCGGGAAT
CTCGAACGTCTTGTCGTGCGAGCCGTACTCCTCGGCCTGCTGGGCCATCAGACCCACATTGGGGACGGTG
CCCATCGTCGTCGGATCGAACTGGCCATTTGTCTTGCAGAAGTTGATGATCTCCTGATAGATGCGCGAGA
AGGTGGACTCCGGGTTGACCGCCTTGGTGTCCTTGAGCTTTCCGTCGGCGCCATACATCTTGCCGCCCGC
GCGAATCATCGCGGGCATCGAGGCGTCCACGATCACATCGCTCGGCGAGTGGAAGTTGGAGATACCTCTG
GCCGAATCGACCATCGCGAGCTCGGGGCGGTGTTCGTGGCAACGGTGTAGGTCCTCGATGATCTCGTCGC
GTTGCGACGCCGGCAGCGACTCGATCTTGCTGTACAGATCGGACAAGCCATTGTTGACGTTGACGCCCAA
GTCGTCGAACAGCTCCTGGTGCTTGGCGAAGGCGTCCTTGTAGAAGATCCTGACCGCGTGGCCGAAGACG
ATGGGGTGGCTGACCTTCATCATGGTCGCCTTGACGTGCAAGGAGAACATCACGCCGGTCTCGAACGCAT
CCTGCATCTGCTCTTCGTAGAAGTCGCACAGCGCTTTCTTGCTCATGAACATGCTGTCGATGACGTCGCC
GTCATCCAGCGGCACCTCGGGCTTGAGCACGATCGTCTTGCCGCTCTTGGCCAGCAGTTCCATCCTCACG
TTGCGCGCGCGGTCCAGTGTCATCGACTTCTCGCCGGCGTAGAAGTCACCGTGCCGCATGTGCGCTACGT
GGGTGCGTGAGGCCATCGACCACTCGCCCATGCTGTGCGGGTGCTTGCGCGCGTACTCCTTCACCGCTTT
GGGCGCCCGACGGTCCGAATTGCCTTGGCGCAGTACCGGGTTCACCGCGCTGCCCAGGCATCTGGCGTAG
CGCTCTTTGATGGCCTTCTCCTGGTCAGTCTTCGGGTCCGCCGGGTAGTCTGGGACCGCGTAACCCTTGT
CTTGCAGTTCCTTGATGGCGGCTACCAGCTGTGGCACCGAGGCGCTGATGTTCGGCAGCTTGATGATGTT
GGTGTCGGGTAGCTGAGTCAGCCGGCCCAGTTCGGCGAGGTTATCCGGTACCCGCTGCTCCTCGGTCAGG
TAATCGGGGAATTCCGCCAGGATGCGTGCCGCTACAGAGATGTCGCTGGCCTCGATCTTGATGCCCGCCG
GTTCGGCAAAGGCACGCACAATCGGCAGAAAGGCGTAGGTCGCCAGCAGCGGCGCCTCGTCGGTCAGCGT
GTAAATGATGGTCGGCTGTTCGGCGCTCATGGTGTTCTCCCGGCGTCACTGTCGGTCAGATGCTGAATCA
CTCCGCGTTGTAGCGGCGGTTACCAGTATCGCGGATTGCGCCGCACATGATTCGGGCGGTGTTCTGCGCG
ACGACGATCACTTTCTGTTTGCCCGAAGGCCGTCGAGGGCGACGTCGGTCACCTTTGCGGCCAACTCAGC
GTTGTAGCTCTGCATCGCTTGGCAGCCGACTAGGAGCGTCTTGACTTCAAGCACGTCTACGTCCGGCCGT
ACGGTGCCGGCGCGCTGGGCGGCGCGCAACAGGTCGGTGAGCAGGTCCAAGAAATCTGCCTCGGCTTCCG
GGGCCGCGCTGCTGATTTCAATCCCGACGCCGGCCAGCGCCTCGACCAGGCCGCGATCGGTGGCGCCCCA
CTGCAATACCATCGACCGCAGGAATGCAAACAGCGCGTCGCCGGGATGCTTGGATTTGAGCAGGGCATGT
CCCTTGTCGATGATGCGGTGCATCCGGTCGGCGATCACCGCCTGAAACAGCGCCTCCTTGGTCGGGAAAT
GCCGGTATACCGTGCCTGCGCCGACTCCGGCGCGCCGAGCGATCTCGTCAACGGGCACCGATAGACCGTC
GGCCGCAAAGGTTTGGTAGGCAACCTCCAATACGCGTGCCCGGTTACGGGCCGCGTCGGCACGCACCCGC
CGGTCAGTAGGAGCCAAGTCGTACCTCCGAAAGCCTTGACAAAGCGGGGCGCGCGTTCCGTATAGTTCGG
CTAAGCGGAGCGCTCGCCCCGCTTAGTCAAAGCATAGCGAGGAGCCCTCATGACCAAATGGACTGCCGCC
GACATTCCTGACCAGACCGGCCGGACCGCCGTCATCACGGGGGCCAACACCGGACTTGGATTCGAGACCG
CCGCAGCGCTTGCCGCCCATGGTGCACACGTGGTGCTGGCTGTGCGCAACCTCGACAAGGGCAAGCAGGC
GGCGGCACGCATCACCGAGGCCACCCCCGGCGCCGAAGTAGAGCTTCAGGAGCTTGACCTGACCTCGCTG
GCGTCGGTGCGCGCCGCCGCGGCACAGCTGAAGTCTGACCACCAGCGCATCGACCTGCTGATCAACAACG
CCGGGGTGATGTATACACCCCGACAGACCACAGCAGACGGCTTCGAGATGCAGTTCGGCACCAACCACTT
GGGCCATTTCGCGTTGACCGGCCTGTTGATTGATCGACTGCTGCCCGTCGCCGGTTCACGAGTGGTCACC
ATCAGCAGCGTCGGCCATCGCATCCGTGCCGCAATCCATTTCGACGACCTCCAGTGGGAACGCCGGTACA
GGCGGGTCGCCGCCTACGGCCAAGCCAAGCTCGCCAACCTGCTGTTCACTTATGAACTTCAGCGTCGGTT
AGCACCGGGCGGAACCACCATCGCGGTCGCGTCGCACCCGGGAGTGTCCAACACCGAACTGGTCCGCAAC
ATGCCACGGCCGCTCGTCGCGGTGGCGGCCATACTGGCGCCGCTGATGCAAGACGCCGAACTGGGGGCCC
TGCCGACATTGCGTGCCGCCACCGATCCCGCGGTGCGCGGCGGCCAGTACTTCGGACCCGATGGCTTCGG
TGAAATACGGGGCTACCCGAAGGTGGTGGCCTCCAGCGCCCAGTCTCACGACGAGCAGCTGCAGCGCCGC
CTGTGGGCTGTGTCCGAAGAGCTCACCGGGGTCGTCTATCCCGTCGGATGAGCCGGACTCAACGGCAACG
GTTGGTCAACACTCGACGATGTTGACTGCGACGTTGATGGCGAGCCCGCCGGCCGAGGTTTCCTTGTACT
TGGTGTGCATGTCCGCGCCGGTGGCGCGCATGGTGTCGATGACCTGGTCGAGGGTGACGCGATGGATGCC
GTCGCCGCGCAATGCCATCCGTGCGGCGTTGATGGCCTTGCCGGCGGAAATCGCGTTGCGTTCGATGCAG
GGGATCTGCACCAGCCCGGCGATGGGGTCACAGGTCAGGCCGAGGCTGTGTTCCATGGCGATCTCGGCGG
CGTTTTCCACTTGTCGCGGTGTGCCGCCGAGGATTTCAGCCAATCCGGCGGCGGCCATGGCGGCCGCGGA
GCCGACCTCGCCCTGACAGCCGACCTCGGCTCCGGAGATCGATGCTCGCTCCTTGAACAACGATCCGATG
GCTCCAGCAGTGAGCAGGAATCGCACGGTGACATCGTCGGGGTCCCCCGCGCCGGCCGACGTGTAGTGGA
TTGCGTAGTGCAGGACCGCCGGCACGATGCCGGCGGCACCGTTGGTCGGGGCGGTGACGACGCGCCCACC
GGAGGCGTTCTCCTCGTTGACTGCCAGCGCGACCAGGTTGACCCAGTCCTCAGCGAATTCCGGCTTGCGA
GTGGGGTCTTCGGCGTTCAAGCGGTCATACCACACCTTCGCTCGCCGGCGCACCCGGAGGCCGCCAGGAA
GCAACCCTTCGCGAGCGATGCTCCGCTGTTCGCACTCAACCATGACGTCGCGCAGGTGCAGCAGCGCGGC
GCGTACCTCGTTCTCGGTGCGGCAACATGTTTCGTTGCGCAGCGCCGCTTCGCTAATTGACACGTCGAGG
CGGTCACAGATGTCCAGCAGTTCTTGGGCCGACACGTAGGGAAGGGCAACTGAGCATGGATGTTGGCCGC
TGTTGCCGCTGGTCTGTTCCGTGACGATGAACCCTCCGCCCACCGAAAAATAAGTCTCGGTGGCCAAGAC
GCGGCCGTGTGGGCCCGCGGCAGTGAACGTCATTCCGTTGGGATGCGTTGGCAGAACGATGTCGGGATGC
AGGTCGATATCACGCTCGGTCAGCGGGACCGGAATGACACCGCCGATTCGCGTCACGCCGGACGCTGCGA
TCTCGGCGAGCCGGCGTTCCTTGTGTTCGGTGGTAATCGTTTCTGGCTGGCAGCCTTCCAGCCCCAGCAA
TATCGCCGACATGGTGCCATGACCGGCTCCGGTGGCCGCGAGCGAGCCGAACAGATCCACTCGCATCGCC
TCGAGGTCATCCAGGTGGCCCCGGCGGCGCAGCGCAACTACGAACTGGTTTGCCGCGCGCATCGGTCCCA
CGGTGTGGGAACTGGACGGCCCGATGCCGATGGTGAACAGGTCGAAGACGCTGATGGTCATGTCCGGTGC
AGTTCCGGGTAGAGCGGATAGCGTGCGGCCAGCCGCTGGACCTGGGCGCGCAGCGGACCCAGCTGGTCGT
CGTTGGTGGCCGTCAGTGCCGCCGCGATGAGGTCTGCCACGGCGCGGAAGTCGTTGTGGGAGAAGCCGCG
TGCGGCCAGCGCCGGGGTGCCGATTCGCAGGCCCGAGGTGATCATCGGGGGACGAGGGTCGAAGGGTACC
GCGTTGCGGTTGACGGTGATGTCCACGGCGGCCAACCGGTCTTCGGCTTGCTGGCCGTCGAGTTCGGCGT
CGCGCAGGTCGACTAGGACGAGGTGCACATCGGTGCCGCCGGTTAGCACCGCGATGCCACGTTCGGCGAC
GTCGGGCTGGGTCAACCGGCCGGCAAGGATGCGCGCGCCGTCGAGGCAACGTTGTTGGCGCTGCGCGAAT
TCAGGTTGTGCTGCCATCTTGAATGCGGTGGCCTTGGCTGCGATGACATGCTCGAGCGGCCCGCCCTGCT
GCCCAGGGAAGACCGCGGAATTGATCTTCTTGGCGATGGCCGGGTCATTGCACAAGATGATGCCGCCGCG
GGGCCCGCCGAGCGTCTTGTGAGTGGTGGAGGTGACGACGTGGGCGTGCGGCACCGGGCTGGGGTGCACG
CCAGCGGCGACCAGGCCGGCGAAATGCGCCATATCCACCATGAGCACGGCGTCGACTTCGTCGGCGATGG
CGCGGAAGCGGGCGAAATCCAGCTGGCGTGGGTACGCCGACCAGCCGGCGATGATCATTTTGGGCCGGTG
TGTGCGCGCTGCCTCGGCGACGGCATCCATGTCGACCAGGTAGTCCTCTTTGGACACCTCGTAGGCGGTG
GCGTGGTAGAGCTTGCCGGAAAAGTTGATCCGCATCCCGTGGGTCAGGTGACCGCCATGAGCCAGCGACA
ACCCCAGGATGGTGTCGCCGGGGTTTAGCAGCGCATGCATGGTGGCGGCGTTGGCGGTGGCCCCCGAATG
TGGTTGCACGTTGGCGTATTCGGCGCCAAAGAGCGCTTTGACGCGGTCGATAGCCAACTGCTCGACACCG
TCGACGAATTCACAGCCACCGTAGTAGCGCCGGCCCGGGTAGCCTTCGGCGTACTTGTTGGTCAAGACCG
AACCTTGGGCCTGCATCACGGCCAGCGGTGCATAGTTCTCCGAAGCGATCATCTCCAAGCCGGATTCTTG
ACGGCGCAGCTCGCCGTCGATCAGGGCGGCGATGTCCGGGTCGAAGGCGGTCAGGGAGTCGTTGAGGGTG
TTCATCAGCTCAGTCCGGTCTGTTCGGCGTACTCGGGGGCGGTCAAGGGTGTTCCCGGAGCAATCGGCTG
CCCGGCCAAATGGGCATCCGGCGGCCGCGACATCGTTTCGGCCACGGCGAGGTCGCCAACAGTTCGATCG
TGCGGTTCAGACAAGGGCCAACTCCGGTTTCGACGAGCCCGGATCGCGCCGGGCTGGTTGCGCCCTCCCC
GCTCTGTCCTGAAACCTGAGAGTCTGCGGCGTCGCATCATGGCGCCGCTCTACACCTTCGGTCAGGCACG
GTCGGTGCGACCGTCCCTGTCTCCAGAGTTGCCTCGGCGGTGTGGTGCTTGGGCCTGAGAGATTCTCGGG
GAGGAGATTGCTCCTACGGCGCCTCGACATGGAGGTTCTCCCACATCGCGTCAGCGGCTGTTCGATTGTG
ACGGAAAGCAACATACACACCACGCATGTGTTTTGTCACCCTGCGGTCGGTGGTAGTCGGACGGCCCAAT
CAGACAGCGCGGGTCATATCACGCGTTCGTGCACAGTTGGGTGTTTATCCACAGGGGTGCGTTTGTCGGC
GGCTGGCGGGGCGTGGCGGCGATAGCATTCGAATATGAGTTCGATCACGGTGTCGGTGGACCCGGTGGAC
CCGGTGGACCCGGTGGACCCGGTGGACGCCGTGGTCGCCGCGGGATCAGACGGGCTCACTGTGGCCCGCA
TCGAGTCCGAGATCGGGGCCTTGGAGTTCCTGAACGAACTGCGCACTGAACTCAAGAGTGGACAGTTTCG
ACCTCAACCGGTGCGGGAACGCAAGATCCCCAAACCGGGCGGGTTGGGCAAGGTACGGCGGCTGGGGATT
CCCACAGTGGCCGACCGGGTCGTTCAGGCGGCGTTGAAACTGGTGCTAGAACCCATCTTTGAGACCGACT
TCGAGCCGGTCTCCTACGGGTTTCGGCCCGCGCGACGCGCGCACGACACGATCGCTGAGATTCACTTGTT
CGGCACCCAGGAGTATCGCTGGGTGCTCGACGCTGATATCAAGGCGTGCTTTGACCGCATCGACCACGCG
GACCTGATGGACCGGGTGCGTCACCGGATCAAAGACAAGCGGGTGTTGCGGCTGGTGAACTGGCAGCGCA
TTCGGCATCGCTGGAATTGGACCGACGTCCGCCGCTGGCTCACCGACCCCACCGGGCGGTGGCACCCCAT
CAGCGCGGACGGGATCACCCTGTTTAACCCCGCCGCGGTGCCCATTCGGCGATACCGCTATCGGGGCAAC
ACGATCCCCACTCCCTGGACTCAGGCTGTCTGAACCACCCCATCGGCAGATTCCGTGAAGAGCCAGATAC
GGTGAAAGTCGCACGTCCGGTTCGAAGGGCGGCCACGGGAAACGGACCCGCAGCAACGCGGGCACCGCAC
CCATGGTCGACCCAACTGCCACGCACCCGGTGACCGGTGCGAAGTCCACCATATCGACCAGTGGGCAACC
GGCGGCTCAACCGATATCGACAAACTCACCTTCACCTGCACACCCAACCACAAGCTAGTCGGGAAAGGCT
GGCAGACAAGGAAACGGTCCGACGGCCAAACGGAATGGATCCCGCCACCCCACCTCGACCGCGGTGCCCA
CACCAACGACTACCACCACCCCGAACGCCTCTTCGACCACTAGCGGGCCGCGCCCTGACCACAAAACGTC
AAGACCAGGCCCCACAAGTGCGCCACGTTGGTAGCGTCTGGGAATGCTCTTCGCGGCCCTGCGTGACATG
CAATGGAGAAAGCGCCGCCTGGTCATCACGATCATCAGCACCGGGCTGATCTTCGGGATGACGCTTGTTT
TGACCGGACTCGCGAACGGCTTCCGGGTGGAGGCCCGGCACACCGTCGATTCCATGGGTGTCGATGTATT
CGTCGTCAGATCCGGCGCTGCTGGACCTTTTCTGGGTTCAATACCGTTTCCCGATGTTGACCTGGCCCGA
GTGGCCGCTGAACCCGGTGTCATGGCCGCGGCCCCGTTGGGCAGCGTGGGGACGATCATGAAAGAAGGCA
CGTCGACGCGAAACGTCACGGTCTTCGGCGCGCCCGAGCACGGACCTGGCATGCCACGGGTCTCAGAGGG
TCGGTCACCGTCGAAACCGGACGAAGTCGCGGCATCGAGCACGATGGGCCGACACCTCGGTGACACTGTC
GAGGTCGGCGCGCGCAGATTGCGGGTCGTTGGCATTGTGCCGAATTCCACCGCGCTGGCCAAGATCCCCA
ATGTCTTCCTCACGACCGAGGGCTTACAGAAATTGGCGTACAACGGGCAGCCGAATATCACGTCCATCGG
GATCATAGGTATGCCCCGACAGCTGCCGGAGGGTTACCAGACTTTCGATCGGGTGGGCGCTGTCAATGAT
TTGGTGCGCCCATTGAAGGTCGCAGTGAATTCGATCTCGATCGTGGCTGTTTTGCTGTGGATTGTGGCGG
TGCTGATCGTCGGCTCGGTGGTGTACCTTTCGGCTCTTGAGCGGCTACGTGACTTCGCGGTGTTCAAGGC
GATTGGCACGCCAACGCGCTCGATTATGGCCGGGCTCGCATTACAGGCGCTGGTCATTGCGTTGCTTGCG
GCGGTGGTGGGCGTCGTCCTGGCGCAGGTGTTGGCACCACTGTTTCCGATGATTGTCGCGGTACCCGTCG
GTGCTTACCTGGCGCTACCGGTGGCCGCGATCGTCATCGGTCTGTTCGCTAGTGTTGCCGGATTGAAGCG
CGTGGTGACGGTCGATCCCGCGCAGGCGTTCGGAGGTCCCTAGCGGTGGGCGATCTCAGCATTCAGAACC
TCGTCGTTGAGTACTACAGCGGTGGATACGCGCTTAGGCCGATCAACGGTTTGAACCTCGACGTGGCAGC
CGGGTCGTTGGTGATGCTGCTCGGACCCAGCGGCTGCGGCAAGACGACACTGCTTTCCTGTCTGGGCGGC
ATTCTGCGCCCGAAGTCTGGGGCGATCAAGTTCGACGAAGTCGACATCACGACGCTACAAGGCGCCGAGC
TGGCGAACTACCGGCGTAACAAGGTCGGCATCGTGTTCCAGGCGTTCAATCTGGTGCCCAGCCTGACCGC
TGTCGAGAACGTGATGGTGCCGTTACGCTCGGCCGGGATGTCACGCAGGGCGTCGCGTAGGCGTGCCGAA
GAACTGCTGGCGCGCGTCAATCTCGCGGAACGAATGAATCATCGACCCGGTGATCTGAGCGGAGGTCAGC
AGCAACGAGTCGCGGTGGCACGCGCGATTGCGCTGGATCCGCCACTGATCCTCGCTGACGAACCGACCGC
ACACCTGGATTTCATCCAGGTGGAGGAGGTGCTGCGGTTGATCCGCGAACTGGCCGATGGCGAGCGTGTG
GTCGTGGTCGCAACCCACGACAGCAGGATGTTGCCGATGGCCGATCGCGTCGTTGAGCTGACACCCGATT
TCGCGGAGACAAATCGGCCACCTGAAACCGTACATCTTCAGGCCGGCGAGGTGCTGTTCGAGCAGAGCAC
GATGGGCGACCTGATCTACGTGGTGTCGGAGGGCGAGTTTGAGATTGTGCACGAATTGGCCGACGGCGGT
GAGGAATTGGTCAAGGTTGCCGGGCCGGGGGATTACTTCGGCGAGATAGGCGTGCTGTTTCACCTGCCGC
GCTCGGCGACCGTGCGTGCCCGCAGCGACGCGACGGCCGTCGGCTATACCGTGCAGGCGTTTCGTGAGCG
GCTCGGCGTGGGGGGTCTGCGCGATCTGATCGAGCATCGTGCGCTTGCCAACGACTAACCCGGCTTGGCC
GGAACTAGCCACTGCCGGGGCAGCGGTGGCGGTTCACACCGCGTGCGCGTTTGGAGGTCCCTGAGCGATG
GGCGATCTGAGCATTAGCCAGGTGTCGGCGCGTCCGGGACGGATCGGGATTCGCGCTAGGCAAATGTTCG
ACGGATACCGGTTTCAGCGTGGTCCCGTGCTGGTCGTGGTCGAGGATGGTCGGATCAGCGCGGTCGATTT
TGCTGGCTCCGCCTGCCCCGATATGAACCTGGTTGATCTGGGTGAATCGACTTTGTTGCCGGGTCTGGTG
GATGCGCATGCGCATTTGTGCTGGGACCCCGACGGTAGGCCAGAGGATTTGGCCGGCGACCCCCATGCGG
TGCTGGTGGGACGGGCGCGACGGCACGCCGCGGCCGCGTTGCGCTCCGGGATCACCACGATTCGCGATCT
CGGCGACCGTGACTATGCGGCCTTGGCGCTGCGGGAGGAGTATCGGCAGAAAACGACGGTGGGGCCGGAA
CTGGTGGTTTCTGGGCCACCATTGACTCGCAGCGGCGGGCATTGCTGGTTCCTCGGCGGCGTGGCCGATA
GCGTCGAGGAGCTGGTTGATGCGGTGCAGGAGCGGGCCGCGCGGGGAGCGGATTGGATCAAGGTGATGGC
CACGGGCGGATTCGTTACCACAGCATCCGATCCGTGGCAGCCGCAGTACGGCAGCGGCCAACTGGCCGCG
GTGGTGGCGGCCGCCGAGCAGGTAGGTCTACCGGTGACCGCACATGCACATGCCACCGCAGGGATCGCCG
CGGCGGTCGCCGCGGGTGTTGACGGCATCGAGCACTGCACGTTCTTGAGCGAAGGCAGCGCCGCCGCCAG
CCCGGATGTTGTTGAAGCGATTGTTGCCCAAGGTGTGTGGTGCGGTATGACGATTCCCCGGGTGTATCCG
GAGATGCCGGAGAACCTTGTCGCGGTTGTGCAGGATGGATGGCGAAACATCCGCCGGCTCATCGACGCCG
GTGCGCGTGTCGCCCTGTCCACCGACGCTGGAGTCGCCCCGGGCAGACGCCATGACGTGCTCCCCGACGA
TTTGGTGTATCTGTCTCGACACGGGTTCACCAGCACAGAGGTGCTGACCGGCGCCACCGCAGCGGCCGCT
GCCAGCTGTGGGCTCGGCCACCGCAAGGGTCGCATCGCGCCGGGCTACGACGCTGATCTGCTGGCTGTTG
CGGCAGGTGTGGACCATGACCCCGCCGGACTCTGCGACGTCAAAGCCGTCTGGCGCAGCGGAACCCAGGT
ACCGCTACAAGCATCCGCTGTGGGCTACAACACCCCGTCATAACCCCGTCATAAAATGCAGGACAGCATC
TTCAATCTGTTGACCGAGGAACAGCTTCGGGGTCGCAACACGCTCAAGTGGAACTATTTCGGGCCCGATG
TAGTGCCACTGTGGCTGGCGGAGATGGACTTTCCCACCGCACCGGCTGTGCTCGACGGGGTGCGGGCGTG
CGTCGACAACGAGGAGTTCGGCTACCCGCCGTTGGGCGAGGACAGCCTGCCGAGGGCGACGGCCGATTGG
TGCCGACAACGCTACGGTTGGTGCCCCCGACCGGACTGGGTCCGCGTCGTGCCGGATGTCCTGAAGGGGA
TGGAAGTCGTCGTCGAATTCCTTACCCGGCCGGAGAGTCCGGTCGCGTTGCCGGTTCCGGCTTACATGCC
GTTTTTCGACGTCCTGCACGTCACCGGCCGCCAACGAGTGGAAGTCCCAATGGTGCAGCAAGACTCGGGA
CGCTACCTGCTGGACCTGGACGCTCTGCAGGCCGCGTTCGTCCGCGGTGCCGGATCGGTGATTATCTGCA
ATCCGAATAACCCACTGGGTACGGCGTTCACCGAAGCCGAGCTACGTGCGATTGTGGATATCGCGGCCCG
CCACGGCGCCCGGGTGATCGCGGATGAGATCTGGGCACCGGTGGTCTACGGATCGCGCCATGTCGCCGCC
GCTTCGGTGTCGGAGGCGGCGGCTGAAGTCGTGGTCACGTTGGTGTCGGCGTCCAAAGGCTGGAACTTGC
CGGGTCTGATGTGCGCTCAGGTGATCCTGTCTAACCGCCGTGACGCCCACGACTGGGACCGGATCAACAT
GTTGCACCGCATGGGCGCATCAACGGTCGGTATCCGCGCGAACATCGCCGCCTACCATCATGGCGAATCT
TGGTTGGACGAGCTGCTCCCTTATCTGCGGGCGAACCGTGATCATCTGGCACGGGCGCTGCCGGAGTTAG
CTCCCGGGGTAGAGGTCAACGCTCCGGACGGTACCTACCTGTCGTGGGTGGATTTCCGTGCGCTGGCTCT
GCCGTCTGAACCGGCGGAATACCTGCTCTCGAAGGCGAAGGTGGCGCTGTCGCCTGGCATTCCGTTCGGC
GCCGCGGTGGGCTCGGGATTTGCGCGGCTGAACTTCGCCACCACCCGCGCAATACTGGATCGGGCGATCG
AGGCTATCGCGGCCGCCCTGCGCGACATCATCGATTAAGCCAACCAGTAGATTCACAACGCTGCGGCGTG
TTGGGTCAGGCTGAAGAAGATGTAGGCGAGGCAGATCAGGAAGTTCAGTGCCACGAGAACCAAACCCAGA
CAGATTAGTGAATGCGTGGCTCGGCGTTGTAGGCGGTGGAATTTCGCGACGCGCTTCTCATGGTTCAGCT
GGGTCACGATCAGTGCGAACTTGACGTCGGTCCATTCTTCGTCGGCGGCGGGAGCGCCCAACAGCATTTC
CTGAAGGCGCTTCGGCGGGGCTTCGACGCCGACCCGCGCGAAGTGCTGGCTCAGCCGCCGGGCTTGCCTG
CGGCCAAGAATCTGACCCCGCACCGGTGGCTGATGCGAGAGCTTCCTTCGTTCGTCCCCCCAGTGGTTGG
ACGGGGTCGTCACAGCGGGCATTCTAAGTCCCGCGGGCCACAAAAGGCAGTGCCGCGGAACTTCTTGGCC
CAAACGGGCACCCGGCTACGTGCGCACCGCGACCGTCGACAACTGGTCGGCGAGCCGGTCCGGGGAATCC
ACCATCGAGAACGTCCGTGCTCCCTCGATTACCTCGAAACGGGCGCGCGGGATGGTCGCGGCGAGCCGTT
GACCGTTCTCGAGTGCGAAGAACACGTCATCCGCCGACCACGCGATGAGCGCCGGCTTGTCGAATTCAGG
CAGCCGGGCGGCGACTGCGGTGGTGACTTCGGTGCGCAGCGATAGCGAGAGCTGACGCAGGTCTTCGGCG
ATGGCCGGGTTGGATAGCGCCGGACGAACCCAGGCCCGGGTGAGATGGTCGATGTTGTGGTGCGACAAAC
CGGCATACGCGCGGTTACGCGCGGCCGGTGCCCGCATCACCTGGATCGCGGCCCGGAACAGGGTGGCCGA
TTTCGCGGCCAGGATCACCGGTTTGAGGATCGGCGGCGGAAAGTGTTCGAACGCATCGCAACTAGTGAGG
ACCAGGGCACCGAGCCGTTCGGGATAGTGGACCGCGACGAGCTGGGTGACGACCCCGCCGGTGTCGTTGC
CGACCAGCACCACGTCCTTGAGCTCGAGCGCGGCAAGGACGTCGGCGACGATGCCGGCAACCCCGCCGAT
GGTCTGGTCGGCGCCGGGGCGTAGCGGCTTAGGATGCGCACCCAGCGGCCAGGTGGGGGCGATGCAGCGC
AGGCCACGACCGGCGAGTCGCTCACTGACCCGTCGCCATAGTTGACCGCCCATCATGTACCCGTGCACGA
ACACGACAGGCCTGCCAGTTTCGGGTCCGGTTGCTTCGTAATGAATAGTTCCGGCACTAATGTCGATCGT
CGACATGGATGCCCACCCTTCGAGGTACATTTACAAGCAGACTGCCGGTAACTTACCAACAGATTGTATG
GAAATCAAGAGACGCACCCAGGAGGAACGCTCCGCGGCGACCCGCGAGGCGCTGATCACCGGGGCCCGCA
AGCTGTGGGGGTTACGGGGTTATGCGGAGGTGGGGACGCCGGAAATCGCGACCGAGGCGGGGGTCACGCG
GGGGGCGATGTACCACCAATTCGCCGATAAAGCAGCACTATTCCGCGATGTGGTGGAGGTCGTGGAGCAA
GACGTGATGGCCCGGATGGCCACCTTGGTCGCCGCCTCGGGGGCGGCGACGCCGGCCGATGCAATCCGGG
CAGCGGTCGATGCCTGGCTCGAGGTATCTGGTGATCCGGAGGTGCGTCAGCTGATCCTGCTGGATGCGCC
CGTCGTGCTGGGCTGGGCGGGTTTCCGCGACGTCGCCCAGCGATACAGCCTGGGCATGACCGAACAGTTG
ATCACCGAGGCGATCCGGGCCGGCCAGTTGGCTCGTCAACCGGTGCGGCCGCTGGCCCAGGTGCTCATTG
GCGCGCTCGACGAGGCGGCGATGTTCATCGCCACCGCCGACGACCCCAAGCGCGCCCGTCGGGAGACCAG
ACAGGTGCTGCGCCGGCTCATCGACGGGATGCTTAACGGCTAGCGCTGGGCGCGGCCTCGGCAAAATGGC
TTGCGGACCGGGATCTGAGTTCCAGAACTGGGCGCAGGACTGGCTGGTCACCACTTGGCGGCGAGGCGTG
TCCATTCCGCTGCCAGGTCGCGGTCCCGGTGGAAGCCGCGCAGGGTAATCAGCTCGATAGCTTTGCGCGC
ATCTTGGATATCTTGAGGCGATGCGGCGTCCACGAGCGCACGTAGATCACTGCGATCCTGGGGTCGCCGA
TCATCATCTCTCGCAAGAAGTTTCATCGCGATCAGATGCGCCGTTGTGGCCACCGGAGCGACTAGATCGG
GCAAGATCTCGATCTCCTCGGCAGCCTCCGCAATCTCCGGTTCGATGCCACAGCTCGCGAAAAGGAGGTC
CACCACAACATTCGCGGCAGTGTCTGCGGTTGCTCCGAGACGGACCGCTGCCAACCGTCTGGCCGCGTCC
TGCTCTACCGACGCCAGGAGATGGTACTGCTGGGTAAGAAGTTGACGGACTAAAGATTCCGCGGCATCGT
CGTTTGCCACCGCGACAACAATGTCCACGTCACGGGTGAAACGTGGTTCGGATCGCGCAGACACCGCGAA
ACCACCAACCAGCGCCCACCGCTGACGCAATCCGGTCAGGTCCTTGGCGACCCTACGGAGTGTCGACTCC
ACAGCGTTCATGTGAACCGTGTGGACGTCGGGCCTGCGCTGTCACCCTCCTCCGCCCCGGGACGCGTCAT
CCTCCACGCGTCGATAGCTGCTTCAATTTCAACAACGTCCGCATTGGGCCGTTCACGACCCAGCCTCATG
CGCTGCATCTGCTCGCCAACCTCGTACATGTCCAGAGCGAGCCTCAGCTTCTGCGCAGCGACGGAAACTG
CCACACTCAAAGCCTACTGGGCGCACGTGTGGCAACGAGTCGATCCACACGAAATGCCGCCGTTGGGCCG
CGGACTAGCCGAATTTTCCGGGTGGTGACACAGCCCACATTTGGCATGGGACTTTCGGCCCTGTCCGCGT
CCGTGTCGGCCAGACAAGCTTTGGGCATTGGCCACAATCGGGCCACAATCGAAAGCCGAGCAGGTGGAAC
CGAAACGCAGTCGCCTCGTCGTATGTGCACCCGAGCCATCGCACGCGCGGGAATTCCCGGATGTCGCCGT
ATTCTCCGGCGGCCGGGCTAACGCATCCCAGGCCGAACGGTTGGCTCGTGCCGTGGGTCGCGTGTTGGCC
GATCGGGGCGTCACCGGGGGTGCTCGGGTGCGGCTGACCATGGCGAACTGCGCCGATGGGCCGACGCTGG
TGCAGATAAACCTGCAGGTAGGTGACACCCCATTAAGGGCGCAGGCCGCCACCGCGGGCATCGATCATCT
GCGACCCGCACTGATCAGACTGGATCGACAGATCGTGCGGGCGTCGGCACAGTGGTGCCCCCGGCCTTGG
CCGGATCGGCCCCGCCGGCGATTGACCACGCCGGCCGAGGCGCTAGTCACCCGCCGCAAACCGGTCGTGC
TAAGGCGCGCAACCCCGTTGCAGGCGATTGCCGCTATGGACGCCATGGACTACGACGTGCATTTGTTCAC
CGACGCCGAGACGGGGGAGGACGCTGTGGTCTATCGGGCTGGACCGTCGGGGCTGCGGCTGGCCCGCCAG
CACCACGTATTTCCCCCAGGATGGTCACGTTGTCGCGCCCCAGCCGGGCCGCCGGTGCCGCTGATTGTGA
ATTCGCGTCCGACACCGGTTCTCACGGAGGCCGCCGCGGTGGACCGGGCGCGCGAACATGGACTGCCATT
CCTGTTTTTCACCGACCAGGCCACCGGCCGCGGCCAGCTGCTCTACTCCCGCTACGACGGCAACCTCGGG
TTGATCACCCCGACCGGTGACGGCGTTGCCGACGGTCTGGCATGAGCCCGGGCTCGCGGCGCGCCAGCCC
GCAAAGCGCCCGGGAGGTGGTCGAGCTCGACCGTGACGAGGCGATGCGGTTGCTGGCCAGCGTTGACCAT
GGGCGTGTGGTGTTCACCCGCGCGGCGCTGCCGGCGATCCGTCCAGTCAATCACCTCGTGGTCGACGGTC
GGGTGATCGGGCGCACCCGCCTGACGGCCAAGGTGTCCGTTGCGGTGCGATCGAGCGCCGATGCCGGTGT
CGTGGTCGCCTACGAAGCCGACGACCTTGATCCGCGGCGTCGGACGGGGTGGAGTGTGGTGGTGACGGGA
CTGGCGACCGAGGTCAGCGATCCCGAGCAGGTTGCCCGCTACCAGCGGCTGCTACACCCGTGGGTGAACA
TGGCGATGGACACCGTGGTCGCGATCGAACCCGAGATCGTCACCGGCATCCGCATCGTTGCTGACTCGCG
TACGCCGTAGCCGATTGGCCGCGGGCGGCCCGCACGCATCCGCACTATCTGATAAATTCTTCAACTCGTC
AACCGATGTAACGCTGAAGCTCTCAGGAGACGCGGTGGAGTCCGAACCGCTGTACAAGCTCAAGGCGGAG
TTCTTCAAAACCCTTGCGCATCCGGCGCGGATCAGGATTTTGGAGCTGCTGGTCGAGCGGGACCGTTCGG
TCGGTGAGTTGCTGTCCTCGGACGTCGGCCTGGAGTCGTCGAACCTGTCCCAGCAGCTGGGTGTGCTACG
CCGGGCGGGTGTTGTCGCGGCACGTCGTGACGGCAACGCGATGATCTATTCGATTGCCGCACCCGATATC
GCCGAGCTGCTGGCGGTGGCACGCAAGGTGCTGGCCAGGGTGCTCAGCGACCGGGTGGCGGTGCTAGAGG
ACCTCCGCGCCGGCGGCTCGGCCACGTAACGCCATGGGTTGGGTTGCCAAGATTTTCCGTGTTGGCCGGG
TGGTCGAGCCCGCGGCCCCCTTACCGGCGGCGATAGCCGAACCACCCGCCGGGGTACGGGGTTCGCTGCA
GATCCGACATGTTGACGCGGGTTCGTGCAACGGGTGTGAGGTGGAGATTTCGGGCGCCTTTGGCCCGGTG
TATGACGCGGAGCGGTTCGGGGCGCGGCTGGTCGCCTCGCCCCGACACGCCGATGCGTTGTTGGTGACCG
GCGTGGTCACGCACAACATGGCCGGCCCACTGCGCAAGACCCTGGAGGCCACGCCGCGCCCGCGGGTGGT
AATCGCGTGCGGGGATTGCGCGCTGAACCGGGGGGTGTTCGCCGACGCCTACGGCGTGGTCGGTGCGGTC
GGCGAGGTGGTACCCGTCGACGTCGAGATCGCCGGCTGCCCGCCGACACCCGCGGCCATCATGGCGGCGC
TGCGATCGGTGACCGGGAAATGACCGCTGCACCGACGGCCGGCGGGGTCGTCACTTCGGGCGTGGGCGTT
GCCGGGGTCGGCGTGGGGTTGCTGGGCATGTTTGGACCGGTGCGTGTAGTGCACGTCGGTTGGCTGCTTC
CGCTGTCCGGCGTGCACATCGAGCTCGACCGGTTGGGCGGATTCTTCATGGCGCTCACGGGCGCGGTAGC
GGCTCCGGTCGGTTGTTACCTGATCGGCTACGTGCGCCGTGAACACCTCGGTCGGGTCCCGATGGCGGTG
GTGCCGCTGTTCGTCGCGGCGATGCTGTTGGTGCCGGCCGCGGGCTCGGTGACGACGTTTCTGCTGGCGT
GGGAGCTGATGGCGATCGCGTCGCTGATCCTGGTGCTCTCCGAGCACGCCCGCCCGCAGGTCCGCTCGGC
GGGCCTGTGGTACGCCGTGATGACTCAGCTGGGATTCATCGCAATCCTGGTCGGGCTGGTGGTGTTGGCG
GCGGCCGGGGGTTCCGACCGGTTCGCCGGCCTCGGGGCAGTCTGCGACGGGGTCCGCGCCGCCGTATTTA
TGCTCACGCTGGTCGGGTTTGGTTCGAAGGCGGGCCTGGTGCCACTGCACGCCTGGCTGCCGCGGGCCCA
CCCGGAGGCGCCGAGCCCGGTGTCGGCGTTGATGAGCGCGGCGATGGTCAACCTGGGCATCTACGGCATC
GTCCGTTTCGATCTGCAGCTGCTGGGGCCGGGCCCACGCTGGTGGGGGCTTGCGCTGCTGGCCGTGGGCG
GCACGTCCGCGCTGTATGGGGTGCTGCAGGCTTCGGTGGCCGCCGATCTCAAACGGCTGCTGGCCTATTC
GACGACCGAGAACATGGGCCTGATCACGCTGGCGCTCGGTGCGGCAACACTTTTCGCGGATACCGGAGCC
TACGGGCCGGCGTCGATCGCCGCCGCCGCAGCGATGCTGCACATGATTGCGCACGCGGCGTTTAAGAGCC
TCGCCTTCATGGCGGCCGGATCTGTGCTGGCCGCGACCGGGCTGCGCGACCTGGACCTGCTCGGCGGGCT
GGCCCGCCGAATGCCGGCGACCACCGTCTTTTTCGGGGTGGCCGCACTGGGCGCATGTGGTCTGCCGTTG
GGCGCCGGGTTTGTCAGTGAGTGGCTGCTGGTCCAGTCGTTGATCCACGCTGCCCCCGGACACGACCCCA
TCGTGGCGCTGACGACACCGCTGGCGGTCGGCGTGGTCGCACTGGCCACCGGTCTGAGCGTGGCGGCGAT
GACCAAGGCCTTCGGGATCGGGTTTCTCGCCCGTCCCCGCTCCACCCAAGCCGAAGCGGCGCGTGAGGCG
CCGGCCAGCATGCGCGCCGGCATGGCGATCGCGGCGGGCGCCTGCCTGGTGCTGGCGGTGGCACCGCTGC
TGGTCGCACCCATGGTGCGGCGGGCCGCCGCGACGCTGCCGGCCGCTCAGGCGGTCAAGTTCACCGGTCT
GGGCGCCGTGGTGCGGCTGCCCGCGATGTCCGGGTCGATCGCGCCCGGCGTGATCGCCGCCGCTGTGCTC
GCCGCGGCGTTGGCGGTAGCCGTCCTCGCGCGGTGGCGTTTCCGCCGGCGCCCGGCGCCGGCCAGGTTGC
CGCTGTGGGCTTGCGGCGCGGCCGATCTCACCGTGCGCATGCAATACACGGCCACGTCGTTCGCCGAGCC
GCTGCAGCGGGTCTTCGGCGACGTGCTGCGCCCGGACACCGACATCGAGGTCACCCACACCGCCGAGTCG
CGCTATATGGCCGAGCGGATCACCTACCGGACCGCGGTCGCCGACGCGATCGAACAGCGCCTCTATACGC
CGGTGGTCGGGGCGGTGGCCGCCATGGCCGAGCTGCTGCGCCGTGCCCACACCGGCAGCGTGCACCGCTA
CCTGGCCTACGGCGCGCTGGGCGTACTGATCGTGCTGGTGGTCGCGAGGTGAACGTGATGTCCTACCTAG
CGGGCGCCGCGCAAATCGGCGGGGTCATGGTGGGTGCGCCGCTGGTCATCGGTATGACGCGGCAGGTACG
GGCACGCTGGGAAGGCCGGGCCGGCGCCGGCCTGCTGCAACCGTGGCGTGATCTGCTCAAACAGCTTGGC
AAGCAACAGATCACACCGGCGGGGACGACGATCGTGTTCGCCGCCGCGCCGGTGATCGTCGCCGGGACAA
CGCTTTTGATCGCCGCGATCGCACCTCTGGTGGCCACCGGGTCACCCCTGGACCCCAGCGCCGACTTGTT
TGCCGTGGTCGGGCTGCTATTCCTGGGCACCGTCGCACTGACCCTGGCCGGCATCGACACCGGCACCTCT
TTCGGCGGCATGGGCGCCAGCCGCGAGATCACCATCGCCGCACTGGTCGAACCAACGATCCTGCTGGCGG
TGTTCGCGCTGTCCATCCCCGCCGGATCGGCCAATCTCGGTGCGCTGGTGGCGAGTACGATCGACCACCC
GGGCCACGTGGTGTCGCTGGCCGGCGTACTGGCCTTCGTGGCGTTGGTGATTGTCATCGTCGCCGAGACC
GGGCGGCTGCCGGTGGACAACCCGGCCACCCACCTGGAATTGACGATGGTGCACGAGGCCATGGTCCTCG
AGTACGCCGGCCCACGGCTGGCGCTGGTCGAATGGGCGGCCGGGATGCGGCTCACGGTGCTGCTGGCACT
GCTGGCGAATCTGTTCCTGCCGTGGGGGATCGCCGGCGCCGCGCCCACCGCGCTCGACGTGTTGACCGGC
GTGGTGGCGGTGGCGGCCAAGGTCGCGATTCTCGCGGTGCTGCTGGCGACGTTCGAGGTGTTCCTCGCCA
AACTGCGATTGTTCCGGGTACCCGAACTGCTGGCCGGCTCGTTTCTGCTGGCCTTGCTCGCGGTCACCGC
CGCCAACTTCTTCACGGTGGGGGCGTGAGGGGCCAGCGATGAGTAACGCCAACTTCTCGATCCTGGTCGA
CTTCGCCGCGGGTGGGCTGGTGTTGGCGTCGGTGCTGATTGTCTGGCGCCGCGACCTGCGGGCCATTGTG
CGGCTGCTGGCCTGGCAGGGTGCTGCGCTGGCCGCGATCCCGCTACTGCGCGGCATCCGCGACAACGACC
GTGCGCTGATCGCGGTGGGCATCGCCGTGTTGGCGCTGCGCGCGCTGGTGTTGCCCTGGCTGCTGGCCCG
CGCGGTGGGCGCCGAAGCGGCCGCGCAGCGGGAGGCCACCCCGTTGGTCAACACCGCCAGCTCGCTGCTG
ATTACCGCCGGACTGACCCTCACCGCGTTCGCGATCACCCAGCCGGTGGTCAACCTGGAACCGGGCGTCA
CCATCAACGCGGTGCCGGCCGCGTTCGCGGTGGTGCTGATCGCGCTGTTCGTGATGACCACGCGGCTGCA
CGCGGTCTCGCAGGCCGCCGGATTCCTGATGCTAGACAACGGGATCGCGGCGACCGCATTCCTGCTCACC
GCCGGGGTGCCGCTGATCGTCGAACTTGGTGCCTCGCTGGACGTGCTGTTCGCGGTCATCGTGATCGGCG
TGTTGACCGGCCGGCTGCGCCGCATTTTCGGCGATGCCGACCTGGACAAGCTGCGGGAGTTGCGGGATTG
ATGACCGGTTTGCTGCTTGCCGCGATCCTCGCACCGCTCGCCGCGTCAATCGCCTCCTTGATCACCGGGT
GGCGACGCACGACGGCGACGCTCACCGCGCTGTCCGCCACGACGGTGCTGGCCTGCGCTGTGGCGATGGG
GTTTTGGATGGGGTCGGGGGCGCAGTTCGGGCTGGGCGGTCTGCTGCGCGCCGATGCGCTGACGGTGGTC
ATGCTCGTCGTCATCGGGATCGTCGGCACACTGGCCACCGCGGCGAGCATCGGCTACATCGACACCGAGC
TGGCACACGGGCATATCGACGGACGTAGCGCTCGGCTGTATGGGGTGCTGACCCCGGCGTTTCTTTGCGC
GATGGTTCTGGCGGTGTGCGCCAACAACATCGGCGTCATTTGGGTAGCGATCGAGGCCACCACGGTGATC
ACCGCGTTTCTGGTGGGGCATCGCCGCACCCGCACCGCGCTGGAAGCGACCTGGAAATACGTGGTGATCT
GTTCGGTCGGGATCGCCGTCGCCTTCTTGGGTACCGTGCTGCTGTATTTCGCCGCGCGGGATTCCGGTGC
CGCTGCTGCCGGCGCGCTGAACCTCGATATCCTGGCCGAACACGCCGCCGGCCTAGACCCCGGGGTCGCT
CGACTGGCCGGCGGGTTGCTGCTCATCGGTTATGGCGCCAAGGCGGGCCTCTTCCCGTTTCACACCTGGC
TGGCGGACGCGCACAGCCAAGCCCCCGCACCGGTGTCCGCACTGATGAGCGGCGTGCTGCTGGCGGTGGC
GTTCTCGGTGCTGATCCGATTGCGGCCGATCCTCGACGCGGTCAGCGGGCCCGCCTACCTGCGCAACGGG
CTGCTCGTGGTCGGGTTGGCGACGCTGCTGGTGGCGGTGCTGATGCTGACCGTGACCGGCGACGTCAAGC
GGATGCTGGCCTACTCGTCGATGGAGCACATGGGCCTGATCGCGATCGCCGCGGCCGCCGGCACGACATT
GGCGATCGCCGCGCTGCTGCTGCACGTGCTCGCCCACGGGATCGGCAAGACCGTGCTGTTTCTGGCGGGC
GGTCAGCTGCAGGCCGCACACGACTCCACCGCCATCGCCGATATCACCGGCGTGATGCGACGGTCGCGGC
TGATCGGCGTGTCGTTTGCCGTCGGCCTGATCGTCCTGCTTGGCTTGCCGCCGTTCGCGATGTTCGCCAG
CGAGCTGGCGATCGCGCGCTCATTGGCCAACGAGCGGCTGGCCTGGGTGCTGGGTGCGGCGCTGCTGCTG
ATCGCCATCGGTTTCACGGCTCTGGCACGCAATTCCGGACGCATGCTGCTCGGCACCCCGGCGGCGGGCG
CGCCGGCGATCACCGTGCCGGCCACCGCGGCGGCGGCGTTGATGGTGGGCATCGTCGTCTCGGCGGCCCT
CGGCATCACCGCGGGCCCACTCGCCGACCTGCTTGGCATCGCCGCCAGCAACGTGGGTCTACCGTGATGA
GTGCCAGCTGGCTGCGCCACCGGGTATCCGAGCGTGGACTGATAGCGACGGCCGAACAACTCTGGGCCGA
TTCGTTTCGCCTGGCCCTGGTCGCTGCCCACGACGACGGCGACAGTCTGCGTGTCGTGTACCTTTTCTTG
GCGGGCTATCCAGATCGCCGCGTCGAGTTGGAATACGTTGTGCCGGCGGATAATCCAGAGATCAGATCGT
TGGCGTACCTGTCCTTTCCGGCTGGCCGGTTCGAGCGCGAAATGGCGGACCTGTACGGAATTCGCCCGGT
CGGCCATCCCAAACCCCGCCGACTGGTACGGCACGCGCATTGGCCCGACTGGCATCCCATGCGCACCGAC
GCCGGGCCCGCGCCCGAATTCACTGATACGGGGGCCTTCCCGTTCCTCGCCGTCGAAGGACCCGGCGTGT
ACGAGATTCCGGTCGGGCCGGTGCACGCCGGCCTCATCGAACCCGGTCACTTCCGGTTTTCTGTCGCGGG
CGAGACGATCGTGCGGCTGAAGGCGCGGCTGTGGTTTGTGCACCGTGGCATCGAGAAACTCTTCCACGGC
CGCCCCGCCACGGCCGCGGTCGATCTCGCCGAACGCATCAGCGGCGACACGTCGGCAGCGCACGCGCTCG
CGCACAGCCTGGCGATCGAAGACGCTCTCGGCATCGAGCTGCCCCACGAGGTCCACCGGCTGCGGGCCCT
GATCGTCGAACTCGAACGGCTCTACAACCACGCCGCCGACCTGGGTGCCTTGGCCAACGACGTCGGCTAC
TCGCTGGCCAACGCTCACGCCCAACGCATCCGCGAAAATCTGTTGCGGCGCAATGCCGCAGTCACCGGTC
ACCGGCTACTGCGCGGCGCCATCCGCGCGGGCGGGGTTGCGCTGCGTGCGCTGCCCGATACCGACGAGCT
TGCAGCGCTCGCCGTCGATCTCGCCGAGGTCGCCACCCTGACGCTGGCCAACTCGGTGGTCTACGACCGC
TTCGCCGGCACCGCCGTGCTGCACCCCGACGACGCCAGCGCCCTGGGCTGCCTGGGCTATGTTGCCCGCG
CCAGCGGACTGCGCAGCGACGCCCGGGTCGAACACCCCACCATAGTGCTGCCCATCACCGAGATCGGCGC
GCCTGACGGCGACGTCTTGGCTCGCTACACCGTGCGGCGCGACGAATTCGCCGCGTCTGCCGCTCTTGCT
CAACACATTGTCGAATCACACACCGGTCCAATAGAATACGCCGCTACACTGCACCCGGTGGGCGCGCCCA
GCAGCGGTATCGGCATCGTCGAAGGCTGGCGCGGCACTATCGTGCACCGCGTCGAAATTGACGTCGATGG
CCGCATCACCCGGGCGAAAGTCGTCGATCCGTCCTGGTTCAACTGGCCCGCACTGCCGGTGGCGATGGCC
GACACCATCGTCCCCGACTTCCCGTTGGCCAACAAAAGCTTCAACCAGTCCTACGCGGGCAACGACCTCT
AACCGTGAGCGCGCCCAGTTGTACGGCCCTAGCGGCGTGTCGGTGTACAAACACGCACCCTCGCGGGTTC
GGTTGCGCCAAACTAGAAGTACCGTGGTCAAGGGACGTTCGGGGAGCCTGTCGTGGCGTCGAGTGCGCAC
CGGTGACCTCGGTCTGGCTGTTTGGGGTGGACGCGAGGAGTACCGGGCGGTCAAACCGGGCACACCAGGG
ATACAACCGAAGGGAGACATGATGACTGTGACCGTTGTCGATGCTGGACCCGGCCGGGTGAGCCGTTCGG
TGGAGGTGGCCGCGCCGGCGGCCGAGTTGTTCGCCATCGTTGCTGATCCCCGGCGCCACCGCGAACTGGA
CGGATCGGGCACGGTTCGCGGCAACATCAAGGTACCGGCGAAATTAGTTGTCGGGTCGAAGTTTTCGACG
AAGATGAAGTTGTTCGGCCTACCGTATCGCATCACCAGCAGGGTGACCGCGCTCAAACCGAACGAATTGG
TCGAGTGGAGCCACCCGTTAGGCCATCGGTGGAGATGGGAATTCGAATCGCTGTCACCGACACTGACCCG
CGTCACCGAGACATTCGACTACCACGCCGCCGGTGCGATCAAGAACGGCCTGAAGTTCTACGAGATGACG
GGTTTCGCGAAGTCCAATGCGGCGGGAATCGAGGCCACGTTGGCCAAGCTGAGCGATCAGTACGCCCGCG
GTAGGGCATGACGCCATGGGGGCGTGTCGGTGTACCGACACGCTCGCTCACGGGTTCGGTTGCACCAAGA
AAAGATGTACCAGATCACCTGCCTGAATAGGATTTTTGGCCCGACGTAGCTTCGGGCTAGCGCGAGCGAC
GACTCCGCCGTCGAGCAGGATGTCACCGTGGATCAACCGTGGAACGCCAACATCCACTACGACGCTCTGC
TGGATGCCATGGTGCCGCTCGGTACCCAGTGCGTGCTCGACGTCGGGTGCGGCGACGGGTTGCTGGCTGC
CCGGCTGGCTCGGCGCATACCCTACGTCACGGCAGTGGACATCGATGCGCCCGTCCTGCGACGTGCGCAG
ACACGGTTCGCCAACGCGCCGATCCGCTGGCTGCATGCCGACATCATGACGGCTGAGCTGCCCAACGCGG
GCTTCGACGCCGTGGTCTCCAATGCCGCCCTGCACCACATCGAGGACACTCGGACGGCGCTGAGCCGGCT
CGGCGGGCTGGTAACTCCCGGTGGGACGCTGGCCGTGGTCACCTTCGTGACGCCCTCGCTGCGAAACGGC
TTATGGCACTTGACAAGCTGGGTTGCCTGCGGCATGGCCAATCGCGTCAAGGGCAAGTGGGAACATTCCG
CTCCGATCAAGTGGCCGCCCCCGCAGACGTTGCATGAGCTACGCAGCCACGTTCGCGCCCTGCTGCCCGG
GGCGTGTATCCGTCGGCTGCTGTACGGCCGGGTGCTCGTTACGTGGCGCGCACCCGTCTAATCGGGAGAA
CCCAATGGCGGCGGCCGATATGACCAAGTGCGCGTTAGCTTGCGAGATTGGCTGCCCGCATCCAATGATC
GGCGGATACGGGTCGCAAACCACCTCAGACCGGCAGCTAAGGAGCGCAAGTGGCCAAGAACCAAAACCGC
ATCCGCAACCGGTGGGAGTTGATCACCTGTGGTCTCGGGGGACACGTCACCTACGCGCCGGACGACGCGG
CACTTGCTGCGCGGCTGCGCGCCAGCACCGGGCTGGGCGAAGTATGGCGCTGCTTGCGCTGCGGCGATTT
CGCGCTCGGTGGGCCGCAGGGGCGTGGTGCTCCCGAGGATGCGCCGTTGATTATGCGCGGCAAGGCGTTA
CGTCAGGCCATCATCATTCGCGCGCTCGGGGTCGAACGGCTAGTCCGGGCGTTGGTGTTGGCGCTGGCCG
CGTGGGCGGTGTGGGAGTTTCGCGGTGCGCGGGGAGCTATCCAGGCGACCCTGGATAGGGACTTGCCGGT
CCTGCGTGCGGCCGGATTCAAGGTCGATCAAATGACGGTGATCCACGCTCTGGAGAAAGCGTTGGCCGCC
AAACCGTCGACGTTGGCCCTGATCACGGGCATGCTGGCGGCATACGCAGTGCTGCAGGCCGTCGAGGGGG
TCGGTTTGTGGCTGCTGAAGCGCTGGGGCGAGTACTTCGCGGTGGTGGCCACCTCAATTTTCCTGCCGTT
GGAGGTTCACGACCTGGCCAAGGGCATCACGACGACTCGGGTCGTGACCTTCAGCATCAATGTCGCCGCC
GTTGTCTACCTGCTGATTTCTAAGCGGTTGTTCGGTGTGCGCGGCGGGCGCAAGGCTTATGACGTCGAAC
GGCGCGGCGAGCAGCTGCTCGACCTCGAGCGCGCCGCGATGCTCACCTGACCAGCCAAAATCCCACCTGT
GCGGGGCCTGCGGGTTGTGTCAAAGGTCACCAGCGCCTTTTTCGCACTGTTTACTCCGGCGCGGCGTGCC
CGTAAAGCCGCCCGGGTGAACTTGGATCAGGTGGCGCAATGTCGCCGGACCGACGAAGGACCGACGCTGT
GTCAACACTGCCAACCTGGGTCAGCCAGAGCTCTACCGACCGCGGCGTGGTCGCGCCAATCACAGCGCGT
GCCCGCGACGCACTGCAGGCCGTGCTGCGCGCCAGGCGCCGCGGCCAGCGCTCTGACTTGCGCCTTATGC
GCAGAGGCGTGGAGCGTTGTTGAGGTCAGGCCCGCGCCGAGGGCCGCGACTTTCTCGCTACAATCGCGCG
CGGCGCGGGAGAGCCGCTAGCCGCCGGTGACCGGCGATTGGAGATTGAGTTGCGACCGAACGGATGGCGG
TGACGGTCGGCGTCATTTGTGCGATCCCGCAAGAGCTGGCGTATCTGCGCGGTGTCCTGGTCGATGCGAA
ACGCCAGCAGGTCGCGCAGATCCTCTTCGATAGCGGCCAACTCGACGCGCACCGGGTCGTGTTGGCCGCC
GCCGGCATGGGCAAAGTTAACACGGGCCTGACCGCAACGCTGCTTGCCGATCGATTCGGCTGCCGCACCA
TCGTTTTCACGGGAGTGGCCGGCGGGCTGGATCCCGAGCTATGCATCGGTGACATCGTCATCGCCGATCG
GGTCGTCCAACACGACTTCGGTCTGCTCACCGATGAGCGGCTGCGCCCCTATCAGCCCGGACACATCCCC
TTCATCGAACCGACCGAGCGGCTCGGATACCCGGTTGATCCCGCGGTCATCGATCGGGTCAAACACCGCC
TCGACGGGTTCACGCTGGCGCCGCTGTCCACCGCCGCGGGAGGTGGTGGCCGGCAGCCACGCATCTACTA
CGGCACCATCCTGACCGGTGACCAATACCTTCACTGCGAGCGCACCCGCAACCGGCTGCACCACGAACTC
GGCGGTATGGCCGTCGAAATGGAAGGCGGTGCGGTGGCGCAAATCTGCGCGTCCTTCGATATCCCATGGC
TGGTCATTCGCGCGCTCTCCGATCTCGCCGGAGCCGATTCGGGGGTGGACTTCAATCGGTTTGTCGGCGA
GGTGGCGGCCAGTTCGGCCCGCGTTCTGCTGCGCTTGCTGCCGGTGTTGACGGCCTGTTGAAGACGACTA
TCCGCCGGTGCGTTCACCGCGTCAGGCGGCTTCGGTGAGGTGAGTAATTTGGTCATTAACTTGGTCATGC
CGCCGCCGATGTTGAGCGGAGGCCACAGGTCGGCCGGAAGTGAGGAGCCACGATGACGACGGCCGTGACC
GGTGAACACCACGCGAGTGTGCAGCGGATACAACTCAGAATCAGCGGGATGTCGTGCTCTGCGTGCGCCC
ACCGTGTGGAATCGACCCTCAACAAGCTGCCGGGGGTTCGGGCAGCTGTGAACTTCGGCACCCGGGTGGC
AACCATCGACACCAGCGAGGCGGTCGACGCTGCCGCGCTGTGCCAGGCGGTCCGCCGCGCGGGCTATCAG
GCCGATCTGTGCACGGATGACGGTCGGAGCGCGAGTGATCCGGACGCCGACCACGCTCGACAGCTGCTGA
TCCGGCTAGCGATCGCCGCCGTGCTGTTTGTGCCCGTGGCCGATCTGTCGGTGATGTTTGGGGTCGTGCC
TGCCACGCGCTTCACCGGCTGGCAGTGGGTGCTAAGCGCGCTGGCACTGCCGGTCGTGACCTGGGCGGCG
TGGCCGTTTCACCGCGTTGCGATGCGCAACGCCCGCCACCACGCCGCCTCCATGGAGACGCTAATCTCGG
TCGGTATCACGGCCGCCACGATCTGGTCGCTGTACACCGTCTTCGGCAATCACTCGCCCATCGAGCGCAG
CGGCATATGGCAGGCGCTGCTGGGAAGCGATGCTATTTATTTCGAGGTCGCGGCGGGTGTCACGGTGTTC
GTGCTGGTGGGGCGGTATTTCGAGGCGCGCGCCAAGTCGCAGGCGGGCAGTGCGCTGAGAGCCTTGGCGG
CGCTGAGCGCCAAGGAAGTAGCCGTCCTGCTACCGGATGGGTCGGAGATGGTCATCCCGGCCGACGAACT
CAAAGAACAGCAGCGCTTCGTGGTGCGTCCAGGGCAGATAGTTGCCGCCGACGGCCTCGCCGTCGACGGG
TCCGCTGCGGTCGACATGAGCGCGATGACCGGCGAGGCCAAACCGACCCGGGTGCGTCCGGGGGGGCAGG
TCATCGGCGGCACCACAGTGCTTGACGGCCGGCTGATCGTGGAGGCGGCCGCGGTGGGCGCCGACACCCA
GTTCGCCGGAATGGTCCGCCTCGTTGAGCAAGCGCAGGCGCAAAAGGCCGACGCACAGCGACTAGCCGAC
CGGATCTCCTCGGTGTTTGTTCCCGCTGTGTTGGTTATCGCGGCACTAACCGCAGCCGGATGGCTAATCG
CCGGGGGACAACCCGACCGTGCCGTCTCGGCCGCACTCGCCGTGCTTGTCATCGCCTGCCCGTGTGCCCT
GGGGCTGGCGACTCCGACCGCGATGATGGTGGCCTCTGGTCGCGGTGCCCAGCTCGGAATATTTCTGAAG
GGCTACAAATCGTTGGAGGCCACCCGCGCGGTGGACACCGTCGTCTTCGACAAGACCGGCACCCTGACGA
CGGGCCGGCTGCAGGTCAGTGCGGTGACCGCGGCACCGGGCTGGGAGGCCGACCAGGTGCTCGCCTTGGC
CGCGACCGTGGAAGCCGCGTCCGAGCACTCGGTGGCGCTCGCGATCGCCGCGGCAACGACTCGGCGAGAC
GCGGTCACCGACTTTCGCGCCATACCCGGCCGCGGCGTCAGCGGCACCGTGTCCGGGCGGGCGGTACGGG
TGGGCAAACCGTCATGGATCGGGTCCTCGTCGTGCCACCCCAACATGCGCGCGGCCCGGCGCCACGCCGA
ATCGCTGGGTGAGACGGCCGTATTCGTCGAGGTCGACGGCGAACCATGCGGGGTCATCGCGGTCGCCGAC
GCCGTCAAGGACTCGGCGCGAGACGCCGTGGCCGCCCTGGCCGATCGTGGTCTGCGCACCATGCTGTTGA
CCGGTGACAATCCCGAATCGGCGGCGGCCGTGGCTACTCGCGTCGGCATCGACGAGGTGATCGCCGACAT
CCTGCCGGAAGGCAAGGTCGATGTCATCGAGCAGCTACGCGACCGCGGACATGTCGTCGCCATGGTCGGT
GACGGCATCAACGACGGACCCGCACTGGCCCGTGCCGATCTAGGCATGGCCATCGGGCGCGGCACGGACG
TCGCGATCGGTGCCGCCGACATCATCTTGGTCCGCGACCACCTCGACGTTGTACCCCTTGCGCTTGACCT
GGCAAGGGCCACGATGCGCACCGTCAAACTCAACATGGTCTGGGCATTCGGATACAACATCGCCGCGATT
CCCGTCGCCGCTGCCGGACTGCTCAACCCCCTGGTGGCCGGTGCGGCCATGGCGTTCTCATCGTTCTTCG
TGGTCTCAAACAGCTTGCGGTTGCGCAAATTTGGGCGATACCCGCTAGGCTGCGGAACCGTCGGTGGGCC
ACAAATGACCGCGCCGTCGTCCGCGTGATGCGTTGTCGGGCAACACGATATCGGGCTCAGCGGCGACCGC
ATCCGGTCTCGGCCGAGGACCAGAGGCGCTTCGCCACACCATGATTGCCAGGACCGCGCCGATCACCACC
GGCAGATGAGTCAAAATCCGCGTGGTGCTGACCGCGCCGGACAGCGCATCCACAATCACATAGCCGGTCA
GTATGGCGACGAACGCCGTCAGAACACCGGCCAGGCCGGCGGCGGCGCTCGGCCATAGCGCCGCGCCCAC
CATGATCACACCGAGCGCAATCGACCACGACGTGGACTCGTTGAGCAAGTGGGTGCCGGCACCCGTCGGG
TGCTGATGGGTCAGGCCGACGTCTAGGCCAAACCCCTGCACGGTGCCCAGGGCGATCTGCGCGATGCCCA
CGCACAGCAACGCCCAACGTCGCCAGGTCATCGGTGAATGTTGCCGCCGCGGCGCCCGGCGGATCCCGAG
GCGCCCAACAGGCGGGACAACCGGGCGGGACTCGGCGAGCCGACGCAGATCACCAGCCTGGCTGGCCACC
TGGGTAAACCATGCGCGACAGGCGCTGCACTCGCCCAGGTGTTCATCGACTCTCGCCGAGGGCACCGGTG
CGCGCTCGCCGTCGAGTCGTGCCGACAGCGCTTCGCGCGCGACCTCGCAGTCCATGCCATCAATAGTCGC
GCAATGCCGACGGATTGCTCCAGCGGGCTCGGACCACATCGCCGCGGGCACACCCCTGCAGCCTTGCAAA
ACGGTTGATGCGTGGTGGTTAAAGCTCCCGGCCGTTGTGGCTTGTGCGAGCACGGTGGCCCGGGTGGTGC
GTGAGCGCCGTGGGGCTCGCGTTCAGGGGTCAATCGGGTTTGTCGTCGTCGTCTTGGTTGTGGAGGAATC
GTTCGGGGTGGTGGAAGGTGTTGGTGCGGGGTTGGCCGTGGTCGAGGTGGGGTGGTGGTAGCCATTCGGT
GTGGCCGTGGGTGTTGTTGTGGGTGGTCCAGCCTTTTTCGGCGAGTCGGTTGTCGGGGCCGCAGGCCAGG
GTCAGCTCGGTGATGTCGGTGCGTCCGGTGCTGGTCCAGGCGGTGACGTGGTGGGCTTGGCTGTGGTAGG
CCGGTGCGTCACAGCCGGGTTTGGTGCAGCCGCGGTCGTTGGCGAACAGCATGATCCGCTGGGCCGGGGA
GGCTAGGCGTTTGGTGTGATACAGCGCCAGGGGTGTGCCGTGGTCGAAGATCGCCTGGGGGTACCTCCCG
CTTGCGGGGGAGTAGTGGTGGGCGTGGCTGGTCATGCGGATCACATCGGCCATGGGTAGCAGGGTGCCGC
CGCCGGTGAAGCCCTTGCCGGCGCCGGTTTGCAGGTCGGTCAGGGTGGTGGTGACCACGATCGAGACGGG
AAGACCGTTGTGTTGGCCCAGTTTCCCGGAGGCGATCAGCGCGCGCAGCCCGGCCAGCAGCCCGTCGTGG
TTGCGTTGGGCTTGGCTGCGGGTGTCGCGGTCGATGGCGGCCGCATCGGGGGTGGTGTCGATGACCGGGG
TGTGGTCGTCGGGGTTGGTCGCGCCGGGGGCGGCCAGTTTGGCTAGCACGGCTTCAAAGGTGGCCCGCGC
TTGGGGGGTCAGGTAGCCACTTAGCCGTGACATGCCGTCGTATTGCTGGTTGCTCAGGGTGATGCCGCGT
TTGCGGGCGCGTTCGGTGTCGGTGAGGTCGCCGTCGGGGTGTAGCCAGTCCATGACCCGCTGGGCGTAGC
GGGCCAGCTCGTCGGGACGATATTGAGCGGCTTTGCCGGCCAGGTCGGCTTCGGCGGCCTGGCGGGTGGA
CACATCCACCGCGGCGGGCAGGTGGGCGAAAAAGGGCGCGAATCACTTTGATGTGCGCCTCGCCGATCAG
GCCCTGGCGTTGGGCGGTGGCGGTGGCGGTCAACTGCGGGGCCAACGGTTCGCCAGTGAGCGCCCGACGT
TGCCCTAAGGCTTGGCTTCGGCGCTGCGTCGGCCGGCTTCGGGCTTGGTGATGCGCAGCCGGTTGGCCAG
CGCGCAGCACAGCGTGCCGCCCAGTTCTTCCTCGCTGGCTTGGGTGTCGAGTTGGTTGATCAACGTGTGC
CCGACCGCCGGTAGCCGGCGCACCAAGCATTCCAGACGTTCCAGAGACCGCAGCCGTTCCGGGGTGCTCA
GCACCTCAAAGGACACCTCGTCCAAGCGGTCCAGCTCGGCATCCAGCGCGTCGAAGACCTCGACAAGCTC
CTCCCGGCTATTCGCTAACATGTTCGAATCATAACGTCGGGCACTGACAAAGAGCGCCCCGCTGATAACC
GTGAAACTGAAGTGACACAAGGGATTTACCCAGATCCTACGAGTTGATACGGGAAGGTACCGCACCTTTC
CTGGGCGCGATGGGAACTTTCTGCCCGTTATGGCCGACTAACACCGCGGGTGAAGCAAAGCGCTGCCTAG
GCAAGGAGGTGAGTCCTGGCGGCCACGATATGGATGGCTATACCACCGGAGGTGCACTCGGGCCTGTTGA
GCGCCGGGTGCGGTCCGGGATCATTGCTTGTTGCCGCGCAGCAGTGGCAAGAACTTAGTGATCAGTACGC
ACTCGCATGCGCCGAGTTGGGCCAATTGTTGGGCGAGGTTCAGGCCAGCAGCTGGCAGGGAACCGCCGCC
ACCCAGTACGTGGCTGCCCATGGCCCCTATCTGGCCTGGCTTGAGCAAACCGCGATCAACAGCGCCGTCA
CCGCCGCACAGCACGTAGCGGCTGCCGCTGCCTACTGCAGCGCCCTGGCCGCGATGCCCACCCCAGCAGA
GCTGGCCGCCAACCACGCCATTCATGGCGTTCTGATCGCCACCAACTTCTTCGGGATCAACACCGTTCCG
ATCGCGCTCAACGAAGCCGATTATGTCCGCATGTGGCTGCAAGCCGCCGACACCATGGCCGCCTACCAGG
CCGTCGCCGATGCGGCCACGGTGGCCGTACCGTCCACCCAACCGGCGCCACCGATCCGCGCGCCCGGCGG
CGATGCCGCAGATACCCGGCTAGACGTATTGAGTTCAATTGGTCAGCTCATCCGGGATATCTTGGATTTC
ATTGCCAACCCGTACAAGTATTTTCTGGAGTTTTTCGAGCAATTCGGCTTCAGCCCGGCCGTAACGGTCG
TCCTTGCCCTTGTTGCCCTGCAGCTGTACGACTTTCTTTGGTATCCCTATTACGCCTCGTACGGCCTGCT
CCTGCTTCCGTTCTTCACTCCCACCTTGAGCGCGTTGACCGCCCTAAGCGCGCTGATCCATTTGCTGAAC
CTGCCCCCGGCTGGACTGCTTCCTATCGCCGCAGCGCTCGGTCCCGGCGACCAATGGGGCGCAAACTTGG
CTGTGGCTGTCACGCCGGCCACGGCGGCCGTGCCCGGCGGAAGCCCGCCCACCAGCAACCCCGCGCCCGC
CGCTCCCAGCTCGAACTCGGTTGGCAGCGCTTCGGCTGCACCCGGCATCAGCTATGCCGTGCCCGGCCTG
GCGCCACCCGGGGTTAGCTCTGGCCCTAAAGCCGGCACCAAATCACCTGACACCGCCGCCGACACCCTTG
CAACCGCGGGCGCAGCACGACCGGGCCTCGCCCGAGCCCACCGAAGAAAGCGCAGCGAAAGCGGCGTCGG
GATACGCGGTTACCGCGACGAATTTTTGGACGCGACCGCCACGGTGGACGCCGCTACGGATGTGCCCGCT
CCCGCCAACGCGGCTGGCAGTCAAGGTGCCGGCACTCTCGGCTTTGCCGGTACCGCACCGACAACCAGCG
GCGCCGCGGCCGGAATGGTTCAACTGTCGTCGCACAGCACAAGCACTACAGTCCCGTTGCTGCCCACTAC
CTGGACAACCGACGCCGAACAATGAACAAGGAGAAAAGAACCGATGACGCTTAAGGTCAAAGGCGAGGGA
CTCGGTGCGCAGGTCACAGGGGTCGATCCCAAGAATCTGGACGATATAACCACCGACGAGATCCGGGATA
TCGTTTACACGAACAAGCTCGTTGTGCTAAAAGACGTCCATCCGTCTCCGCGGGAGTTCATCAAACTCGG
CAGGATAATTGGACAAATCGTTCCGTATTACGAACCCATGTACCATCACGAAGACCACCCGGAGATCTTT
GTCTCCTCCACTGAGGAAGGTCAGGGGGTCCCAAAAACCGGCGCGTTCTGGCATATCGACTATATGTTTA
TGCCGGAACCTTTCGCGTTTTCCATGGTGCTGCCGCTGGCGGTGCCTGGACACGACCGCGGGACCTATTT
CATCGATCTCGCCAGGGTCTGGCAGTCGCTGCCCGCCGCCAAGCGAGACCCGGCCCGCGGAACCGTCAGC
ACCCACGACCCTCGACGCCACATCAAGATCCGACCCAGCGACGTCTACCGGCCCATCGGAGAGGTATGGG
ACGAGATCAACCGGACCACGCCCCCAATAAAGTGGCCTACGGTCATCCGGCACCCAAAGACCGGCCAAGA
GATCCTCTACATCTGCGCGACGGGCACCACCAAGATCGAGGACAAGGACGGCAATCCGGTTGATCCGGAG
GTGCTGCAAGAACTCATGGCCGCGACCGGACAGCTCGATCCTGAGTACCAGTCGCCGTTCATACATACTC
AGCACTACCAGGTTGGCGACATCATCTTGTGGGACAACCGGGTTCTCATGCACCGAGCGAAGCACGGCAG
CGCCGCGGGCACTCTGACGACCTACCGCCTGACCATGCTTGATGGCCTCAAGACGCCGGGATACGCGGCA
TGAGCCACACCGACTTGACGCCCTGCACACGGGTGCTGGCATCCAGCGGCACGGTTCCGATCGCAGAGGA
ACTGCTGGCCAGAGTGCTCGAGCCCTACTCCTGCAAAGGATGTCGCTACCTCATCGACGCACAGTACAGC
GCCACCGAGGATTCGGTTCTTGCCTATGGCAACTTCACGATCGGTGAGTCCGCCTATATTCGAAGCACGG
GGCACTTCAACGCGGTCGAACTGATTCTGTGTTTCAATCAGCTCGCCTACAGCGCCTTCGCTCCGGCCGT
CCTCAACGAGGAAATCCGGGTGCTTCGCGGCTGGTCGATCGACGACTACTGCCAACACCAGCTCTCTAGC
ATGCTGATCAGGAAGGCATCATCGCGGTTCAGAAAACCGCTGAACCCGCAAAAGTTCTCTGCCCGCCTCC
TGTGTCGAGATCTGCAGGTCATCGAACGAACCTGGCGCTATCTCAAGGTCCCGTGCGTCATCGAGTTCTG
GGACGAGAACGGCGGGGCGGCGTCCGGTGAGATCGAACTAGCGGCCCTCAACATTCCGTAATCCAATGGG
AGGAAAGAAGTTTCAAGCTATGCCTCAGTTGCCATCTACCGTGCTGGACCGGGTCTTCGAGCAGGCACGG
CAGCAGCCGGAAGCAATCGCCTTGCGTCGCTGCGACGGCACTAGCGCACTGCGGTACCGTGAACTCGTCG
CCGAAGTTGGTGGCCTTGCCGCGGATTTGCGTGCCCAGTCGGTTAGCCGGGGTTCTAGGGTGCTGGTCAT
TTCCGACAATGGACCCGAGACGTACCTGTCGGTGCTGGCGTGTGCAAAGCTCGGGGCGATCGCCGTCATG
GCCGACGGCAATCTTCCGATCGCAGCCATCGAACGATTCTGTCAGATCACCGACCCCGCAGCGGCTCTCG
TCGCACCAGGGAGCAAGATGGCATCTTCCGCCGTTCCCGAGGCGCTGCACTCGATACCAGTGATCGCGGT
CGACATAGCCGCTGTTACACGGGAATCCGAGCATTCCTTGGATGCAGCCAGCCTCGCCGGGAACGCGGAC
CAGGGGAGCGAGGATCCGCTGGCGATGATCTTCACCAGCGGTACCACGGGCGAGCCCAAGGCTGTGCTAC
TGGCCAACCGCACCTTCTTCGCCGTCCCGGACATCTTGCAAAAAGAGGGTTTGAACTGGGTCACTTGGGT
CGTCGGCGAAACCACCTACTCGCCGCTGCCGGCGACGCACATCGGTGGACTGTGGTGGATACTTACCTGC
CTGATGCACGGCGGGTTGTGTGTCACCGGCGGCGAGAATACGACATCGTTGCTGGAGATTCTCACCACGA
ACGCGGTGGCGACGACGTGCCTAGTGCCAACGCTTCTTTCGAAGTTAGTTTCTGAACTGAAGTCCGCCAA
CGCGACGGTTCCCTCGCTGCGCCTAGTTGGATACGGTGGTTCGCGGGCGATCGCGGCCGATGTGCGGTTT
ATCGAAGCTACCGGCGTGCGCACCGCACAGGTCTACGGATTGAGCGAGACCGGTTGCACGGCTTTGTGTT
TGCCGACCGATGACGGCTCGATCGTCAAGATCGAAGCAGGTGCTGTTGGCCGTCCGTACCCTGGCGTGGA
CGTCTATCTTGCCGCTACCGATGGCATCGGCCCTACCGCCCCCGGCGCCGGCCCGTCCGCCTCGTTCGGC
ACGCTATGGATTAAGTCACCGGCCAACATGCTGGGCTACTGGAACAATCCCGAACGCACCGCAGAGGTGC
TGATTGACGGCTGGGTGAACACCGGTGACCTGCTGGAGCGCCGCGAGGACGGCTTCTTCTACATCAAGGG
AAGATCCTCGGAGATGATCATCTGTGGTGGCGTGAACATTGCGCCCGACGAGGTCGATCGCATCGCGGAG
GGCGTGTCGGGCGTCCGCGAGGCCGCGTGCTACGAGATTCCTGACGAAGAGTTCGGCGCGCTGGTGGGCC
TGGCCGTGGTCGCATCGGCAGAGCTTGACGAGTCGGCAGCCCGGGCGCTCAAGCACACGATTGCGGCTCG
TTTTCGACGGGAGTCCGAGCCGATGGCGCGGCCGTCGACAATTGTGATCGTCACCGACATTCCACGAACG
CAGTCCGGCAAGGTCATGCGGGCCTCGCTTGCAGCGGCGGCAACAGCAGACAAGGCCAGAGTGGTCGTTC
GTGGCTGAGCCGGTGCGGGACCGAATCCTCGCCGCCGTCTGCGACGTGTTGTATATCGACGAGGCGGATC
TCATTGATGGCGACGAAACGGATCTCCGCGACCTCGGGCTGGACTCTGTTCGGTTTGTTCTGCTGATGAA
GCAGCTAGGCGTGAACCGACAATCCGAACTGCCGTCCCGATTGGCCGCGAACCCGTCGATTGCGGGTTGG
CTTCGCGAGCTGGAGGCTGTGTGCACCGAGTTCGGTTAAGCCGCTCGCAGCGCAACCTCTACAACGGCGT
GCGCCAGGATAACAATCCCGCGTTATATCTGATCGGCAAGAGCTATCGGTTCCGCCGGTTGGAGCTGGCG
AGATTCCTGGCCGCTCTGCACGCAACGGTACTGGACAACCCCGTGCAACTTTGCGTCCTGGAGAATTCGG
GGGCAGACTATCCGGATCTGGTGCCGCGGCTACGGTTCGGCGACATCGTGCGGGTGGGGTCAGCCGATGA
GCACCTGCAGAGCACATGGTGTTCGGGCATCCTGGGCAAGCCACTGGTGCGGCATACGGTGCACACCGAC
CCGAACGGGTATGTGACCGGTCTGGACGTTCACACCCACCACATCCTGCTGGACGGCGGCGCGACCGGGA
CGATCGAAGCTGACCTGGCGCGTTACCTGACCACCGACCCGGCGGGCGAAACCCCCAGTGTCGGTGCGGG
TCTAGCCAAGCTCAGGGAGGCGCACCGTCGTGAGACGGCCAAGGTGGAAGAATCGCGGGGGCGCCTGTCG
GCTGTCGTGCAGCGTGAACTCGCCGACGAAGCATACCACGGCGGGCACGGGCACAGCGTTAGCGACGCTC
CCGGGACCGCGGCCAAGGGCGTCCTGCACGAATCGGCAACGATCTGCGGCAACGCGTTTGATGCCATCCT
GACCCTTTCGGAAGCGCAGCGGGTCCCGCTTAATGTGCTGGTGGCTGCGGCGGCCGTCGCGGTGGACGCG
AGCCTTCGGCAGAACACCGAAACCCTCTTGGTGCACACGGTGGACAACCGGTTCGGAGATTCTGATCTGA
ATGTCGCGACCTGTTTGGTCAATTCGGTTGCCCAGACCGTCCGGTTTCCCCCATTTGCGTCGGTGTCCGA
TGTCGTTCGAACGCTTGACCGCGGCTATGTCAAGGCGGTAAGACGCCGGTGGCTTCGTGAGGAGCATTAC
CGCCGAATGTATTTGGCGATCAACCGGACATCTCACGTGGAGGCGTTGACGCTAAATTTCATTCGCGAGC
CATGCGCACCTGGCCTGCGCCCGTTCTTGTCGGAGGTCCCGATTGCCACGGATATCGGTCCGGTCGAGGG
CATGACGGTGGCGTCTGTTCTGGACGAAGAACAGCGCACACTGAACCTAGCCATCTGGAACCGAGCCGAT
CTGCCCGCGTGCAAGACACACCCCAAGGTCGCGGAACGGATAGCGGCAGCGTTGGAATCGATGGCGGCGA
TGTGGGATCGGCCGATCGCCATGATCGTCAACGACTGGTTCGGGATCGGCCCGGACGGGACTCGCTGCCA
AGGCGATTGGCCAGCCCGTCAGCCGTCGACGCCCGCGTGGTTTCTCGATCCCGCAAGGGGCGTCCACCAA
TTTCTCGGCAGGCGCCGCTTCGTCTACCCGTGGGTCGCGTGGTTGGTGCAACGCGGCGCCGCACCGGGTG
ATGTTCTGGTGTTCACCGACGACGACACCGACAAGACCATTGACCTGCTCATCGCGTGTCACCTTGCGGG
TTGCGGGTACAGCGTCTGCGACACCGCTGACGAAATTTCCGTGCGGACCAATGCGATTACCGAGCACGGC
GATGGCATCTTGGTGACAGTGGTCGACGTGGCCGCCACCCAGCTGGCGGTTGTCGGCCATGACGAGCTGC
GGAAGGTCGTTGACGAGCGCGTCACACAGGTGACACACGACGCACTGCTGGCCACCAAGACCGCCTACAT
CATGCCGACCTCGGGAACTACCGGACAACCCAAGCTGGTGCGAATCTCACACGGCTCGCTCGCGGTTTTC
TGTGATGCGATCAGCCGCGCCTACGGTTGGGGAGCCCACGACACCGTTCTGCAGTGCGCTCCGTTGACAT
CGGACATCAGCGTCGAGGAGATTTTCGGTGGCGCGGCCTGTGGCGCGCGACTGGTGCGATCCGCGGCTAT
GAAAACCGGCGACCTGGCGGCGCTGGTTGACGATCTCGTCGCCCGCGAGACGACAATCGTCGACCTGCCG
ACCGCCGTCTGGCAGCTGTTGTGCGCCGACGGCGACGCCATTGACGCGATCGGCCGCTCGCGCCTGCGGC
AGATCGTAATCGGCGGTGAAGCCATCCGCTGTAGCGCCGTGGACAAGTGGCTTGAATCGGCTGCTTCACA
AGGGATCTCGCTGCTCTCGAGCTATGGTCCAACAGAAGCCACGGTCGTCGCCACCTTCTTGCCGATCGTT
TGCGACCAGACCACCATGGACGGCGCACTGCTCAGGCTCGGCCGGCCGATCCTACCGAACACGGTGTTCC
TCGCGTTCGGTGAAGTCGTCATTGTCGGGGATTTAGTCGCCGACGGCTACCTCGGGATCGACGGCGACGG
CTTCGGCACCGTGACGGCCGCAGACGGTTCCCGACGCCGTGCCTTTGCCACTGGCGACCGGGTGACCGTC
GACGCCGAAGGATTTCCGGTCTTCTCCGGACGCAAAGACGCCGTCGTCAAGATCTCCGGCAAGCGTGTCG
ATATCGCTGAGGTAACCAGGCGCATCGCCGAAGACCCCGCGGTGTCAGATGTCGCCGTCGAGTTGCACAG
CGGAAGCCTCGGAGTGTGGTTCAAGAGCCAACGGACCCGCGAGGGCGAACAAGACGCTGCCGCGGCGACC
CGGATCAGGCTCGTCCTCGTGAGTCTGGGAGTGTCGTCGTTTTTCGTTGTCGGCGTGCCGAATATCCCGA
GGAAGCCCAACGGGAAGATCGACAGCGACAACCTGCCGAGGCTGCCTCAGTGGTCAGCTGCTGGGCTAAA
CACCGCCGAGACGGGTCAGCGAGCGGCCGGCCTCTCGCAGATCTGGAGCCGGCAGCTCGGCCGGGCAATC
GGGCCGGACTCGTCGCTGCTTGGTGAGGGCATCGGCTCGTTGGATCTCATCAGAATACTGCCCGAGACGC
GTAGGTATCTGGGGTGGCGCCTCTCGCTGCTGGATCTGATCGGTGCCGATACCGCCGCCAATCTGGCCGA
TTACGCGCCAACGCCCGACGCGCCGACGGGCGAAGATCGGTTTAGGCCGCTGGTGGCCGCGCAACGGCCC
GCGGCGATTCCGTTGTCGTTTGCCCAGCGGCGACTATGGTTTCTCGACCAGTTACAGCGACCCGCTCCGG
TCTACAACATGGCGGTGGCGTTGCGGCTGCGCGGGTATCTCGATACCGAGGCGTTGGGCGCGGCGGTCGC
CGATGTCGTGGGCCGCCACGAAAGCCTACGGACGGTGTTTCCGGCGGTCGACGGGGTCCCTCGGCAGCTG
GTCATCGAAGCGCGGCGGGCAGATCTTGGCTGCGACATCGTCGATGCCACCGCATGGCCGGCTGACCGGC
TGCAACGGGCCATCGAGGAGGCGGCGCGCCACAGCTTCGATTTGGCAACCGAGATACCTTTGCGGACGTG
GCTTTTCCGGATCGCCGACGACGAACATGTGCTGGTGGCGGTTGCACACCATATCGCCGCCGACGGCTGG
TCGGTGGCTCCGCTGACGGCCGATCTGAGTGCGGCATATGCCAGCCGTTGTGCGGGTCGGGCACCGGACT
GGGCGCCATTGCCAGTGCAGTATGTCGATTACACGCTGTGGCAGCGGGAAATCCTCGGTGATCTCGACGA
CAGCGACAGCCCGATCGCCGCGCAGCTGGCCTACTGGGAAAATGCGTTGGCCGGTATGCCGGAACGGCTG
CGGCTGCCCACCGCTCGGCCCTATCCACCGGTTGCCGATCAGCGCGGCGCCAGTTTGGTGGTGGATTGGC
CGGCGTCGGTGCAACAGCAGGTGCGTCGGATCGCCCGCCAGCACAACGCGACCAGCTTCATGGTGGTAGC
TGCCGGGCTTGCCGTGCTGCTGTCGAAACTCAGCGGAAGCCCCGATGTGGCGGTCGGATTTCCCATCGCC
GGCCGCAGCGATCCTGCGCTGGATAACTTGGTGGGCTTTTTTGTCAACACCTTGGTGTTGCGGGTCAACC
TGGCCGGTGATCCCAGCTTCGCCGAACTGCTGGGGCAGGTGCGAGCGCGCAGCCTGGCCGCCTACGAAAA
TCAAGACGTACCTTTCGAGGTGCTCGTTGATCGCCTCAAACCCACTCGAGCCCTGACCCATCACCCGCTG
ATCCAGGTGATGTTGGCCTGGCAGGACAATCCGGTTGGACAGCTGAATTTGGGTGATCTGCAGGCCACCC
CGATGCCGATCGACACCCGCACCGCCCGCATGGACTTGGTGTTTTCGTTAGCGGAACGCTTCAGCGAGGG
TAGCGAACCTGCCGGGATCGGCGGAGCGGTGGAATACCGCACCGATGTGTTTGAAGCCCAAGCAATCGAC
GTGCTTATCGAGCGGTTGCGGAAGGTGTTGGTGGCGGTGGCCGCTGCTCCGGAACGGACGGTGTCGTCGA
TCGATGCGCTGGATGGGACCGAGCGTGCCCGGTTGGATGAGTGGGGTAACCGCGCTGTGCTGACTGCGCC
CGCGCCCACGCCGGTGTCGATCCCGCAGATGTTGGCCGCCCAGGTGGCACGTATCCCCGAAGCGGAGGCG
GTGTGTTGCGGGGACGCGTCGATGACGTATCGGGAACTCGACGAGGCGTCCAACCGGTTAGCGCATCGGC
TGGCAGGTTGTGGGGCCGGCCCGGGCGAGTGTGTGGCGCTGCTGTTCGAGCGGTGCGCGCCGGCGGTCGT
GGCGATGGTGGCAGTGCTCAAAACCGGGGCGGCGTATCTGCCGATCGATCCGGCGAATCCTCCGCCGCGG
GTGGCGTTCATGCTCGGCGACGCGGTGCCCGTGGCCGCGGTCACCACGGCTGGGCTGCGCTCCCGGTTGG
CGGGACACGACTTGCCGATCATCGATGTCGTCGATGCTTTAGCGGCATATCCGGGCACGCCCCCACCCAT
GCCGGCCGCAGTGAACCTCGCCTACATCCTGTACACCTCGGGCACTACCGGCGAGCCCAAAGGCGTGGGG
ATCACCCATCGCAACGTCACCAGGCTGTTCGCATCACTGCCGGCACGCTTGTCGGCGGCGCAGGTGTGGT
CGCAGTGTCATTCCTATGGCTTCGACGCCTCGGCGTGGGAGATCTGGGGCGCGTTGCTAGGTGGTGGGCG
ACTGGTGATCGTGCCCGAGTCGGTGGCGGCCTCGCCGAACGACTTTCATGGGCTGCTCGTGGCCGAACAC
GTCAGCGTGCTGACTCAGACTCCGGCTGCGGTGGCAATGTTGCCGACGCAGGGTTTGGAGTCGGTGGCGT
TGGTGGTGGCCGGTGAGGCATGTCCGGCAGCGCTGGTGGATCGGTGGGCGCCCGGGCGGGTGATGCTAAA
TGCTTATGGCCCAACCGAGACCACGATCTGTGCGGCGATAAGTGCGCCGTTGCGACCGGGTTCGGGGATG
CCGCCGATTGGTGTTCCGGTGTCGGGGGCGGCGTTGTTTGTGCTGGATAGCTGGTTGCGCCCGGTACCGG
CCGGGGTGGCCGGAGAGTTGTACATTGCCGGTGCGGGCGTCGGTGTTGGGTATTGGCGTCGGGCGGGGCT
GACCGCGTCACGGTTTGTGGCCTGCCCATTCGGCGGTTCCGGGGCACGCATGTATCGCACCGGGGATCTG
GTGTGTTGGCGCGCCGATGGCCAGTTGGAGTTCCTGGGGCGCACCGACGATCAGGTCAAGATCCGCGGGT
ATCGCATCGAGCTCGGCGAGGTTGCGACCGCGCTGGCCGAGCTGGCTGGGGTAGGTCAAGCGGTTGTAAT
CGCCCGTGAAGACCGCCCTGGGGACAAGCGCCTAGTCGGGTATGCCACCGAAATTGCCCCCGGGGCAGTG
GACCCGGCCGGGCTGCGGGCGCAACTAGCCCAGCGATTGCCCGGTTACCTGGTGCCAGCCGCGGTGGTAG
TGATCGATGCGCTTCCGTTGACGGTCAACGGCAAACTTGATCATCGTGCGTTGCCGGCACCGGAATACGG
TGATACCAACGGATATCGCGCTCCGGCCGGGCCGGTTGAGAAGACCGTGGCCGGCATCTTTGCCCGGGTG
CTTGGGCTTGAGCGGGTCGGCGTCGACGACTCGTTCTTCGAGCTCGGCGGCGATTCGCTGGCGGCAATGC
GGGTTATCGCCGCGATCAACACCACCCTAAACGCCGATCTGCCGGTGCGCGCGTTGCTGCACGCGTCGTC
GACGAGAGGTTTAAGCCAGCTGTTGGGGCGAGATGCCCGACCGACCAGCGATCCGCGCTTGGTGTCTGTG
CACGGCGACAACCCCACCGAGGTGCATGCCAGCGACCTCACGCTGGACCGGTTCATCGACGCCGACACGC
TGGCCACCGCCGTCAACCTGCCGGGCCCGAGCCCCGAGCTACGGACGGTCCTGCTGACGGGCGCGACGGG
TTTCCTCGGACGGTATCTGGTCCTTGAATTGCTGCGGCGGCTGGACGTCGACGGCAGGCTGATCTGTTTG
GTGCGGGCGGAGTCCGACGAGGATGCGCGGCGTCGTCTGGAGAAGACCTTCGATAGCGGTGACCCGGAAT
TGCTGCGGCACTTCAAGGAGCTTGCCGCCGACCGGCTGGAGGTCGTCGCAGGCGACAAGAGCGAACCCGA
CCTGGGCCTGGACCAACCGATGTGGCGGCGGCTGGCCGAAACCGTGGATTTGATTGTCGATTCCGCGGCG
ATGGTCAACGCGTTTCCCTACCACGAATTGTTCGGGCCCAACGTCGCGGGCACCGCCGAGCTGATCCGAA
TCGCGCTTACCACCAAGCTCAAACCCTTCACCTACGTGTCAACCGCCGACGTGGGTGCTGCGATCGAGCC
GTCGGCGTTCACCGAGGACGCCGACATCCGGGTAATCAGCCCCACCCGCACCGTCGACGGCGGCTGGGCT
GGCGGCTACGGCACCAGCAAGTGGGCCGGTGAGGTGCTGCTGCGCGAGGCCAACGACCTGTGCGCGCTGC
CGGTCGCGGTGTTTCGCTGCGGGATGATCCTGGCCGACACCAGCTATGCCGGACAGCTCAACATGTCGGA
CTGGGTCACCCGGATGGTGTTGAGCTTGATGGCTACCGGCATCGCGCCTCGTTCGTTCTACGAACCGGAC
TCCGAGGGCAATCGGCAACGCGCGCACTTCGACGGGCTGCCAGTCACCTTCGTTGCCGAGGCGATCGCGG
TGCTGGGCGCGCGGGTGGCCGGCTCATCGTTGGCGGGATTTGCGACCTATCACGTGATGAACCCGCACGA
CGACGGTATCGGGCTCGATGAGTATGTGGACTGGCTGATTGAGGCCGGCTACCCGATACGCCGCATCGAT
GACTTTGCGGAGTGGTTGCAGCGGTTTGAGGCCAGCCTGGGCGCTCTGCCGGATCGGCAACGCCGGCACT
CGGTGCTGCCGATGCTGCTGGCGAGCAATTCCCAGCGATTGCAGCCGCTTAAGCCGACCAGGGGGTGCTC
CGCGCCGACCGACCGATTCCGTGCCGCGGTGCGAGCGGCGAAAGTCGGCTCCGACAAGGACAATCCAGAC
ATCCCGCACGTGTCGGCGCCGACCATCATCAACTACGTCACCAACCTACAACTGCTCGGACTGCTGTAGT
TGCTCGGCGATAAAGAGCGCAGCCATGGTCGGGGGAGATCATGTGGTCACTTTCGGGTCGGCATCGATTC
TGCGAGCAGAATATGTGGTTGATGGCCACTAGGCCGGTACCGGGGAACTGGCGGTTCCCGGCCGATGAGC
ATCGGCCCTGACGCGCGGCCGTAAGCTCCAGGAATGGGGACGCACGGGGCTACCAAGAGTGCGACGTCGG
CTGTGCCAACGCCCCGGTCGAACTCCATGGCGATGGTACGGCTGGCAATTGGCCTGCTGGGTGTGTGCGC
GGTGGTCGCGGCCTTCGGGCTGGTGTCGGGAGCGCGCCGCTACGCTGAGGCCGGCAATCCCTATCCGGGC
GCCTTCGTCAGCGTCGCCGAGCCGGTCGGGTTCTTCGCCGCGTCGCTGGCCGGTGCGCTGTGTCTGGGCG
CGCTGATCCACGTGGTCATGACGGCCAAACCCGAGCCGGATGGCTTAATCGACGCCGCGGCGTTCCGGAT
TCACCTGCTGGCAGAACGTGTTTCAGGTCTCTGGTTGGGGCTAGCCGCGACCATGGTGGTCATTCAGGCC
GCCCACGATACTGGAGTGGGGCCCGCGAGACTGCTGGCTAGTGGGGCACTATCGGACTCCGTCGCCGCCT
CCGAGATGGCACGCGGGTGGATTGTTGCGGCGATCTGCGCGCTGGTGGTTGCGACGGCGCTGCGGCTGTA
CACTCGCTGGCTCGGGCACGTTGTGCTGCTTGTCCCCACTGTGCTTGCCGTCGTCGCCACCGCGGTGACC
GGTAACCCGGGACAGGGACCCGACCATGACTACGCGACCAGCGCCGCGATCGTGTTCGCGGTCGCGTTCG
CCACCTTGACCGGGCTCAAGATCGCTGCGGCGTTGGCGGGAACGACGCCAAGCCGCGCTGTGCTGGTAAC
GCAGGTCACCTGTGGAGCGCTCGCGTTGGCATACGGAGCGATGCTGCTTTATCTCTTCATCCCGGGCTGG
GCGGTCGATTCGGATTTTGCCCGCCTTGGTCTGCTTGCGGGGGTAATCCTGACGTCGGTGTGGTTGTTTG
ACTGCTGGCGGCTGTTGGTCAGGCCGCCACATGCGGGCCGTCGCCGCGGTGGTGGCTCCGGTGCCGCACT
GGCCATGATGGCCGCCATGGCTTCGATAGCTGCCATGGCCGTTATGACCGCGCCGCGATTTCTCACCCAC
GCGTTCACGGCTTGGGATGTCTTCCTCGGCTATGAACTGCCGCAACCGCCGACCATAGCCCGGGTGCTCA
CCGTGTGGCGCTTCGATAGCCTGATCGGAGCCGCTGGTGTGGTTCTCGCGATCGGGTATGCGGCGGGCTT
CGCCGCGCTGCGGCGCCGAGGTAACTCTTGGCCGGTGGGCAGATTGATCGCCTGGCTGACTGGTTGCGCC
GCACTGGTATTCACCAGCGGCTCCGGTGTACGGGCCTATGGTTCGGCGATGTTCAGCGTCCACATGGCCG
AACACATGACACTGAACATGTTCATCCCGGTCCTGTTGGTGCTCGGTGGCCCGGTCACGCTGGCGCTGCG
GGTGCTGCCGGTAACGGGTGATGGACGGCCGCCGGGGGCTCGCGAATGGCTGACCTGGCTGCTGCACTCC
CGGGTGACAACTTTCCTGTCGCACCCGATCACCGCATTCGTCCTCTTTGTGGCCTCGCCCTATATCGTCT
ATTTCACACCGCTGTTCGATACCTTCGTCCGCTATCACTGGGGCCACGAGTTCATGGCGATCCATTTCCT
GGTGGTCGGGTACTTGTTCTACTGGGCGATCATCGGCATCGACCCAGGGCCGCGCCGACTGCCCTACCCG
GGCCGGATCGGGCTGTTGTTCGCGGTGATGCCGTTCCACGCCTTCTTCGGGATCGCGCTGATGACGATGT
CGTCTACGGTGGGCGCTACGTTCTATCGTTCCGTCAATCTGCCGTGGTTGTCGAGCATCATCGCCGACCA
GCATCTCGGCGGTGGAATTGCTTGGAGCCTAACGGAATTGCCGGTCATCATGGTCATCGTGGCGCTGGTT
ACCCAATGGGCGCGCCAAGACCGCCGAGTCGCGTCCCGCGAAGACCGGCATGCCGACAGCGACTACGCCG
ACGACGAGCTGGAAGCCTACAACGCGATGCTTCGCGAGTTGTCGCGAATGCGGCGCTGAATGTGCAGATG
ATTTTGGAAGCGGTTGGCGTATCTGCCCGTGCTCGGCTACACCAGGACCGCGGGGCGCTGGCACGCGAAC
GATCCGGCGAGGAGGTGGGCCAGCCGGAGATTCCCTCCACAGGCTGCAGCAGAAGTCCTGGATCTGACCC
CGACCTGAACCCTTGTCAGTGCGGTCCATCGACGGAAAATTGCTGTTCCGCCATGCTGGGCATGCTATTG
AGCGCCAAAATTGCGTAGCCGCAAGCTGTTTGACACGACGAAAAATGACGAGAACGCCATGGCGGCACCG
GCGATCAAAGGGTTGAGCAGTCCGGCGGCGGCAATCGGGATGGCTGCGACGTTGTACCCGAACGCCCAGA
TCATGTTCATCCGGATCGTCCGCATGGTTGCACGGGCCAGGTCCAGCGCCTGCGGAACAGTATTCAGATC
ATCGCGCACCAGAATGATGTCGGCTGCACCGAGCGCGACGTCGGTGCCACGCCCGATCGCCAACCCCAAG
TCGGCACCCACCAACGCGGGACCGTCGTTGATGCCGTCACCGACCATGGCGACGGTATGTCCTTCCTCGC
GGAGCCGTTGGATCACGTCGACCTTGCCTTCGGGCAGCATATCGGCGACAGCGGAGTCGATGCCGACCTG
CGCCGCCACCGCGTCGGCGGCGGCCCGATTGTCGCCGGTGAGCAGAATCGTCCGCAGCCCGCGGCTGCGT
AGCGCAGCGACGGCGGCAGCCGCTGAATCCTTGAGGGTGTCGGCGATTGTCAGGGCTGCGCGGACGACAC
CGTCGACCGACACAAAAACGACAGTCTCGCCTCGGGATTCGCCGTCCAGGCGCGCGGACACCAGAGCCGC
GTCGTGGCAGGGCGTGGTCCGGGTAATCCAGGATGGCTTGCCGACCTCAACGTGATGGCCGCCGACTTCC
CCCGATACACCGCAGCCCGCGACGGCGACAAACCCGTTGACTGGACCCGGATCCGGCGAAGCGGCAACGA
TGGCCGCCGCCATCGCATGCTCGGAAGCCGATTCGACAGCGGCGGCGAGGCCAAGCACTTCCTCGCGATC
TCGCTCGCTGGTGCCTGAACCTGCCATTGTTACGGTGCTCACCGCCAGCTGCCCAACCGTCAACGTGCCG
GTCTTGTCGAACACCACGGTGTCGATGCTCCGGATGGTTTCCAGTGCCCGGTACCCCTTGATAAAGATCC
CTAGCTGCGCTCCCCGTCCGGAAGCAACCATCATGGCGGTAGGTGTCGCGAGCCCAAGCGCACACGGGCA
CGCGATCACCAACACCCCTAGCGTGACCGAGAACGCGCGATCCGCGCCTGCGCCGCTGACGAGCCAGGCC
GCACCTGCAAGTCCAGCAATGACGAAAACCACCGGCACGAACACGCCCGCGATGTGGTCGGCGAGGCGCT
GGGCACGCGCCTTCTGCGTCTGGGCTTGCTCCACGAGGCGGACCATCGCGGCGAACTGGGTATCGGCCCC
TACCGCGGTGGCCTCGATGACCAGGCGGCCGTCCATCACGACCGTGCCCCCCACGACCGAGGCCGCCGGA
TAGGCACGGACCGGCTTGGCCTCACCGGTCATGGCGCTCATATCGATCGCCGCGCTGCCGTCGACAACGA
CTCCGTCAGCTGCGATGGTTTCCCCCGGCCGCGTCACGAAGCGCTGGCGCTTCTTGAGTTCGCTCGCCGG
TATCACTAGCTCCGCGCCGTCGGGCAGCAGCACCGCCACATTCTTGGCGCCTAGCTCCGCCAGCGCACGC
AGCGCGCTGCCGGCCTTGGACTTGGCTCGTGCTTCAAAGTAACGACCGGCAAGAACGAAGACGGTCACAC
CGGCCGCGACCTCGAGGTAGATCGAGTCGCTGTTGAGAATGGCCCGCCAGATTCCCGAGCCTTCCCGTGG
CGGCTGATCGCCGAAGACGGACGAAAGCGACCAGGCGGTGGCGGCCACGATCCCGACCGAGATCAGCGTT
TCCATGGATGTCGTCCGGTGGCGCGCGTTTCGCAGCGCGACCGAGTGGAAGGGCCATGCGGCCCAGGTCA
CAACCGGAGCGGCCAGGGCCGTCAATATGTATCCCCAGCCGGGAACCCTGGCGCTGGGGACGATCGCGAA
CAACGTCGACAGGTCAGCCAGCGGCACGAACAACACCGCCGCGACTAGCAGCCGCCGCAGCAGTCTGCGG
GCGTGGGCGCCGTCGGGATCCTTTGTCCGTTTGTCTAGGACGGTTGTCTCGGTGTGCGGTGCCGCGTGGT
ATCCGGCTTTCTCGACCACCCCGCACAGCTCATCGGCTGCCATGCCCACGGCATCGATGGTCGCGACGCG
GGTTGCGAAGTTGACGGATGCGCGTACTCCGGGGATCTTGTTGAGCTTCGTCTCGACGCGGCTGGCACAG
GCCGCACATGACATACTCGAAACATCGAGCCGGATCCGCCGCACCGACTGCAGGTCGGCATCTCCCACAA
CTGGAGCCGCCACGGCCCTCCTCGGATCGGCGTATTTGCACCCGTCAGCCTACAAGTCGTAAGCAGGCGG
TAATCGGTTCCCTATGGCCCGCTGGATGCACTGGCGATGGATTCTTTTGGTCCGATTTCTGCGGTTGGCG
TGCTAGGTTTCCGACTGTGACGCCCGTCACAACGTTTCCTCTCGTGGACGCGATCCTCGCTGGTCGCGAC
CGCAACCTTGACGGCGTTATCTTGATCGCCGCCCAACACCTGCTGCAAACAACGCACGCCATGCTGCGTT
CGCTATTTCGGGTCGGCCTCGATCCGCGCAACGTCGCGGTGATCGGCAAGTGCTATTCCACTCACCCGGG
AGTTGTCGACGCGATGCGGGCCGACGGCATCTATGTCGACGATTGCAGCGACGCCTACGCACCCCACGAA
TCATTCGACACCCAGTACACCCGCCACGTAGAACGGTTTTTCGCCGAATCCTGGGCGCGGCTTACGGCCG
GGCGTACGGCTCGTGTCGTGCTCCTCGACGACGGCGGATCGCTGCTAGCCGTCGCCGGCGCCATGCTCGA
TGCGAGCGCCGACGTGATCGGAATCGAGCAGACGTCCGCCGGCTACGCCAAAATCGTCGGTTGTGCGCTG
GGGTTTCCCGTCATCAACATCGCCCGCTCGTCGGCAAAGCTTCTATACGAGTCGCCGATCATCGCCGCAC
GCGTGACACAGACGGCATTCGAGCGCACCGCGGGCATCGACTCAAGCGCAGCGATCCTGATCACCGGCGC
GGGCGCAATCGGCACTGCCCTGGCCGATGTGCTGCGTCCGCTGCATGACCGGGTGGACGTGTACGACACG
CGCTCCGGCTGTATGACGCCCATCGATCTTCCGAATGCGATCGGCGGCTATGACGTGATCATCGGTGCCA
CCGGCGCCACCAGTGTGCCCGCCAGCATGCACGAATTGCTGCGCCCCGGCGTATTGCTGATGTCGGCGTC
TTCGTCCGATCGCGAGTTCGATGCCGTCGCGTTGCGTCGGCGCACGACGCCCAATCCTGACTGCCATGCC
GACCTCAGGGTAGCCGACGGCAGTGTCGACGCTACCTTGTTGAATTCGGGCTTCCCGGTCAACTTTGACG
GTTCGCCCATGTGCGGCGATGCGTCGATGGCGCTCACGATGGCGTTGTTGGCGGCCGCGGTGTTGTATGC
GTCGGTCGCGGTCGCCGACGAAATGTCATCCGATCATCCGCATCTCGGGCTGATCGACCAGGGCGACATC
GTGGCATCGTTTCTGAACATCGACGTCCCGCTCCAAGCTCTCAGCCGGCTACCGTTGCTTTCGATCGATG
GGTATCGCCGCCTTCAGGTGCGCTCCGGCTATACCTTGTTCCGCCAAGGTGAGCGGGCCGACCACTTCTT
TGTCATCGAATCCGGCGAGCTTGAGGCGCTCGTCGACGGGAAGGTCATCCTTAGACTCGGTGCCGGAGAC
CACTTCGGCGAGGCGTGTTTGCTCGGTGGCATGCGGCGCATAGCGACGGTGCGGGCATGTGAGCCATCGG
TCCTGTGGGAGCTCGACGGCAAGGCTTTCGGCGACGCGCTGCATGGGGACGCTGCAATGCGTGAGATCGC
CTACGGTGTCGCTCGCACCCGGCTCATGCACGCCGGCGCGTCCGAGTCCTTGATGGTGTAACGGTCTTGC
ACTCGTGGGCTGTCGGCGGATCACGGGATCGTTATGCCGGTTCTTGCGAGTGACATAGGTTGACATACGT
ATAACCGGTCCCTGCGGTCGAACACGGCTTGACAATTGGACGAATCTCGTTGCGCGCCATCAGTTGTGCT
CACAGGATCGCCGCCGTTCGGAGCGATGAGCCCGCTTGGCGCGCGAAGTGCGCCGGGGCGGATCCTGCCC
GAGCCGCGCGACGACGGCCTCGATGCCCGTCGCGGTCGATGACCTTGATTCCTTGGGCGCTGACCCGCAC
CTTGATGCGGCGGTCCTCCGACGGTAAGTAGTAGGCCTTGAGCTGGATATTGGGCGGCCAACGTCGCCGA
GTGCGGCGGTGTGAGTGCGACACAGCCTTACCGAAACCCACAGTGCGGCCGGTGATTTGGCAGCGGGCGG
ACATGGCGAACCTCCTCCCGGACCAGCCTGTTGAAAATAGTTTTCGACAACCGTTGCACGGCACGGTAGC
GTGGGTGCAGTTTAATGGCAATCATTTTCAATAAGGTTTGGCGATGCGTACTCCGGTGATATTGGTGGCA
GGTCAGGATCACACCGACGAGGTGACGGGCGCCTTGTTGCGCCGGACCGGAACGGTGGTCGTGGAGCACC
GGTTTGACGGCCATGTGGTGCGACGGATGACTGCCACGCTGAGCCGTGGCGAATTGATCACCACGGAGGA
CGCTTTGGAGTTCGCCCACGGCTGTGTGTCGTGCACAATCCGCGACGACCTGCTGGTGCTGTTACGCAGA
CTGCACCGCCGAGACAATGTCGGCCGGATCGTCGTGCACCTGGCGCCGTGGCTGGAGCCCCAGCCCATCT
GCTGGGCGATCGACCACGTGCGGGTTTGCGTCGGACACGGATACCCAGACGGACCAGCCGCCCTCGACGT
GCGGGTCGCGGCCGTGGTGACCTGTGTGGACTGCGTAAGGTGGCTGCCGCAGTCACTCGGCGAGGACGAA
CTGCCCGACGGGCGCACGGTGGCCCAAGTGACGGTCGGTCAGGCCGAGTTCGCCGACCTTCTGGTGCTGA
CCCACCCGGAACCGGTCGCCGTGGCGGTTCTGCGCCGACTGGCCCCTCGAGCGCGAATCACCGGCGGCGT
CGACCGCGTCGAGCTGGCGCTGGCGCATCTGGACGACAACTCACGGAGGGGTCGTACCGATACCCCGCAC
ACGCCATTGCTGGCGGGCCTGCCTCCGTTGGCAGCCGACGGTGAGGTTGCGATCGTGGAATTCAGTGCCC
GCCGCCCGTTTCACCCGCAACGTCTGCATGCCGCGGTTGACCTGCTGCTCGATGGCGTGGTTCGCACTCG
AGGTCGGCTGTGGCTGGCCAACCGGCCGGATCAGGTCATGTGGCTCGAATCAGCCGGTGGCGGTCTGCGG
GTCGCATCGGCCGGAAAGTGGTTGGCGGCGATGGCGGCCTCGGAGGTGGCCTATGTCGACCTGGAGCGGC
GGTTGTTCGCCGACCTGATGTGGGTCTACCCGTTCGGAGACCGGCACACCGCGATGACGGTACTGGTATG
CGGCGCCGATCCGACCGACATCGTCAATGCCCTGAACGCGGCGCTGCTCAGCGACGACGAAATGGCATCT
CCGCAACGCTGGCAGTCCTACGTCGACCCTTTCGGCGACTGGCATGACGACCCGTGCCACGAAATGCCCG
ATGCGGCTGGGGAATTCTCGGCACACCGCAACTCAGGAGAATCTCGATGAAACCCCGGTATCCATCCCGA
CTACCAGCCCGTGGTACAGACGCCGACACTACGGCTCAGCGCGCGCTGGATGCTACCGAGGGCGTCGATA
GGTTCTATCCACCCGCGTCAGAGTCTTCCGCGTCGTCAGGGCGTTCATCAGGTTGCACGACACCGACTGT
GCTTGCCAACCACTTCGGTGCCAGCGCTGAGACTGCGGTGGCTCCTGCCGTGGCGCTGAAGACGCCCGTC
CAGGCGACCGGTCCCAGCGGGGTACACCCGAAAAAGTGGCTGATAACCGGGGTTTGAATGATGCCGACCA
ACACCCCGGCGCTGCCCAGTGCGGTGGCAATGACGAGCGGACTGTGCCGGCGCGTCAGCAGTGTCTGCGC
TAGCTGGGTCATCACGAGTGCAGTCAAACCCATTGTCGCCGTGCGTCGTTCGGTTCCGGGAGTCCAGCGC
CCGATGGCCCAGGCTGCCGTTGCGCCGGCGGCGGTGACGACGCCGCGGTTAACGATCTGACGCAGCAATG
GCGCGTCCAGCGAGGGCGTAGGCCCGATCAGCACCGCACGTCGATGTTCGCGCTGCGCTCGCTCGGCCGC
GTCATCGGTTGGGTATTCGGCGTCGTCGGGTTCGGCAAACTGCGAGGTGACGGCCACCGCAAGCGCGGGA
AACATGTCGGTGAGCAGATTCACCAGCAGCAGTTGACGAGTCCCCACCGGCGCCCGCCCGGCCCCGAACG
CCGTCCCGATGACGGTGAACAGAACTTCGCCCACATTGCCGCCGACCAGAATCGTCACCGCGTCACGAAC
ACCGGCCCACATGCTGCGGCCCTCGACCAGCGCGTCGAGCAGCACGCCCAGGTCATCGTCGGTCAGCACG
ATATCGGCGGCCCCACGGGCGGCAGAGGAACCGCGCCCGCTCACTCCGATGCCCACGTCGGCCATCCGGA
TGGCCGCGGCGTCGTTGGCGCCGTCGCCGACCATCGCGGTCACTCGCCCGCAGCGCTGCAGCGCCGCCAC
AATCTGAACCTTTTGTTCCGGGCTGACCCGAGCAAAGACTTGCATGTCGGCGGCGAGTTTGGCATGCGCC
TCCTCGTCCAGGACGGCAAGTTCGGCACCGGTCACGACTCGCGCGTCCGCCGGTAGTCCCAGCTGGCGGG
CGATCGCCCGGGCGGTGATCGGATGGTCGCCGGTGATCAGCACCACGTTGCGCTCGGCGTCCAGCAAGGC
TTCGATCAACGGACGCGAGGAAGACCGGGCCGTATCCGCCAATCCGACATAGCCGATCAGCTCGAGATCG
TGCGCGACGGCGTCGACAGCGTCGGCGTCGGTCTCGTCATCATGGGTGGTCCCGTTGTCCCAGGTGCGCT
GCGCGACTGCCAGAACACGCAGGCCCTGCTCGGCGAGGTGGCGTACCACGGATTCGGCATGTTCGTGGTC
GACGCCCGGGTCGGCGAGTCGGCAGCGCGGCAGGATCGTCTCCGGAGCGCCCTTGAGCATCAACATCGGT
ATCCCGTCGGTGCCCACTCTGCCGATCGCGGCGGCGTAGCCGCGACTGGACTCAAACGGTACTTCGGCCA
GCACCACCCACTCCGAATCGCCTTGGCTACTAAGCGAACCGGCCAGCGCACTAGCCGCCGCGAGGATCGC
CTCATCGGTGGCGTGCGCGTGCCCTTCCCCGTTATGGGGCTGCGTGGACGCGCGCGCGGCGGCCCGCAGC
ACCTCGGCGGAGGGCGCATCGGTGGTCTGCGGCAACGGATCCCGTTCGGCTGCGGTGCTGCTCGGTAGCG
CGCATACCACCCGCAGGCGGTTCTCGGTGAGTGTGCCGGTCTTGTCGAAACATATGGTGTCGACACGGCC
CAGCGCCTCGATGGTGCGAGGCGAGCGCACCAGCGCCCCACGTGCCGTCAGGCGCTGGGCGGCGGCAAGC
TGGGAGAGGGTGGCCACCAACGGTAGACCCTCCGGGACCGCGGCCACCGCGATGGCGACGCCGTCGGCCA
CCGCTTGCCGCAGCGACGCCCGGCGCAGCAACGCCAGAGCTGTCACCGCGGCGCCGCCGGCCAACGTCAT
GGGCAGCACTTTGCTGGTCAGCTCGCGCAGCCGGGCCTGGACTCCGGCCGCCGTTTCGACATCGGCGACC
GCCGAGATCGCGCGATGTGCGGCGGTGCCGACTCCGGTGGCTACCACGATCGCGCGGGCGTGTCCGGCGA
CGATGGTGCTGCCCTCAAACAGCATGCTGGCCCGGTCGGGGTCGTTGACGGCGACGGGGTCCACCTGCTT
GTCCACCGGTAGCGACTCGCCGGTAAGAAAGGACTCGTCGACCTCGAGGTCTTCGGCCACCAGCAGGCGC
GCATCCGCCGGGACCACCTCCGGCGCGGCCAGGTCGATGACATCGCCGACTCGCAGCGACTTCGCCGACA
CCGTGGCCGTCCGGGTGGCGTGCCGGGCCGCCTCCAGTCGACGTCGGGTAGTCGCTACCGCCGGCACCAC
CACCCGGCGCACCAGCTGGTCCTGCTCGGCGAATAGCTCGGCGGCCGCCGCCTCGGCTCGCAATCGTTGT
ACCCCACCGGTGATCGCGTTGACCGTCATCACGCCCGCTACCAGTAGCGCGTCGATATTGCTGCCGACAA
TCGCCGATGCTGCGGCGCCCACCGCCAGGATCGGAGTCAGCGGATCGGCCAGTTCATGGCGGGTGGCCAC
CGCCAGCTGCGCCAAGGTTCGTGCCGGGCCGCGCAGCGGCGCCATCACCGGTTCGTAGGACAGGTCGTCC
AGAATGCGCCGCCAGGCCGGGATTCCGGGTTCGACGGCCAAGGGTCGGGAGCCGCCGGCTAGCCGCGAGT
AGACGATCTCGGGGTCCAGCGCGTGCCAGGCGGTCAGCGGTTGCGGGGTGGGGTCGGGCATCCGCAGCAC
CTTGGCGGCCGACCACATTCCGGACACCAAAGCCGTTGCGGCAGCGGCATTGACCGGATTGAGCCAGCGA
CGGAAGCTGGCTGGGTTGGTGGTTTTGTCCTGCTCACCGGTGACCAACAACAGCCCGGCCAAGGTGGTGC
CACCTTGGGCGAGGTGTACCGCGGATTCACTGGCTGCCCGGGCCACCGGAAGCGCTGACAGGATCCGCAC
CGCCGCGGCCAGATCGGTGCCGGTGATTAGGTCGGCAGTCCATGGTGTTGCCCCGCGGGGATCGTCGAGA
GCCACACCGACGTCAGCGATGGCCAACGCGGCCAACGTATCGGTGGATGCGAAGTCCCGGTGCACCGCGG
TGATCAGCAATACCGGTCCGCGATCCGCGCGCAACTCACGCACCAACTTCAGCAACGGCGTGCCAGGCGG
ATGCGTCGAACCGACGCTGGCCGATAGATCTTCGGTGCCCGCGACATGGCGCAAAACCACCCGCGCTCCG
GTTCGGTGCGCGGTCTGCAGCAGCGGGATTGCGTATGGGTCGACTTCCCACCCCACGTCGACGCTGCCCA
CGCATTGGCCATCGACCACCAGGTCGGCATGCTCGAGGCCCTGAGCCGGCGTTGCCGACGGCCCTTGAGC
CGGAGCCCATCTCAAGCGGGCACCGGTAGCCGGCAATTCATCGGGGTCGGGTTCGGGTGCCTGCTCGCCA
TGGAGCAAGGCGTCGGCGACCTCGTAGACGCGGTCGTCGTCCCAGCCGGGTTCGTCTCCCTGTGCATGCA
ATACGGCGCGGTTGTCACCGCGCAGCGCTGCGCCGTCGATAACGACCACCCGCACCCGATCCAGGCGGCG
CAACGCGCCGGGGTCGAGGACTAGTTGCCCGGTGTTGGCGAGCCCGCGACCCAGCACCGCCGCGAACGCC
TGTCGGCCCATGTGCGCGGCACGTGGTACTCCGGCCAGGATCGCGCCGGCCGCGTCCTCGGTACCACCGC
CGGCCACCAGTGCACTGGCCGCGGCGATCAACGAACCGTTTGCGGCCTGGTTGACGTATTGCTCCACCGG
CCCGGCCCTTGACCCTTTGGCGGTGTCGATCGCGGCGTCGATGGATCCGCCGACCACGACGTGCGAAGCC
TCGCCTGCCGCCGCAGCCGCCCAACTGTGTCGCGGCTCCTGCGATTTGGCCCCGGCCGACGAGATGATGG
GCACCACCGGAGCCTGCGGCCGTCTGGGGGAGGCCAGCGCGGGTTCGCGGTCACGCCATACGCGACGGTG
CGCCGCCGCTTCGGAGATTTGCAGGCTGCGTTGCACCAGATCGAGCAGCGGTGTGCCCAGGGACTGGGTT
AGCCCGTTGGCCGCCGCCGTCGTAGCGGCGAGCGCAATATCGGTGCCCACTCGACCCAACCGCGACTCCA
TAAGCGACACCATTCGCGGTTGATGGTTTATCAGAGCGGCCAGGGCTCTGGTGGTTTGCGGTGCGGCGGG
CAGTCGGGCGACCCAGCCGGTGACCGTGGCACCCATCGCTACCAGATCCATTGCCGCAGCGGTCAACGGC
ACCAGGATCGCCAAGGGGTTACCTGGGTCGGCGAATGGTGCCGAGTTCGGCGACGACACCGACCCAGCCA
GGAATATGTCGGCAGCCACCGCGGAAACCACATCACGTACCTCGTCCACGGCGATGTCGCTATCCGCATC
AGGTTCAAGTTCGACCACCAGCCGACCCAATGAGCCCTCAACGTGGGCCTCGGCCACGCCCGGGATCCTG
CGGACTGGCTCCTCCACCATGGCGGCATGCTCGTGCCAGCGAGGGAATGGCAGTAGCGGATCCAGGTCGA
AATGCACGCGCCGTCCGCTGCGCCAACGCACCGGCGGTGTCATTCCGTCAGGCGATTCGTTGTGGGAACC
GCGTACCCCGATTGCGCGACCAGTCGTTTGCACCACCGACTGCACCACCGGGCCGGTCAGCTCCAGCACC
GGGCTGGCCAGCGTCTGCACCGCCGCGGCCGCACTCCCCGGCAAGCGGGCGCCGGCTCGCACTGTCTGTG
CTACTCCGTTGGTCACACCACCGAGGACAGTGGCCACACCCGGGATCTTCACTGAGTCACCCTTCAACTA
CCGATACCGCGCCTAATCCTGATGGCGTATCAGCGCCATGTCTACCGACTTGCGCATACTTCGCCGGGTG
AGGTCGCCGGTGAAGGCAGTCCGGACCCCTTTGGTCTGCGAGCGATGAATGCAGACGCCGTGTCGGATCT
AGCTTGAGTACGGGCGGGCCCGTGACGCGCCGGTGGCGGGCACGTGAAACCGACCCAAACGATCCCAACG
ACGCGGCAACGCCTGGCTAACGGCTCACGGATCGAATCAGTGGATGCGGTGGGGTCCGTGAATCAGCCGG
CAAGCGGCCAAGCGTTGCATTGTGCGGCCGACATTGGGGGGCCGACGAAATCGGCTCACAAAATGCGGTG
GTGGGCCCTGCCGACGTGGTAACCCGCCGGGAAGGACTTCTCGATGACCTGCAGCTGGTGGTTCACTCTC
GACTCCAGCTCGAGCACCACGCAGCTGTCACCGACGGTCTTCGACTCAAGGACGATGTACCGCTGACCGC
CACCGTTGACATCGGTGATCGGGTCACCGGAGTGCAATGTTTCGACGGGCACCAAATCCGGATTTCCGTT
TGACTCCACGCGAAACACAGTAAGGCAATTAAGCCGACTAGGGAACACTCTGCGTGGGTGCGCCACCTCG
ACGCGGAGGCACCAGCGGGTTGGCCGCGGCGGGCTCGCTCTTGGGTGGTCGCCAGTGATTGTGACCAGCT
GCCGGAGCGGGAATGCGTGTTGGACAGCCGAATCCCCGCAATTGGCGCAACGTGCCCCGGAAGCCGCGCT
ACATTTGGCTCCTAGCCACCAGACAGCTTGCCCGAAAACGGCAGAGGTCCCTGATGTCGCTTTTGATCAC
ATCACCGGCGACGGTGGCTGCGGCGGCAACACATCTGGCGGGTATCGGATCGGCGCTCAGCACAGCCAAC
GCGGCAGCGGCCGCTCCGACGACGGCGCTATCGGTCGCGGGTGCCGATGAGGTCTCGGTGCTGATCGCAG
CGCTATTCGAGGCGTACGCCCAGGAGTATCAGGCGCTGAGTGCCCAGGCACTGGCGTTCCACGACCAGTT
CGTGCAGGCGCTCAACATGGGTGCGGTTTGCTATGCGGCCGCAGAGACAGCCAACGCAACTCCGCTGCAG
GCTCTGCAGACTGTGCAGCAGAACGTCCTCACCGTGGTCAACGCGCCCACCCAGGCATTGCTAGGTCGAC
CAATCATCGGCAACGGTGCCAACGGGTTACCGAACACCGGGCAAGACGGTGGGCCCGGCGGGTTGCTGTT
CGGCAACGGTGGCAACGGCGGATCCGGCGGGGTGGATCAGGCCGGTGGTAACGGCGGTGCAGCCGGCCTG
ATCGGTAACGGCGGGTCCGGCGGCGTCGGCGGGCCGGGGATAGCTGGCAGTGCGGGCGGGGCGGGCGGCG
CCGGTGGGCTGCTGTTCGGCAACGGCGGGCCCGGCGGGGCCGGTGGGATTGGCACCACCGGTGACGGTGG
GCCTGGCGGTGCCGGCGGTAACGCCATCGGTCTGTTTGGCAGCGGAGGTACCGGCGGGATGGGCGGCGTC
GGCGGCATGGGCGGTGTCGGCAACGGCGGCAACGCGGGTAACGGCGGCACCGCCGGACTGTTCGGTCACG
GCGGGGCCGGCGGTGCCGGGGGCATCGGCAGCGCCGACGGCGGGCTCGGTGGTGGCGGCGGCAATGGCCG
GTTCATGGGCAACGGTGGGGTCGGCGGTGCCGGCGGCTACGGCGCTAGCGGAGACGGCGGAAACGCCGGC
AACGGCGGCTTGGGCGGCGTGTTCGGCGATGGCGGGGCCGGTGGTACCGGCGGTCTGGGTGACGTTAACG
GCGGGCTTGCCGGTATTGGCGGTAACGCCGGGTTCGTCGGCAACGGCGGAGCCGGCGGCAATGGCCAGCT
CGGCAGCGGCGCAGTCTCCTCGGCGGGTGGGATGGGCGGCAACGGGGGCTTGGTGTTCGGCAACGGCGGC
CCCGGCGGTCTAGGCGGGCCGGGCACGTCGGCCGGCAACGGCGGTATGGGCGGCAACGCTGTCGGACTGT
TCGGCCAGGGCGGGGCCGGCGGGGCCGGCGGGTCCGGATTCGGGGCCGGTATTCCAGGTGGCAGGGGCGG
TGACGGCGGTAGCGGCGGGCTGATCGGCGACGGCGGCACCGGTGGCGGTGCAGGCGCGGGTGACGCTGCT
GCATCGGCCGGTGGTAACGGTGGTAACGCCCGGTTGATCGGGAACGGCGGTGACGGTGGCCCGGGCATGT
TCGGCGGGCCCGGCGGAGCTGGCGGCAGCGGCGGCACGATATTCGGCTTCGCCGGAACCCCCGGGCCGAG
CTAGGCGTGTTGCATCCCGCCCAACGGCGCAGGCAACAATGGTGCGATGAGTGGCGCCAGCTCATCGGAG
TCGCCCACCTGCTATCGCCATCCCGGGCGCCGGACCTACGTCCGCTGCACCCGATGTGATCGGTACATCT
GTGGCGAATGTATGCGCGTGGGTCCCGTCGGCCACCAGTGCGCGGAGTGTGTGCGCGAAGGCGCCCGGGC
GGTGCGGCAGCCTCGTACCCCATTCGGCGGGCGGCAGCGGTCGGCAACTCCGGTGGTTACATACACGCTG
ATCTCGCTGAATGCGCTGGTGTTCGTCATGCAAGTGACCGTGATGGGTCTGGAACGGCAGCTCGCTTTGT
GGCCACCCGCGGTCGCCAGCGGTCAGACCTACCGGTTGGTGACCTCGGCGTTCCTGCACTACGGGGCGAT
GCACCTGCTGTTGAACATGTGGGCGCTGTATGTGGTGGGTCCGCCGTTGGAGATGTGGCTGGGCCGGTTG
CGGTTCGGCGCGCTGTATGCGGTGAGCGCGCTGGGTGGCTCGGTGTTGGTCTATCTGATCGCACCGCTTA
ATACGGCGACGGCGGGGGCATCGGGGGCGGTGTTCGGTCTTTTCGGTGCCACGTTCATGGTGGCCAGGCG
GCTCCACCTTGATGTTCGTTGGGTCGTCGCGCTCATCGTGATCAACTTGGCTTTCACGTTCCTCGCGCCG
GCGATCAGCTGGCAGGGGCACGTCGGCGGGCTGGTAACGGGTGCGCTGGTGGCAGCGACCTACGTCTACG
CGCCCAGGGAACGTCGGAACTTGATCCAGGCCACAGTGACGATCACCGTTTTGGTTGCGTTCGTCGTGCT
GATCGGCTGGCGCACAGTCGATTTGCTCGCACTGTTCGGTGGGCGCCTCAACCTGAGCTGAACACATCAA
AACCGATAGCCGCTTGTCTTCGCGTGTCTTCGGGGAATCCGACGCGGTCACATCTAAACTTGCCACGATC
AAGAGGAGGGGCAACGACGTATCGGCAGCAAGCACTGCGCCGGACGACGAAGTGGTCAGGGCGCGCTAAC
AGCGAGAGCTGAGCCGGGCGGGATTCACTCCGTGCCGGCACGTTCTGTTCCCCGGCCCCGTTGGGTGGCC
CCGGTGCGCCGGGTCGGTCGGCTGGCCGTATGGGATCGGCCGGAGCGGCGCAGCGGAATTCCAGCGTTAG
ATGGCCTTCGTGCGATAGCGGTCGCGCTGGTACTCGCCAGCCATGGCGGCATCCCCGGTATGGGCGGCGG
GTTCATCGGCGTCGACGCCTTCTTCGTCTTGAGCGGATTTCTCATCACCTCGCTGCTGCTCGACGAGCTG
GGGCGCACCGGTCGTATCGATCTGAGCGGGTTCTGGATTCGCCGTGCGCGGCGGCTGCTGCCGGCGCTGG
TGCTGATGGTTCTCACCGTGAGCGCCGCACGCGCACTATTTCCTGACCAAGCTCTCACCGGGCTACGGAG
CGATGCGATCGCCGCGTTCCTATGGACGGCGAATTGGCGGTTTGTGGCCCAAAATACCGATTACTTCACC
CAGGGCGCTCCACCCTCGCCCCTACAGCACACCTGGTCGTTGGGGGTGGAGGAGCAGTATTACGTTGTCT
GGCCACTGTTGCTGATCGGGGCGACGCTACTGTTGGCGGCCCGGGCGAGGCGCCGTTGCAGACGGGCCAC
GGTGGGCGGGGTTCGGTTCGCCGCGTTCCTGATTGCCAGTCTCGGCACGATGGCTTCCGCCACCGCCGCG
GTCGCATTTACCTCGGCGGCCACCCGCGACCGGATTTACTTCGGCACCGATACCCGTGCGCAGGCGTTGC
TGATCGGCTCCGCGGCAGCGGCTCTGCTGGTGCGGGATTGGCCATCGCTGAACCGCGGGTGGTGCCTGAT
CCGGACTCGCTGGGGACGGCGGATTGCCCGTCTGTTGCCGTTCGTCGGGCTGGCTGGGCTGGCGGTGACG
ACTCACGTCGCAACGGGCAGTGTGGGCGAGTTCCGCCATGGTCTGCTGATCGTGGTGGCAGGTGCGGCCG
TCATCGTGGTTGCCTCGGTAGCCATGGAGCAGCGCGGAGCGGTGGCCCGCATCCTGGCCTGGCGACCGTT
GGTGTGGCTGGGCACCATATCGTACGGCGTCTATCTGTGGCACTGGCCAATCTTTCTGGCGCTCAACGGC
CAACGTACGGGCTGGTCGGGCCCGGCCCTGTTTGCCGCTAGGTGTGCAGCCACGGTGGTGCTGGCCGGTG
CGTCGTGGTGGCTGATCGAGCAACCTATTCGGCGCTGGCGACCGGCACGGGTTCCGCTGTTGCCGCTGGC
AGCGGCGACCGTTGCCAGCGCTGCCGCCGTGACGATGCTCGTTGTTCCGGTCGGAGCCGGACCGGGGCTA
CGCGAGATCGGCCTTCCGCCCGGCGTTTCGGCGGTCGCCGCGGTCTCGCCGTCGCCGCCGGAAGCGAGTC
AGCCCGCGCCCGGGCCACGAGATCCCAACCGGCCGTTCACCGTTTCGGTATTCGGTGATTCGATCGGGTG
GACTTTGATGCATTACCTGCCGCCGACTCCCGGATTCCGGTTCATCGACCACACCGTCATCGGCTGCAGC
CTGGTACGCGGCACACCGTATCGGTACATCGGTCAAACCCTGGAGCAGAGGGCGGAATGCGACGGCTGGC
CGGCCAGATGGTCGGCGCAGGTCAACCGGGACCAACCGGACGTTGCGTTGCTGATCGTCGGCCGCTGGGA
GACGGTAGACCGGGTCAATGAGGGGCGGTGGACACATATCGGCGACCCGACCTTCGATGCGTACCTCAAC
GCCGAGCTACAGCGAGCGCTCAGCATCGTTGGATCCACCGGGGTTCGAGTGATGGTCACCACCGTGCCCT
ACAGCCGCGGCGGCGAAAAGCCGGACGGCCGCTTGTATCCGGAGGATCAACCCGAGCGTGTGAACAAATG
GAACGCCATGTTACATAACGCCATTAGCCAACACTCGAACGTCGGAATGATCGACCTCAACAAAAAGCTT
TGTCCAGACGGCGTTTACACGGCCAAGGTCGACGGCATCAAGGTCCGCAGTGATGGTGTTCATCTCACCC
AGGAAGGCGTGAAGTGGCTGATACCGTGGCTTGAGGATTCGGTGCGGGTCGCCAGTTAATCCGCCGTGTG
CTCCGGATGAGCGCGACGGTAACCCTGGAATTGTGCTGTGTGCTGGCTGTGTCGTTGTGATGAGCCTGTC
TAAGTGGTGCGTAACCGTTTGACGAGCCGCGGCCTCGCTGCAAACATTGAAGCCCGCACGTCTGGGTTTG
TATTTACACAACGAGGGCGCTCCCCGATCTGGCGCGCGCAACGAGGTGCGCACTATCCATTCGAGGTGAA
CTGGACTCCTTGATGCTCAGGCCGGTGCGGTTTGTCGAGAAAGGCGAATAGGAACAGTCCATGAAAGTGT
GGATCACTGGGGCTGGCGGAATGATGGGGTCACATCTCGCCGAAATGTTGCTGGCCGCCGGACACGATGT
GTACGCTACCTACTGCAGGCCGACCATCGATCCGTCGGACCTGCAATTCAACGGAGCAGAAGTCGATATC
ACCGACTGGTGCTCGGTCTACGATTCGATAGCGACATTCCGCCCCGACGCGGTATTTCATCTCGCGGCCC
AAAGCTATCCGGCGGTTTCGTGGGCCCGGCCGGTTGAGACGCTGACCACCAACATGGTTGGCACCGCCAT
CGTTTTCGAAGCACTACGTCGCGTGCGACCGCACGCAAAGATTATTGTTGCGGGCTCGTCGGCCGAATAT
GGATTTGTTGACCCATCCGAGGTTCCGATTAATGAGCGGCGAGAACTTCGCCCGCTCCATCCGTATGGTG
TTTCTAAGGCGGCCACCGACATGCTGGCGTATCAATATCACAAGTCTTACGGCATGCACACCGTCGTCGC
TCGTATCTTCAATTGCACCGGGCCACGCAAAGTCGGAGATGCACTTTCCGATTTCGTCCGCCGTTGTACA
TGGTTGGAGCACCATCCGGAACAAAGTGCCATCCGGGTGGGAAATCTTAAGACGAAACGGACTATCGTGG
ACGTCCGCGATCTCAATCGGGCGTTGATGCTGATGCTGGATAAAGGCGAGGCCGGGGCTGACTACAATGT
GGGAGGTTCGATCGCCTACGAGATGGGCGACGTTCTCAAACAAGTAATCGCGGCTTGTAAACGTGACGAT
ATCGTGCCGGAAGTCGACCCCGCCCTTCTTCGGCCCACCGACGAAAAGATCATCTACGGAGATTGCAGCA
AGCTGGCGGCCATAACAGGCTGGCAACAAGAAATCTGTTTGACTCAGACGATTGCCGACATGTTCGATTA
TTGGCGTAGCAAATCCGAGTCCGCCCTGATGGTGTGACCGAATGTCTTTGTCCTGCCAACCTGAGGAGCA
GATAAGATTGACCGTAACGGACTCTCAGTATCGACAAAAGGTGTGCACCGCGAGAACTGCTGAGGAGATC
TTTGTAGAGACAATCGCTGTCAAGACACGCATCCTCAATGACCGGGTCTTGCTGGAAGCCGCTCGCGCAA
TTGGGGACCGCTTGATTGCCGGCTATCGTGCGGGAGCACGCGTCTTCATGTGTGGCAACGGTGGTAGCGC
TGCGGATGCGCAACATTTTGCCGCGGAGCTAACGGGTCACCTGATCTTTGATCGGCCACCGCTTGGCGCC
GAGGCACTCCACGCCAATTCGTCGCACCTAACAGCGGTGGCCAACGACTATGACTACGACACCGTTTTTG
CCAGGGCCCTCGAAGGATCTGCGCGTCCCGGCGACACGCTTTTTGCGATAAGTACCTCCGGCAATTCTAT
GAGTGTACTGCGGGCCGCGAAAACCGCAAGGGAGTTGGGTGTGACGGTTGTTGCAATGACGGGCGAATCC
GGCGGCCAGCTGGCAGAATTCGCAGATTTCTTGATCAACGTCCCGTCACGCGACACCGGGCGAATCCAGG
AATCTCACATCGTTTTTATTCATGCGATCTCCGAACATGTCGAACACGCGCTTTTCGCGCCTCGCCAATA
GGAAAGCCGATCCTTACGCGGCCATTCGAAAGATGGTCGCGGAACGTGCGGGACACCAATGGTGTCTCTT
CCTCGATAGAGACGGGGTCATCAATCGACAAGTGGTCGGCGACTACGTACGGAACTGGCGGCAGTTTGAA
TGGTTGCCCGGGGCGGCGCGGGCGTTGAAGAAGCTACGGGCATGGGCTCCGTACATCGTTGTCGTGACAA
ACCAGCAGGGCGTGGGTGCCGGATTGATGAGCGCCGTCGACGTGATGGTGATACATCGGCACCTCCAAAT
GCAGCTTGCATCCGATGGCGTGCTGATAGATGGATTTCAGGTTTGCCCGCACCACCGTTCGCAGCGGTGT
GGCTGCCGTAAGCCGAGACCGGGTCTGGTCCTCGACTGGCTCGGACGACACCCCGACAGTGAGCCATTGC
TGAGCATCGTGGTTGGGGACAGCCTCAGCGATCTTGAATTGGCACACAACGTCGCCGCTGCTGCCGGTGC
ATGTGCCAGTGTCCAGATAGGGGGCGCCAGTTCTGGCGGTGTCGCTGACGCGTCATTTGACTCGCTCTGG
GAGTTCGCTGTCGCAGTCGGACATGCGCGGGGGGAGCGGGGCTAATGGCGATCTTGCGCGGGCGAGCGCC
GTTGCGGCTCGGACTCGGCGGTGGCGGGACAGACGTGGAACCGTACTCGAGCCAGTTTGGCGGACGAATT
CTTAGCGTAACCATCGACAAATACGCCTACGCGTTCGCGGAGCGCGGAACAGGAGATGAGATCGCCTTTC
GCTCGCCGGACCGCGACCGAGCCGGCCAGGCCTCGATCGACGATCTGGCGTCTCTCGAAGAAGACTTTCC
GTTGCACGTCGCCGTCTACCGGCGGGTGATTGCGGAGTTCAACGGTGGTACACCGTTTCCGCTCCAGCTG
GCGACGCAGGTGGACGCTCCTCCCGGGTCGGGGCTGGGCTCGTCGTCTGCTTTGGTGGTGGCGATGCTTC
TCACGACATGTGCGCTCATCGGCTCGTCGCCGGGCCCATACGAGCTGGCGCGACTGGCCTGGGAAATCGA
ACGGGTTGATCTCGGCATGGCCGGTGGTTGGCAAGACCACTACGCCGCGGCTTTCGGCGGCTTCAACTTC
ATGGAGTCCCGCCCCAACGGAGAAGTCGTGGTGAATCCGCTTCGGATACGGCGGGAGGTGATCGCCGAAC
TGGAAGCTTCCCTTCTTCTGTACTTCGGCGGCGTCTCCAGGCTGTCGTCGGAAGTCATCGCCGATCAACA
ACGCAATGTCGTCGAGCGAGACGCGGACGCGCTTGCGGCCACTCACTCGATCTGCGCCGAGGCACTCGAA
ATGAAGGATCTTCTCGTGGTGGGTGACATACCCGGCTTCGCCGATTCACTGCTTCGCGGCTGGCAAGCGA
AAAAGCGGACGTCAACCCGAATCTCGAACCCCGCAATCGAGCACGCTTACCAGGTCGCGCAGTCCAGCGG
CATGGTCGCCGGGAAAGTCTCGGGTGCCGGTGGGGGTGGCTTCCTCATGATGATCGTGGACCCGCGTCGC
CGTATCGAAGTCGCACGCAGCCTCGAACGAGAGTGCGGAGGATCGGTGGCTCCTTGCCTGTTTACCAAAG
GCGGAGCGGTGACCTGGCATATCCCAGAGTCCACGGCACCCGTAAGGCGTGGAGTTGCTGATGCCGTGGC
TTCAGCGCTCGGAAACGCTGGAATCTTGCTGTGTGCTGGCTGTGTCCTTGCGACGAGCCACTCGACTTGG
CGCGTACCGGTTTGACGATCGGGGAGCCCAGTGCAAGCATGAGACCCCGCAAGCACCGGGCGCTGACGCC
TCTTCGTGAGGTGACTGAGACGACACCTCCGTGTGTCCTGGCCGTGAGGAGGTGAGGGCGAGATGAGTCC
GAGCGACAGTCCCGATCCGACATTCGTCTTGTCCCGATCTGGCTCCGGCATTCTTTCTGCCTTCTGAGCT
TTCGCGAGTTACTGCGCATGTCCGATGTGGCGCAGTTGTGGCGTTCTGAATGACGCACGCTGATCGGGCT
TCCTGCAGGAGAAGAACATGACCACGATGATCATGACTTTTGTTGTTCCACAACGTGTTACCCGTGCGAC
GAAAGGGCGGGCACGGTCGCTGCTGCGGGTGAGTCGGCGTCTGACGGACACGTTTCGCGCACCGCTCGCC
TGGACCCCGCAGGAGCGGGCCGACCGGTATGTGGCACGTATGCCGATCGCGGTGATTGCGGACTGAGCGG
GCGTCGGCGCGTGGCGCGGTTACCCGTTGGACCGGCGCTAGCCCAACCCGCGCGCGCGTGTTGGTACACC
GACACGCTGTCTGGGCCCTACAACTGCGCACGCTCGCGGCCAGTGCCGCTAGCCGACCACCTCAATGGGA
TCACCAACGGTGACGGCGTCGAAGTACCATGCCGCGTTGTCCGGGCTGAGGTTGATACAGCCGTGGCTGA
CGTTGGCGTATCCCTGCGAGTTGACCGACCAGGGGGCCGAGTGCACGTACACGCCGCTCCAGGTAACACG
AACCGCGTAGTGGGCGGTGAGCAGATACCCGTCCGAGGAATTCAGCGGGATGCCGATGGTACGCGAGTCC
ATCACGACCGTGCGCTCCTTGGACATTGCGTGAAAGCTACCGATTGGTGTCGGGCGGCTGGGCTTGCCTA
ACGACGCGGGCATGGTGCGGAGGACTTCTCCGTTTCTGCTGACCGTGAAGGTATGTGCCGAGATGCTGGC
AACCCCGATCAGTGCGTCACCGGTCTCGAATCCTTCGGTCAGTTCCTGCACACCCACCGAGACACGGGTG
TGAGGTGGCCAATACCGGTGGGGCACCCACCGCACGACATTGCTAGCGACCCACTCGAAGTGTCCGGTCG
TGTTGTGCGGTGTGCTGATGCGGATGGACCGCTCGACGGCGCGGCGATCGGTCACGGGCGTGGTGAATGT
CACCACCACCGGGTGCGCCACCCCCACCACGGCACCATTAGCCGGCGACACCGACGCAACGCCTGGGATC
GGTTGGAGTGGCGGGACCGCGGCGGTCGCTATGCTGACTGATTCCGCGGTGAGCATCAGCGTGATCGCGA
CCACAACGGATAGATAACGAACCACTCGACGCATGGCGTCCACCCTCCCGAGATGGTGCGATCGACACAC
GACATTCTAGTGACCATCGACCCATTGCGGGCCGAGCAAGCAGTTTCTGGATAGCCCCGCCGCCCCGCGG
GTGCGGATTGGCAGGCCGCGCGGCCTCGCGTTAGCCTCAGCGGAATCGGTGCCAAGGCCGAGGAGGTGCG
GGTGCTCTTCCGTCAGCTGGAGTACTTCGTCGCGGTCGCCCAGGAGCGGCATTTCGCTCGGGCCGCTGAG
AAGTGCTACGTGTCGCAACCTGCGCTGTCTTCGGCAATCGCCAAGCTCGAACGCGAACTCAACGTCACCC
TGATCAATCGCGGACACAGTTTCGAAGGCCTTACTCGCGAGGGTGAGCGGTTGGTGGTATGGGCCAAGCG
GATACTTGCCGAGCACGCTGCGTTCAAGGCCGAGGTGGATGCGGTGCGGTCCGGGATAACCGGGACGCTT
CGGCTAGGCACGGTTCCCACCGCGTCAACGACGGCATCCCTGGTGCTGTCGGCGTTTTGCTCGGCGCACC
CGTTGGCGAAGGTGCAAGTCTGTTCCCGGCTGGCTGCGACCGAGCTGTACCGACGGCTGCGCGAATTCGA
GCTCGATGCCGTCATCGTGCACCCCGAGACCCAAGACAGTGATGATGTTGATCTGGTGCCGCTCTATGAG
GAGCAGTACGTGCTGTTGTCGCCGGCGGATATGCTGCCGCCGGGGACATCGACGTTGGTGTGGCGGGATG
CCGCGCAACTACCGTTGGCATTGCTCACTGCGGATATGCGGGACCGCCAGGTTATCGACGCCGCGTTCGC
CGACCACGCGGTCTCGGCGATCCCGCAGGTCGAAACCGATTCCGTTGCTTCGCTGTTCGCACAGGTGGCA
ACCGGCAACTGGGCGTCCATCGTTCCGCACACCTGGCTATGGGCAATGCCAATGAGCGGGCCGACGGGTG
GTGAGATCCGCGCGGTCGAATTGGTCGATCCGGTGCTGAAAGCCCAGATCGCCCTGGCTACCAACGCCTT
GGGACCGGGATCTCCGGTTGCCCGAGCGCTCATAACATGCGCGCAGGCGCTGGCGCTGAACGAATTCTTT
GACACGCAGCTGCGGGGGATCACCCGTCGCCGCTGATCGCGGGCGTCGCTGCGCTGGTAGTGTTCAGCTT
CGCCAGGTGGCCGCTCTCCACCCCGTCTGCAGGGTCGAGTTCGCAGTCGATGAGTGACGGTCCGTTCGAT
GCCAGTGCATCGGTCAGCGCCGACTCCAGTTCGGTTGGGGTGCTTACGTGATATCCTTTGCCGCCGAACG
CCTCTGCGATCAGTTCGTGACGTGCATGAGCGTTCAGCACGGTGGGCGCTGGGTCGTGTCGCCACACCGG
GGCGGCCGACCTAAAGATCGTTGCCTCGTCGCCGCGGTAGACGCCGCCGTTGTTGAGGATGACGACGGTG
ACCGGGAGTCGGTATCGGCAGATGGTCTCGAACTCCATGCCGCTGAAGCCAAATGCGCTGTCGCCCTCGA
TCGCCACGACAGGTCGCCCGGTCTCGACGGCGGCCGCGATGGCGTAGCCCATGCCGATGCCCATCACGCC
CCAGGTTCCGCTGTCGAGCCGGTGCCGCGGTAGGTGCATGTCGATGATGTTGCGGGCGAGGTCCAGCGCG
TTGGCGCCTTCGTTGACCACATAGACATCCGGGTTGCGTTGCAGCACAGACCTAATGGCACCAAGCGCGT
TGTAGAACCGCATCGGATGATGATCGTCGGCCAACCGCCGACGCATCTTGGCACTGTTGCGGGCCTTGCG
GTCGGCGAGCTCGCCGGTCCACGCCGCCGAGGCCACGCTCGAACGATCGGCCGCAGCTTCGAGGAGCGCC
GACATTACCGAGCCGATGTCGCCGGTCAGCGGTGCCACGATCGGCCGGTTGCTGTCAAACTCCGACGCCT
CGATATCGACCTGGATGAACTTGGCATCGGCCGACCATTGCGGCGACTCTCCGTTGCCTAGTAGCCAATT
CAGCCGAGCGCCAACCAGCAGCACCACGTCGGCGCGGGCCATCGCCAGCGAACGAGCCGCAGCCGCCGAC
TGCGGGTGTGAGTCGGGCAGCAGCCCCTTGGCCATCGACATCGGCAGGAAGGGAATGCCGGTGTGCTCCA
CAAACTCCCGAATAACGTTGTCGGCCTGCGCATATGCCGCGCCCTTGCTGAGCACGAGCAGCGGTCGCTG
CGCTTGGGCGAGCACGTCCAGCGCGCGATCAATCGCCTCCGGTGCCGGCAGTAGTCGGGGAGCCGGGTCC
ACCGGCCGCCAAATGGCGCCGGAAGCAGCCGATGCCTCAACGGCCTGGCCCAGCACATCGCCGGGGATAT
CGAGGTATACACCGCCGGGCCGCCCGGAGGTCGCGGTGCGAATGGCGCGCGCGACGCCGCGCCCGATGTC
CTGGACTTGGCCGATCCGATACGCCGCCTTCACGAACGGTCGAGCGGCGTTGAGCTGGTCGAGGTCCTGA
TAGTCGCCGCGCTGCAGGTCGACCATCGGCCGGCTGCTCGATCCGGAGATCTGGATCATCGGGAAGCAGT
TCGTGGTGGCGTTCGCCAGCGCGGGCAGGCCGTTGAGAAAGCCGGGGCCGGACGTCGTCAGACACACGCC
GGGCCGTGCGGTGAGGAACCCCGCGGCGGCCGCCGCATTGCCCGCTGATGCTTCGTGGCGGAAACCGATA
TAGCGGATCCCCGAGGCTTGGGCGGCGCGAGCCAGGTCGGTGATCGGGATGCCGACAACGCCGTAGATGG
TGTCGACGTCGTTGGCTTTGAGGGCGTCCACCACCAGGTGGCAGCCGTCGGTCAGCACTGTGCAGGGAGA
TGCCGATCGTGTGGTCATGGTGTTCACTGTTGTCCGGGGCGCCGGCCGTGTCCAAGACCGAGTCACTATG
CAGCGATTTACGCGGTCTATCAACCGTTAGCGGATCGGTATTGGACGCCGGGCAGGCGAGCCCGGCACTG
TGCTGATCGTGCCGAACCCGCACACCGAACACATGGAAGGAGCGTTCGCGATGGCATCCGACTTCGGCCC
GCGCATCGCCGATCTTGTCGAGGTGGCGGCGACCCGGCTGCCCGAGGCTCCGGCGCTCGTCGTCACCGCG
GATCGCATCGCGATCAGCCACCGCGACCTGGCCCGTCTGGTTGATGAGCTGGCCGGCCAGCTGACGCGGT
CCGGCCTGCTGCCCGGTGACCGGGTCGCGCTGCGCATGGGCAGCAACGCCGAATTCGTCGTCGCCTTGCT
GGCGGCGTCGCGTGCGGATCTCGTCGTCGTGCCGCTGGATCCGGCGCTGCCCATCACCGAGCAACGCGTC
CGAAGCCAGGCCGCGGGAGCCCGGGTGGTGCTGATTGACGCGGATGGGCCGCACGACAGGGCAGAACCCA
CCACCCGGTGGTGGCCGCTCACGGTGAACGTCGGCGGTGACAGCGGCCCCTCGGGTGGCACCTTGTCGGT
CCACCTGGACGCCGCCACCGAGCCGAACCCCGCAACCTCGACGCCCGAGGGACTGCGACCCGATGACGCC
ATGATCATGTTCACCGGCGGGACGACCGGCCTGCCGAAGATGGTCCCCTGGACGCACGCAAACATCGCCA
GCTCGGTCCGCGCCATCATCACCGGGTACCGGCTGAGCCCGCGGGACGCCACCGTTGCGGTGATGCCGCT
CTACCATGGCCACGGGCTGATCGCGTCGTTGCTTGCCACCCTGGCGTCCGGCGGCGCGGTGTCGCTGCCC
GCACGCGGGCGATTCTCCGCGCACACCTTCTGGGACGACATCAAAGCCGTTGGAGCCACCTGGTATACGG
CGGTTCCGACGATTCACCAAATCCTGCTGGAGCGATCGGCAACCGAACCGTCGGGGCGCAAACCTGCCGC
ACTGCGTTTCATCCGCAGCTGCAGCGCACCGCTCACTGCCCAAGCCGCGCTAGCACTGCAAACCGAGTTC
GCGGCACCGGTCGTGTGTGCCTTCGGCATGACCGAAGCCACCCACCAGGTAACGACAACGCAGATTGAGG
GTATCGACCAAACCGAAACTCCCGTCGTGTCAACCGGTCTGGTCGGCCGGTCGACGGGAGCGCAAATCCG
GATCGTCGGGTCCGACGGGCTGCCACTGCCCGCGGGCGCGGTCGGGGAGATCTGGCTGCGGGGGACCACC
GTGGTACGCGGGTATCTGGGTGACCCGACGATAACCGCCGCGAATTTCACCGACGGTTGGTTGCGTACCG
GTGATCTCGGGTCCCTGTCGGCGGCCGGTGACCTGAGCATCCGCGGCCGCATCAAGGAACTCATCAACCG
AGGTGGTGAAAAGATCTCGCCCGAGCGCGTCGAGGGCGTGCTGGCCAGCCATCCAAACGTCATGGAGGCA
GCCGTATTCGGCGTCCCGCACCAGCTCTACGGCGAGGCGGTCGCGGCGGTGATTGTGCCTCGTGAGTCCG
CCCCGCCGACTCGCGAGGAGCTTGTCCAGTTCTGCCGGGAACGGTTGGCGGCCTTCGAGATCCCGGCCTC
CTTCCAGGAGGCCAGCGGGCTGCCGCACACCGCGAAGGGTTCGCTCGACCGCCGCGCTGTCGCCGAACGG
TTCGGCCATTCGGTGTAGCTAGCCGGCCCCGGCCTTTACCCGGGCGGCGGCGGATTCCGGCATCGGTTCG
TAGCGGGCAAACGAACGGGTGAAGGATGCGGCCCCATGCGCCAGCGAGCGCAAATCGATTGCGTAGCGGG
TCAGCTCGACCTGAGGCACCTCGGCCTTGATCACCGTGCGGTCGTGCCCCGCGGTCTCGGTGCCGAGCAC
TCGGCCACGACGACTGGACAGGTCGCCCAACACCGCGCCGACGAAATCGTCGGGTACCAGCACCGAAATC
TCATCGATTGGCTCGAGCAAGATCACCTTCGTCGCGGCCGCGGCCTCCCGCAATGCGAGCGCGCCGGCCA
TTTGGAAGGCGAAATCGGAAGAGTCGACGCTGTGGGCTTTGCCGTCGAGCAACGTGACCCGGATATCGAC
CACCGGGTAGCCGGCGTGCACTCCCTTATCCATCTGTGCGCGGACACCTTTCTCCACACTGGGGATAAAC
TGCCGCGGCACCGCCCCGCCAACCACTTTGTCGAGGAACTCGAACCCGGAGCCCTCCGGCAGCGGCTCCA
CCTCGATGTCGCACACCCCGTACTGACCGTGACCACCGGACTGTTTGATGTGGCGGCCATGGCCTTTCGC
ATTGCCGGCGAAGGTTTCCCGCAGCGGCACCCGCAGCTCGATCGTGTCTACGCTGACGCCGTACCGGTTG
GCCAGTGTATCCAGGACGACGCCGGCATGGGCCTCGCCCATACACCACAGCACGACCTGATGGGTCTCTT
GATTTTGCTCGATCCGCAGTGTCGGGTCTTCGGCGGCCAACCGGCCCAACCCGACCGACAGCTTGTCTTC
GTCGGTCTTGGCATGCGCCGCAATGGCGATCGGCAGCAGCGGCTCGGGCATGGTCCAGGGTTTCAGCACC
AGGGGCTCGGCCTTATCCGAGAGTGTGTCCCCGGTCTCGGCCCGGCTCAGCTTGCCGATGGCGCAGATGT
CGCCCGCGACCACGGCTGCTGCCGGGCGCTGTTGCTTGCCCAGCGGGAACGACAAGACTCCGATGCGCTC
GTCTTCGTCGTGGTCGGGGTGCGTGTTACTAGTTCCGCCGCCGAAAAACGATGAGAAATGGCCCGACACA
TGGACCGTCGTGTCGGGCCTGATGGTTCCGGAGAACACCCGCACCAAGCTGACCCGGCCGACGTAGGGGT
CCGACGTCGTCTTCACCACCTCGGCGAGCAACGGCGCGTCATTGTCACAGGCCAGCTCCGCATGCGGGAC
ACCCTGCGGGGTAAAGACCTCCGGCAGTGGGTGCTCCATCGGAGACGGAAATCCGCGGGTGGCTACCTCA
AGCAATTCCAGTGTGCCGACCCCGGTGCTGCTGCACACCGGAATCACCGGGAAGAACGAGCCTCGGGCGA
CGGCTTTCTCCAGATCCTGGATCAGCACCGACTCGTCGATCGTCTCGCCGCCGAGGTAGCGCTCCATCAA
GGACTCATCCTCGGATTCCTCGATGATTCCTTCGATCAAGGCGCCGCGCGCCTCCTCGATTCGCTCGGTG
TCCGACTCGGCCGGGGTTCGTGTCGTTCGCTTGCCGTCGGCGTACTCGTACAGTGCCTGCGAAAGCAATC
CGATCAGGCCGTCACCGGACGGCAGGTAGAGCGGTAAGACCTTGTCGCCGAAGGCGTCTTGTGCCGCGGT
CAGCGCTTCCCGGTAGTTCGCCCGGGCGTGGTCCAGCTTGGTGATGACCACCGCGCGGGGCATGCCGACC
TGGCTGCATTCCTGCCACAGGGACTTGGTCGGTTCGTCGACGCCCTCGTTGGCCGCGATCACGAACAGTG
CGCAATCGGCGGCCCGCAACCCGGCCCGCAGCTCACCCACGAAGTCGGCGTACCCAGGGGTGTCGACGAG
GTTGACCTTGATGCCGTCGTAAGCCAGCGAGGCGACCGCAAGGCCCACCGAGCGCTGTTGCCGGATCTCC
GCCTCGTCGAAGTCGCAGACCGTGGTGCCCTCGGTGACCGAGCCCGGCCTGGACAACACCTTGGCCGCCA
CCAGGAGAGCCTCGATGAGGGTGGTCTTGCCGCCCCCCGAGGGCCCCACCAGAACCACGTTGCGAACGCC
GCCGGGCCCGTTTGCGGTGGGAGCGGCGGCCGCGCCCTGGGAAGCATTCACTCTGTCGGCCATGGCTTTC
CTCCAGTTCTCCGGGGTCGGTTCCCGTGGTGTGGCCCAGCAGGACGTAGTAGGCAACTTTTCTCCCAACT
GCCGCCCAGCACAAGGGTCGGGTCAGGTGAGTAGTAGGCAATCGGAGCCGTCGTTGTGGTCAGGCGTGCC
AGCTGGCCCAGCGCTGGACTGCTATTGTGATTACCGGGCCGTTCAACGGAACCGATTGGTATTGAGCATA
TTTGGCGCGCAGCAGGCGGTATGCGGCGCGCATCACCTCGCCATCGCGATGAATCGCGGCGACCCCGTCG
GCCCGGACCCACCACAACTGGGTCCAATCATCGGCATAGCTGTCGACGAGCACGCTGGCCCGTGGATTGT
GCTCGAGATTGGCGAGCCGGCGCAGCCGCTGCGTCGTTTTCCGCTTCGCGTCGACGGCGGTGTAGATAAC
GTCTGCACCGGTCGCCTCGGCCGGGCGCCTAGCGCCGAGCGCGAATACGACCGGCACCAGGTGGGGTGTG
CCGTCGGGCGTGCTGGTGGCCAGTCGTGCGACGGGGGACTGGGCAAACCTGAGCTTTGGGTCGAATTCCC
CCACGGCGCCAGCTTATGCTCAGCTGCCGCCCAACGTCGCGCAGTCTGGACGGCCAGACGTCGCGGCCGT
GACAGCGGACATCTCGGGCAGCCCGGTCCATGGGGCGTGCGTGCTAATGGTGCCGGTGGTAATCCAGTGG
CGCGCAAGGTAATTGGCCGGGTCGGTCTCGGCCGCCGCAGGAATCGGTTGGGTCGGTTTGAACGTGACAG
AGACGAACAGAGACCAGTGCTATCGCGTCGAACGGACGACCGTTGACGCTTTGACACATCCCGAGTATCG
AGTACATACTCGAGGCGTGCAGCGGGTCAGGGTCACGAGGAACGCCCGGAAGCACCGCGTGTCCAAGCAC
CGCATCGTCGCCGCTATGCGCCACTGCGGTGTTCCGGTCATTCAGGAAGATGGCTCGCTGTACTACCAGG
GCCGCGATACGTCGGGCCGTCTTACCGAGGTCGTCGCCGTCGAAGCCGACGACGGTGACCTGATCATCAC
TCACGCAATGCCGAAGGAGTGGAAGCGATGACGAAGAAGCCACGTAACCCCGCCGACTACGTGATCGGCG
ACGATGTCGAGGTGTCTGACGTCGATCTCAAGCAAGAGGAGGTCTATGTCGATGGCGAGCGGCTAACGGA
CGAGCGCGTCGAGCAGATGGCTTCAGAGTCGCTGCGGCTGGCGCGCGAACGAGAAGCCAACCTGATTCCT
GGCGGCAAGTCTCTGTCCGGCGGCTCTGCGCACTCGCCGGCTGTGCAGGTGGTCGTTTCGAAGGCTACCC
ACGCCAAGCTCAAGGAGCTGGCGCGCAGCCGGAAGATGAGCGTATCTAAGCTGCTGCGTCCCGTGCTCGA
CGAGTTCGTACAGCGAGAAACGGGTCGGATTCTCCCACGGCGTTAGCTTGTGCTCAGCCGCCGCTCGACG
TCGCGAAGTCTGGACAGTCAGCTGTCGCAGCCGTGACCAGCGGACATCTCGGGCAGCTAGCCCGACAGGG
TGCGTGTGCACCTGGCCCGGGTGGTAATCCATTGACGCGCACGGCAATTGGCCGGCTCGGTCTCGGTCTG
CGGATACCGCACTGAAGGGCGACAATTTTGGCGAAAAGGCCGTGTGCGGTGCCGGGTCGCGCTACGTTCA
GATTCACCTAACAATGTCGTCCGCCAACGAGCGTGTTCGCCGGTGGTGGGGCGGGCGGGTTGGGGAGGTG
TGTGATGTCGTTTGTCAGCGTAGCCCCGGAGATTGTGGTGGCCGCGGCAACAGACCTGGCGGGTATCGGA
TCGGCGATCAGCGCGGCCAATGCCGCCGCGGCTGCGCCGACCACCGCCGTGCTGGCCGCGGGTGCCGATG
AGGTGTCGGCGGCGATCGCGGCGCTGTTTTCCGGCCACGCTCAGGCCTATCAGGCGCTCAGCGCCCAGGC
GGCGGCGTTTCATCAGCAGTTCGTGCAGACGCTTGCCGGTGGCGCTGGAGCATATGCGGCCGCCGAGGCC
CAGGTCGAGCAGCAGCTGCTGGCCGCGATCAACGCGCCCACCCAGGCGCTGCTGGGGCGCCCCTTGATCG
GCAACGGTGCCGATGGGGCGCCGGGGACTGGGCAGGCCGGCGGGGCTGGGGGGATCTTGTACGGCAATGG
CGGCAATGGCGGCTCCGGGGCGGCTGGGCAGGCCGGGGGTGCCGGCGGGCCGGCCGGGCTGATCGGCCAT
GGCGGGTCCGGCGGGGCCGGCGGCTCCGGCGCGGCCGGCGGGGCCGGCGGGCACGGCGGATGGCTGTGGG
GCAACGGCGGCGTCGGCGGATCCGGCGGGGCGGGTGTCGGCGCAGGCGTGGCTGGCGGTCACGGCGGTGC
GGGCGGTGCCGCCGGGCTGTGGGGCGCCGGCGGCGGCGGTGGCAATGGCGGGAACGGCGCCGATGCCAAC
ATCGTCAGCGGTGGAGACGGTGGCCTCGGCGGTGCCGGTGGCGGTGGCGGATGGCTCTACGGCGACGGCG
GGGCCGGCGGACACGGCGGACAAGGCGCAATCGGCCTCGGCGGCGGCGCCGGCGGCGACGGGGGCCAGGG
CGGCGCCGGCCGCGGACTGTGGGGTACTGGCGGCGCCGGCGGACACGGCGGGCAAGGCGGTGGTACCGGG
GGCCCACCGCTGCCCGGTCAGGCAGGCATGGGCGCCGCGGGTGGCGCCGGTGGGCTGATCGGCAACGGCG
GGGCCGGCGGCGACGGCGGTGTCGGCGCGTCCGGCGGGGTCGCCGGAGTAGGCGGTGCCGGCGGGAACGC
CATGCTGATCGGGCACGGCGGCGCCGGCGGCGCCGGCGGAGACAGCAGTTTCGCTAATGGCGCGGCCGGC
GGCGCGGGCGGTGCCGGAGGGCACCTCTTCGGCAATGGCGGGTCCGGCGGCCACGGCGGAGCCGTCACGG
CCGGCAACACCGGTATCGGTGGCGCCGGCGGCGTCGGTGGGGACGCCAGGCTGATCGGCCACGGTGGCGC
CGGCGGTGCCGGCGGGGACCGCGCCGGAGCCTTGGTTGGCCGTGACGGCGGGCCCGGTGGGAACGGGGGC
GCTGGCGGCCAGCTATACGGCAACGGCGGCGACGGCGGGCCCGGCGGTCAGGGCGGTCAGGCGTTCGGCG
CTAACAATATCGGCGGCACCGGCGGGGCCGGCGGCAACGGCGGGCCGGCCATCCTGAGTGGCAATGGTGG
CAATGGCGGCGCCGGCGGCGCTGGCGGCGCCGGCGGCGCAGGTGGTGGGGCCGGTGGGGTCGGCGGTGCC
GGCGGCGCCCCCGGCACCGGCGGAACACTGCAGGCGGCGGTGAGCGGATTGGTGACGGCTTTGTTCGGTG
CACCCGGCCAACCCGGCGACACCGGCCAACCCGGCTAGCCCCGATCAACGAGGGTTTCGGTGCCGGTCCG
GGGCATGGCCATCCGCTGAGCTGGCGATCTGGACTACGTTGGTGTAGAAAAATCCTGCCGCCCGGACCCT
TAAGGCTGGGACAATTTCTGATAGCTACCCCGACACAGGAGGTTACGGGATGAGCAATTCGCGCCGCCGC
TCACTCAGGTGGTCATGGTTGCTGAGCGTGCTGGCTGCCGTCGGGCTGGGCCTGGCCACGGCGCCGGCCC
AGGCGGCCCCGCCGGCCTTGTCGCAGGACCGGTTCGCCGACTTCCCCGCGCTGCCCCTCGACCCGTCCGC
GATGGTCGCCCAAGTGGGGCCACAGGTGGTCAACATCAACACCAAACTGGGCTACAACAACGCCGTGGGC
GCCGGGACCGGCATCGTCATCGATCCCAACGGTGTCGTGCTGACCAACAACCACGTGATCGCGGGCGCCA
CCGACATCAATGCGTTCAGCGTCGGCTCCGGCCAAACCTACGGCGTCGATGTGGTCGGGTATGACCGCAC
CCAGGATGTCGCGGTGCTGCAGCTGCGCGGTGCCGGTGGCCTGCCGTCGGCGGCGATCGGTGGCGGCGTC
GCGGTTGGTGAGCCCGTCGTCGCGATGGGCAACAGCGGTGGGCAGGGCGGAACGCCCCGTGCGGTGCCTG
GCAGGGTGGTCGCGCTCGGCCAAACCGTGCAGGCGTCGGATTCGCTGACCGGTGCCGAAGAGACATTGAA
CGGGTTGATCCAGTTCGATGCCGCGATCCAGCCCGGTGATTCGGGCGGGCCCGTCGTCAACGGCCTAGGA
CAGGTGGTCGGTATGAACACGGCCGCGTCCGATAACTTCCAGCTGTCCCAGGGTGGGCAGGGATTCGCCA
TTCCGATCGGGCAGGCGATGGCGATCGCGGGCCAGATCCGATCGGGTGGGGGGTCACCCACCGTTCATAT
CGGGCCTACCGCCTTCCTCGGCTTGGGTGTTGTCGACAACAACGGCAACGGCGCACGAGTCCAACGCGTG
GTCGGGAGCGCTCCGGCGGCAAGTCTCGGCATCTCCACCGGCGACGTGATCACCGCGGTCGACGGCGCTC
CGATCAACTCGGCCACCGCGATGGCGGACGCGCTTAACGGGCATCATCCCGGTGACGTCATCTCGGTGAC
CTGGCAAACCAAGTCGGGCGGCACGCGTACAGGGAACGTGACATTGGCCGAGGGACCCCCGGCCTGATTT
CGTCGCGGATACCACCCGCCGGCCGGCCAATTGGATTGGCGCCAGCCGTGATTGCCGCGTGAGCCCCCGA
GTTCCGTCTCCCGTGCGCGTGGCATCGTGGAAGCAATGAACGAGGCAGAACACAGCGTCGAGCACCCTCC
CGTGCAGGGCAGTCACGTCGAAGGCGGTGTGGTCGAGCATCCGGATGCCAAGGACTTCGGCAGCGCCGCC
GCCCTGCCCGCCGATCCGACCTGGTTTAAGCACGCCGTCTTCTACGAGGTGCTGGTCCGGGCGTTCTTCG
ACGCCAGCGCGGACGGTTCCGGCGATCTGCGTGGACTCATCGATCGCCTCGACTACCTGCAGTGGCTTGG
CATCGACTGCATCTGGTTGCCGCCGTTCTACGACTCGCCGCTGCGCGACGGCGGTTACGACATTCGCGAC
TTCTACAAGGTGCTGCCCGAATTCGGCACCGTCGACGATTTCGTCGCCCTGGTCGACGCCGCTCACCGGC
GAGGTATCCGCATCATCACCGACCTGGTGATGAATCACACCTCGGAGTCGCACCCCTGGTTTCAGGAGTC
CCGCCGCGACCCAGACGGACCGTACGGTGACTATTACGTGTGGAGCGACACCAGCGAGCGCTACACCGAC
GCCCGGATCATCTTCGTCGACACCGAAGAGTCGAACTGGTCATTCGATCCTGTCCGCCGACAGTTCTACT
GGCACCGATTCTTCTCCCACCAACCGGATCTGAACTACGACAACCCCGCCGTGCAAGAGGCGATGATCGA
CGTCATCCGCTTTTGGCTCGGCTTGGGCATCGACGGGTTTCGGTTGGACGCGGTGCCCTATCTCTTTGAA
CGTGAGGGCACCAACTGCGAGAACCTGCCGGAAACACACGCTTTTCTCAAGCGAGTCCGCAAGGTGGTGG
ACGACGAATTCCCCGGCCGGGTGCTGCTAGCCGAAGCCAATCAGTGGCCGGGCGATGTCGTCGAATATTT
CGGTGATCCCAACACCGGTGGCGACGAGTGCCACATGGCCTTTCACTTCCCGCTGATGCCGCGCATCTTC
ATGGCCGTGCGCCGGGAGTCCCGTTTTCCGATCTCGGAGATCATCGCCCAGACCCCACCAATCCCTGACA
TGGCGCAATGGGGGATATTTCTGCGCAACCACGACGAGCTGACGTTAGAAATGGTCACCGACGAAGAGCG
CGACTACATGTACGCCGAGTACGCCAAGGATCCACGGATGAAGGCGAATGTCGGAATCCGTCGTCGGCTT
GCGCCGCTGCTCGACAACGACCGCAACCAGATCGAGCTGTTCACCGCGCTGCTGCTGTCGCTGCCCGGCT
CGCCGGTCCTCTACTACGGCGACGAGATCGGGATGGGCGACGTGATCTGGTTGGGTGATCGCGACGGCGT
GCGCATCCCGATGCAGTGGACACCGGACCGCAACGCGGGTTTCTCCACCGCCAACCCGGGTCGGCTGTAC
CTGCCGCCCAGCCAGGACCCGGTTTACGGGTATCAGGCCGTCAACGTCGAGGCGCAACGCGACACCTCGA
CGTCGCTGCTCAACTTCACTCGCACCATGCTGGCCGTGCGTCGCCGACACCCCGCGTTTGCGGTCGGCGC
ATTCCAGGAATTGGGCGGGTCCAACCCGTCGGTGCTGGCCTACGTGCGTCAGGTGGCCGGCGATGACGGC
GACACCGTGCTCTGTGTCAACAACCTGTCGCGATTCCCGCAGCCCATCGAATTGGACTTGCAGCAATGGA
CCAACTACACGCCGGTCGAGCTGACCGGGCACGTGGAGTTTCCACGCATCGGCCAGGTGCCCTATCTGCT
GACGCTGCCAGGACACGGGTTCTACTGGTTCCAGTTGACCACACATGAGGTGGGGGCACCTCCCACTTGC
GGGGGAGAGCGGCGCCTATGACTCGCGCCGGCGACGATGCACAGCGAAGCGATGAGGAGGAGCGGCGCCT
ATGACTCGGTCGGACACGCTGGCAACCAAGCTGCCATGGTCCGATTGGCTTCCGCGGCAACGTTGGTATG
CCGGACGCAACCGCGAGCTGGCCACGGTCAAGCCGGGCGTAGTCGTCGCCCTGCGACACAACCTCGACCT
AGTCCTGGTCGACGTAACCTACACCGACGGTGCAACGGAGCGTTACCAGGTGCTCGTCGGATGGGATTTT
GAGCCGGCGTCCGAGTACGGCACGAAAGCCGCCATCGGCGTCGCCGACGATCGCACGGGATTCGATGCTC
TCTACGACGTCGCCGGGCCGCAATTCCTCCTGTCGCTAATCGTCTCGTCCGCCGTCTGTGGCACATCCAC
CGGCGAAGTAACGTTCACCAGGGAGCCAGACGTCGAGCTGCCCTTTGCCGCGCAGCCGCGGGTATGTGAC
GCCGAACAGAGCAACACCAGTGTGATCTTCGATCGGCGGGCTATCCTCAAGGTGTTCCGCCGGGTAAGCA
GCGGGATCAACCCCGACATAGAGCTGAACCGCGTGCTTACCCGTGCCGGTAATCCACATGTGGCCCGCCT
GCTGGGCGCTTACCAGTTTGGGCGGCCCAATCGTTCGCCAACCGATGCTCTGGCGTACGCCCTGGGCATG
GTGACCGAGTATGAGGCGAACGCGGCCGAAGGCTGGGCGATGGCCACCGCCAGCGTGCGGGACCTCTTCG
CCGAGGGAGACCTCTATGCCCACGAAGTCGGCGGCGATTTCGCCGGTGAATCCTACCGGCTCGGCGAGGC
GGTCGCCTCGGTGCACGCCACGCTGGCTGACAGCCTCGGAACCGCGCAGGCAACGTTCCCGGTGGACCGG
ATGCTGGCGCGGCTGTCGTCGACGGTGGCGGTGGTGCCCGAACTGCGGGAGTACGCGCCAACGATCGAAC
AGCAATTCCAGAAGCTCGCGGCGGAGGCAATCACGGTCCAGCGGGTGCACGGTGACCTGCACTTGGGACA
GGTGCTGCGTACCCCGGAAAGCTGGCTGTTGATCGACTTTGAAGGCGAGCCGGGCCAGCCGCTGGACGAA
CGGCGAGCGCCGGATTCGCCGCTGCGCGACGTGGCCGGTGTGTTGCGATCGTTCGAGTACGCCGCTTACG
GGCCGCTGGTGGACCAGGCCACCGACAAACAACTTGCCGCTCGCGCCCGCGAATGGGTCGAGCGCAATCG
CGCCGCCTTCTGCGACGGCTACGCGGTCGCGTCGGGAATCGACCCGCGAGATTCGGCGCTGCTGTTGGGC
GCCTACGAACTCGACAAGGCGGTTTATGAGACCGGCTATGAGACACGGCACCGGCCGGGTTGGCTTCCGA
TTCCGCTGCGTTCGATCGCCCGCCTGACCGCTAGCTGATACCGGCCGGGGTGTCCGGCTTATTGCTTGGC
GTGCGTGCGTCCTGGGCGTCTGGAAGCATGCTCGTGTGCAACGAGAGATTTATGACGGTGAGGCGCGGCT
GTCATGGGTGTTGGCGGCGCTGGCCGGGATACTGGGGGCAACCGCGTTCACCCACTCCGCGGGATACTTC
GTTACTTTCATGACCGGCAATTCGCAGCGCGCGGTGCTGGGATTGTTTGGGGACGACGCGTGGATGTCTG
TCACCGCGTCGTTGCTGATTCTATTCTTCGTCGCCGGCGTGGTGATTGCGTCGGTGTGCCGGCGGCATTT
CTGGGCGGCGCATCCCCACGGCCCGACCGTGCTGACCACCTTCAGTTTGATATTTGCCGCCGGAGTCGAC
ATTATGCTGGGCGGCTGGCACGAGAGCATGCTCGATTTTGTGCCGATTCTGTTCGTGGTCTTCGGGATTG
GCGCCTTGAACACATCGTTCGTCAAGGATGGCGAGGTATCGGTTCCGTTGAGCTATGTGACCGGCACATT
GGTCAAGATGGGCCAGGGCATCGAACGTCACCTGGCCGGCGGAAAAGTGGAGGACTGGCTCGGCTACTTC
CTGCTGCACGCCAGCTTCGTGCTAGGCGCCGCGGCCGGTGGCGCCATTAGTATGGTCGTCACCGGACCCC
AGATGCTCGCGGTCGCGGCGGTAGTGTGCGCTGCGACAACCGGCTATACCTACCTGCACGCTGACCGGCG
AGGGTTGGTCAATCAAAAGCGGCCCCAGCCGGGAAAGCGGCTCTTTCGAGCGCTCAGGCGAGGCGAATTA
GATTCGGGAACCTCCACGCCCGCAACCAATTACGGGTCGAGTTAGCTTGGCTTCCAGTGGCGCTGGCGAA
GGGGTGACCACGCCAACTTCACCCGGAAGGTCCGACCCAGTGCGGATGTTCCACACATCGGCAGCAGCGC
TGGCCGTTGCGCTGCTGCCGATGCTGGCTTGCTGGCTCAGGCGGCCGGCGCAGCAGGGGCGGCCGGGGGT
GTCGCGCCGTTGAGCACATGCTGGATATCGGCCTTCATGGCGACCAGCTGCTCGTTCCAGTAGGGCCACG
AGTGTGTTCCGTTGGGCGGGAAGTTAAACACCCCGTTGCGTCCACCGTCGGCCGCGTAGGTGTCCCGGAA
GGTCTGGTTGGTGCGCAGGGTGAGGCCTTCCAGGAACTTCGCCGGTATGTTGTCGCCGCCGAGGTCGCTG
GGTGTGCCGTTACCGCAGTACACCCAGATCCGGGTGTTGTTGGCGACCAGGCGGGGAATCTGAACCATTG
GGTCGTTGCGCTTCCAGGCCGGGTCGCTGGACGGACCCCACATGCTGTTGGCGTTGTAACCGCCCGAGTC
GTTCATCGCCAGGCCGATCAGCGTCGGCCACCAGCCCTCGGACGGGTTGAGGAAGCCCGACAACGACGCG
GCGTACGGGAACTGCTGCGGGTAGTACGCGGCCAGGATCAGCGCGGAACCGCCCGACATCGAAAGACCCA
CCGCCGCGTTGCCTGTCGGGGACACGCCCTTGTTGGCCTGTAGCCAGGCGGGCATCTCTCTGGTAAGGAA
GGTCTCCCACTTGTAGGTGTAGTTCTGGCCGTTGCTCTGCGAGGGCTGATACCAGTCGGTGTAGAAACTG
GATTGGCCGCCCACGGGCATGATCACCGACAACCCTGACTGGTAGTACTCTTCGAAGGCCGGGGTGTTGA
TGTCCCAGCCGTTGTAGTCATCCTGGGCCCGCAGACCGTCGAGCAGGTAGACCGCGTGCGGTCCGCCGCC
CTGGAACTGGACCTTGATGTCGCGGCCCATCGACGCGGATGGCACCTGCAGATATTCCACTGGAAGACCG
GGCCTAGAGAATGCGCCCGCGGTGGCCGGCCCGCCGAAGGTACCGACCAGACCGTAAACCAGGACAGCCC
CCATAGCCGCGATAGCCAGCCGGCGCGGCAGGGTTGTCGCTGCGCTCCGCAACCTTCGCACCTGTTCGAA
GAACGTCATAGCTACTACCAATCCCAACTCTCATCTGCCGCACGACGCGGTCGAATCTGTTCTGGGCGAG
TGAAACACACCGAGGACGCTCAGTTCGAATGTCGTGGCCGCAGCGCGAGATCGCGGTTGGCTAACGATTC
AGCGTCGGCCCGGACACCTTGGGCGATTGACACACCCGGGTCACGGCTGGCTCCCGAGCGGCGCAACGAC
CGCACGCACAACCCCTATGCTTACTGCCGACCAGAGGAGAGACCCATGCGCACCTTCGAGTCGGTCGCCG
ACCTGGCCGCCGCCGCGGGCGAAAAGGTCGGGCAGAGCGACTGGGTGACCATCACCCAGGAAGAGGTCAA
TCTGTTCGCCGACGCAACGGGTGATCACCAGTGGATCCACGTCGACCCGGAACGGGCCGCTGCGGGTCCC
TTTGGCACCACCATCGCGCACGGATTCATGACCCTGGCGTTGCTCCCGCGCCTGCAACACCAGATGTACA
CCGTCAAGGGCGTCAAGCTGGCAATCAACTACGGCCTGAACAAGGTTCGCTTCCCGGCACCAGTACCCGT
CGGCTCGCGGGTGCGTGCGACGAGCTCGCTGGTCGGTGTCGAGGATCTGGGCAACGGCACCGTGCAGGCG
ACGGTGTCGACGACCGTCGAGGTCGAGGGATCGGCCAAGCCGGCGTGTGTGGCCGAAAGCATCGTGCGCT
ACGTCGCCTGAGGCAACTCGCGGTCAGAATTCGGCGATCGCGTGCTCGAGGCGTTGGGCCAGCCAGGCCT
CGGCGTGCGCGCGCCGGGTCGGAATGTGCTGTGACGGGAAAAGCGTTGTCACCGGCTGGTATTCGCGCAG
CGTACGGCGGGCGACGGTCATCTTGTGCAGCTCAGTGGCGCCGTCGGCGATGCCCAGTGACTCGGCTGCC
AGCATCATCTTGACGAACGGCATCTCGTCGGAGACCCCGAGCGCGCCGTGCAGGTGCATGGCCCGCTGCA
CGACGTCATGCAGCACCTGGGGCATCGCCACCTTGACCGCCGCGATGTCGCGGCGCACCTTTTGATAGTC
GTGGTGTTTGTCGATAAGCCACGCGGTGCGCAGTACCAGCAGCCGGAACTGCTCGATCTGGATCCAACTA
TCGGCGATCTTCTCCTGGGTCATCTGCAGATCGGCGAGCCGCCCGTGTCTAGTCTGGCGCGACAGGGCAC
GCTCGCACATCATGTCGAATGCTCTGCGCGCCAGCGCGATTGTCCGCATCGCGTGATGTATTCGGCCGCC
GCCCAATCGGGTCTGCGCGATCATGAACGCTTGGCCCTCGCCGCCGAGCACATGATCGGCCGGCACCCGG
ACGTCGTGGTAGCGGATGTAGCCGTGGCTGGCGTGCCGGGTGGACTCGGCTCCCACACCGACGTTGCGCA
CGATCTCGATGCCCGGGGTGTCGGCCGGGACGATGAACAGCGACATCTTCTCGTACGTACGGGCTTCCGG
CTTGGTGACGGCCATGACGATAAAGAACGACGCATGCTTGGCGTTGGTGGAAAACCACTTCTCGCCGTTG
ATGATCCAGTCCCCGTTTCCCGCGGCATCGCGGGTCGCCGCGGTCACGAACAGCCCGGGATCGGAACCAC
CCTGCGGCTCGGTCATCGAATAGCAGGAGGTGATCTCGCCGTCGAGCAGCGGTCGTAGATAGCGGGCTTT
CTGCTCGTCGGTGCCGAACAGCGCCAGGATCTCGGCGTTGCCGGAGTCCGGCGCCTGACAGCCGAACGCC
GACGGCGCCCACCGGGAGCGGCCGATGATCTCGTTGAGCAGCGCCAGCTTGACCTGACCGAAGCCCTGTC
CGCCGAGTTCGGGACGCAAATGCGCGGCCCACAACCCCTGGTCTTTCACCTGCCGCTGCAGCGGCCGCAG
GATCGCCATCGTGTCGGCGTTCTTTTTGTCGTAAGGATCGAGGGCGACCAGATCGAGCGGTTCGAGTTCC
TCGGCCATGAATTTTTCGACCCAATCCAGCTTGGACTGGTATTGCGGGTCGGTTTCGAAGTCCCACACCG
TCGGCAACCGTTCCCCGGCGCGGCGTCGCACCGGCATCGTTGATAGAGCAAGACCATCGTAGGTGCGGTC
TAGCGGCTTCAGCGCAGTTCGGGCAGGACGTTGGTGCGGTAGAAGTCGATGGCGGTGATCGGGTCGTCCT
GGGGGAAATGCAGGAAGGGGACGGCGCCGGCGTCGAGAACCGCTTGCACCGCACCGATGTGGACGCCGGG
ATCGGTACCGACCGCCCAATTGGCCAGCACTTTCTCGATCGGGTTCGACTCGGCGGCACGCTGGATCTCG
ACCGGATTGGGCTGGTCGACGGCCCCGGCGGTGAATCGCCACAAGTCGGCGGCGCGGGCGGCCGCCTTGT
CGTCGCCGACGACGGCGAACAGTTCGGCCCGCTTACCCAGGGTGGTGGGATCTCGTCCGGCCGCTTGAGC
GCCCGCGGCGAACGCGGCGAGCAGCTTGGCGTCGTTGATGTCGCGGGCTTGGGCGATCCAACCATCACCG
TATCGGCCGGCCAGGGTGGCGCTCTGGGGGCCGCTCGCGGCGACAAAGATCGGCGGCGGCATCGCCGGCG
TGTCGTAGAGCTTGAGCTCGTCGGTCCGAAAATAGTGGCCCGTGAACGAGATCCGCTCACCGCTCCACAG
CTGGCGGATCAGTACGATGGCCTCGATCAGCCGGTCGTGGCGCTCGCGGTAGTTGCCGAACGTGTCGGTG
GCGGCTTGTTCGTTGAGCCGCTCGCCGGTGCCCAGCCCCAGAAACACCCGTCCGGGGTTCAGGATCGCCA
GCGAGGCAAACGCCTGAGCGACGGTGGCCGGATGGTAGCGGTATATGGGACAGGTCACCCCGGTGCCGAA
CAAGATGCTGCTGGTGCTGTTGCCCACCAACGCCAGGGTCAGCCAGGGAAACATCGAATGGCCCTCGTTG
TCTTGCCATGGCTGTAGGTGGTCGCTGGCCCACACATACCGGAAGCCAGCTTGCTCGGCGGCTTGGGCGT
GCGCCACCAGCCGATCGGTGCGGAATTGTTCGTGGGATAAGACGACACCCACCCCGCGGCTTGCCGGCTC
TGGGGTCGGCGTCGGACCGCTGCGCGTGCTGCAACCGCCGCCTAGCCCACCGGCGCCGATCGCGCCGAAC
CCGGCGGCCAGACCGAACGTCCGCCGTGAGATGCCGGTCATCGGGCTGCACTACCCGCGTCGCGCTGCAG
CACACCTTCGAGAGTGCATCCTGACTCACCGTCGGCGCCACCGGTTAGCCTGGCGAGATGACCCCGCAGG
CACGCCCAGCGCGCAGGGCCGATGTCCGCGAGCTGTCCCGCACCATGGCCCGGGCGTTCTATGACGATCC
GGTCATGAGCTGGTTACTGTCGAACGACAACGCCCGCACCGCAAGGCTGACCCGGTTGTTCGCGACGATT
GTCCGCCACCAGCATCTGGCCGGCGGTGGTGTGGAAGTGGCCCGCGGCGCGGCGGGCATCGGCGGGGCGG
CGCTGTGGGATCCCCCGGATCGATGGCGGGAGTCGCGCCGCCAGCAACTGGCGATGACACCGGGGTTCCT
GCGGGTGTTCGGCTTTCGGACGGCCAAGGCCCGCGCGGCGCTGGACGTGATGATGCGTGTGCATCCCGAA
GAACCCCACTGGTATCTGGCCGCCATCGGCAGCGACCCGACGGTCCGCGGCCAGGGGTTCGGTCAGGTGC
TGATGCGGTCACGGCTGGACCGTTGCGATGCCGAACACTGTCCGGCCTACCTCGAATCCACCAAACCCGA
GAATGTGCCCTACTATCAACGGTTCGGTTTCCGGGTGACCCGTGAGATCGCTCTGCCCGACGCGGGGCCG
CCGCTATGGGCGATGTGGCGGGAGCCTCGGTAGCGGTTCTTGGCAGCTGGATCGTTCGTCCGGCCGGGTG
ATCACTGCGCGACCGTGAATCTGGCGACGCCGCACCGGCGTGTCGCGTCGCCAGACTCACAGTCGCGGCA
ATCTCTGACCGCCGGTGCGCTGAGATAGCTCCCGAGGTGCAAAAGTGGTGCGCAGATCGTCAGGCTGAGC
TTGCCGGGATCGCGTGGGTCGGCACCCGCAGCCGTCGTCTGCCACCCAATAGTGTGTGCGACCCGCCCGG
TACACGCGGAATCAACGGGTATGCGGTTCTGGCATAGGCTTGTCAGGCAATGATCGCTCTGCCCGCCTTG
GAAGGTGTCGAACATCGGCACGTGGATGTGGCGGAAGGCGTCAGGATCCACGTTGCGGACGCCGGGCCGG
CCGATGGTCCGGCGGTAATGCTGGTGCACGGCTTCCCGCAGAACTGGTGGGAGTGGCGCGACCTCATCGG
CCCGCTGGCCGCCGACGGCAACCGGGTGCTGTGTCCCGACCTGCGCGGCGCGGGCTGGAGTTCGGCGCCC
CGCTCGCGGTATACCAAGACCGAGATGGCTGACGATCTGGCTGCGGTTTTGGACGGCCTGGGTGTGGCCA
AGGTCAAGCTGGTGGCCCACGATTGGGGTGGGCCGGTCGCGTTCATCATGATGTTGCGCCATCCCGAGAA
GGTGACCGGGTTTTTCGGCGTGAACACCGTGGCACCCTGGGTGAAGCGCGATCTTGGCATGCTCCGCAAT
ATGTGGCGGTTCTGGTATCAGATCCCCATGTCGCTGCCGGTGATCGGCCCGCGGGTGATCAGCGATCCTA
AGGGCCGCTACTTCCGGCTGTTGACCGGGTGGGTCGGGGGCGGATTTCGGGTTCCCGATGACGACGTGCG
CCTGTACTTGGACTGCATGCGCGAGCCGGGGCACGCCGAGGCCGGATCGCGGTGGTATCGCACCTTTCAG
ACCAGGGAAATGCTGCGCTGGCTGCGCGGCGAGTACAACGACGCTCGGGTCGATGTCCCGGTCCGATGGC
TGCACGGCACCGGAGATCCGGTGATCACGCCCGACCTGCTGGACGGCTATGCCGAGCGGGCCAGCGATTT
CGAGGTGGAGCTGGTCGACAGCGTGGGCCATTGGATCGTCGAGCAGCGACCCGAGCTGGTGCTCGACCGG
GTGCGTGCGTTCCTAGCTGCGGGGACCGAGCAGCGCGATTGACGCATCCACCGCCGGCTCGACGATGTTC
CGGATCGGCTGGCCGTCCTCGACGGTCAGCGCGGTCAGTTCACGCAAACCGCCCAGCAAGATTACGGCCA
GTGGCACATTCAGTGGCGGTAGGTTAGCCCGCCGGAACCCAGGGCTGGCGCTGAGCTCGATCAGCAGGCT
GGTTAGCTGCTCCATGCCGCGGCGCTGGACGGGGTAAGCGGCGGCACCGAGCGACGGGAATTCACGGATC
CAACTCAACGTCACCGCCGGCCTGGATTCGATATGGGTGACGTAGGCCTCGACCGCCTGACGAATCTGGT
CGTGCCAGTCGGCGTTTGGATCGACGGCCGCCCGGATGCTGTTGCCCAACGTCTCGTTGTCCGCTAGCAG
GAGTTCCAAAAAGCACTGTTCCTTGCTGGTGAACCGGTCGTAGAACGTGCGCTTGGATGTGCGGGCGTGC
CGGACGATGTCGGAGACGGTGGTGGCGCGATAACCCCGCTCACCGATCGAGGCGACCAGGCCGTCGAGCA
ACCGTAGCCGAAACGAGTCGGTCTCGACGACCAACGCGCCGGCGGCGACTGCTGTCACCCGCGCCTCCTC
TACCTATCCCTTGTCAGGTTTGGTACCAAAGAGTACCGTACTGGACAAGCCACGGTACACCACCGTACCA
CGCCCGATCCAGGGACGTTAGGAGCAACACCGCCATGAGCGAAGTCGTCACCGCCGCACCGGCACCGCCC
GTAGTCCGACTTCCCCCGGCGGTCCGCGGGCCGAAGTTGTTCCAGGGATTGGCCTTCGTGGTGTCACGGC
GACGGCTGCTGGGGCGGTTCGTGCGTCGCTACGGCAAGGCCTTCACCGCCAATATCCTGATGTACGGCCG
GGTCGTGGTGGTCGCCGACCCGCAGCTAGCCAGGCAGGTCTTCACCAGCAGTCCTGAGGAGCTGGGCAAC
ATCCAGCCCAACCTGAGTCGGATGTTCGGTTCCGGCTCGGTGTTCGCGCTGGACGGCGACGACCACCGGC
GGCGGCGCCGGCTACTGGCGCCGCCTTTCCACGGCAAGAGCATGAAGAACTACGAGACCATCATCGAAGA
GGAGACCCTGCGCGAGACCGCCAATTGGCCGCAAGGACAGGCTTTCGCAACGCTGCCGTCAATGATGCAT
ATCACGCTCAACGCCATCCTGCGTGCGATCTTCGGGGCCGGCGGCAGTGAACTAGACGAGCTGCGCCGCC
TCATTCCGCCGTGGGTCACGCTGGGCTCGCGCCTGGCGGCGCTACCGAAACCCAAACGCGACTATGGCCG
CCTTAGCCCGTGGGGCCGGCTGGCCGAGTGGCGGCGCCAGTACGACACTGTCATCGACAAGCTCATCGAA
GCCGAGCGGGCCGACCCGAACTTCGCCGATCGGACCGACGTATTGGCGTTGATGCTGCGCAGCACTTACG
ACGACGGTTCCATCATGTCGCGCAAGGACATTGGCGACGAGCTGCTCACGCTGCTGGCCGCCGGGCACGA
AACCACGGCGGCGACACTGGGCTGGGCGTTCGAGCGGCTCAGCCGGCACCCCGACGTGCTCGCGGCTCTG
GTCGAGGAGGTCGACAACGGCGGTCACGAGCTGCGTCAAGCGGCGATCCTGGAGGTACAGCGGGCCAGGA
CCGTCATCGATTTTGCGGCTCGTCGCGTCAATCCACCCGTTTACCAGCTCGGCGAGTGGGTGATTCCCCG
CGGGTATTCGATCATTATCAATATCGCCCAGATACATGGCGATCCCGACGTCTTCCCGCAGCCGGATCGC
TTCGACCCGCAGCGCTACATCGGAAGTAAGCCATCCCCGTTTGCGTGGATCCCTTTTGGTGGCGGGACCC
GCCGCTGTGTCGGGGCCGCATTCGCCAACATGGAGATGGATGTGGTGCTGCGAACGGTGCTGCGCCACTT
CACCCTCGAGACCACCACGGCCGCGGGCGAGCGCAGCCACGGTCGAGGAGTTGCATTCACCCCGAAGGAT
GGCGGTCGGGTGGTGATGCGCCGACGCTGACGGCCAGCTCGGGCCCGCGTTCAGGTCCCGAGTTCGGGTG
AAAGGCTGGCCCGCAGTGCAGATTCGGCGGTCCGTCGGGGTAGCCTCCAGCCGGGCCGGACGAAGTGGCA
CGTGTACCCGTTGGGGTAGCGCTGCAGGTAGTCCTGGTGCTCGGGTTCGGCTTCCCAGAAATCCCCGGCC
GGGCTGACCTCGGTCACCACCTTGCCGGGCCACAGGCCGGATGCCTCGACATCGGCGATGGTGTCCAGCG
CGATCCGCTTTTGCTGCTCATCGAAGTAGAAGATGGCCGACCGGTAGCTGGTCCCCCGGTCGTTACCTTG
CCGGTCTTTGGTTGTCGGGTCGTGGATCTGGAAGAAGAATTCCAGCAGGGTGCGGTAATCGGTGACCGTG
GGGTCGAAGATGATTTCGACGGCTTCGGCGTGCGTGCCGTGGTTACGGTAGGTTGCGTTGGGGATGTTCC
CGCCGCTGTAGCCCACCCGCGTGGAGACCACACCGGGCTGGTTGCGGATCAGATCCTGCAGCCCCCAAAA
GCAGCCGCCGGCGAGGATCGCTTTCTGATTGCTCGTCATTTCCGGACCTCCCGATCAGGCTACACTCCGG
CGATGGAGTGTAACGGCGCGAAGACCGCACTGTGAGCGCTTCGGAGTTCTCCCGTGCTGAACTCGCCGCC
GCCTTCGAGAAGTTCGAGAAGACCGTGGCCCGCGCCGCCGCGACGCGCGACTGGGATTGCTGGGTGCAGC
ACTACACCCCCGACGTCGAATACATCGAGCACGCGGCGGGCATCATGCGAGGCCGCCAGCGGGTACGTGC
CTGGATTCAAGAAACGATGACGACCTTCCCGGGCAGTCACATGGTGGCCTTCCCGTCGCTGTGGTCGGTG
ATCGACGAGTCCACCGGGCGAATTATCTGCGAATTGGACAACCCCATGCTCGACCCCGGCGACGGCAGCG
TGATCAGCGCGACGAACATTTCGATCATCACCTATGCCGGCAATGGCCAGTGGTGCCGTCAAGAAGACAT
CTACAACCCGTTGCGGTTCCTGCGGGCGGCGATGAAGTGGTGTCGCAAGGCGCAGGAGTTGGGCACCCTC
GACGAGGACGCGGCGCGTTGGATGCGCCGGCATGGAGGTCCTTAAATGAACGCACCCAAGCTGGTCATTG
GCGCGAACGGCTTCCTGGGTTCGCACGTGACTCGCCAGCTCGTCGCCGACTGCGCGCCGCAGAAAGGTGA
GGTACGCGCGATGGTGCGACCCGCTGCCAACACCCGGAGCATCGACGATCTACCGCTCACCCGATTCCAC
GGCGACGTCTTCGACACCGCCACCGTGGCCGAGGCGATGGCCGGCTGCGACGACGTCTACTACTGTGTGG
TCGACACCCGCGCCTGGTTGCGCGATCCCTCCCCGCTGTTTCGCACCAATGTGGCAGGCCTGCGCAACGT
CCTCGATGTGGCCACAGACGCCAGCCTGCGCAGGTTCGTCTTCACCAGCAGTTATGCGACGGTGGGTCGT
CGGCGTGGACACGTGGCGACCGAAGAAGACCGGGTGGATACCCGCAAGGTGACTCCTTACGTGCGGTCCC
GGGTGGCGGCCGAGGATCTGGTGCTGCAATACGCGCACGACGCAGGTCTGCCCGCCGTCGCGATGTGTGT
GTCGACAACCTACGGCGGCGGCGACTGGGGCCGCACCCCACACGGCGCCTTCATCGCGGGCGCGGTGTTC
GGCAGGCTGCCTTTCACGATGCGCGGCATCCGGCTGGAGGCGGTGGGTGTCGACGATGCTGCGAGGGCGC
TGATCTTGGCGGCCGAACGCGGGCGCAACGGCGAACGGTACCTCATCTCCGAACGCATGATGCCGTTGCA
AGAAGTGGTGCGGATCGCCGCGGATGAGGCCGGTGTCCCGCCGCCACGATGGTCGATCTCGGTGCCGGTG
CTTTACGCCCTGGGTGCGTTGGGCAGTTTGCGAGCCCGACTCACGGGCAAAGATACCGAACTCAGCCTGG
CGTCGGTGCGCATGATGCGTTCCGAGGCCGATGTCGACCACGGCAAGGCCGTCCGCGAGTTGGGTTGGCA
GCCACGTCCGGTGGAGGAGTCGATCCGGGAGGCCGCCCGGTTCTGGGCGGCGATGCGCACCGTCGGGAAG
GACCCCGCGGCCTCGTGATCCGAAAAGGCCTAGGGACGCTGCCGGGAATGTTGATCGCCGGCACGTGTTG
CACAGGTCATGAGCAACCGGATTGTGTTAGAACCCAGCGCCGATCACCCGATCACCATCGAGCCGACCAA
CCGACGGGTGCAGGTACGCGTCAATGGCGAGGTGGTCGCGGACACGGCCGCGGCGCTGTGCTTGCAGGAA
GCCAGTTACCCTGCAGTGCAATATATTCCGTTGGCCGACGTGGTACAGGATAGGCTGATCCGCACCGAGA
CCAGCACCTATTGCCCGTTCAAGGGTGAAGCCAGCTATTACAGCGTGACTACCGACGCCGGCGACATCGT
CGACGACGTGATGTGGACGTACGAAAACCCTTATCCGGCGGTAGCGGCGATCGCGGGGCATGTCGCGTGC
TATCCGGACAAAGCCGAAATCAGCATCTTCCCGGGGTAGCGCAGGCTACCGGGTATACCTCGGCCAACGA
CTGGGTGTCGCTGTATTCGCGCAGCGAGATGATCATCCCGTCACGGGTCTCGAAGATGCAGACGAACGGG
CTGTCATATCGGGTCCGGTCGGCGCTCACACCGTCGCAATGCCCCTCGACCACTACCGTTTCACCCTCGT
TGACGCAGCGGATGAGTTCGATGTTGACCTCGAAGACCTGCTTGCGCCGCTCGACTGCTCGCCGAAACGT
CTTCTTGTCCAATTCCGTACGGGTGACGATGCTCCAGTAGGTGAAGTCGTTGCTGAGCAGCGCGAAGCCT
TCGTCGAGATCTCCGCCCTCGCAGAGGCTTTGCAGGAACATCCAGGCCAGTTCGGCTTGCGGGTCGTCGA
ACGGCGTCATCACATCGCCATCTTGTCTCGGGAGACAGCGTGCGGTCAATTGACGTGGTCGTCGAAGCGG
TGGTCACCTTCGCGGGGGCGGCCGGCTTCGCGCACACCTTGGCGCCGTTGCGTCGCGGTCAGCAGGATCC
ATGCTTTCGGGTCCCCGGTGACGGCACTATCTGGCGGACCAGCTTGCTGCCCACCGGGCCGGTCACCGCG
CGGATCAGCCGTGCTGGGCGCGACGCCGCCCGTTGCGTGGCGTGGGGCAGCGGTGCCGAGGAGTTTGTCG
ACATGGCGCCCGCCATGCTGGGCGCCGCCGACGACGCCAGCGATTTCGTGCCGCTGCATCCGGCCGTGGC
CGCCGCGCACCGCCGGCTGCCGAACTTGCGCCTGGGCCGCACCGGCCAGGTGCTGGAAGCCTTGATCCCG
GCGGTCATCGAGCAGCGGGTACCCGGCGCCGACGCGTTTCGGTCGTGGCGGCTGTTGGTGTCCAAGTACG
GAACGCAGGCCCCCGGTCCGGCGCCACCCGGCATGCGGGTGCCGCCGTCGGCCGAGGTGTGGCGTCACAT
CCCGTCCTGGGAGTTTCATCGCGCCAATGTCGACCCGGGGCGGGCTCGCGCGGTGGTGGGTTGCGCGCAG
CGGGCGGCGTCGCTGGAGCGGCTGGTGTCGCTGCCCGCGGCTCGGGCGGCGGAGGCGCTGACATCGTTGC
CTGGAGTCGGGGTATGGACCGCGGCCGAGACCACACAACGCGTGTTCGGTGACGCCGACGCCGTGTCGGT
CGGCGACTACCACATTCCGAAGATGATCGGCTGGACGCTTGTGGGCCGGCCGGTCGACGACGCCGGCATG
CTCGAGCTGCTGGAGCCGATGCGCCCGCATCGCCACCGGGTGGTCCGCTTGCTCGAAGCCAGCGGCTTGG
CGCGTGAGCCGCGCCGCGGGCCCCGGCTGCCGGTACAGAACATCCGGGCGCTGTAGGGGAGTTTGACGGG
GATCTTGCTCGGTCCGGCGCCCCGATTCCCGCCAGATCGGCTGCCGGCGCCGCTAAGCCGTTGTCGGCCG
ATCACTGCCTCCGCGTTCGGCCTCGGCGGTCTGCCGGTTCAGTCGCTGCGTCTCGTAGATGGTGACGTTG
GTGCGAGACAACAACAGTGCCGCGATACCGACGGCGATGATCGCTCCAGGCACCACCGAGAACGAGCCGG
TCATCTCAGCGACCATGATCATGACGGCCAGCGGCGCGCGGGAGACACTGCCGAAGCACGCCATCATTGC
GACCACGACGAAGATGCCCGGCTCGTGGGGCACCCCGGGCAGCTCGGTGAGCTCGCCTAGCCGCCAGATC
GCCGCTCCGACGAAGGCGCCGATCACGATTCCCGGCCCGAATAGCCCGCCTGATCCGCCGGTGCCGATCG
ACAGCGACGTCGCGAGGATCTTGGCGATCGGCAAGACGATGACGATCCACAACGGGATGCTCAGCAGCGT
CCCCCGATCGGCGGCTAGCTGCGCCCAGCCATAGCCGCTGCTCAGGATCTGGGGAATCGGCAGACCTAAC
AGCCCGACCAGCAGTCCGCCGATCGCCGGTTTGAGCACCGGGCCCCCGGGCAGCCGGCGCGTAATTGCCA
CCGACGCGTGAAAGACTCGGGCATACAAGTAGCCTACGGCGGCTGCGATCAGCCCGATCACCACGAACCA
CAGTAGTGGCCACGCCTTTTCGAAGCGATACTCGGCGTCGATGTAGCCGAACAGCGGGTCGAAGCCCAAG
AAGGCGCCGAGCACGGCGTAGGCGGTTCCCGAGGCGATGAAACCCGGCAGCAGGTTGCGGTAGTCGAAGT
CGTCGCGGTAGGGGATCGAGGCGCCCAACGCCGCTCCGCCCAGTGGCGCAGCGAAGATGGCGCCGATGCC
GGCGCCGATACCCAGCGCTACCGCGGTCCGGCCGTCTTCGTTGGACAGGTTCAGCCGGCGGGTCAGCAGT
GAGCAGAAGCCGGCCGAGATCTGCGCGGTCGGGCCTTCGCGGCCGCCTGAACCGCCCGAGCCGATGGTCA
AGGCGCTGGCCACCATCTTCACCAGCACCGCCCGACCTCGGATGGCGCGCGGATCGCCGTGCACCGACTC
GATCGCTTCGTCGGTGCCGTGACCGGTGGCCTCCGGGGCGAGCTTGGCCACGATCAATGCCGACAGCACC
GCCCCGCCCGTCGTCACCAGCGGAATCGCCCACGGACGCGCGAAACCGGTGGACCCGCGGTGGCCGCCCT
CCCCAACGGGAGTGGGAATCTGATAGTCCGCGAGGTAGCCGAGCAGAAACTCGCTGGTGTATTTCAGCGC
GAGGTAGAAGACGACGGCGCCCAGGCCGGCAATGACACCGATCGTGATGCCTAGCAGGAACCATTTGCGC
AGGTAGCCCGCGCTCCTGATCGATACGCCGAATCGTCCGCCGGCGGCCTCGTTCCCGATGTCTTCCGCCT
CCGGCATGGTCGGGAGGTTAGCAGCATGCCAAGCGAACACCGACCAGTCGCCCGGCGCCATCCCAGAGTT
GGCCAGCGCTATCCGACGATCAGCAGCGCAACCATGGCCCAGGTCTGGACGTACGCGATCACCGCCGCTG
TGCGGCGAGGAGATCCGAAACGGTGCCGCACTCTTGGACCCCGACCTCTGTCATGACGCCGCCGCTCGTC
GTGGCCGCGTTCAGGCCGGTCGGCCATTACCGACTCGCAACGGACAGAGCCGGTGGGCCCTGCTCGCCCC
CGGCGACCGGAGCCAAGCTGACAAGTTCCGTAGCATCCCGCCCAACGGTAGGTACCAAGCCGCAGTGGTG
GCACACTTTAGTGATGTCAATGTCGCTCACGGCCGGTCGCGGCCCGGGACGTCCCCCGGCGGCGAAAGCA
GATGAGACTCGGAAGCGTATTCTGCACGCCGCCCGTCAAGTGTTCAGCGAACGTGGTTATGACGGCGCGA
CTTTTCAGGAGATCGCCGTCCGCGCCGACCTGACCCGACCGGCGATCAACCACTACTTCGCCAACAAGCG
GGTGCTCTACCAAGAGGTGGTGGAGCAAACCCACGAACTCGTCATTGTGGCCGGCATCGAACGGGCACGC
CGCGAGCCGACCTTGATGGGGCGGCTGGCGGTCGTCGTTGACTTCGCGATGGAGGCCGATGCCCAGTATC
CCGCCTCGACCGCGTTCCTGGCCACCACCGTGCTCGAATCCCAGCGGCATCCAGAATTGAGTCGGACCGA
AAACGATGCGGTGCGAGCAACCCGAGAATTCCTGGTTTGGGCTGTCAATGATGCGATCGAACGCGGTGAA
CTAGCCGCCGACGTCGATGTCTCTTCGTTGGCCGAGACGCTGTTGGTCGTGTTGTGTGGCGTGGGCTTCT
ATATCGGTTTTGTCGGGAGCTATCAGCGGATGGCGACCATCACCGATTCGTTCCAGCAGCTGTTGGCCGG
CACGCTCTGGCGGCCTCCGACCTGACCGAGACCTAACCGGCGGCCCCGAAGCGTAGTGATGTGCCACACA
AATCGTATAGGTTACCTAACTTACTTAGGTAGCATGGCATGCCGTGACCGAACTCGACGACGTGTCCTCG
TTACCATCCTCGCGACGGACCGCTGGCGATACCTGGGCGATCACCGAAAGCGTTGGCGCCACCGCGTTGG
GGGTCGCGGCGGCACGTGCCGTGGAAACGGCCGCGACCAATCCGCTGATCCGTGACGAGTTCGCCAAGGT
GTTGGTGTCGTCGGCGGGTACCGCCTGGGCACGGCTGGCCGACGCCGATTTGGCCTGGCTCGACGGTGAT
CAGCTCCGACTGCCTGGCTAGCCGAGGGCTTGCTACCCTACCTGCCCGGCGACGCCGCGGACCGGCTATT
CGACATGGTCACCGCGCTCAGCGCACCGGGCAGCCAGGTCGCTGTCGAGGCTTTCACCATGAACACAAAG
GGCAACACGCAGCGCTGGAATCGGATGCGCGAGCGACTCGGTTTAGACATCGATGTCCAGGCGTTGACCT
ACCACGAGCCCGACCGGTCGGATGCCGCGCAATGGCTGGCCACGCATGGCTGGCAGGTGCACAGCGTGAG
CAATCGCGAGGAGATGGCCCGACTGGGCCGGGCGATCCCGCAAGACCTGGTCGACGAGACCGTCCGCACC
ACGTTGCTGCGAGGGCGTCTGGTCACACCCGCTCAACCGGCGTGACACCGGCATCACGAGAACCAGAGGG
AGCACAGGATGAGCGCCATGCGCACCCATGACGACACCTGGGATATCAAGACCAGCGTCGGCGCCACCGC
AGTGATGGTGGCTGCTGCCCGGGCCGTCGAAACCGACCGGCCCGACCCGCTGATCCGCGATCCCTACGCC
AGACTGCTCGTCACCAACGCCGGGGCCGGCGCCATTTGGGAAGCCATGCTCGACCCAACACTGGTAGCCA
AGGCGGCTGCCATCGATGCCGAAACCGCGGCCATCGTCGCCTATCTGCGCAGCTACCAAGCGGTGCGGAC
CAACTTCTTCGATACCTACTTCGCCAGCGCTGTCGCCGCCGGAATCCGGCAGGTAGTGATTCTGGCGTCC
GGACTGGATTCCCGCGCCTATCGCCTGGACTGGCCCGCCGGAACCATCGTGTATGAGATCGATCAACCCA
AGGTGCTTTCCTACAAGTCCACGACGCTGGCGGAAAACGGGGTAACGCCGTCGGCTGGTCGCCGTGAGGT
GCCCGCCGACCTGCGCCAGGACTGGCCCGCCGCGCTGCGTGATGCCGGGTTTGACCCGACGGCACGCACG
GCGTGGTTGGCCGAGGGGCTGTTGATGTACCTACCGGCCGAGGCCCAGGACCGGCTGTTCACCCAGGTCG
GCGCCGTGAGCGTGGCGGGCAGCCGGATCGCGGCCGAGACTGCGCCGGTGCACGGCGAAGAGCGGCGAGC
AGAAATGCGGGCACGGTTCAAGAAAGTGGCCGATGTGCTCGGTATCGAGCAGACCATCGACGTGCAGGAA
CTGGTCTACCACGACCAGGATCGGGCGTCCGTTGCCGACTGGCTCACCGATCACGGTTGGCGGGCCCGAT
CCCAACGTGCGCCCGACGAGATGCGCCGCGTGGGTCGCTGGGTTGAGGGGGTGCCGATGGCGGACGACCC
GACTGCGTTCGCCGAGTTTGTCACCGCAGAGCGGTTGTAGCGAGCGCATCCGACTGACCTTATATATCCG
GATATATGGCTGGATCTTTTCTATTGCTGGTTCAACCGGGTGACTAGGATCGCGGTTATCACCGATGAGT
GACCGCGTCAAGGCGGTCGCGCCGCCGGACGGAAGGACGATGATGACCACCGAATCGGTTGCCCGGAAGA
CCCAGAAATCTGAGACCGAGGCTCCGCGCGAACCGGCGCCCGTTTCGGATGAAAAGCAAACCGATGTCGC
TAAAACGGTGGCTCGGCTGCGAAAGACCTTTGCCAGCGGGCGTACCCGCAGCGTCGAGTGGCGCAAGCAG
CAGTTGCGCGCGCTACAGAAGTTGATGGACGAGAACGAGGACGCGATCGCCGCGGCACTCGCCGAGGATC
TGGATCGCAATCCGTTCGAGGCATACCTCGCTGACATCGCGACGACCTCCGCCGAAGCGAAATACGCGGC
CAAGCGGGTGCGCAGGTGGATGCGGCGCCGCTACCTGCTGCTCGAGGTGCCGCAGCTGCCCGGCCGCGGC
TGGGTGGAGTACGAGCCATATGGCACCGTGCTAATCATCGGTGCCTGGAACTACCCGTTCTACCTGACCC
TGGGTCCGGCGGTCGGAGCCATTGCCGCTGGAAACGCCGTCGTGCTCAAACCGTCGGAAATCGCCGCTGC
ATCGGCGCACTTGATGACCGAATTGGTGTATCGCTATCTCGACACCGAAGCGATCGCGGTCGTGCAGGGC
GATGGTGCGGTGAGTCAGGAGCTGATCGCTCAGGGTTTCGACCGCGTGATGTTCACCGGTGGCACCGAGA
TCGGCCGCAAGGTCTACGAAGGCGCCGCGCCGCACCTGACCCCGGTCACCCTCGAGCTCGGCGGCAAGAG
CCCGGTGATCGTCGCGGCCGATGCCGATGTAGATGTCGCGGCCAAGCGGATCGCCTGGATCAAACTGCTC
AACGCCGGGCAGACATGCGTTGCACCCGACTATGTGCTGGCGGATGCCACCGTCCGCGACGAGCTGGTCA
GCAAGATCACCGCGGCCCTCACCAAGTTCCGCTCCGGTGCGCCGCAGGGCATGCGCATCGTCAACCAGCG
TCAATTCGACCGGCTGAGTGGATACCTCGCCGCAGCGAAAACCGACGCTGCAGCCGACGGCGGCGGGGTC
GTCGTGGGCGGCGACTGTGACGCATCGAACCTGCGCATCCAACCCACCGTGGTCGTCGATCCCGACCCGG
ACGGGCCGTTGATGAGCAACGAGATCTTCGGACCGATCCTGCCGGTGGTCACCGTCAAATCTCTGGACGA
CGCGATTCGCTTCGTGAACTCGCGGCCCAAGCCGCTATCGGCGTACCTGTTCACTAAGTCGCGTGCGGTT
CGCGAGCGGGTGATCAGGGAGGTGCCGGCGGGCGGAATGATGGTTAACCATTTGGCTTTTCAGGTGTCGA
CGGCCAAACTGCCGTTCGGTGGTGTCGGCGCATCGGGCATGGGTGCCTACCACGGCCGTTGGGGTTTCGA
GGAGTTCAGCCACCGTAAGTCGGTGTTGACCAAACCAACCCGACCCGACCTGTCCAGCTTTATCTACCCG
CCGTACACCGAGCGCGCCATCAAGGTGGCTCGCCGGCTGTTCTGACCTGGGCGCGGGTTGTCGCCCCGTT
GACACCCGACTCGTTATAACCCCGAATTGTGATTGCGGAGAGGAGCCTGATGCCCGGAGTGCAAGATCGC
GTCATCGTCGTTACTGGAGCCGGCGGTGGCTTGGGCCGCGAATACGCCCTTACGCTCGCCGGGGAGGGCG
CCAGCGTCGTGGTCAACGACCTCGGTGGCGCCCGCGACGGCACGGGCGCCGGTTCGGCGATGGCCGATGA
GGTCGTCGCCGAGATTCGCGACAAGGGGGGCCGGGCGGTCGCCAACTACGACAGCGTCGCCACCGAGGAC
GGCGCAGCGAACATCATCAAGACCGCGCTTGACGAATTCGGCGCCGTGCACGGTGTGGTGAGCAACGCCG
GGATCTTGCGCGACGGCACCTTCCACAAGATGTCGTTCGAGAATTGGGACGCCGTGCTTAAGGTGCACCT
TTATGGCGGATACCACGTGCTACGCGCGGCCTGGCCGCATTTCCGTGAGCAGAGTTACGGCCGGGTCGTG
GTGGCGACCTCCACCAGCGGGCTGTTCGGCAACTTCGGCCAGACCAACTATGGGGCGGCCAAGCTTGGTC
TGGTCGGCCTGATCAATACGCTGGCGCTGGAGGGAGCCAAGTACAACATCCACGCCAATGCTCTTGCCCC
GATCGCGGCGACCAGGATGACCCAGGACATCCTGCCGCCCGAAGTACTGGAAAAGCTCACACCCGAGTTC
GTCGCACCGGTGGTGGCCTACCTGTGCACCGAGGAGTGTGCCGACAACGCATCGGTGTACGTCGTCGGTG
GTGGCAAGGTGCAGCGAGTTGCGCTGTTTGGCAACGACGGCGCCAACTTCGACAAACCGCCGTCGGTACA
AGATGTTGCGGCGCGGTGGGCCGAGATCACCGATCTGTCCGGTGCGAAAATTGCTGGATTCAAGTTGTAG
AAGTAAATGAAGGCTTGTGTCGTAAAAGAACTTTCCGGCCCGTCCGGCATGGTGTACACCGACATCGACG
AGGTATCCGGTGACGGCGGAAAGGTTGTTATCGACGTACGGGCCGCCGGCGTCTGCTTTCCGGACCTGCT
GCTGACCAAGGGCGAGTATCAACTGAAGCTAACGCCGCCGTTCGTGCCCGGCATGGAAACGGCGGGTGTG
GTGCGTTCGGCGCCGTCGGATGCGGGTTTTCATGTGGGCGAACGTGTTTCAGCATTCGGAGTGCTCGGCG
GCTACGCCGAACAAATAGCCGTACCGGTGGCCAATGTGGTTCGCAGCCCCGTCGAGCTCGATGACGCCGG
GGCGGTGTCGCTGTTGGTGAACTACAACACCATGTACTTCGCCCTGGCTCGGCGTGCCGCGCTGCGACCG
GGAGACACCGTGCTGGTGCTCGGCGCCGCCGGCGGAGTGGGCACGGCCGCCGTCCAGATCGCGAAGGCGA
TGCAGGCTGGCAAGGTGATAGCCATGGTGCACCGCGAAGGTGCGATCGACTATGTCGCTTCGCTCGGTGC
CGACGTGGTGCTTCCGCTGACCGAGGGCTGGGCTCAGCAGGTGCGTGACCACACCTACGGTCAGGGGGTG
GACATCGTCGTCGATCCCATCGGCGGACCGACATTCGACGACGCGCTCGGCGTGCTGGCGATCGACGGCA
AGTTATTGTTGATCGGCTTTGCCGCGGGTGCTGTACCGACCCTCAAGGTCAACCGGCTGCTGGTGCGCAA
TATCAGCGTGGTGGGCGTCGGGTGGGGCGAGTATCTCAACGCGGTTCCCGGTTCGGCCGCCTTGTTCGCC
TGGGGGCTAAACCAGCTGGTCTTTCTGGGGCTCAGACCGCCTCCGCCGCAACGCTATCCGTTGTCGGAAG
CACAGGCCGCGTTGCAGAGTCTGGACGACGGCGGTGTGCTCGGCAAGGTTGTGCTCGAGCCCTAAGCGCA
TGCTCGCGATTCGGCGATACGGTGATGCTGTGACGGATCGGCGGGCCAACACGAGGAATTCGCACCCGCT
GCCGGCGTGACCAACGCCACGCTGGCAGCAATCGGGTATCCGATCGCGTTGGCCAGCAAGCTGTTGGCGA
TATCGGCCGTCGAAAGCACAACCGCGTAGCCGTCCGCAACCACAGTGGAAATGGTGCTGGCGATCTTGGT
GTGCGCGAGCGCTTCGATGCCAGGGTCAGGGAGCCCGGTGGGCGCCCGGTCGTCGGGCAACGTCAGCATC
GACGAGCCGCCGGTCTGTGACAAGTTCGCCAACAACGGATTGGGCAGCCACGCCGGTACCTGGCGCGGAT
GTGGTGCACGAACGCGTTGACATATTGGGGGCTCTTCGCGGATGAGGGTGTAGGGCGGGTCGGCGCGTCG
TTGCCGGGTAGGGGTCGCGGTCTTTCGATGATGGGCGGTTCCACGCTGCCGAAAAGGAAGACCTCGGCGT
GTCTGCCCGAGGCACTAGGTCGCAAGGGTAACCGAGGGTGCACGTTGACGGGGTGAGGCCAAGCGGGCGC
CGAGCGTGAACTGAGGGCGAGATTTCGGCCGATTCTCCGCCCTCAGTTCACGCTGGGCGACGGCGCCAAC
GGGCTGCCCCTGGCCGGTCGCACCAAGACGCCGCATACGTACCAAACTTCCCATACTCACCCATCGCGGT
GAACCCCAAACCCAGTGCCGGCCACCATTGGCCTTCCCGATGGATTGGTGCCAGCAGCAACCGGCATCAT
CGAAAACCGGCTCTTCATGATCGAGGGCCGGCAGCGGCTCGAGCAGCGGCAGGCCGGGGTGATCACGTAG
TAGTGCTGAATGACCCGAGCATCGGGCGATCAGATGCTGAAGCTTTGCAGTTGCTGAGTAATGTCGGCCA
ACGTCACCACAATCGCGATGAATTCAATCATGCCGCCCAGGGCGGCCAACCCAATGGTGGCCGCGAGCGG
CAGCTCGATCGCAGCGCGGAGGTTGCCGGCCGCCAGTTGATTCACGAACAGGGTGAGGTCATAGGCGGGC
AGGATAGTGACGAAGGCAAGACCTAGATCTGCCGTCGGAAGAAGAATCGAGTAGCCGGTCGACACAACGG
AAGCGAAAGTGTCCGCGATGTTGATGAGCGTCGCCGGTTGTGGCGGCGGTGGCGGCGGTAGCAACGTCGG
CACATACGGCGGGAACGCGGGCATCGGAGTTTGGGGCAGGGTGTTCAGGGCGGCTGGCAACTCGACCATG
AAGTCGTTGACGCCCTGTTGCGTTCCGGCAACCAGGGCATCGGCGACAACGCTCGCCGGGACATCCGGGA
AGAGCCCGAATGGGGTAGGCACGTTCGCCGGGCTCGTCGAATAGCCGAACCTCGGGTCGCCGTAACCCAG
ATTGACGATTACTTCCAAGTTCGGTTCGACCAGCGCCGCCAGCGGTGGGCCAATGACCGGGATTGCCCGC
AACGGGGCCAGCAGCGGCAGATGCTCGGTTTCAATGATGTAGTACGTGTTCGACGTCGTGCCCTGTGTCG
GCAACTGCGTGGCCGACGCTATCTGTGCCGGTGTGAGGTCCGCATACGTGGTGTGCACCGTGAGTATCCC
GAATACTGCGTTGATATCGGACAGGACATTGAGTGGATACCGCGGGAAGTCGGCGAAACCGTCGTACTCG
AGGGTGTAGGTCGTCGTCGGATAGGGATTGTCCGGGGTCGCCCCGTAGAACGGTAGGCCGAGGGTGGTGA
CATTCAGACCGGGTATGCGCGCAAGTATCCCGCCATTGGGATTCATCTCGTTGCCGATCAAGATGAAATT
GAGCTGGCTGGGGCTGGGAGCGTTGGGACCCAGCGAGATGAGGTGCTGCATTTCCAGGGACGCGATGACG
GCGCTCTGCGAATAGCCGAACACGGTGACGTGGTTTCCGGCGTTGATTTGCTCCCAAATCGCGCCGTCGA
GAATCTGTAGGCCCAACTGCACCGAGGTTTGGAAGGGCAGGGATTTGACGCCGGTGATCGGATATAGCTC
TTCGGGCGTCACCAGCGCTTTGACGACCGGATTCGAGACGACGGGGTCGATGAACAAGGTCGTGATGGCG
TTGACATAACTCGGCGTGGGTATCGGTGACCCGGTGCCGCCCATGATGATCGCCGTATTTTGGTTGAACA
TTGGCGGTAGCACCGGGGGTGAGGTTGGCTTAAAGAGTCCGGCCGTCGCCTCCTGCACCAGCGCGCTCGT
GTTGGTGGCCTCGGCATTGACAAATGCTTTTGCGGCCGCCGCCAACCTCTGGGTGAATTCGTTGTGAAAC
GCCGCAACCTGTGCGCTGATCGCCTGGAACTGCTGGCCGTACGCGCCGAACAGCGTGGCAAGGGCCGTGG
ACACTTCGTCCGCGGCAGCCGCCGCCAGGCCGGTTGTCGGGGCCGCGACGGCCGCCGTAGCCTGGTTGAT
CGCCGAGCCGATCCCGGCCAAATCGGTAGCCGCCGCTGCCAATACCGACGGCTGCGCGAATACGTACGAC
AAACCCCATCCCTCCTTGTCGACGGGGCCCATAACCCACCCGTCGAGCCGATACGTTGAGCGTAAAGCGA
CTCCGCGGTTGTGTCTGGCCTTTGGAGTGAACCCAAATGGGGCCATGCTGCCTCGTCATTGGCGAGGTCG
GTAAACGGTAGTCGGTGGACGTCGATGCCGTCGGGAATCCGTTAGGTGACGAGGCCCTCGATGTTTCGAA
CGGTGTCCGAGGCCGCCGCGAGGAGGGTGAGCAATTCCACGCCGCCCGCTATCGATCGTGCCTAAACCTA
CGGTGGCCGCCAGGGGATAGCCGATCGCGTTGATCAGATTGCCCGCAGCGAGTTGCCTGACGAACAGTTG
GGTGGTGTACAGCGGCAGGGTGGTGACCAGGGCGAGGGCGATGTCCACGGTGGGCAGCAGGACGGCGTAG
TTGGTTGAGATGATCCTGGCGAGCGTGTTCACCACCTCGGCCGGCGTCGGTGCGGCGGCCACCGCGGCCA
CCAGATCGGCGGGTTGCGGCAGCTGGATCTGCGGGAGCGTGAGCGGTTGCGCGGACAGCGCCTGCAGGTC
GGCCGTGAAGTCAAGGATGCCTTCTTGTGTTCCGGCGGCCAGGGCATCGGCGATGACCTGAGGCGGCACG
TTCGGCCACAGCCCGAACGGCGTTCGCACATCGGCGTAGCTCGTCGAGTAGCCGTAGTTCGGGTCGCCGT
AGCCCAGGTTGACGATCACCTTCAGGTTCGGCTGGATCAGGTCGGCCAGCGGATCTCCGATGACCGGCAC
CGCCCGCAGCGGTTGCAGCAGCGGCCGATTCTCGGTGCGGATGATGTAGTAGTCGGTGACCTCCGTATAG
CCCGGCGACGTCGGTAATTTAGTAGCGCCCTCGACCTGCGCGGGCGTGAGGTCCAAATACTTGGTGTGTA
CGAATGTGATGCCTGCAACCGCGTTGAGGTCGGAAATGAAGTTGAGCGGGTATCGCGAGAAGTCGGCGAA
CCCGTCGTACTCGAGCGTGTAGATGGCCGTCGGATAGATCGTGTCCGAGGGCGTTGCGCCATAGAACGTC
AGGTCCAGAGTCGGAAGCGTCAGATCCGGGAACCGCGCGAGCATACCGCCATTGGGGTTCATTTCATTGC
CGACAAGCACGAAATTGAGGTCGCTCGCCGAAGGTGCGGCCCCGCCCATCGCCGTGAACCTCTGCATCTC
CAGCGACGCGATTATGGCGCTTTGCGACCAGCCGAAAACGGTGACCGCGTTTCCGGTGGTCGCGAGCTCT
ACCATGATCGCGTCGTGCAAGATGGTCAAGCCCTCTTCCACTGACGTGTTGAGGACCAAACTTCTGACAC
CGGTGAGTGGGTACAACTCTTCGGGTGTGAAGACGGCTTGTAGCGCCCGCCGAACGGACCTACAGCGTAT
TGGCGGCGTCAACATAGACGGCGGTGGTAGTGGAATTCCGGTGGGCCCAAAGAACAAGGTGGTCAAGTTC
GCCGGGAATGGCGGAATCATCGCGGCCGCCGCGGGGGTTGGTGCGGCGGCGGGCACAGCCAGCTGATTTT
GCCGGGTGCTGGCGATGGCGGCCTCGGCATCTGCGTAGCTGTTCGCCGCGGCGGCCAACGTCTGGTGGAA
CCTAACTGTGAAACGCCTCGACTTGAGCGAGCACGGCCTGGTATTCCTGGCCGTATGCGCCGAACGGTTT
CGCGATGGCGGCCGACACCTCATCGCCGGCCGCCGCGGCCAGTGCACACGTCGGGCCTGCCGCGGCCGCG
CCGGCCGTACTCACGGCCGAACCGATTCCTGCCACCTCGGCGGCGGCCGCCGCTACGATCCGCGGCTCAG
CGATCAGATACGACATCGTCTCACTCCCCTAGCACCAGGTGTCGGCCAACCGGGTCAACCCGGGGTTTTG
GTCAGCCCAGAGCGGTCCCGCTGCCCTGGTGGTCGCTTACGCGAATCGGATTCGCGCGAAAGCGTTTCCC
CTCATCCGAGCAGCACCCCGCGCATCCGGTTGACTGTGGCCTGGCTGATACCGGCGTCGCGCAGGTAGCC
GCCCAGCGATCCGTAGGTCTCGTCAATGGTCTGGCGTGCGGCGGCCAGGTACTCCGCGCGGACACCCAGG
ACCCCGTCGGACAGCCGGGCCTTGGTGAACGTCACCACCTCGGGTGCCAGTTCGGTGTCGAAACGCTGCT
GGATCATCTCGGAGATCCGGGCCCGCAGTTGTGGCACGGAGTCGTTGCTGCGCAGGTAGTCGGCGACGAT
GACGTCGCGGTCCAGGCCGACCGCTTCAAGCACCAGCGCGACCACGAAGCCGGTGCGATCCTTACCCGCG
AAGCAGTGGGTGAGCACCGGGCGTCCGGCGGCAAGCAGTGTGACGACACGATGTAGCGCGCGCTGTGCTC
CATTGCGCGTTGGGAATTGGCGATACTCGTCGGTCATGTAGCGGGTGGCCGCGTCATTTATCGACTGGCT
GGATTCGCCGGACTCGCCGTTGGACCCGTCATTGGTTAGCAGCCTCTTGAATGCGGTTTCGTGCGGCGCT
GAGTCGTCGGCGTCATCATCGGCGAGGTCGGGGAACGGCAGCAGGTGGACGTCGATGCCGTCCGGAACCC
GTCCTGGACCGCGGCGGGCAACCTCCCGGGACGACCGCAGGTCGGCAACGTCGGTGATCCCCAGCCGGCG
CAGCGTTGCCCGGCCGGCGTCGTCGAGGCGGCTCAGCTCGCTGGACCGGAACAGCCGCCCCGGCCGCAAT
GCGGTTGCGGTGTCGGCGACGTCACGAAAGTTCCACGCGCCCGGCAGTTCACGGACAGCCATCTCAGGTG
ACCGCCGCAGCGAAGGTGGACTTCTCCCTCGACAGCTCGGCGCGGGCGATGGAGCGCAGGTGCACCTCGT
CGGGACCGTCGAAGATGCGCATGGCGCGGTGCCAGCCGTACAACCGGGCCAGCGGGGTGTCGTCGCTGAC
GCCGGCGGCCCCGTGGACCTGGATTGCGCGGTCGATGACATCGCAGGCCACCCGCGGGGCCACCGCCTTG
ATCATGGCGACCAGGTGGCGCGCCTCTTTGTTGCCATGTTGGTCGATTGTCCACGCCGCCTTTTCGCACA
GCAGCCTTGCCTGGTCGATTTCGTTGCGGGACTGAGCAATCGCCTGTTGCACGACGCCCTGTTCGGCTAG
CGGACGGCCGAACGCCACCCGGTTGCGGACGCGATTCACCATGAGTGCCAAGGCGCGTTCGGCCGCGCCC
AGCGCACGCATGCAGTGGTGGATACGGCCCGGCCCCAGCCGGGCCTGGGCTATGGCGAATCCGCTGCCCT
CTTCGCCGAGCAGGTTGGTGGCCGGGACCCGGACGTTGTGGTAGTCGATCTCGCAGTGGCCGTGCCGGTC
CTGCCAGCCGAACACCGGTGTGGAGCGAACGATCGTCACGCCGGGGGTGTCGATCGGGACGAGGACCATC
GACTGCTGTTGGTGGGCGGCTGCGTCCGGGTTGGTGCGGCCCATCACGATGAGGATCTTGCACCGCGGGT
CCGCCGCTCCCGACGTCCACCACTTACGGCCGTTGATGACGTAGTCGGCACCGTCCCGGGAGATGGTGGT
TTCGATGTTGCGGGCGTCGCTGCTGGCCACCGCCGGCTCGGTCATCGAGAAGGCGCTGCGGATCTTGCCG
TCGAGCAGCGGCCGCAGCCATTGCGCCCGTTGCTGCTCGGTGCCGAACATGTGCAGGATCTCCATGTTGC
CGGTGTCCGGTGCGGCGCAGTTGAGTGCCTCGGGCGCGATTTCCATGCTCCATCCGGTCATTTCGGCCAG
CGGCGCGTACTCCAGGTTGGTCAATCCCGACTCGGCCGACAGGAATAGGTTCCACAGGCCGCGGTCTTTG
GCCTTGGTTTTCAGTTCCTCGATGATCGGCGGCGCGGTGTGGTCGGCCGGTCCGGCCGCGCGGCGATAGT
CGTCGTAATCGGCCTCAGCGCCGAAGACGTGCTCGGTCATGAAGTCGGACAACCGCGTGCGGTAGTCGAT
GGCCTTGGCCGACATCGCGAAGTCCATTCCGCCACGATATCTACCGGCGCTAGCAGACGCATAAGTCCCT
CGACACGCCGACGAGAAGGGGGTTTTGCGTCTGCTCGCCGTCGTTTCGTGCCACCGTTCAACTGACCCGC
AAGTGGCAGCGCGAGCTCGACTATTCGCTACGCAAGAGTTTGTGGAGCTTCCACGACAACCGCATTGCGA
TGCGGTTCCAGTACGAATCCCGTGACCGCAACGGCCAGTGGTATCGCAGCTACGGCACCGAACTGTGGCG
AAGCCAGCATCAACGACGTGCCGATCGCCGAATCCGAGCGTCGCTACCTCGGTGCGCGCTCGGCATCCGA
GTATGGCCAGGAAATACCGCTCTGGTAGCCCGGTAGGGTGTCTGAGCAAATCTATCGGCGTTCAGTAAGG
AAAGTGGATGTACGCGCCATGACAGATCCGCAGACGCAGAGCACCAGGGTCGGGGTGGTTGCCGAGTCGG
GGCCCGACGAACGACGGGTCGCGCTGGTTCCCAAGGCGGTCGCGTCGCTGGTGAACCGTGGTGTGGCGGT
CGTGGTCGAGGCCGGTGCGGGCGAGCGCGCGCTGCTTCCCGATGAGCTCTACACCGCTGTCGGTGCCAGC
ATCGGGGATGCTTGGGCCGCCGACGTCGTTGTCAAGGTCGCGCCGCCGACGGCGGCGGAGGTCGGCCGGT
TGCGCGGTGGGCAGACACTGATCGGCTTTCTAGCGCCCCGTAATGCTGACAACTCGATCGGCGCGCTGAC
CCAGGCCGGGGTGCAGGCGTTCGCGCTCGAGGCCATCCCGCGCATCTCGCGGGCGCAGGTGATGGACGCG
CTGTCGTCGCAAGCCAACGTGTCTGGGTATAAGGCTGTGCTGCTCGCGGCCTCGGAATCGACCCGGTTCT
TTCCGATGCTGACGACGGCGGCCGGAACGGTGAAGCCGGCCACGGTGCTGGTGCTCGGCGTCGGCGTGGC
CGGCCTGCAGGCGCTGGCGACGGCCAAACGGCTAGGCGCGCGCACCACGGGCTACGATGTGCGTCCCGAG
GTGGCCGACCAGGTCCGATCGGTGGGCGCTCAATGGCTTGATTTGGGCATCTCAGCGTCCGGTGAGGGCG
GTTACGCCCGCGAACTGACCGACGACGAGCGCGCCCAGCAGCAAAAGGCATTGGAAGAAGCGATCAGTGG
CTTCGACGTGGTGATCACCACCGCGCTGGTGCCGGGCCGCCCGGCGCCAACGTTGGTGACCGCCGCTGCA
GTGGAAGCGATGAAGCCTGGCAGCGTGGTGGTGGATCTCGCCGGCGAGACGGGCGGCAACTGCGAATTGA
CCGAGCCCGGCCGGACAGTCGTCAAGCACGACGTCACCATTGCCGCACCGCTGAACCTGCCGGCCACGAT
GCCCGAGCACGCCAGCGAGCTCTACAGCAAGAACATCACCGCGCTACTCGACTTGTTGATCAAAGACGGC
AGGCTGGCCCCGGACTTCGACGACGAGGTGATTGCCCAGTCGTGTGTCACCCGCGGGAAGGACTCCTAGA
TGTACAACGAATTGTTGGAGAACCTGGCGATCCTGGTGCTGTCCGGATTCGTCGGGTTCGCGGTGATCTC
GAAAGTGCCCAACACGTTGCACACCCCGCTGATGTCAGGAACCAACGCCATCCACGGCATTGTCGTTCTC
GGCGCGCTGGTGGTTTTCGGCGAAATTGAGCACCCATCGCTCGTGTTGCAGGTCATCCTGTTCGTCGCGG
TGGTGTTCGGCACGCTGAACGTCATCGGCGGATTCATCGTCACCGACCGAATGCTCGGCATGTTCAAGGC
CAAGAAGCCCGCCGTGCCAGCCAAGCCCGACCGCGACGAGGCGCTCCGATGAACCTGCACTACCTGGTCG
AGATTCTCTACATCATCTCCTTTTCACTCTTCATCTACGGGTTGATGGGGCTCACCGGCCCCAAGACCGC
GGTGCGCGGGAACCTGATCGCCGCGGCCGGCATGACCATCGCCGTGGCGGCCACGTTGGTCATGATCCGA
CACACCAGCCAATGGCCGCTGATCATCGCCGGTCTGGTGGTGGGTGTTGTGCTCGGTGTGCCGCCGGCGC
GACTGACCAAGATGACCGCCATGCCGCAGCTGGTGGCATTCTTCAACGGCGTGGGCGGAGGAACGGTCGC
ACTCATCGCGCTGTCGGAGTTCATCGATACCACCGGCTTTTCCGCATTCCAGCACGGCGAGTCGCCGACC
GTGCACATCGTGGTGGCCTCATTGTTCGCCGCGATCATCGGGTCGATCTCGTTCTGGGGGTCTATCGTCG
CGTTCGGCAAGTTGCAGGAGATCATCTCCGGGCGGCCGATCGGACTCGGCAAGGCGCAGCAGCCGATCAA
CCTGTTGCTGCTGGCCGTGGCCGTGGCCGCCGCCGTGGTGATCGGACTGCACGCGCATCCCGGGAGCGGT
GGGGTCGCATTGTGGTGGATGATCGGCCTGTTGGTCGCCGCCGGCGTGCTGGGTCTGATGGTGGTGTTGC
CGATCGGTGGCGCCGACATGCCGGTGGTCATCTCGATGCTCAACGCCATGACCGGCCTGTCGGCCGCGGC
GGCGGGTCTGGCGTTGAACAACACCGCGATGATCGTGGCCGGCATGATCGTCGGCGCGTCCGGCTCGATC
CTGACCAACCTGATGGCTAAGGCGATGAACCGCTCCATTCCGGCGATCGTCGCGGGCGGTTTCGGCGGCG
GCGGTGTGGCGCCCAGTGGCGGCGGCGACGACAAACACGTCAAGGCCACTTCGGCCGCCGATGCCGCGAT
CCAGATGGCATACGCCAATCAGGTGATCGTGGTGCCCGGCTACGGGTTGGCCGTCGCGCAGGCGCAGCAT
GCGGTGAAGGACCTGGCAACCTTGCTGGAGGACAGGGGTGTGCCGGTCAAGTACGCGATTCACCCGGTCG
CCGGCCGGATGCCCGGGCATATGAACGTGCTGCTGGCCGAGGCCGAAGTCGACTACGACGCGATGAAGGA
CATGGACGACATCAACGACGAGTTCGCCCGCACCGACGTCACCATCGTGATCGGCGCCAACGACGTCACC
AACCCGGCGGCCCGCAACGAGACGTCCAGCCCGATCTACGGCATGCCGATCCTCAACGTGGACAAGTCGA
GGTCGGTGATCGTGCTCAAACGGTCGATGAATTCCGGGTTCGCCGGCATCGACAACCCGCTGTTCTACGC
CGACGGCACCACTATGTTGTTCGGTGATGCGAAGAAATCGGTGACCGAAGTCTCCGAGGAACTCAAGGCG
TTGTAGCGCGCGAGCGCTGGCTCAGACGGGCGGATACGCCGGCGGCGGGTATCCGTCGCCGGTTTCGACC
CCGCGTAGACCCCAGGTGAGGTACCGGAAGAAGAACTCGATTTCGTCGCTCACGTCGTAGTCAGGACTCG
GATCCATCACTTCACCCTCTCGACTCGCGACTTGGTTCGCAACGGAGTTTAGTCACATCCGCGCCGGTGC
GACAGGTTGTCGCCGCCTTGCCTAAACTGAACAACCAGTTGATTGATACAGCTTCGGCCGGGGCCCATGG
GCTCCACCGGCAGCGACGATAGCGAGTAGCGATGCCATCCGACACCAGCCCCAACGGGCTAAGCCGCCGT
GAGGAGTTGCTGGCTGTTGCCACCAAACTATTCGCGGCGCGCGGTTATCACGGCACCCGGATGGACGACG
TCGCCGATGTGATCGGGCTCAACAAAGCAACGGTCTATCACTACTACGCCAGCAAGTCGCTGATCCTGTT
CGACATTTACCGTCAGGCGGCCGAGGGCACCCTGGCCGCCGTGCACGACGATCCGTCCTGGACGGCCCGT
GAAGCGCTGTACCAGTACACGGTCCGGCTGCTCACTGCGATCGCGAGCAACCCCGAGCGGGCCGCCGTGT
ACTTCCAGGAGCAGCCCTACATCACCGAGTGGTTCACCAGCGAGCAGGTCGCCGAGGTCCGCGAGAAGGA
GCAGCAAGTCTACGAGCACGTACACGGCCTGATCGACCGCGGGATTGCCAGCGGCGAGTTCTATGAGTGC
GACTCGCATGTGGTGGCGCTGGGGTACATCGGGATGACGCTGGGCAGCTACCGCTGGCTGCGGCCGAGCG
GGCGCCGAACGGCCAAGGAGATCGCGGCGGAGTTCAGCACGGCACTGCTGCGCGGGCTGATCCGCGACGA
ATCGATCCGCAACCAGTCTCCGCTTGGAACTCGGAAGGAAACGTGAACCTCACGCGATCGGTGGAATCAA
TCTCGCTACGGACCCGAGGGCGCCACTGAGCACCGACAACTCCGTCACACTGGATTGACCGAAGTTGAAC
ATCAGGCCCGGATTCGCCGACGGAAGATACGGATACGTATTGGGTAGCGCGGACTGCGGTAACAATCCGA
TGCTTACTAGGGCGGCTTGGGGGCCTTGCACGGTCCCGGTCGCCAGGGCCGAGGCCACGGCGATCGGGTT
GATTGGCGCGAACAGGCTGGCCGGGGTGGGTACGTCGGCGTAGCCGTAGCCATAGCCCAAGTCGACTAGC
ACCCGTAGGTCGGGCTGAATCAGCTCGGCTATTGGGGTCCCTACGAAGGGGATGGCGCGAATCGGCTGCA
ACAGCGGCAGGTCCTGGGTCAGAAACATGTAGTAATGGGTGTTGCCGGTGTAGCCCGGAGACGTGGGCAA
CGGCACGGCATTGGCAACCTCGGCCGCGGTGAAGGGGTACGCGTTGTGCACCCATCTGATGCCCATGAAG
GCGTTGAGGTCCGACAAGATATTGAGCGGGTACTGCGGGTTGTGGGCGTAGCCGTCGTATTGGCCGGTGT
ACATGTAGGTCTGGTAGGGGGAATCCGGTGGAGTCGCACCGTTGAACGACATATCCAAGAACGGGAGGTA
AAGGCCCACGTAACGCTCGAGGACGCCGCCGTTGGGGTTATTGATATTACCGATCAACGTGAAAGCCAGC
CGGCTTGGATCTGGGGCTTGGCCCGGTGGTAACGCCATAAGAGCGCGTATTTCATTGGTCGCTACCGCGG
CGCTTTGCGAGTAGCCGAAAACGACGACGTCATGCCCATTTTGTAGTTCCGCGTTGATGCCGTTGTTCAG
CAGCGTGACACCCTGGGCGATGGATTGGTCCAGTGACAGGTTCCCGATAAACGGCCACCACTGCTCGGGC
GTGTACTGGGCGACCGGGTTGTTGGGCCCGAAAATGGGCCGAATGTATGCGCTGTCAATGATCGCCAAGA
CGCGGTCACTAAGGATCGGTTCCCCGGTGCCGCCCATCATCAACGCGGTTAGCGGGTTGCCTGACAGCAT
CCCGACAGAACCGAGGGCGCCGCTGGACCCGGCGGTGCCCGACATAGCAGCGGTGTTGCTGGCTTCAGCC
TGGGCATAGGCGGCCCCGGCGGCAGCCAGCGCCCGGGTGAACTCGCCATGGAACGCCGCAGCCTGCTTTA
GGACCTCTTGACATTCGCGCGCGTATTCGCTGAACAGCGCTGCAGCGGCCGACGACACCTCATCGGCGGC
CGCGGCCAGCAGTCCGGTCGTTGGACCCGCAGCGGACGCGCTGGCCGCTCGTATCGCCGAACCGATCCCG
TCCACGTCCGCGGCCGCCGTTGCCAACATCTCCGGGGCCGCGATGACGTAGGACATCTGGTCTCCTGTTC
GACGCTGGGGCCCTTAGAGCCTAGAGCGCGCCCGCCGGGAAGCCCGGCGTTTTCGGCCAATCGTTATCGC
GGCCGCGTCAGGTGAAGACCGGTGGCGGGATCAGGTGCAGGATGTTGCCGAGACCGCCACTCATCAGGGA
TAGCAGTGTCACCTGTGGCTGGCCGAAGTAGAAATTCAGGCCCGGGTTTATCGACGGGACCCACGGATAG
CTGTCCGGGAACCACTCCGGCCCAATCAATCCGGCTTCCACCCCAATCTCCACGATGGCGCCATAGGGCG
CCTGCAGGCTCCCTTTGATCAGGTAATACGTGACAGCGAACGGGTTGGGGATCGAGAACAGCCCGGCCGG
AGTGGGGATATCCGCGTAATTGCCGCCCGGCCCGTAGTCGGCGTAGCCCAAGTCGACGAGCACCCGCAGC
TGCGGCTGGAACAGGTCGGCGATCGGGGGACCGGCGTAGGGGATGTCACGGATCGGCTGGAGCAGTGGCA
GATCCTGAGTCAGGAACATGTAGTACTGGGTGTTGCCGGTATAGCCCGGGGAGGTCGGCAACGGCACCGC
GTTATCCACCTGGGTGGCCATGAGTTCCGGGTACGTGTTGTGCACGTAGAAGTAGCCCATGAAGGCGTTG
ATGTCCGACAGGATGCGCAGCGGGAATTGCGGCGCGTGGGCGATGCCGTCGTACTGGGCCGTGTAAATGT
GTGTCGGGTAGGGACTATTCGCCGGGGTTGCGCCATTGAACGGCACGTCCAGGAACGGGATGTAGAAGCC
GGGGAAGCGCGCCAGCAGCCCGCCGACGGGATTGTTGCCACTACCAATCATGACGAAGGAGATATCGTCC
GGATTCGGCGAACCCATCGCCATCAGCGAATTGATGTAGTTGTTGATGATCGTGGCGCTCTGCGAGTAGC
CGAACGCAACGACCTTGTTGTCGAGGGCCAGTTGGTTGTTGACGGCGGTATTCAGCAGCGCCACGCCTTC
GGTGACGGACTGGTTGAACGTCAGATTGCCGAGGTCGGGGGTAACCGGCCAGAACTGCTCGGGCGTGAAC
AGGCCTTGCGAGACAGCACCCGGGAAGAGGGTCTGGATGAAAGCCTTGTTGATGTCTGTCACGTACTCGG
GGTCGGGTAGCGGGTTATTGGTGCCGCCCATAATCAACGCCGTTATCGGACTCTCCGCAGCCAGCTGCGC
GATCGCCGGCAGCCCGCCGGCCCCGCTGGATCCGTTGGGGCTCAACGGCGCACGGCCCAACAGCGTCCGG
ATCGGTGCGTTGATAGTGTCCAGCGCGTGCGATACCCGGGCCGCATTGGCCGCTTCGGCGTGTGCGTAGG
CGTTGCCGGCGGCCTCCAACGTCCGGGTGAACTCGCTGTGGAACGCCGCGGCCTGCTTGACGACCGCCTG
ATACTCCCGCCCGTATGCGCTGAACAGGGCCGCCGTTGCCGCCGAAACCTCATCGCCGGCCGCGGCCAGC
AGGTTACATGTCGGGCCTGCCGCAGCCGCGTTGGCGGCCCGCAGCGTGGAAGCGATCTCATCCACATGGG
CAGCTGCCGTCGCCAGCATGTCAGGGGCTGTGACCAGGTGCGACATCTCCCCGTCCTTCCCAACGGACCG
GCGCCCGCACCGGTCACTTGGGACTGACCCGCTACCGCGGGTATTAGGTACTTAACGAGAGTAAGGCGGT
CCTGCCGCTACGTCCGGCGTTTGGACAAACCTCGATGACTGCCTGACCTATGGCGGCTGCTATAACCGCG
AGCATGCTAACCAGCTTGGTGAGTGCGGTCGGATCGCATCACGTCACCACCGACCCTGACGTGCTGGCCG
GCCGCAGCGTCGACCACACCGGCCGCTATCGGGGCCGGGCCAGCGCGCTGGTGCGGCCCGGCTCGGCTGA
AGAGGTCGCCGAAGTGCTGCGGGTGTGCCGGGACGCTGGAGCCTATGTCACCGTTCAAGGCGGCCGCACC
TCACTGGTGGCGGGCACCGTTCCCGAACACGACGACGTGCTGCTGTCTACCGAACGGCTTTGCGTCGTCA
GCGATGTCGATACCGTTGAGCGCCGAATCGAGATCGGTGCCGGGGTCACACTGGCCGCGGTGCAGCACGC
CGCGTCAACGGCTGGGCTGGTGTTCGGCGTGGATTTGTCGGCCCGGGATACCGCGACCGTCGGTGGCATG
GCCTCGACGAACGCCGGCGGATTGCGCACGGTCCGTTACGGCAACATGGGCGAGCAGGTTGTCGGGCTAG
ACGTCGCGCTGCCCGACGGTACGGTGCTGCGCCGGCACAGCCGGGTGCGTCGCGACAACACCGGCTACGA
CCTGCCCGCGCTGTTCGTCGGGGCCGAAGGCACCCTGGGGGTTATCACCGCGCTGGATCTGCGGCTGCAC
CCCACCCCGTCGCATCGGGTGACAGCCGTGTGCGGGTTCGCCGAGCTGGCAGCGCTGGTCGATGCCGGCC
GAATGTTCCGCGACGTGGAGGGCATCGCGGCGTTGGAATTGATTGACGGTCGGGCCGCCGCGCTAACCCG
TGAACATCTTGGCGTTCGCCCCCCCGTCGAGGCTGACTGGTTGCTATTGGTGGAACTGGCCGCCGACCAC
GATCAGACCGACCGGCTCGCCGACCTGCTCGGCGGTGCACGGATGTGCGGGGAGCCCGCGGTCGGTGTGG
ATGCCGCTGCGCAGCAACGGTTGTGGCGCACCCGTGAATCGCTGGCCGAGGTGCTCGGTGTGTACGGCCC
GCCGCTGAAGTTCGACGTCTCGCTGCCATTGTCGGCGATCAGCGGCTTCGCCCGAGATGCGGTCGCGTTG
GTTCACCGACACGTCCCGGATTCTCCGGAGGCGTTGCCGCTGTTGTTCGGTCACATCGGTGAGGGCAACC
TGCACCTGAACGTGCTGCGTTGCCCGCCTGATCGGGAACCGGCGTTGTACGCAAAGATGATGGGCCTCAT
CGCCGAATGCGGCGGTAACGTCAGTTCAGAACATGGGGTGGGCAGCCGCAAGCGTGCCTACCTGGGAATG
TCCCGGCAGGCCAACGACGTCGCCGCGATGCGGAGGGTCAAGGCGGCGTTGGACCCGACCGGGTACCTTA
ACGCCGCGGTCTTGTTCGACTGACCGGTGCTGCGCAAGCATTCAGCGCCTTTAGAGATCACCGGTGAAAC
TGATGAGCTGACGCACCGCGATGCCATCGGCGAGGTGGTCCATCGCCTCGTTGATATCGTCCAACCGAAT
CGTTGACGTCACCAGCGACTCCACCGGCAGACGGCCCGATTGCCACAACGACACGAAGCGGGGAATGTCG
TGGCTGGGCACCGCCGAACCCAGATAGCTGCCGATCAGTGACCGGCCTTCGGTGACAAAATCCAACGGCG
ACAAGCTGATCCGGACATCCGGTGGCGGCAACCCGACGGTGATGGTGCGCCCTCCGGGCGCGGTAAGCCC
GATCGCGGTGTGCAGCGCGGCAGGATGACCGACGGCTTCGACAACCACGGCGGCTTTGACCCCGCCGGCC
GTGGCCTGCTGCGGTGTGTAGATCTCATGGGCGCCCAAGGCCTTTGCGGCCGACAGCTTTTCGGGTAGCT
GATCGACGGCGACCACACGAACGTCTGTATACGTCAAAGCGGTGAGCACCGCTGCCATACCGACGCCCCC
GAGGCCGACGACGGCGACCGACTGGCCGGGCTGCGGATCACCGACGTTGAGTACCGCACCCCCACCGGTG
AGCACCGCGCACCCGAGTAGGGCAGCGACGGTGGGCGGCACCTCGTGCGGCACCGGAACCACGCTGGCCC
GGTTGACGACGACATGGGTCGCGAAACCCGAGACGCCGAGGTGGTGGTACACCGGGCGGCCGCCCCGGCT
GAGCCGGATACCGCCACCGAGCAGTGTGCCGGCCTTGTTGGCCGCGCTGCCCGGTTCGCACGGCGTCCGA
CCGTCGGTCGCGCACGCCGCGCACTGGCCGCAACGCGGAAGGAACACCAGCACGACTCGCTGACCGACCG
CGACCCCGTCGACGCCGTCGCCGACCTGCTCGACGATTCCAGCGGCTTCATGACCGAGCAAGATCGGCAC
CGGCCGTACCCGGGTGCCGTCGACCACCGACAGGTCGGAGTGGCACACGCCCGCAGCCTCGATTCGGACA
AGGACCTCACCGCGGTCGGGCGGGTCCAGGTGCAGCTCGACGACGCTGATTGGTTTCGACCGCCAATAGG
GCCGCGGCACACCGATCTGGTCTAGCACCGCGCCCCGGATGGCAGGCATGTTGGAATACAACCATGGCTG
CACTGCCGGCACCGGAGAAGCTCCTGCGCAGCGACTTTCCGGTGCTGTGGCCGGTGGGAACTCGATGGGC
CGACAACGACATGTTCGGCCACCTCAACAACGCCGTCTACTACCAGCTGTTTGACACCGCGATAAACGCC
TGGATCAACACGAGCACCGGGGTTGACCCGCTCGCGATGCCTGTGCTGGGCATTGTCGCGGAGTCGGGCT
GCCGTTATTTCTCGGAACTGCGTTTCCCGGAGAGCCTAATGGTGGGCCTGGCTGTGACGCGGTTGGGGCG
CAGCAGCGTCACCTACCGGCTGGGTGTGTTTAAGGAGCCTGACGATGCGGGGGTGATCACCGCACTCGGG
CACTGGGTGCACGTCTATGTCGATCGGACTAGCCGCAGGCCGGTTCCGATTCCCGAGGCCATTCGGTCGC
TGTTGTCGACGGCTTGCGTAAGCGGATAAGCCGCGCCCAGATTGCGTTCAGGGCTGTGATTTTCGCCGCT
CCAACCACAGCCATGACGGCAATCTCGTGCTCACCGCGACCCAGGTATGCTTCCCGAATGCCAGTTTTGA
GCAAGACCGTCGAGGTCACCGCCGACGCCGCATCGATCATGGCCATCGTTGCCGATATCGAGCGCTACCC
AGAGTGGAATGAAGGGGTCAAGGGCGCATGGGTGCTCGCTCGCTACGATGACGGGCGTCCCAGCCAGGTG
CGGCTCGACACCGCTGTTCAAGGCATCGAGGGCACCTATATCCACGCCGTGTACTACCCAGGCGAAAACC
AGATTCAAACCGTCATGCAGCAGGGTGAACTGTTTGCCAAGCAGGAGCAGCTGTTCAGTGTGGTGGCAAC
CGGCGCCGCGAGCTTGCTCACGGTGGACATGGACGTCCAGGTCACCATGCCGGTGCCCGAGCCGATGGTG
AAGATGCTGCTCAACAACGTCCTGGAGCATCTCGCCGAAAATCTCAAGCAGCGCGCCGAGCAGCTGGCGG
CCAGCTAAGGCATGTGCGGGCTCAGCCGAAGACTTCGGTCTCAGCCAGGGCCTCCGTCAGCCTGCGTGCC
CCATCGGTGAACTGCCAGACGGTGTGCTCGATTACGGCGGCTGTGTCGCGGCGGCGCAGCGCGGCGATCA
GCTGCCGATGACTGTTCACCGCGTCCGCGCCCCATCGCGGGTCGGCCGCGAACACCTGCGCCCATATAGC
GCGCGGCATTAAGCAGGAACCAGGCCAACTTGATCCGGCGGCTCGCTTTGTTGAAGACGCGGTGGAACGC
GAACTCGATCGACGCGATGGTTTTGGCATCACCGGACCCGATAGCACCGGCCAGCGCATTGTTGATGCGG
TCCAGCTCGTCGATCTCAACGTCGGTGATGTGAGCGGTGGCCGATGTGGCAAGTTCTTGGGCAATGGTGG
CCTGCAGCCAGAAAATGTCGTCGATGTCTTGGCGGGTCAACGGCAGCACCACGTGGCCGCGATGTGGCTC
CAGCCCGACCATCCCCTCACCGCGCAGTTTCAGCAGCGCCTCCCGCACCGGCGTGACGCTGACTCCGAGC
TCGGCTGCCGTCTCGTCCAGACGGATGAACGTTCCAGAGCGCAGGGCGCCCGACATGATGGCGGCCCGCA
GGTGGCCCGCGACCTCGTCGGACAACTGTGCCCGGCGCAGGGGAAGCTGGCTCCGCGGCTTCGCCGATAG
AGGTGCGTTCACGTGGCTTGCCAGGACTTTCAGGGTCGGGCCGGGATTGCCGGGGACTTGCCGGGGGCTT
GGCGGGGGCTTGTTGTTGGGCCGCTCAGGCCATAGTGTGACCCAGACAACATCATGCTTTATCAAATATC
AACCTGGCGCAAGGGATGCGCAAGTGAAAGGAAGGGAAGGAAGGGATAGTTGACCGCGCAACTGGCCAGT
CACCTGACGCGGGCGCTAACACTAGCCCAACAGCAGCCCTACCTTGCTCGCCGGCAGAACTGGGTCAACC
AGCTCGAACGGCACGCGATGATGCAGCCAGACGCGCCGGCGCTGAGGTTTGTGGGCAACACCATGACGTG
GGCTGACCTAAGGCGCCGGGTTGCGGCGCTGGCGGGCGCATTGAGCGGTCGCGGGGTCGGTTTCGGCGAT
CGGGTCATGATCCTGATGCTTAACCGCACCGAGTTCGTCGAGTCGGTGCTGGCCGCCAACATGATCGGGG
CCATCGCCGTACCACTGAATTTCCGGCTCACCCCAACCGAAATCGCCGTCCTGGTCGAAGACTGTGTCGC
ACACGTGATGCTGACCGAAGCTGCGCTGGCTCCGGTGGCCATCGGTGTCCGCAACATCCAGCCCTTGCTG
AGCGTGATCGTGGTCGCCGGCGGATCCAGCCAGGACAGCGTGTTCGGCTATGAGGACCTACTCAACGAGG
CCGGGGATGTCCACGAACCGGTGGACATCCCGAACGACTCGCCGGCCTTGATCATGTACACCTCGGGCAC
CACCGGCCGCCCGAAGGGCGCCGTGCTGACTCACGCGAACCTCACCGGTCAGGCGATGACCGCGCTCTAC
ACCAGTGGCGCCAATATCAACAGCGACGTCGGTTTCGTCGGCGTCCCGCTGTTCCATATCGCCGGAATCG
GCAACATGCTGACCGGGCTGCTGCTCGGCTTGCCCACGGTGATCTATCCGCTGGGCGCGTTCGACCCGGG
ACAGCTGCTCGACGTGCTGGAGGCAGAGAAGGTCACCGGCATCTTTCTGGTTCCCGCGCAGTGGCAGGCG
GTCTGTACCGAACAGCAAGCACGACCACGTGACTTGAGGTTACGGGTGTTGTCGTGGGGAGCTGCGCCGG
CGCCGGATGCGTTGCTGCGGCAGATGTCGGCAACCTTTCCCGAAACCCAGATACTGGCCGCATTCGGCCA
GACCGAGATGTCACCGGTCACCTGCATGCTGCTCGGCGAAGATGCGATCGCTAAGCGCGGATCGGTCGGC
AGGGTGATCCCGACCGTCGCCGCAAGGGTGGTCGATCAGAACATGAACGATGTCCCCGTCGGCGAAGTGG
GCGAAATTGTCTACCGGGCACCAACATTGATGAGCTGCTACTGGAACAACCCGGAGGCCACCGCGGAGGC
GTTCGCAGGCGGCTGGTTCCATTCTGGGGATCTGGTTCGTATGGACTCCGACGGTTACGTCTGGGTGGTG
GACCGCAAGAAGGACATGATTATCTCCGGCGGTGAAAACATTTACTGCGCCGAGCTGGAAAACGTTCTGG
CCAGCCATCCCGACATCGCCGAAGTCGCGGTCATCGGCCGGGCCGACGAGAAGTGGGGAGAGGTGCCGAT
CGCGGTCGCGGCCGTAACGAACGACGACCTTCGGATCGAAGACCTAGGTGAGTTCCTGACCGACCGGCTT
GCGCGCTACAAGCACCCCAAGGCGCTCGAGATCGTGGATGCTCTGCCCCGCAACCCCGCGGGGAAGGTGC
TCAAGACTGAACTGCGATTGCGCTACGGCGCCTGTGTGAATGTTGAAAGACGTTCTGCATCAGCTGGTTT
CACGGAGAGAAGGGAAAATCGACAGAAATTGTAACGTTTGCCCGCTATTGACGAAGGGTTAAATGTGCGG
ATGCCTTACACTCCTGGCTGGCCATCGGGTAGATTCCTGTGGTCTCCGTTACTCCCTGTGAGTAACGAGG
TGGCGGTCACACACCAAGGGTCGGGGCAAGGAGGAGGCGTGCGACATGATGCGCCGCGGCGCCGCGATAC
CCAGGTCGGCGGCTTGAGGGAGCCGCGGTGACGACGTCGACAACGCTTGGCGGTTACGTCCGCGACCAAC
TGCAAACCCCGCTGACCCTCGTCGGTGGATTCTTTCGCATGTGTGTGCTGACTGGAAAGGCGCTGTTTCG
CTGGCCGTTCCAGTGGCGCGAGTTCATTCTGCAGTGCTGGTTCATCATGCGGGTCGGATTTTTACCGACG
ATCATGGTCTCGATACCGCTGACGGTGCTGTTGATCTTCACGCTCAATATTCTGCTGGCCCAGTTCGGCG
CGGCAGACATCTCCGGTTCCGGCGCGGCGATCGGCGCGGTCACCCAGCTTGGCCCGCTGACAACGGTGCT
GGTGGTCGCCGGCGCCGGATCCACGGCCATCTGCGCCGACCTGGGTGCCCGCACCATCCGCGAGGAAATC
GACGCGATGGAGGTGCTGGGCATCGATCCCATCCACCGTCTGGTGGTGCCGCGGGTGCTCGCCTCGATGC
TGGTCGCCACGCTGCTCAACGGCTTGGTGATCACCGTCGGCCTGGTCGGTGGCTTTCTCTTCGGTGTCTA
TCTGCAGAACGTTTCGGGCGGCGCCTACCTTGCCACGCTGACCTTGATCACCGGCCTGCCCGAGGTGGTC
ATCGCAACCATCAAAGCCGCAACGTTCGGCCTGATCGCGGGCCTTGTCGGCTGCTATCGGGGGCTGACCG
TCCGTGGCGGTTCCAAGGGTCTTGGCACCGCCGTCAACGAGACCGTGGTGCTGTGTGTGATTGCCCTGTT
CGCCGTCAACGTGATCTTGACGACCATCGGTGTGCGATTCGGGACGGGGCGCTGACATGTCGACCGCTGC
TGTGCTGCGCGCCCGCTTCCCGCGGGCGGTCGCCAACCTTCGTCAATATGGAGGTGCGGCGGCCCGTGGA
TTGGACGAGGCCGGCCAGCTCACCTGGTTCGCTTTGACCAGCATCGGGCAGATCGCGCACGCGCTGCGCT
ACTACCGCAAGGAGACGCTGCGGCTGATCGCCCAGATCGGCATGGGTACCGGCGCGATGGCCGTCGTCGG
CGGCACGGTCGCCATCGTTGGCTTTGTCACGCTGTCCGGCAGCTCGCTGGTCGCAATCCAGGGCTTCGCG
TCGCTGGGCAACATCGGTGTCGAGGCGTTCACCGGGTTCTTCGCCGCACTGATCAACGTGCGCATCGCCG
GCCCAGTTGTCACGGGTGTCGCCCTGGCGGCCACGGTCGGTGCGGGTGCTACGGCCGAGCTGGGCGCGAT
GCGGATCAGCGAGGAGATCGATGCCCTGGAAGTGATGGGCATCAAGTCGATCTCGTTTCTGGCCTCCACC
CGGATCATGGCCGGGCTGGTGGTGATCATCCCGCTGTACGCGTTGGCGATGATTATGTCGTTCCTGTCCC
CGCAGATCACCACCACGGTGCTCTACGGGCAGTCGAACGGCACCTACGAGCATTACTTTCAAACGTTCCT
GCGTCCCGACGATGTCTTTTGGTCCTTCTTGGAGGCCCTCATCATCACTGCGATCGTCATGGTCAGCCAC
TGCTACTACGGGTACGCCGCCGGTGGAGGCCCCGTCGGTGTCGGCGAGGCCGTCGGCCGATCGATGCGTT
TCTCGTTGGTCTCGGTGCAGGTCGTTGTCCTGTTTGCAGCGTTGGCGCTCTACGGTGTCGACCCGAACTT
CAATCTCACGGTGTAGCCGCATGACGACGCCGGGGAAGCTGAACAAGGCGCGAGTGCCGCCCTACAAGAC
GGCGGGTTTGGGTCTAGTGCTGGTCTTCGCGCTCGTAGTTGCCTTGGTATACCTGCAGTTTCGCGGGGAG
TTCACGCCCAAGACGCAGTTGACGATGCTGTCCGCTCGTGCGGGTTTGGTGATGGATCCCGGGTCGAAGG
TCACCTATAACGGGGTGGAGATCGGGCGGGTAGACACCATCTCGGAGGTCACACGTGACGGCGAGTCGGC
GGCCAAGTTCATCTTGGATGTGGATCCGCGTTACATCCACCTGATTCCGGCAAATGTGAACGCCGACATC
AAGGCGACCACGGTGTTCGGCGGTAAGTATGTGTCGTTGACCACGCCGAAAAACCCGACAAAGAGGCGGA
TAACGCCAAAAGACGTCATCGACGTACGGTCGGTGACCACCGAGATCAACACGTTGTTCCAGACGCTCAC
CTCGATCGCCGAGAAGGTGGATCCGGTCAAGCTGAACCTGACCCTGAGCGCGGCCGCGGAGGCGTTGACC
GGGCTGGGCGATAAGTTCGGCGAGTCGATCGTCAACGCCAACACCGTTCTGGATGACCTCAATTCGCGGA
TGCCGCAGTCGCGCCACGACATTCAGCAATTGGCGGCTCTGGGCGACGTCTACGCCGACGCGGCGCCGGA
CCTGTTCGACTTTCTCGACAGTTCGGTGACCACCGCCCGCACCATCAATGCCCAGCAAGCGGAACTGGAT
TCGGCGCTGTTGGCGGCGGCCGGGTTCGGCAACACCACAGCCGATGTCTTCGACCGCGGCGGGCCGTATC
TGCAGCGGGGGGTCGCCGACCTGGTCCCCACCGCCACCCTGCTCGACACTTATAGCCCGGAACTGTTCTG
CACGATCCGCAACTTCTACGATGCCGATCCGCTCGCTAAAGCGGCGTCCGGTGGCGGTAACGGCTACTCG
CTGAGGACGAACTCAGAGATCCTATCCGGGATAGGTATCTCCTTGTTGTCTCCCCTGGCGTTAGCCACCA
ATGGGGCGGCAATCGGAATCGGACTGGTAGCCGGATTGATAGCGCCGCCCCTCGCGGTGGCCGCAAATCT
AGCGGGAGCCCTACCCGGAATCGTTGGCGGCGCGCCCAATCCCTATACCTATCCGGAGAATCTGCCGCGG
GTGAACGCTCGCGGTGGCCCGGGGGGCGCCCCCGGTTGCTGGCAGCCGATCACCCGGGATCTGTGGCCAG
CGCCGTATCTGGTGATGGACACCGGTGCCAGCCTCGCCCCGTACAACCACATGGAGGTTGGCTCGCCTTA
TGCAGTCGAGTACGTCTGGGGCCGTCAGGTAGGGGATAACACGATCAACCCATGAAAATCACTGGAACCG
TCGTCAAACTCGGCATCGTCTCGGTGGTGCTGCTGTTCTTCACGGTGATGATCATCGTGATTTTCGGTCA
GATGCGCTTCGACCGGACTAATGGCTATACCGCGGAGTTCAGCAATGTCAGCGGGCTGCGCCAAGGCCAG
TTTGTCCGTGCTTCGGGGGTAGAGATCGGCAAGGTCAAAGCACTACACCTGGTCGACGGTGGCCGTCGGG
TTCGGGTGGAGTTCAATATCGATCGTTCGGTGCCGTTGTATCAGTCCACGACCGCCCAGATCCGCTATTC
CGACCTGATCGGTAACCGGTACGTGGAGCTCAAACGGGGTGAGGGCAAGGGGGCCAACGATCTGCTGCCG
CCAGGTGGACTCATCCCATTGTCCCGCACGTCACCGGCCTTGGATCTGGACGCGTTGATCGGTGGTTTCA
AGCCGGTGTTTCGGGCGTTGGATCCCGCGAAGGTGAACAACATCGCCAACGCGCTCATCACCGTCTTCCA
GGGGCAAGGTGGCACCATAAACGACATCCTCGACCAGACCGCGCAACTGACCAGCCAGATCGCGGAGCGC
GATCAGGCGATCGGTGAGGTTGTCAAGAACCTGAACATCGTGCTGGACACCACGGTCAAGCATCGAAAAG
AGTTCGACGAGACGGTCAATAACTTGGAGAATCTGATCACTGGGCTGAGGAACCACTCCGACCAGTTGGC
CGGCGGCCTCGCGCACATCAGCAACGGCGCCGGCACGGTGGCCGACCTGCTTGCCGAGAATCGCACGTTG
GTGCGCAAGGCCGTCAGCTACCTGGACGCTATTCAGCAACCGGTCATCGACCAGCGCGTCGAGTTGGACG
ACCTGCTCCACAAGACGCCGACCGCGTTGACGGCGCTCGGACGCGCCAACGGAACCTACGGCGATTTCCA
GAACTTCTACCTCTGCGACCTCCAGATCAAGTGGAACGGATTCCAAGCCGGAGGGCCGGTCCGCACGGTG
AAGCTCTTTAGCCAGCCGACGGGTAGGTGCACGCCGCAATGAGAACGCTGGAACCACCCAACCGAATGCG
AATTGGGCTCATGGGCATCGTCGTTGCGCTGCTCGTTGTCGCTGTGGGCCAAAGCTTTACCAGTGTTCCC
ATGCTATTCGCAAAGCCGAGCTACTACGGCCAGTTCACCGACTCCGGCGGACTGCACAAGGGCGACAGGG
TACGCATCGCCGGCTTGGGAGTGGGCACCGTGGAGGGGCTCAAGATCGACGGCGACCACATCGTGGTCAA
GTTCTCCATCGGCACCAACACCATCGGCACCGAGAGCCGCCTAGCCATCCGCACCGACACCATCCTGGGT
AGGAAAGTGCTCGAGATCGAGCCGCGCGGCGCCCAAGCGTTGCCGCCCGGGGGCGTTTTGCCGGTTGGGC
AAAGCACCACCCCGTACCAGATTTACGACGCGTTCTTCGACGTCACCAAGGCCGCATCCGGCTGGGACAT
CGAGACGGTCAAGCGGTCGCTGAATGTGTTGTCGGAGACCGTTGATCAGACCTATCCGCACCTGAGCGCC
GCCCTCGACGGGGTGGCTAAGTTCTCCGACACCATCGGCAAGCGCGACGAGCAGATCACGCACCTACTAG
CCCAGGCCAACCAGGTGGCCAGCATCCTGGGTGATCGCAGTGAGCAGGTCGACCGCCTATTGGTCAACGC
TAAGACCCTGATCGCCGCGTTCAACGAGCGCGGCCGCGCGGTCGACGCCCTGCTGGGGAACATCTCCGCT
TTCTCGGCCCAGGTGCAAAACCTTATCAACGACAACCCGAACCTGAACCATGTGCTCGAGCAGCTGCGCA
TCCTCACCGACCTGTTGGTCGACCGCAAGGAGGATTTGGCTGAAACCCTGACGATCTTGGGCAGATTCAG
CGCGTCGTTCGGTGAGACGTTTGCCTCTGGGCCCTACTTCAAAGTGCTGCTGGCCAACCTGGTGCCGGGT
CAGATCTTGCAGCCGTTTGTCGATGCGGCATTCAAGAAGCGTGGTATTAGCCCGGAGGACTTCTGGCGCA
GCGCCGGGCTGCCGGCATACCGGTGGCCCGACCCCAATGGCACCCGGTTCCCCAACGGTGCGCCGCCGCC
ACCACCGCCGGTGTTGGAGGGCACGCCCGAGCATCCCGGGCCGGCGGTGCCGCCGGGATCGCCGTGCTCC
TACACCCCGCCGGCGGACGGTCTGCCGCGGCCGTGGGATCCGCTGCCCTGCGCTAACCTCACTCAAGGTC
CATTCGGTGGCCCCGATTTCCCGGCGCCGCTGGATGTCGCGACGTCGCCGCCGAACCCAGACGGTCCACC
GCCCGCCCCGGGCCTACCAATCGCGGGACGTCCGGGTGAGGTGCCGCCGAACGTTCCCGGCACGCCGGTG
CCGATTCCACAGGAGGCTCCCCCCGGGGCACGCACGCTGCCCCTCGGGCCGGCGCCTGGTCCGGCTCCGC
CCCCGGCGGCGCCAGGCCCGCCGGCACCACCGGGCCCCGGGCCGCAGTTGCCGGCCCCGTTCATCAACCC
CGGCGGCACCGGCGGTAGTGGCGTGACGGGAGGTAGCGAGAATTGAGCACCATCTTTGATATCCGCAACC
TGCGGTTGCCGCAGCTGTCGCGGGCCTCGGTTGTCATCGGATCGTTGGTGGTGGTGCTGGCGCTGGCCGC
CGGAATTGTTGGTGTGCGGCTCTATCAAAAACTGACGAACAACACGGTGGTCGCCTACTTCACCCAAGCC
AATGCGCTGTATGTCGGAGACAAGGTCCAGATTATGGGCCTCCCGGTCGGTTCGATCGACAAGATCGAAC
CAGCCGGCGACAAAATGAAGGTGACTTTCCACTACCAGAACAAGTACAAGGTGCCTGCCAATGCCTCCGC
GGTGATCCTCAACCCCACCTTGGTGGCGTCGCGGAACATTCAGTTGGAGCCACCCTACAGAGGTGGTCCA
GTGCTGGCCGATAATGCGGTGATCCCGGTCGAGCGCACCCAGGTACCGACGGAGTGGGACGAGCTGCGGG
ACAGCGTTTCGCATATTATCGACGAGCTCGGCCCGACACCTGAGCAGCCCAAGGGGCCGTTCGGCGAAGT
CATCGAGGCATTCGCCGACGGGCTGGCCGGCAAGGGTAAGCAAATCAACACCACGCTGAACAGCCTGTCG
CAGGCGTTGAACGCCTTGAATGAGGGCCGCGGCGACTTCTTCGCGGTGGTACGCAGCCTGGCGCTATTCG
TCAACGCGCTACATCAGGACGACCAACAGTTCGTCGCGTTGAACAAGAACCTTGCGGAGTTCACCGACAG
GTTGACCCACTCCGATGCGGACCTGTCGAACGCCATCCAGCAATTCGACAGCTTGCTCGCCGTCGTGCGC
CCGTTCTTCGCCAAGAACCGCGAGGTGCTGACGCATGACGTCAATAATCTCGCGACCGTGACCACCACGT
TGCTGCAGCCCGATCCGTTGGATGGGTTGGAGACCGTCCTGCACATCTTCCCGACGCTGGCGGCGAACAT
TAACCAGCTTTACCATCCGACACACGGTGGCGTGGTGTCGCTTTCCGCGTTCACGAATTTCGCCAACCCG
ATGGAGTTCATCTGCAGCTCGATTCAGGCGGGTAGCCGGCTCGGTTATCAAGAGTCGGCCGAACTCTGTG
CGCAGTATCTGGCGCCAGTCCTCGATGCGATCAAGTTCAACTACTTTCCGTTCGGCCTGAACGTGGCCAG
CACCGCCTCGACACTGCCTAAAGAGATCGCGTACTCCGAGCCCCGCTTGCAGCCGCCCAACGGGTACAAG
GACACCACGGTGCCCGGCATCTGGGTGCCGGATACGCCGTTGTCACACCGCAACACGCAGCCCGGTTGGG
TGGTGGCACCCGGGATGCAAGGGGTTCAGGTGGGACCGATCACGCAGGGTTTGCTGACGCCGGAGTCCCT
GGCCGAACTCATGGGTGGTCCCGATATCGCCCCTCCGTCGTCAGGGCTGCAAACCCCGCCCGGACCCCCG
AATGCGTACGACGAGTACCCCGTGCTGCCGCCGATCGGTTTACAGGCCCCACAGGTGCCGATACCACCGC
CGCCTCCTGGGCCCGACGTAATCCCGGGTCCGGTGCCACCGACGCCGGCACCGGTGGGGGCGCCGTTGCC
CGCTGAGGCAGGAGGGGGTCAATGATGAGCGTGCTGGCGCGGATGCGGGTGATGCGCCACCGAGCCTGGC
AGGGGCTGGTGTTGCTGGTGCTCGCACTCTTGCTGAGTTCGTGCGGCTGGCGCGGCATCTCCAATGTGGC
GATCCCCGGCGGCCCGGGCACCGGCCCGGGCTCCTACACCATCTACGTGCAGATGCCGGACACGTTGGCG
ATCAACGGCAACAGTCGGGTCATGGTGGCCGACGTCTGGGTCGGATCGATCCGCGCGATCAAGTTGAAGA
ACTGGGTGGCCACGCTGACGCTGAGCCTGAAGAAGGACGTCACGCTACCGAAAAATGCCACCGCCAAGAT
CGGGCAGACCAGCCTGCTGGGTTCGCAGCACGTCGAGCTGGCCGCGCCGCCAGATCCGTCGCCGGTGCCG
CTGAAGGATGGTGACACCATCCCGTTGAAGCGCTCCTCGGCCTATCCCACCACCGAGCAGACGCTGGCCA
GCATCGCCACCTTGTTGCGCGGCGGCGGCCTGGTGAACCTCGAAGGGATTCAGCAAGAGATCAACGCCAT
CGTGACGGGGCGGGCGGACCAGATCCGGGCCTTTCTTGGCAAGCTCGACACCTTCACCGACGAGCTCAAC
CAGCAACGCGATGACATTACCCGCGCCATTGATTCCACCAATCGGTTGTTGGCTTATGTGGGCGGTCGTT
CGGAAGTCCTCAATCGGGTGCTCACCGACCTACCGCCATTGATCAAGCACTTTGCGGATAAGCAGGAACT
GTTGATCAACGCTTCCGATGCGGTAGGCCGGCTCAGCCAGTCCGCCGACCAGTATCTTTCGGCTGCCCGG
GGCGATCTGCACCAGGACCTGCAGGCGCTGCAATGCCCGCTCAAGGAACTGCGTCGAGCCGCTCCGTATC
TGGTGGGTGCGCTCAAATTGATCCTCACCCAGCCCTTTGACGTCGACACCGTGCCGCAGCTGGTGCGGGG
CGACTACATGAACTTGTCGCTGACGCTGGACCTGACCTACAGCGCCATCGACAATGCGTTCCTTACCGGG
ACCGGATTCTCCGGTGCGTTGCGCGCCCTCGAGCAGTCTTTTGGCCGCGATCCCGAGACAATGATTCCCG
ACATCCGGTACACACCGAACCCCAACGATGCGCCGGGCGGCCCGCTGGTAGAAAGGGGAAATCGCCAGTG
CTGACTCGCTTCATCCGACGCCAGTTGATCCTTTTTGCGATCGTCTCCGTAGTCGCAATCGTCGTATTGG
GCTGGTACTACCTGCGAATTCCGAGTCTGGTGGGTATCGGGCAGTACACCTTGAAGGCCGACTTGCCCGC
ATCGGGTGGCCTGTATCCGACGGCCAATGTGACCTACCGCGGTATCACCATTGGCAAGGTTACTGCCGTC
GAGCCCACCGACCAGGGCGCACGAGTGACGATGAGCATCGCCAGCAACTACAAAATCCCCGTCGATGCCT
CGGCGAACGTGCATTCGGTGTCAGCGGTGGGCGAGCAGTACATCGACCTGGTGTCCACCGGTGCTCCGGG
TAAATACTTCTCCTCCGGACAGACCATCACCAAGGGCACCGTTCCCAGTGAGATCGGGCCGGCGCTGGAC
AATTCCAATCGCGGGTTGGCCGCATTGCCCACGGAGAAGATCGGCTTGCTGCTCGACGAGACCGCGCAAG
CGGTGGGTGGGCTGGGACCCGCGTTGCAACGGTTGGTCGATTCCACTCAAGCGATCGTCGGTGACTTCAA
AACCAACATTGGCGACGTCAACGACATCATCGAGAACTCCGGGCCGATTTTGGACAGCCAGGTCAACACG
GGTGATCAGATCGAGCGCTGGGCGCGCAAATTGAACAATCTGGCCGCACAGACCGCGACCAGGGATCAGA
ACGTGCGAAGCATCCTGTCCCAGGCGGCCCCCACCGCCGATGAGGTTAACGCGGTATTCAGCGGTGTTCG
CGATTCGCTGCCACAGACCCTGGCCAATCTTGAGGTTGTGTTCGATATGCTCAAGCGCTACCACGCCGGC
GTGGAGCAATTGTTGGTGTTCCTCCCACAGGGTGCCGCGATCGCACAGACCGTACTCACGCCAACTCCGG
GTGCTGCCCAGCTGCCGCTCGCGCCGGCGATCAACTATCCGCCGCCGTGCTTGACGGGTTTTCTTCCTGC
ATCGGAGTGGCGGTCTCCGGCCGATACCAGTCCCAGGCCGTTGCCGTCGGGAACCTATTGCAAGATTCCC
CAGGATGCCCAGCTGCAAGTCCGGGGGGCGCGCAACATTCCCTGTGTCGATGTCCCGGGCAAACGAGCGG
CGACGCCGAAGGAGTGCCGCAGTAAGGACCCGTACGTTCCGCTGGGTACCAACCCGTGGTTTGGTGATCC
GAACCAGATTCTCACCTGCCCGGCACCTGGAGCGCGCTGCGATCAGCCGGTGAAGCCCGGGTTGGTGATT
CCGGCGCCCTCGATCAACACCGGTTTGAATCCGGCGCCCGCCGATCAGGTGCAAGGAACGCCCCCGCCGG
TCAGTGACCCGTTGCAAAGACCGGGTTCGGGTACTGTGCAGTGCAACGGGCAGCAGCCTAACCCGTGCGT
CTACACTCCAACATCGGGCCCGTCGGCGGTCTATAGCCCGGCCAGCGGTGAACTGGTGGGGCCGGATGGT
GTCAAGTACGCCGTCGCAAACTCGAGCACAACAGGAGACGACGGATGGAAGGAGATGCTGGCGCCGGCCA
GCTGAACCCTGCCGATGCGAATAAGTCGTCGTCTACGGAGGTGAAGGCGGCGGATTCGGCGGAATCTGAC
GCCGGAGCCGACCAGACTGGCCCGCAGGTGAAGGCGGCGGATTCGGCGGAATCTGACGCCGGAGAGCTCG
GCGAGGACGCGTGCCCAGAACAGGCCCTCGTCGAGCGGCGCCCGTCGCGGTTGCGGCGAGGCTGGCTTGT
TGGCATTGCGGCGACGCTGCTCGCGTTGGCCGGTGGCCTTGGCGCAGCGGGTTATTTTGCGTTGCGCTCA
CACCAGGAAAGCCAATCAATCGCGCGCGAGGACCTTGCGGCCATTGAGGCCGCTAAGGATTGCGTTGCGG
CCACGCAGGCACCCGATGCTGGGGCGATGTCGGCTAGCATGCAGAAGATCATCGAGTGTGGCACCGGTGA
TTTCGGTGCCCAGGCGTCGTTGTACACCAGCACGCTCGTCGAGGCGTATCAAGCGGCCAGCGTCCACGTG
CAAGTGACCGATATGCGCGCGGCGGTCGAGCGCAACAACAATGACGGGTCGGTCGATGTTCTGGTGGCGC
TCCGGGTCAAGGTGTCCAACACCGACTCGGATGCCCATGAAGTCGGCTACCGTCTTCGGGTCCGGATGGC
ACTGGATGAGGGCCGCTATAAGATCGCCAAACTCGACCAGGTGACGAAGTGACGGTGGTGGTCGAGAAGA
CGCCGACCACCCTGCCCCAGGCGACACCGAACGGTGCAGCGCCCTGGCATGTTCGGGCGGGCGCCTTCGC
CATCGACGTGCTGCCCGGGCTCGCCGTGGCGGCGACCATGGCGTTGACGGCTTTAACGGTGCCGCCGGGC
AGCGCGTGGCGGTGGTTATGCGCTTGTCTGCTCGGATTGACCATTCTCCTTCTGGCCGTTAACCGGTTGT
TGTTGCCGACGATTACCGGATGGAGTCTTGGCCGCGCTCTTACCGGCATCCGGGTGGTTCGGCGTGACGG
CTCCGCCATCGGTCCGTGGCGGTTGCTGGTCCGGGATTTGGCGCACTTGGTGGACACCCTCTCGCTGTTT
GTGGGTTGGCTGTGGCCGCTGTGGGATTCGCGGCGACGCACCTTCGCCGACCTGTTGTTGCGCACTGAGG
TGCGACGTGTCGAACCGGTGCAGCGGCCCGCGGTGATACGGCGACTGACGGCGGCGGTGGCATTGGCGGC
GGCGGGCGCGTGCGCGAGCGCAACCGCGGTGGGCGCTGCGGTGGTGTACGTCAATGAATGGCAAACCGAT
CACACTCGCGCGCAGCTCGCAACGCGGGGCCCGAAGCTCGTGGTCGACGTCCTGAGCTACGACCCCGAAA
CGGTGCAGCGTGATTTCGAACGGGCGCGATCGCTGGCCACCGACAGGTACCGCCCGCAGCTGAGCATCCA
ACAGGATTCGGTGCGCGAGTCGGGACCTGTTCGTAACCAGTACTGGGTTACCGACAGCGCGGTGCTGTCG
GCGACACCAGCTCAGGCGACCATGCTGTTGTTCATGCAGGGTGAACGCGGTACACCACCCAATCAGCGGT
ATATTCAGTCAACTGTGCGGGCGATCTTCCAAAAATCGCGCGGGCAATGGCGCCTCGACGATCTGGCAGT
CGTGATGAAACCCCGACAACCCACCGGCGAAAAATGAGCCCCCGTCGTAAGTTTGAACCCGGCGAGGGGG
CGCTGCTGGCCCCGCAGTCAATCGAACCGTCGCGGCGATGGGGTTTGCCGCTGGCTCTGACCGCATCCGC
TGTGGTTATGGCCGCGGCGATCTCAGCCTGTGCGCTCATGCGGATCTCCCATGAATCGCACCAGCGAGCA
GCGCACAAGGATATCGTGATGCTCAGTGATGTCCGATCTTTCATGACCATGTTCACGTCACCGGATCCGT
TTCACGCCAACGAATATGCGGAGCGGGTGCTGTCCCACGCCACGGGCGACTTCGCCAAGCAGTACCACGA
AAGAGCAAACGATATCCTGATTCGCATCTCCGGGGTGGAACCGACCACAGGAACGGTTCTAGACGCGGGC
GTACAGAGGTGGAACGAGGATGGTAGTGCCAACGTGCTGGTGGTCACCCAGATCACCTCGAAATCCGCGG
ACGGCAAGCGGGTGGTCTCGAACGCCAATCGTTGGCTGGTAACGGCTAAGCAGGAAGGTAACGAGTGGAA
GATCAGCAGTCTGCTTCCGGTGATCTGACCCAAAAGTCCGTTGCCAACGGAGAGTCCACCGACACGGCAT
CCGCAGCCACCGAGGGCCACCGGGGCGAGATCGACGCCGCGGGAGAGCCGGACGAACGCGGTGCCGCCGT
GGCTGACAGCCAAGCTGACGAGGATGATTCGGCCGCGACGGCTGCCAGGGGCGGCAAGACACGGGCAAGA
CGATCGCGTGGCAGGCGGTTAGCGATCACGGTCGGCGTGGCCGCTGCGTTGTTCGTGGGCTCGGCAGCGT
TCGCTGGTGCGACGGTGGAGCCCTACCTCTCCGAGCGCGCCGTGGTGGCCACCAAGCTCATGGTCGCGCG
GACCGCCGCCAATGCGATCACGACGTTGTGGACCTACACGCCGGAGAACATGGACACCCTGGCCGATCGG
GCCGCGAATTACCTCAGCGGTGATTTCGCGGCTCAGTACCGCAGATTCGTCGACCAGATCGCCGCAGCAA
ACAAACAGGCCAAGATTACCAACGATACCGAGGTCACCGGTGCTGCCGTGGAATCGCTGAGCGGCCGGGA
TGCCGTTGCCATCGTCTACACCAACACCACGACCACCAGTCCGGTGACCAAGAACATCCCAGCATTGAAG
TATCTGTCCTACCGGCTGTTCATGAAGCGTTATGACGCGCGGTGGCTGGTGACCAGGATGACGACCATCA
CCTCGCTGGATTTGACGCCGCAGGTGTAGCGGGACCGAGCCCGCCGGCGCTGCGAAGCCTTAGTTGAACG
CCAGCCAGCTGGGCAGCGCCCGCTCATGGGAGTCACAGAGCACCTGACGGGTGTCGCACGATCCTTTCGG
CGACCCAGCGCCGGCCCACATGCCCCCGGTATCACGGCGCAGAACGATCGCCGATGACCCCCCGCCGTCG
AGCAGAATCGCGGTGTCACTACCCAGGCCGCGGAACAGGTCTTGGATGTTGTCCGGGGTGTAGTTGCCGC
CCTGGAAGATGTACATCTCGTCCTTCTGCTTCGCATAGGCAAGCGCCGTTCGCGCGGCGCTGGGACCGCC
GTCGTGGAGCTGGCCGGTATTGCCGGGGGATAACAGCCCGATTCCGGCCACGGCGACGAACCGTGCATTC
TTGTTGAGCAAGTCCTCGATCACCGGAGTGGCAAGATCGTAGTCCTGTCTGCTTTTGGGCCGCAAAACAT
ACGGTGCACCACCGACCGGAAGGATCATCGTCGTCAGCGAGCTCCACAACTCATTTCCTCCGGAAAGGCC
CTGCTTTCCGGCGTAGGCGACGGTGCCGGTGACCGCTTGGTTGGCGCGTCCTTGTCCGCGGGTGTTGTCC
ACGTAGGCGCCCAGCGGTGAGCTGCAGCCGGTCGACCGCCAGCTGCCCCCCTTTTGTCCGCGAACGTCGA
AGAAGTTGGCGTTGACCGCAATGGTGGGTCGCCCCATACGCTGCCACGCCTTAAGCGGCGGGTAGATCTC
GGAGGCTTGCCACAAGCCTTCACCGGTGCGAGCACCTGGGTTGTGTTCGCAGCGCGCCTGGTCTCCAGTG
TGGGTGTCTACCAGTAGATGTGGTGAAAGCCGTTGGGAGGCATTCTTGATGATCATCAGATGGCCGCCGT
TGTTCATCTCGTACCAGTGACCACCTGCGTTGAGCAGCGGCATAGGATGACCGCCGCCGAAGTTGTACAC
CAGGTATGAGCCCCTGGTGGTGGCTATCGCTTGGGCGAGCATCTCGCGCCCGTCGGCGGCGCGGGCGGCC
GGCTGCCCGGTGGTGCAGGCGAGGGCGGCGCACACCGCCAACGCGGCGTAGCAAGCCGTCAATCGGCGCA
GGCTGGCAGTCGGTGTCAGCACAGCAACCCTCTCGGCCCGAATCCACATGCAACCATCCCAGCATTAGGC
ACACTGATCACACTGTCAACTTCAGTAACAGCTGCGTGACGGTTCGGCCGCGTTCGAATTACGGTTGTTC
GCTTGAGCTTTCGCGTGCGCTTTGGCGAGCTTGGTATTGAGCTTGGTGTTCCACGGCGATCGCCATCTCG
ACCGCTCCCGGAATTCGGTGGAAGCTGCTGCGGTCGTACAGGTGTGTGATGAATCCACCCAGCAACAGCC
CGATGATCAGCCCGATCGACGTCATGGTCAGGGCCTGGGACAGGCCGGCGTCGGCGTTTCCGTTCAGATA
CAGCAGTGACCGCACACCTAGGAACACCTGGTGCATCGGCTCGAATTGAGCCAACCAGCGGAAGAACGCT
GGTACGGCTTCCAGCGGGACGGTCGCGCCCGCCGACGGCAATCCGAGGATGACGAAGATCAACATGCTGA
CCAACAGGCCCATCGAGCCCAGCACCGCGATCAGCGAGCTGGACGTGACGCCGACCGCTATGATCGCGAA
TACTCCGTAGAGCCATACTTGCCACCCGAGCGGAATCGGCATGCCCAGGCCGTGGGCGATCGCCAGGTAG
ACACCCGAGGTGAGCAACGCCAGCACCACCATCACCGCCCACTTGACCAACAGCGTACGGAAGCGAGAGA
TGTTGACCTGCTCGGCGAAGCGATAGACGGGGCCGAATTCGGCTGGTACATAGCCAAGCATCGAGTCCAC
CAGGGTGCTCACCACGATGCTGCCGGTAAAGCCCGCCAATAGCAGCAAGAGGGCGTAGTAAAACGCCGAC
AGCCCGTTGCCGGTGCCGTTGGGCAGTGGGTTATAGGCGGTGGATTTGACATCGATGGGACTGGCCAGCC
CGGCCGCCGCCGCCCCGGCCAGTGCCACACCGCCGGTCTGGGCCGCTACCTCCGCGGTAAGTCGCTCGCC
CACTTTGCCGTTGACCACCGTCAGTGCCCGGGTCAGCGTCTGGCCGGCGATGCTAGCTGCCAGCGTGCCC
GCCCGCGGATTCGTTGAGATCGTGATCGCGGGCCGGTCTGTGCGGGTTGGCGTCACCGCACTCGCCCCGA
AGTCCCGTAGCTGCGACGAGAAGGTCGGCGGTATCAGCGCCGAGCCGTACACCGCCGCGGTGTCGAGCAG
CCGCCTGGCCTCGTCCGGCGAAACCACTCGGATGTCGAACTTGTTCTTGTCCAAGCCGGAAACCAGACCG
TCGACAATCTGCTGGCCCGCGGGCCCGGCGTCCTCGTTCACCAACGCGATTGGGAAATGCCGCAAATTGG
TCATGGGGTTTAGGATGCCGCCCAGATAGAGCGCGGCCAGCGCCGACATCAGGGCCAACGTGGTGGCGAT
CGGTGCCATCCAGAAACGCACCGTCCGAATCGCTTTGACGTTCCGCTTGGGGTTGGGTGCGGCGGGGCGC
GGCTGCGCTTGAGACATGCGGGCTCCTGTCTGTCGTGGCCACTCTATGTTGCCGAATCGCCCAGCTTCGC
GTGCATCTCCCAGATCAGTACTTCCGACGGCTCATTGGCGGTCAGGCCGTGGGCGTCAGCGTCGGTGAAC
CGCACCGCGTCCCCGTCGGCAAGCTCGCCGCCACCTTCCAGAGTGAGGCGGCCGTAGGCGACGAACAGAT
GCAGGAAGGGTGCGCAGGGCAGGCTGACCGTAGCGCCGGGCCGCAGCCGCGCGCCGTGCAACGAGGCGCT
GCTGTTATGCAGGGTGAGCGCTGCGTCTTGCCCGGGTATGCCCGACGCGATGGTTACCAGGCCGGCGCGC
AACAGTTCGTCGTCTATCTCCTGCTGTTGGTAGCTGGCAGTGATGCCGGTTGCATCGGGTATTACCCACA
TCTGCACGAAATGCACCGGCTCGGTAGCAGAATCGTTCATTTCCGAATGCAAGATTCCGGTGCCGGCCGA
CATGCGTTGGGCCAGACCGGGATAGATCACTCCGCTATTGCCGGCGGAATCCTGGTGTCTGAGCGCTCCC
CGCAGCACCCAGGTCACGATTTCCATGTCACGGTGTGGATGGGGATCAAAACCCGAAGCCGGTTCCATTT
GGTCGTCGTTGTTCACCAACAGGAGCCCGTGGTGGGTGTTGTCGGGATCGTAGTGGTCGCCGAATGAGAA
CGAATGCCGGGATTTCAGCCAGGACGTCGTGGTGACCGCCCGGTCGGCCGCACGCCTTATCTCGACGGTG
GCGGTCATGACGTCACGTTCGCCATCACAGCGAATCGGGCAGGCCGAATTTCGGGAACAAGGTGGTGTCG
AGGAAGGCCACCACGTGTGACACGCGGTCGGCGGCCATGTCCAGCACGTGTAGCTGAAAAGGCAGGTGCA
CGTCACCGGCACGCATGTACATGGCCGCGGCGGGCTGGCCGTTGGCGATCAACGAAATCAGGCGCATATC
GCCAGGCGAATAGGCGGGGCACTGTTGGTGAATGAGGGTGACGATGGCCTGTGCGCCCTGGTACCAGCCG
GTATACGGCGGCATTTCCCAGATCGCCTCGGCGGTGAACAGCTCGACCAACCGGTCGATGTCATAAGCCT
CGAACGCGGCGATATAGCGGGCCAACAGGTCTTGCGCCTCGGGTGAATCCGGCGCGGACAACCGGTCGGC
GGCGCTGGGCCGGACCGTCTGCAGCTGAGAGCGGGCCCGCTGCAGCAGGCTATTGACGGCGACGGTGCTG
GTACCGATCGCGTCGGCCACCTCGGCCGATTTCCACTGCAGCACGTCGCGCAGCAGCAGTACGGCTCGCT
GCCGGGGTGAGAGGTGCTGCAGAGCCGCCACAAAGGCCAACCGCACCGATTCCCGGTTCCCGACGATCGT
TGAGGGATCAGCAGGGTCGTCCGTCACGTCCGGCAGCGGCTCCAGCCAGGACACCTCTCGACGTTCCACC
AACTCCCCGGACGGATCGGCACTCGGCCGCCCGAGCCCCGTCGGCAACGGCCGGCGTCGACGGCCCTCCA
ACGCCGTCAGGCAGGTGTTGGTGGCGATCCGATGCAGCCAGGTGCGTAGCGAGGACTTGCCCGCGAAGCC
CTCATAGGCCTTCCAGGCCCGCAGCAGCGTCTCCTGAACAAGGTCTTCCGCGTCGTGCAGCGAGCCAGTC
ATGCGATAGCAGTGTGCGAGCAGTTCACGCCGGTAGGGCTCGGTGTGGGCGGAGAAGTCCCCGCGCCGTT
CGTCGGCGGGCTCGCGGCCAGAGTTTTCTGCGAGCACACTCACGTCAATGAGCCTACGCAGAGTCTCCGA
CACTCTCACCGGAGCAGCCGTTACGCTCCCGGTAATGACTACCACCCGGACTGAACGGAATTTCGCGGGC
ATCGGCGATGTGCGCATCGTCTACGACGTCTGGACGCCGGACACCGCGCCGCAAGCGGTGGTCGTGCTGG
CCCATGGTCTGGGCGAGCATGCCCGCCGCTACGACCATGTCGCGCAGCGGCTCGGCGCGGCCGGCCTGGT
CACCTATGCGCTTGACCACCGCGGGCATGGCCGCTCGGGTGGCAAACGGGTGCTAGTGAGAGACATCTCC
GAGTACACCGCTGACTTCGACACCCTCGTTGGGATCGCCACCCGGGAATATCCCGGGTGCAAGCGCATCG
TGCTCGGGCACAGCATGGGCGGCGGCATTGTGTTCGCTTACGGTGTCGAACGTCCAGACAACTACGACCT
GATGGTGCTTTCGGCGCCGGCGGTGGCGGCACAGGACCTGGTGAGCCCGGTAGTGGCGGTTGCCGCCAAG
CTTCTGGGCGTCGTGGTGCCCGGCCTGCCGGTGCAGGAACTGGATTTTACTGCCATCTCTCGCGACCCTG
AGGTGGTCCAGGCTTACAACACCGACCCACTCGTGCACCACGGACGGGTTCCGGCCGGGATTGGCCGCGC
GCTGCTGCAGGTGGGCGAGACCATGCCGCGGCGAGCACCGGCATTGACCGCGCCGCTGCTAGTGCTGCAC
GGCACCGATGACCGGCTGATCCCCATCGAGGGCAGCCGTCGCCTGGTCGAATGTGTGGGATCGGCCGACG
TGCAGCTGAAGGAGTATCCCGGGCTGTACCACGAGGTGTTCAACGAGCCGGAGCGCAACCAGGTGCTCGA
CGATGTGGTCGCCTGGCTCACCGAGCGGTTGTAGGCCGAGCCGACCTGTCGCAGCCCTCCACTAGTTTTG
GCGCCATGACCAACGACAAGATGCTGGCCCGCATCGCAGCCCTGCTGCGCCAGGCCGAAGGCACCGACAA
CCCGCACGAGGCCGACGCGTTCATGAGCACCGCACAACGGTTGGCCACGGCGGCATCCATCGACCTGGCG
GTGGCCCGGTCGCACGCGGGCAACCGTTCACCCGCGCAGGCCCCGACACAGCGCACCATCACCATCGGGG
CGGCGGGCACCCGCGGATTGCGGACCTATGTGCAGCTCTTCGTGCTCATCGCGGCGGCCAACGACGTGCG
CTGCGACGTGGCATCGAATTCGACGTTCGTGTACGCCTACGGGTTCGCCGAGGACATCGACACCAGCCAC
GCCCTATACGCCAGCCTGGTGGTCCAGATGGTCCGGGCATCCGACGCCTACCTCGCCTCGGGAGCGCACC
GGCCCACGCCGACGATCACCGCCCGACTCAACTTCCAGCTGGCGTTCGGCGCCCGGGTCGGCCAGCGCTT
GGCCGATGCCCGAGAGCAGACTCGGCAGGAAGCCACCAAGGACCGTGATCGTCCGCCTGGTACCGCAATT
GCCCTGCGGGACAAGGACATCGAGCTGCATGAGTACTACCGTCGTTCCTCTAAGGCGCGCGGCGCCTGGC
GAGCCAGCCGGGCCACCGCGGGATACTCGTCGGCGGCACGGCGCGCCGGTGATCGAGCGGGACGGCAAGC
ACGACTCGGGAACAACCCCGAGCTGCCCGGGGCACGGGCCGCGCTGGGCCGGTGATCGGCGCGGACGTTC
CGCGGGATTCCCAGCGTGCCAGGGTGTACGCGGCCGAGGCGTTCGTCCGGACCTTGTTCGACCGCGTCAC
CGCACACGGCTCACCGACGGTGGAGTTCTTCGGTACCCAGTTGACGCTGCCCCCAGAAGGTCGGTTCGGT
TCGGTGGCATCGGTGCAGCGTTATGTGGACGACGTGCTTGCGCTACCGGCGGTAGGGCAGAACTGGCCGA
CGGTGTCGCCGGTGCGCGTGCGGGCGCGCCGGGCGGCCACCGCGGCGCACTATGAAAACCATGGCGGCAC
AGGCACTATTGCGGTACCCGACCGGCACACCGCCGGTTGGGCGATGCGCGAGTTGGTCGTGCTACACGAA
GTGGCGCATCATTTGTGCCAGGTGCCACCGCCACACGGACCCGAGTTTGTGGCGACGGTGTGCACCCTGA
CAGAGCTGGTGATGGGACCCGAAGTTGGTCACGTGTTTCGCGTCGTCTACGCGCAGGAGGGCGTGCGCTG
AACGAGCTAGACGCCGACCTGCGGGCACGTGAGGTCGAGGCCCAGATGACCGACGACGAGCGATTCTCAC
TGTTGGTCGGCCTGACCGGGGCCAGCGATCTGTGGCCGGTGCGCGATGAACGCATCCCACAGGGCGTGCC
GATGTGTGCCGGGTATGTGCCGGGGATTCCCCGGCTCGGGGTCCCGGCCTTGTTGATGAGCGATGCCGGT
CTGGGCGTCACCAACCCTGGCTACCGCCCCGGTGACACCGCTACGGCGCTGCCCGCCGGCCTTGCCCTAG
CGGCCAGCTTTAACCCGGTGCTGGCCCGGTCCTCGGGCAAAGCGATCGGCCGGGAGGCGCGCAGTCGCGG
GTTCAACGTGCAACTGGCCGGCGCAATCAATCTGGCGCGCGACCCGCGTAACGGCCGCAACTTCGAGTAC
CTTTCCGAGGACCCGTTGTTGAGTGCCACGATGGCCGCGGAGTCGATCATCGGGATTCAGCAGCAGGGTG
TCATTGCGACGACGAAACACTTCTCGCTGAACTGCAACGAAACCAATCGGCACTGGCTGGACGCGGTCAT
CGATCCCGACGCGCACCGCGAGTCGGACTTGTTGGCGTTCGAGATCGTCATCGAGCGGTCGCAGCCCGGC
GCCGTGATGGCGGCGTACAACAAGGTCAACGGAGATTACGCTGCCGGCAACGACCACTTGCTCAACGACG
TGCTGAAAGGTGCTTGGGGATACCGCGGTTGGGTGATGTCGGATTGGGGCGGAACACCCAGCTGGGAGTG
CGCGCTGGCCGGCCTGGACCAAGAGTGCGGTGCGCAGATCGATGCAGTGCTGTGGCAGTCGGAAGCATTC
ACCGACCGCCTGCGTGCCGCCTACGCCGACGGCAATCTACCCAAGGGGCGCCTGTCGGACATGGTACGGC
GGATCCTGCGGTCGATGTTTGCCGTCGGAATCGACCGATGGAAACCAGCGCCGGCGCCGGACATGAATGC
GCACAACGAGATTGCCGCACAGATGGCGCGGCAAGGAATCGTGCTGCTGCAAAACCGAGGGCTGCTGCCG
CTCGCTCCCGAATCGGCCGGGCGTATTGCCGTCATCGGCGGCTATGCACACCTCGGTGTGCCAGCCGGTT
ACGGTTCGAGCGCCGTCACCCCGCCGGGGGGCTATGCGGGCGTGATACCGATCGGTGGGTCTGGCTTGGC
AGCCGGGTTGCGTAATCTCTACCTGCTGCCGTCAAGCCCGCTGAGTGAGTTGCGAAAGCGGTTGCCCAAC
GCGCAGTTCGAGTTCGATCCTGGCATCAACCCGGCGGAGGCGGTGCTGGCTGCGCGGCGAGCAGACATCG
CGATCGTGTTCGCGATCCGTGCCGAAGGAGAGGGCTTCGACAGCGCCGATCTGTCGCTGCCATGGGGTCA
GGATGCGCTGATCGCCGCAGTCGCGTCCGCCAACGCGAATACCGTTGTGGTGCTTGAGACGGGCAACCCG
GTGACCATGCCCTGGCGCGACTCGGTGAACGCCATCATGCAGGCCTGGTATCCGGGCCAGGCGGGTGGCC
AGGCCGTTGCGGAGATTGTGACCGGGCAGGTGAATCCTTCGGGCCGGCTGCCGATCACCTTCCCGGTCGA
TCTCGGTCAGACGCCACGCTCGCAACCGCCCGAGCTCGGTGCCCCGTGGGGGACATCGACCACGATCCAC
TACACCGAGGGCGCCGATGTTGGTTACCGCTGGTTTGCCAGCACAAATCAGACCCCGATGTTCGCGTTCG
GTCACGGCTTGTCCTATACCAGTTTCGAGTATCGTGACCTGGTGGTGACGGGCGGCCACACCGTGCACGC
CAGTTTCAGCGTTACCAACACGGGCGACCGCAGCGGGGCGGATGTCCCGCAGCTGTATATGATCGCAGCT
CCCGGCGAATCGCGGTTGCGGTTGCTGGGATTCGAGCGGGTCGAGCTCGAACCCGGCCAGACTCGGCGGG
TAAGGATCGAGGCGGACCCGCGACTGCTCGCCCGCTACGACGGCGAGGCCAGAAGCTGGCGCATCGAGCC
GGGCGGTTACACGGTGGCGGTGGGCGCTTCGGCGGTAGCGCTGAAGCTGGCAGCCAAGGTCAAGCTGGCC
GGCCGTGGGTTCGGGCGGTGACGGGCCGGCCCAGCGAGGCCCGTACCCACGACCGGCATGATAGGTCTAC
TTGACCGGGGCCAATTCGTCGCCGCAGGTGCAGCGGTAGGCGTCACCGGCGCCAGCACAGTGGCATGGGA
CTTCGATGCGAACCCGACAGCCACAGCCCTCGTGGCTGCAGGTCAGCAAGGTCCCAGCCTCGTAGTTCGT
CATTCGTATCACCCTCATCCGTGTCGGGGATCCCCGAGGAATCCCAGGTGGTCAGCTGTCGGTAATCCAG
AACAGCTACTTAAATATATACCCTATACGGGTATCTGGTAAACCCCCAGGCCGGTGGGCGGTTGCCTGCT
GGCGCGCGACGGTCGGTGGTCGCGCTAGCGTTTGGGCATGGACCAGCAACCCAACCCGCCCGACGTCGAC
GCATTTTTGGACAGCACACTGGTCGGCGACGATCCGGCGTTAGCCGCGGCATTGGCGGCCAGCGACGCGG
CCGAGTTACCCCGCATCGCGGTGTCGGCACAGCAGGGCAAGTTCCTGTGCCTGCTGGCCGGTGCCATCCA
GGCGCGCCGCGTCCTCGAGATCGGCACACTCGGTGGCTTCAGCACCATTTGGCTGGCGCGTGGCGCGGGC
CCACAGGGACGGGTGGTCACGCTGGAATACCAGCCCAAGCACGCTGAGGTCGCCCGGGTGAACCTGCAGC
GAGCGGGCGTCGCCGATCGGGTGGAGGTGGTCGTCGGTCCGGCGCTGGACACGTTGCCGACGTTGGCCGG
TGGCCCGTTCGACCTGGTGTTCATCGACGCCGACAAAGAGAACAACGTCGCATATATTCAGTGGGCGATC
CGGTTGGCCCGGCGCGGCGCAGTGATCGTGGTGGACAACGTTATTCGTGGCGGCGGGATTCTTGCTGAGT
CCGACGATGCCGACGCAGTGGCGGCACGTCGGACGCTGCAAATGATGGGTGAGCACCCCGGCCTAGACGC
CACGGCGATCCAGACCGTCGGGCGCAAGGGCTGGGACGGTTTCGCCCTCGCTTTGGTGCGGTAGCCGCTG
GTCCGGCGCCCAATTTTCGTTGCTGGCATCCCGAAAACGGGCGTAATCTTGGAGCAGATGGATGGGTGGC
AGCGAGCCCAAAAGTTTTGCTGCATAACAGAAAGGTTGCAAAATGAGTACAGTCCATTCATCAATTGATC
AACACCCTGATTTGTTGGCTCTGCGTGCCAGCTTCGACCGCGCCGCCGAGTCGACGATCGCGCATTTCAC
ATTCGGTCTGGCCCTGCTGGCGGGCCTGTATGTGGCTGCATCGCCGTGGATCGTCGGCTTCAGCGCCACC
AGAGGGCTGCCAACGTGTGACCTTATCGTGGGGATCGCGGTCGCGTACTTGGCGTATGGGTTCGCGTCGG
CCCTGGATCGCACACACGGCATGACCTGGACGCTACCCGTGCTCGGTGTGTGGGTCATTTTCTCGCCGTG
GGTGCTACCAGGGGTCGCGGTGACGGCTGGCATGATGTGGTCGCACATCATCGCAGGTGCGGTGGTAGCC
GTCCTGGGCTTCTACTTCGGGATGCGCACGCGGGCCGCGGCTAACCAAGGATAGTTCGAAGTTCGCGAGC
CAGAGGGCAACTCGGGAATGTCCTGGCCGGGGCGGTCCCGGCCAGGCAGCGGCTAGTTGCGGCTAGCCGC
AGACCGCGCCGACCGCGGCAGAGCTGACCAGCTTGACGTACTTGGACAGTACGCCAGTAGTGTAGCGCGG
CGGTGGAGGACTGAAATCCTGTTGTCGGGACGCGAATTCGGCCGGATCGGCCAACACATCGAGAACGCGG
CCGGCCACGTCGAGCCGGATCCGGTCGCCGTTGCGCAGAAGTGCGATCGGTCCGCCGTCGACCGCCTCCG
GTGCGATGTGGCCAACGCACAGGCCGGTGGTTCCACCGGAGAACCGGCCGTCGGTCAGCAGTAGAACATC
TTTACCGAGTCCTGCGCCTTTGATCGCGCCTGTGATGGCGAGCATTTCGCGCATCCCGGGGCCGCCCTTG
GGTCCTTCGTACCGGATTACCACGGCGTCGCCCACGGTAATGGTGCCATCCTCAAGGGCGTCCAGCGCAG
CGCGCTCGCCGTCGAAAACTCTTGCGGTGCCTTCGAATACGTCGGAATCGAATCCGGCGGTCTTGACCAC
CGCACCTTCGGGTGCCAGCGATCCGTGCAGGATGGTGATGCCACCGCTCGGGTGGATCGGGTTTGCCAAC
GCACGTAGCACCTTGCCATCTGGATCCGGCGGGGTGATGGCAGCCAGATTCTCGGCCATGGTGTGACCGG
TAACCGTCAGGCAGTCGCCGTGTAGCAGACCGGCGTCCAGCAGCGCCTTCATAACCACCGGCACACCGCC
GATGTGATCGACGTCGGACATCACATGGCGGCCGAACGGCTTGACATCGGCCAAATGCGGCACCCCCGAC
CCGATCCGGCTGAAGTCCTGAAGCGATAGTGCGACGTTGGCCTCGTGGGCGATGGCCAGCAGATGCAGCA
CCGCGTTGGTCGAGCCGCCGAACGCCATTACCACCGCGATGGCGTTCTCGAACGCCTCCTTGGTGAGGAT
GTCGCGGGCGGTGATGCCGCGGCGCAGCAGCTCGACGACGGCCTGACCGCTGCGACGCGCGAACCCGTCG
CGCCGGCGGTCGGTCGCCGGCGGTGCCGCGCTGCCCGGCAACGACATGCCGAGCGCCTCGGCGGCGCTGG
CCATGGTGTTAGCGGTGTACATGCCGCCGCATGCCCCTTCGCCGGGGCAGATTGCCCGCTCGATGGCATC
GACGTCGGCGCGACTCATCAAACCGCGAGAGCACGCTCCGACCGCCTCGAAGGCGTCAATGATGGTGACG
TCTCGTTCGCTACCGTCGGAGAGCTTGGCCCGGCCGGGCAAAATAGAGCCCGCGTAGAGGAACACCGCCG
CCAGATCCAGTCGTGCGGCGGCCATCAGCATTCCGGGCAGCGATTTGTCGCATCCGGCCAGCAGCACCGA
ACCGTCGAGTCGTTCGGCCTGCATCACGACTTCGACGCTGTCGGCGATCACCTCACGGGAAACCAGCGAG
AAGTGCATCCCCTCATGACCCATGGAGATGCCGTCCGAAACCGAGATCGTGCCGAACTCAAGCGGATAGC
CGCCGGCCGAAAACACCCCCTCCTTGACCGCGTTGGCCAGCCGGTCCAATGAGAGATTGCACGGCGTGAT
TTCGTTCCACGACGACGCGACCCCGATCTGTGGCTTCGCGAAGTCTTCGTCGTCCATGCCCACCGCCCTC
AACATGCCCCGGGCAGCGGCCTTCTCCAGGCCGTCGGTGACGTCTCGACTGCGGGGCTTGATGTCGGCGA
CCGTCGAGACGGAAGCGGCTTCGTCGGTGGTTTGCGGCATTGTTCAAGTATGCGGCCCAAGGATGCGCTC
GCCGCGGCACGGTTGCCAAATTCTAGGTCCGATACCCCGCTGGGGTACAAGATATGATGGGTAGCATGCC
TGGGCCCTGCTTTCGGGTTGGCGAGTATCTCTGGAGATGGCGAGTAAATGACAGCAGCACACGGCTACAC
GCAGCAAAAGGACAACTACGCCAAGCGGTTGCGTCGCGTCGAGGGGCAAGTGCGCGGCATCGCGCGAATG
ATCGAGGAAGACAAGTACTGCATTGACGTTCTGACCCAGATCAGCGCCGTCACCAGTGCGTTGCGGTCGG
TGGCGCTGAACCTGCTGGACGAGCACCTGAGCCACTGCGTCACCCGTGCCGTGGCCGAGGGCGGTCCTGG
GGCTGACGGCAAGCTGGCAGAGGCCTCGGCAGCAATCGCGCGCCTGGTTCGTTCCTGATCGCCGCGTGTT
GAAGCGCAAACCTGCCCACCACCCGTTGGTGCGGTGCGTACGGTAGGGGCAGCGTAATCGTGCCCTGAAC
GACCCCGAACCATCGAACTTCGCGGCCGATTCCGCGCAGGACGCGATGACTGCCCCAACCGGAACCTCCG
CCACTACGACGCGACCGTGGACGCCACGGATCGCCACGCAACTGTCCGTGCTGGCTTGCGCGGCCTTTAT
CTATGTCACCGCCGAAATCCTGCCAGTGGGCGCGCTGTCGGCGATAGCGCGGAACTTGCGCGTCAGCGTG
GTCCTAGTTGGGACCTTGCTGTCCTGGTATGCCCTTGTCGCGGCCGTGACAACGGTTCCGCTGGTGCGTT
GGACCGCACACTGGCCGCGCCGCCGGGCCCTGGTGGTCAGCCTGGTCTGCCTGACCGTCTCGCAACTCGT
CTCGGCGCTGGCGCCCAACTTCGCGGTGCTGGCCGCCGGGCGGGTGCTCTGCGCGGTCACCCATGGCCTG
CTGTGGGCGGTCATCGCGCCGATCGCCACCCGGCTGGTGCCGCCCAGTCACGCCGGGCGCGCCACGACGT
CGATCTACATCGGAACCAGTCTGGCGCTGGTCGTCGGTAGCCCACTCACGGCTGCCATGAGCCTGATGTG
GGGTTGGCGGCTGGCGGCGGTGTGCGTGACCGGCGCGGCGGCCGCGGTCGCCCTGGCCGCCCGGCTGGCG
TTGCCGGAGATGGTGCTGCGCGCCGACCAGCTCGAGCACGTTGGCCGACGGGCTCGTCACCACCGTAATC
CTCGCCTGGTCAAGGTCAGTGTGCTCACGATGATCGCGGTAACCGGCCATTTCGTGTCCTACACCTACAT
CGTGGTGATCATCCGCGACGTCGTCGGTGTACGTGGGCCGAATCTGGCCTGGCTGCTCGCCGCCTATGGG
GTCGCCGGCCTGGTGTCCGTGCCCCTGGTGGCGCGGCCGTTGGACCGTTGGCCCAAGGGCGCCGTCATCG
TCGGTATGACCGGACTGACGGCGGCGTTCACCTTGCTGACCGCGCTGGCATTCGGTGAACGCCACACCGC
GGCGACGGCACTGCTGGGCACCGGTGCGATTGTGCTGTGGGGAGCCTTGGCCACTGCCGTGTCACCGATG
CTGCAATCGGCGGCGATGCGTAGCGGCGGCGACGACCCCGACGGGGCCTCAGGTTTGTATGTGACGGCGT
TTCAGATCGGCATCATGGCCGGCGCTCTGCTGGGTGGGCTGCTCTACGAGCGCAGCTTGGCGATGATGCT
GACCGCGTCGGCGGGTTTGATGGGTGTTGCGTTGTTCGGGATGACGGTTAGCCAGCACTTGTTCGAGAAT
CCGACTCTGAGTCCCGGCGACGGCTAACACAGCAGGTCAGCGGGACCAGTTGGTGCCGCTATGCCACACT
GGGCTGAAGAACGTCACCGGAGGGAAAGCAATTATGTCGCGCTGGAAGCAGGGCTGGACGAGGGGGAGTC
TATTCGCCGCTCTGAACATAGCCGCAGTGGTTGCGGTGCTGATGCTGGGTGCTGGCGTTGCCGTGGCGGA
CCCGGACGCGGCTCCCGGCGATCCCGGAGGTCCCGGGGCCCCGGGGGCACAGCGGGACCCGTCGACCCGC
CGGCAGTTGACCTGTTGGCGCCGCCACCCGACCCGTTGGCGCTGCCGCCGGCACTTGACCCGTTGGCGCC
GCCGCCACCTGACCCGCTCGCGCCGCCCCCGCCTGACCCGCTGGCAGTGCCGGTAGCAGCGGGCCCCGTT
GCCGGGCAGGATCCGACACCGTTTGTTGGCCCGCCGCCGTTCCGGCCGCCGACGTTCAATCCGGTCGACG
GCGCGATGGTCGGTGTGGCCAAGCCGATCGTCATCAACTTCGCGGTGCCGATCGCCGACCGGGCGATGGC
CGAAAGCGCCATCCACATTTCGTCCATCCCGCCCGTGCCGGGCAAGTTCTACTGGATGAGCCCGACTCAG
GTACGCTGGCGCCCGTTTGAGTTCTGGCCCGCCAACACCGCGGTAAACATCGATGCGGCCGGCACCAAGT
CGAGCTTCCGGACCGGTGATTCGCTGGTGGCCACCGCCGACGACGCCACGCATCAGATGACAATCACCCG
CAACGGCGTCGTGCAAAAGACCTTCCCCATGTCGATGGGCATGGTGTCCGGCGGCCACCAGACCCCGAAT
GGCACCTACTACGTGCTTGAGAAGTTCGCCACCGTGGTCATGGACTCCTCGACGTACGGGGTCCCGGTCA
ACTCGGCCCAAGGCTACAAGTTGACCGTCTCCGACGCCGTCCGGATCGACAACAGCGGCAACTTCGTGCA
CAGCGCGCCGTGGTCGGTGGCAGATCAGGGCAAGCGCAACGTCACCCACGGCTGCATCAACCTCAGCCCG
GCCAACGCGAAGTGGTTCTACGACAACTTCGGCAGCGGTGACCCGGTCGTCGTGAAGAACTCTGTCGGGA
CTTACAACAAAAACGACGGTGCCCAGGACTGGCAGATCTAACGGCCGCGCGGTTGCCCACGAGTGACCCG
TAGCCAATCGCGGCTCCCCTTACTGGAGCTTTACTGAAAGCAGGTCAGCGACAGCATCGTGTAGTGCCGA
AGCAGCCGGCGGGCGCAGTCTTTCACCACCAGGTTGCGCCTGCCGTCGAGACTGTAGGCGGCGTCGACCG
CCCAGAAGGCGAACAAGCTGGTCGATAGGTAAGCGGCCATGTCCTCGCAGCGCAGCAGTGCCTCGGCCAC
ATCCTCGAGCAGGTGTTTGACCGAGCGCGCGGCCTCGGCATGGCTCATGCCGAGCAAGTCGAAGTGCCAA
TCGGCGGGCGGGTCTTGGTCTTCGTCCAGCGGCAGCGTCTTTAGCACCTCGGAGATTAGCGCGTGGATCT
GCAGCGGACGTAGACAGTCGGCCGGGCGGGGCTGCTGAATGTCGGCAAGCCAGCCCAGCAACCGCTCGTA
TAGCCGATCTGCTGACATCTCGCGAATCAGGTTGCGCGCCCACTTCCGCGGTTCCTCGCGGTTGTCGTGG
TAAAGGATCAGATCCAGCGGGCCATGCTTGTCGAACCGCATCAGGCGCCAGATCAGGTCGAAGAACTCCT
CCGCTGACAGGACCTCACCGTAGGGAATCGTCAGTTCGCGGTTGCGGATCTCGCGCACTTCGGGGGCCTC
GGTGGCCGCCGAAATCCATTCCTCGAACCGCGCGCCGTCGATCTGCTTTGTCTGCAGTGGTAGCGATACC
GGACGTTGCGGGGTTTTCTTCCACTTGAGGAGCAGTTCGGCAATCTCGTCAGCGGCGGCGCACAGGGTGG
CAATAAATCGCTGCTGGTAAGACTCGTCGGGTACACCCCTAGTCAACAGCTCGCTCAAGGAGACATCCGA
ACTGTCCTCGACATCGCTGACCATCCGCCCTGGATTGTCGGCGACGCGGTGGAAAACCAGAATGATGCAG
CTGCGAGCACTTCCGGAGGCGGTGCGGAAGCGGTGATGCACCAGCGAGCCAGCGGCGAATACACCGCTCA
GCGGTCGCTCGGAATCGGTCACCTCGATCACCGTTGGGTGGTCCTGACCGCCCAGCTGGCGCTGCGCGTC
GAACACCTTGCGGATGCTGTCGGGGGTGGTGAAGATCGATGCATTTTCACTCGACCACGGCACCCCGTCC
TCGTTGACGAAGCAGGTGCGGGCGAGTTTATGGGTGCCGGGTAGGAAGGTGAAATTCTGTCCCGCTGGCC
CCTGCGCGGTTCCGCGCCGCCAGGTAATGAGGATCTTGTATTCGTCGTTGAACGGGGTGTTGTCGATATG
CAGCATGTTGTCCTGGGCCAGGACCGACAGCGGTTCGGCGTCCTTGCCGCGTGCATCGATCATTCTGATC
GGTCCACCGACGGCATAGGAGATCAACGCGATCATCAAGGGGTGCACCAGCGCGCCATTGACCGCTGGAT
CGGTCAGCATTCCGGGGCTTCGCCGCAGGTCTAGGAAGCGGTGAATGAAACTGCGACTGCCCTCCCGGGC
CATGAGTTCGTCGTAGCGTTTTACCAATTCCAAAAAGTCGTCCGACTCGACGATGTCGGCAAGGACGACT
GCGCCCTGCTCGGCCATCTGATCGATGAGGTCTCGTAGTGCCGCGGTGGCGATTTCGGCAGCTTCTGAAC
CCTGGGCCGCCAGCGCGTCGGTCAGCTCCTGCAGCAGTTTCCTGCGGTAGGACTCCTTGTCATCTAGATC
ACGGAATCGTTTGTAGGCCCAGGCGGCGGGCAGCTGGTCCTGTGACACCAGCTCGGGACCGATCGGTGGT
GCGTATTCCAGCGGCAATATGTCATCGGCGGCGAACTTGGTCAGCTGGATTCCGTCGGAATTATCCGGCA
AGGCCTGGGTGGTCGCAGTCTGACCGAGTGAGCTCATGTCCCGGGAAATCTGAATCACCTCCGCTTTCGC
GTATTGCGCAAGAACTCGGTTCGTTGACCCGTCGAGGTCGACTGCAGAACGTACCTCCGGAGGCGGCGTT
ATCGCCAGACCTATTACCTGGGGGTCTGCCCGAAAGGGAAAACCCGGTGTCCTTTCTGGTTATCGAAGTG
ACCGGAATATTCGGTGCCGGCGGCGCACACGCGAGAATGGATGCCGCGCACGAGTTTATGCGCTTGTTCG
GGTTCTGCCCGAAAGGGAAGACTTGATTTCCCGTTAGTTCAACCACCGGGTGATCGGCGCACTGAACGAG
AAAGGATATGGCGAATGCGCACGAATTGCTGGTGGCGGTTGTCCGGCTATGTCATGCGGCATCGGCGCGA
TCTGCTGTTGGGATTCGGGGCGGCGCTGGCCGGCACCGTCATCGCCGTTTTGGTTCCGCTGGTAACCAAG
CGTGTCATAGACGACGCGATCGCGGCCGACCACAGACCGCTGGCGCCCTGGGCCGTGGTTCTGGTCGCCG
CCGCCGGGGCGACCTACTTGCTGACGTACGTACGCCGGTACTACGGCGGTCGAATTGCCCACCTGGTACA
GCATGACCTGCGCATGGACGCCTTTCAGGCCCTGTTGCGGTGGGACGGCCGACAACAGGACCGGTGGAGC
AGCGGCCAGCTCATCGTCCGCACCACCAATGACCTGCAACTGGTGCAGGCGTTGCTGTTCGATGTGCCCA
ATGTGCTCAGGCATGTGCTGACACTGCTACTAGGTGTCGCGGTCATGACCTGGTTGTCGGTGCCGCTTGC
GCTGCTTGCGGTGCTGCTGGTACCCGTGATTGGCCTGATCGCCCACCGCAGCCGCCGGCTGCTGGCCGCA
GCCACCCACTGTGCCCAGGAACACAAGGCCGCGGTCACCGGAGTCGTCGATGCGGCGGTCTGCGGAATCC
GGGTCGTCAAGGCGTTCGGGCAGGAGGAGCGGGAGACGGTCAAGCTGGTGACGGCATCCCGCGCGCTCTA
TGCTGCCCAGCTGCGGGTGGCCAGGCTCAACGCACACTTCGGTCCGCTGCTGCAAACCCTGCCCGCGTTG
GGTCAGATGGCGGTCTTCGCGCTCGGCGGATGGATGGCCGCGCAGGGCAGCATTACGGTGGGCACCTTTG
TTGCCTTCTGGGCCTGCCTGACATTGCTGGCGCGGCCGGCATGCGATCTGGCGGGGATGCTGACCATTGC
CCAGCAGGCGCGCGCCGGCGCGGTGCGGGTACTCGAACTCATCGACAGCCGGCCGACGCTGGTTGACGGC
ACCAAGCCGCTGTCGCCGGAGGCTCGGTTATCACTGGAGTTCCAGCGGGTGTCCTTCGGATATGTGGCTG
ACCGCCCCGTGCTCCGCGAGATAAGCCTGTCGGTCCGGGCCGGGGAGACCCTGGCGGTGGTCGGTGCGCC
GGGCAGCGGCAAATCCACGTTGGCGTCGCTGGCGACGCGTTGCTACGACGTCACACAGGGCGCGGTGCGG
ATCGGTGGTCAGGATGTGCGCGAGCTGACGCTCGACTCGCTGCGGTCAGCCATCGGCCTGGTACCCGAAG
ATGCCGTCCTGTTCTCCGGAACGATCGGTGCAAACATCGCCTATGGCCGCCCGGATGCGACGCCCGAACA
GATTGCCACGGCGGCCCGGGCGGCGCACATCGAGGAGTTCGTCAACACTCTGCCGGACGGGTATCAGACG
GCCGTCGGTGCGCGCGGACTGACGCTGTCCGGCGGGCAACGCCAACGCATCGCCCTGGCCCGGGCGCTAC
TGCACCAGCCGCGGTTGTTGATCATGGACGACCCGACCTCTGCCGTGGATGCGGTCATCGAATGCGGAAT
TCAGGAGGTGCTGCGGGAGGCGATCGCGGATCGCACCGCGGTCATTTTCACCCGCCGCCGATCCATGCTT
ACCTTGGCCGACCGGGTCGCGGTCCTCGACTCCGGGCGCCTGCTCGATGTCGGCACCCCCGACGAGGTGT
GGGAGCGCTGTCCCCGCTATCGGGAATTGCTGTCGCCCGCGCCGGATCTCGCCGATGACCTGGTTGTCGC
GGAGCGCTCGCCGGTGTGTCGACCGGTGGCCGGGCTCGGCACCAAGGCCGCGCAGCACACCAACGTCCAC
AACCCCGGGCCTCACGATCACCCACCCGGCCCCGACCCGTTACGCCGCCTGCTGCGTGAGTTCCGCGGCC
CGCTTGCGTTGAGCCTGCTGTTGGTGGCCGTGCAGACCTGCGCGGGTCTGCTGCCGCCCCTGCTCATCCG
CCACGGTATTGACGTCGGGATTCGCCGCCATGTGCTCTCGGCGCTTTGGTGGGCAGCGCTCGCCGGCACC
GCCACCGTGGTCATTAGGTGGGTCGTGCAGTGGGGGAGTGCCATGGTCGCCGGATACACCGGTGAGCAGG
TGCTGTTTCGATTGCGGTCCGTCGTCTTCGCCCATGCCCAGCGCCTGGGCCTGGACGCATTTGAAGACGA
CGGAGATGCCCAGATCGTCACCGCGGTCACCGCCGACGTCGAGGCCATCGTGGCGTTCCTGCGCACGGGT
CTGGTCGTTGCCGTGATCAGCGTGGTGACCCTGGTCGGCATTTTGGTGGCGCTGCTGGCCATCCGCGCCC
GGCTGGTGTTGCTGATCTTCACCACCATGCCGGTGCTTGCCCTTGCGACCTGGCAATTCCGTCGGGCGTC
GAATTGGACCTATCGGCGGGCGCGGCACCGGTTGGGGACGGTAACCGCCACGTTGCGTGAGTACGCGGCG
GGGTTGCGGATCGCCCAGGCGTTCCGCGCCGAATACCGGGGACTGCAAAGCTATTTCGCTCATAGTGACG
ACTATCGCCGACTTGGGGTGCGCGGGCAGCGGCTGCTAGCCCTGTACTACCCGTTCGTGGCATTGCTCTG
CAGCCTGGCGACCACCCTGGTCCTGCTCGACGGTGCACGCGAGGTGCGAGCGGGGGTGATCTCGGTCGGA
GCGCTGGTGACCTATCTGCTCTACATCGAGCTGTTGTACACGCCGATAGGCGAACTGGCGCAAATGTTCG
ACGATTACCAGCGTGCGGCGGTGGCGGCCGGGCGGATCCGGTCGCTGCTGAGCACGCGGACACCGTCGTC
GCCGGCGGCACGACCGGTGGGGACGTTGCGTGGTGAAGTGGTTTTCGACGCCGTCCACTATTCCTACCGA
ACACGAGAAGTGCCGGCACTGGCCGGCATCAACCTGCGAATTCCGGCCGGGCAGACGGTGGTGTTCGTCG
GCTCCACCGGATCCGGGAAATCCACCCTGATCAAGTTGGTGGCGCGGTTCTACGATCCGACCCATGGGAC
GGTCCGAGTCGACGGATGCGACCTGCGGGAGTTCGATGTCGACGGCTATCGCAACCGGCTCGGCATCGTG
ACGCAGGAGCAGTACGTCTTCGCCGGGACGGTCCGCGATGCCATCGCATACGGACGGCCCGATGCCACCG
ATGCCCAGGTCGAACGGGCTGCGCGGGAGGTCGGTGCCCATCCGATGATCACCGCACTCGACAACGGGTA
CCTGCATCAGGTCACCGCGGGTGGGCGCAATCTGTCCGCCGGTCAGCTGCAGTTGCTCGCATTGGCCAGG
GCGCGTCTGGTTGACCCCGACATTCTGCTGCTGGATGAGGCCACCGTGGCCCTGGATCCTGCCACCGAGG
CCGTGGTGCAGCGGGCCACCCTCACCCTGGCAGCCCGTCGGACGACCTTGATCGTGGCTCACGGGCTAGC
CATCGCCGAACACGCCGACCGCATTGTCGTGCTCGAGCACGGCACCGTTGTCGAGGACGGCGCCCACACC
GAACTTCTCGCTGCTGGGGGCCACTATTCGCGGCTGTGGGCGGCCCATACTCGACTGTGTTCGCCGGAAA
TCACTCAGCTTCAATGTATTGACGCATAGACGTCACCAAGCCACCGAATGGGTGGCGAGTTGACCGGGCG
CCGGATCCCGACGGTTGTGGTTGATCTGCCGAATCAACGGCTTCTGGCCACGAACATGTGTCCGCGACTG
GCGTCTGCGATACCAACCCAATCGGTTACTATAGAAACTGTTCCCGCCGACAACTAACTCCCTTGTTCGC
GTGGAGGGGTTCTCGGGTCCGGTCAGCGAGGTCCGGAGCGGGGCGGAAATTTCATTGAACAGCCGTAGAA
GTTCAGCCAGGACCGGAACGGATCCAGCGGCAAGCATGCCTTCAGGAGCCATGTTGTCGAATCAGTGCCT
AGGGCTGGGGGCGCCCGGAAGGAACACCACAGGGGGGACCGACATTCCGCATGTGGTCAAGCGCAGCGGA
GCGAAATTCCGCGAGGAGTTCATCCTCCGTCCGGACCGGGTGCAAATGGCACCGGTGAATGTCATTTCGG
TCGCGGTGGTGGCGAGCGACCCGTTGACCCGCGATGGAGCTTTGGCCCGACTCTCGTCTCACCGGGAGCT
CGACGTGCGCGCTTGGCAGGCTGGATGCGAAACCTCGGTCCTGCTCGTGCTGGCCACCACGATCACCGCG
CCTCTTCTATGCCAGATCGAGGACGTGCAGAAGGATGGCCCCAGTCACGCGCCGAAACTGGTCGTCGTCG
CCGACGAATTCTCCGCTGAACAAGTTTTCCGGATGATCAAGCTGGGGTTGACCGGGTTGTTGTATCGCAG
CCAGAGCACGTTCGACTGCATCGTCGAGACAATCCGGTTGTCCGCCGAAGGCCGCCTGCGACTCCCCGAA
CGTGTCCAGCGTTACCTGGTCGGCCGCATCAAGTCCACCCCGACCGCCGAACCTGACACACCGTGCGCCG
CCGCTCTTGCCGAGCGTGAGGTGGCGGTGCTGCGTCTGCTAGCGGACGGCTTGAGCACGCACCAAGTGGC
GGTGCAGCTCAACTATTGCGAGCGCACGATCAAGAACATCGTTCATGACATAGTGACGCGGCTGAAGCTC
CGCAACCGCACGCATGCCGTCGCACATGCGCTGCGCGCGGGCCTCATTTGATTGATGGCCGGCGTCCGAC
GTACGTGCGGCCGGGCCGATCCCAAGCGAGTGGTGTAACGTGCACGGTAGCCATTATGTATAGCAACATA
CATATGCCTCGGATGGAGCGGCGATGCAAGGTCCACGCGAACGGATGGTGGTCTCGGCCGCGCTGTTGAT
TCGGGAACGGGGAGCCCACGCCACCGCCATCTCGGATGTGCTGCAGCACAGCGGCGCACCGCGGGGGTCG
GCCTATCACTACTTCCCGGGCGGTCGTACCCAACTGCTATGCGAGGCCGTCGATTACGCCGGAGAGCATG
TCGCCGCCATGATCAACGAGGCCGAGGGGGGCCTGGAGCTGCTGGACGCGCTGATTGACAAGTATCGCCA
GCAGCTGCTCAGCACCGACTTTCGCGCCGGCTGCCCGATCGCCGCGGTCTCGGTGGAGGCGGGCGACGAA
CAAGATCGCGAGCGGATGGCCCCGGTGATCGCGCGTGCAGCGGCGGTGTTTGACCGCTGGTCGGACTTGA
CTGCCCAGCGGTTCATTGCCGACGGCATACCGCCGGATCGGGCGCACGAGCTGGCGGTGTTGGCGACGTC
GACGCTCGAGGGCGCAATCTTGCTGGCTCGGGTGCGGCGCGACCTGACGCCGCTGGATCTGGTTCACCGC
CAGCTGCGCAACCTGCTGCTGGCCGAGCTGCCCGAAAGGAGCCGATGATGACCAGCTCTGATTGGCTGCC
CACCGCGTGCATCCTCTGCGAGTGCAACTGCGGCATCGTCGTGCAAGTCGACGATCGCCGACTGGCCCGC
ATCCGGGGCGACAAGGCGCATCCGGGGTCTGCGGGCTACACCTGCAACAAGGCGTTGCGGCTGGACCATT
ACCAGAACAACCGGGCTCGCCTGAGCTCGCCGATGCGCCGCCGAGCCGATGGCACCTACGAGGAGATCGA
CTGGGACACGGCGATTGTCGAGATTGCCGAGGGATTCAAACAGATCCGTGATACCCACGGCGGGGACAAG
ATCTTCTACTACGGCGGCGGCGGACAGGGCAATCACCTCGGCGGCGCCTACAGCGGCGCCTTTCTGAAGG
CACTGGGGTCGCGCTACCGGTCGAATGCGCTGGCGCAGGAGAAGACCGGCGAAGCCTGGGTCGACTTCCA
GCTGTACGGCGGTCACACGCGCGGCGAGTTCGAGAACGCCGAGGTGTCGGTGTTCGTCGGGAAGAACCCA
TGGATGTCGCAGAGCTTCCCGCGGGCCCGGGTCGTGCTCAACGAGATCGCCAAGGATCCCGGCCGGTCGA
TGATCGTGATCGATCCCGTCGTCACCGACACCGCGAAGATGGCCGACTTCCATCTACGGGTGCAACCGGG
TTGCGACGCCTGGTGCTTGGCGGCTTTGGCCGCGGTCTTGGTCCAGGAAAACCTCTGTAACGAAGCCTTT
CTTGCCGCGCACGTGCACGGAGTGGACACCGTGCGCGCCGCCCTGCAAGAGGTCCCGGTCGCCGACTACG
CGCAGCGTTGCGGGGTGGACGAGGAGTTGTTGCGTGCCGCGGCCCGGCGCATCGGCACCGCCGCGAGCGT
GTCGGTGTTCGAAGACCTGGGAATCCAGCAGGCGCCCAACAGCACCGTCTGCTCCTATCTGAACAAGCTG
CTGTGGATCCTGACCGGCAACTTCGCGAAAAAGGGTGGCCAACACCTGCATTCGTCGTTCGCTCCGCTGT
TCAGCCAGGTCTCCGGCCGCACACCGGTCACCGGTGCGCCTATTATCGCGGGCCTGATCCCGGGCAACGT
GGTGCCCGAGGAGATCCTGACCGAGCACCCGGATCGGTTTCGGGCGATGATCGTAGAGAGGGGCAATCCG
GCTCACTCGCTGGCCGATTCAGCCGCCTGCCGGGCGGCATTCCAGGCGCTGGAACTGATGGTGGTCGTCG
ATGTCGCCATGACCGAGACGGCCAGGCTCGCCCACTACGTGCTGCCGGCGGCGTCGCAGTTCGAGAAGCC
GGAAGCCACATTCTTCAATTTCGAGTTTCCACGCAACGGCTTTCAGTTGCGCCGGCCGTTGTTTCCGCCA
CTGCCCGGAACACTGCCCGAACCCGAGATTTGGGCGCGGCTGGTGCGGGCACTTGGCGTAGTCGACGAAG
CGGACCTGCGGCCGCTGCGAGAGGCCGCTGCTCAGGGTCGCCAGGCGTATACCGAGGCGTTCCTCGCGGC
GGCGGCGACCAATCCCACCGTGGCGAAACTGACCGCCTATGTGCTCTATGAAACGCTCGGGCCGACGCTG
CCGGACGGTCTGGCCGGGGCGGCCGCGTTGTGGGGACTTGCCCAGAAGACGGCGATGGCCTACCCTGACG
CCGTCCGCCGCGCCGGCCACGCCGACGGCAACGCGCTGTTCGACGCGATTCTCGAGCGCCCCTCCGGGGT
CACGTTTACCGTGCACAACTACGAAGACGACTTCGCTTTGATTAGCCACCCCGATCACAAGATCGCCCTG
GAGATTCCGGAAATGCTGGCAGAGATCCGGTCGCTGACCCAGACCCCGTCGCGGTTGACCACGCCTCAAC
TGCCGATCGTGCTGTCGGTGGGCGAGCGCCGCGCGTACACGGCCAACGACATCTTCCGTGACCCGTCCTG
GCGCAAACGCGACGCCAACGGGGCGCTGCGGGTCAGCGTCGAAGACGCCCAGGCCCTGGGACTGGCCGAT
GGGTGCCTGGCTCGTATCACGACCGCGGCGGGCAGTGCGGAGGCGACGGTGGAGGTCACCGAGACGATGC
TGGCCGGACACGCCGCGCTGCCCAACGGCTTTGGGCTGGACTACACCGGCGACGACGGGCGCACCGTCGT
CGCCGGTGTCGCCCCGAACGCACTTACTTCGACGAGATGGCGCGACCCCTACGCCGGCACCCCCTGGCAC
AAGCACGTGCCCGCCGCCATCCGCCGAGCAGACGCAGAATCGCCCATTTGGTAGCCCAAATGGGCGATTC
TGCGTCTGCTCGCGGGGTCTTAGCCTAGTTCCAGATCCGGACCCTGCGCTGCGGGTCCAGAAACAGCGCG
TCATCCTCGGTGACGTCGAAGGCCTGATAAAAAGCGTCCACGTTGCGAACCACACCGTTGCACCGGAACT
CCGGCGGGGAGTGCGGATCGACCGCCAACCGGCGGATTGCTTCGGCTGCACGCGATTTGGTTCGCCATAT
TTGTGCCCAGCCGAAGAACACCCGTTGCATGCCGGTCAGCCCGTCGATAACCGGAGCGGGGTTGCCGTTC
AGCGAGAGCTGGTAAGCCAGCAGGGCGATCGACAGCCCGCCCAGGTCGCCGATGTTCTCGCCTATGGTGA
ACGCGCCTTGCACATGAGGCGGGCCGGGGTGGTCGACGAGATCGCGCGGCGTGTAAGCGTGGTACTGCTC
GATCAACGCTTTGGTGCGGGCGGCGAACTCGGTGCGATCGTCGTCGGTCCACCAATCGACCAGATTGCCG
TCGCCGTCGTATTTGGCGCCCTGATCGTCGAAACCGTGCCCGATCTCGTGCCCGATCACCGCCCCGATCC
CGCCGTAGTTGGCGGCCTCGTCGGCCTGCGGATCGAAAAATGGTGGCTGTAAAATCGCTGCGGGGAAGAC
GATTTCGTTCATCCCCGGGTTGTAGTAGGCGTTGACGGTTTGTGGTGTCATGAACCACTCGTCGCGGTCG
ACCGGGCCGAAAAGCTTGGCTAGCTCGCGGTCATGGTTGACGGCGTAGCCGCGCTGGACGTTACCGTAGA
GGTCGTCGCGGTCGATCGCCAGCTTCGAGTAGTCGCGCCACTTGATCGGATAGCCGACTTTGGCGGTGAA
CTTGTTCAGCTTCGCTAGCGCGCGTTGCCGGGTCTGCGGCGTCATCCAATCCAGCTCGCTGATGCTGATC
CGATACGCCTCCTGCAGGTTGTCCACCAGGGTGTCGATGCGGGACTTGGCATCCGGCGGGAAATGGCGTT
GTACATAGAGCTTTCCGACGGCATCGCCCATCAGGTTCTCCACCAGTGACACCCCACGCTTCCAACGGTC
CCGAAGCTGCTGTGCGCCGGTAAGCGTGCGGCCGTAGAATTCGAAGTCCTCGGCGACCAGGGCGCGGGTC
AGCCAGGGGGCCCGGGCGCGGATCAAACGCCAACGCGCCCAGCATTTCCAGTCTTCAACGTTAACGCTCG
CCCACAGCGAGGCAAAGGTGACGAGGTAATCAGGTTGGCGCACAACCAGTTCCGTCATGGCGTCCGGAGC
GCTCCCCAATGCGGTCACCCAGCTGACCCAGTCGAAACCCGCCCCTTCGGTCTGCAGCTGGGCAAACGTG
CGCAGGTTGTAGCCAAGGTCGGCGTCGCGGCGCTTCACCACATCCCAATGCGCGTCGGCGAGTTTGGTCT
CCAGCGCGACGATGCGGTCCGCGGTTTTGGCATGGTCACGGCTCTCGCCCCCGTACACCAGGCCGAACAT
CCGGGCGATGTGCCCCGGGTAGGCCGCTAGCACGGCGGCGTGTTGCTCGTCACGGTAGTAGGACTCGTCG
GGTAATCCGATGCCGGATTGGGTGAAATGCACCAAGTAACGGGTCGAGTCTTTGGAATCGGTATCGACAT
AGACTCCGATGCCGCCGCCCACGCCGGCACGTTGCAGAGTGCCAAGGGCGGCGGCCAATTCGGTGGCGTC
GGCCGCGCTGTCAATCGTGGCCAATTCGTCGTGCAGCGGTTGCACCCCTGCGCGCTCGACGGCTTCCTCG
TCGAGGAAGCTGGCGTAGAGGTCGCCGATGCGCTGCGCATCGGTGCCTACCGCAGCACCTGCTTGGCTGG
CCTGGATGATCAGGTCTCGCACTTGTGTCTCGGCGCGGTCGAACAGGCTACGGAAGGCGCCGTCGGTCGC
TCGGTCCGCTGGTATCTCGTGTTCAGCCAGCCAGCGGCCGTTAACGTGGCCGAACAGGTCGTCTTGGGGT
CGGGCATCAGCGTCGATGTGGCTCAGGTCGATACCCGAGGGGATGGCAAGTGTCACCCCGCCATCCTTCC
ACCTCTTTTCGGGTGCAACGATCGGGCCATGCCTGACGGGGAGCAGAGCCAGCCACCGGCCCAAGAAGAT
GCGGAAGACGACTCGCGGCCCGACGCCGCGGAGGCCGCCGCGGCCGAACCCAAATCATCAGCCGGTCCGA
TGTTCTCGACCTACGGTATCGCCTCGACACTACTCGGCGTGCTATCGGTCGCCGCGGTCGTGCTGGGTGC
GATGATCTGGTCCGCACACCGCGATGACTCCGGCGAGCGTACCTACCTGACCCGGGTCATGCTGACCGCC
GCTGAATGGACGGCCGTGCTGATCAACATGAACGCCGACAACATCGATGCCAGCCTGCAGCGACTGCACG
ACGGAACGGTCGGTCAACTCAACACCGACTTCGACGCTGTCGTGCAGCCCTACCGGCAGGTGGTGGAGAA
GTTGCGGACGCACAGCAGCGGCAGGATCGAGGCGGTAGCGATCGATACGGTGCACCGCGAGCTGGATACC
CAGTCCGGTGCCGCCCGACCGGTAGTAACCACGAAATTGCCACCGTTTGCCACTCGCACCGACTCGGTGC
TGCTGGTCGCGACGTCGGTCAGTGAGAACGCCGGCGCCAAACCCCAGACCGTGCACTGGAACTTGCGGCT
CGATGTCTCCGATGTGGACGGCAAGCTGATGATCTCCCGGTTGGAGTCGATTCGATGAGAAATGCTTGGC
GGCTGGTGGTGTTCGATGTCCTGGCACCACTGGCCACGATCGCCGCCCTGGCCGCGATCGGCGTCTTGCT
CGGCTGGCCCCTGTGGTGGGTTTCGACGTGCTCGGTGTTGGTGCTGCTGGTGGTCGAAGGTGTGGCAATC
AACTTCTGGCTGTTGCGTCGTGATTCGGTAACCGTCGGTACCGACGACGATGCGCCCGGGCTGCGACTGG
CCGTTGTCTTCCTGTGCGCCGCCGCGATCTCGGCGGCGGTGGTGACTGGGTACCTGCGCTGGACGACACC
GGACCGCGACTTCAATCGGGATTCCCGGGAAGTGGTGCATCTTGCCACGGGGATGGCCGAGACGGTCGCG
TCATTCTCCCCGAGCGCACCGGCCGCCGCTGTTGACCGGGCCGCGGCGATGATGGTGCCCGAACATGCGG
GCGGGTTCAAGGAGCAATACGCCAAGTCCAGCGCCGATCTCGCACGGCGCGGTGTTACGGCCCAGGCCGC
TACGCTGGCGGCCGGCGTGGAGGCGATCGGGCCGTCGGCAGCCAGTGTTGCGGTGATTCTGCGGGTTAGC
CAAAGCATTCCCGGCCAGCCGACCAGTCAAGCGGCGCGAGCGCTGCGGGTGACCTTGACCAAGCGGGGCA
GCGGCTGGCTGGTGCTCGACGTGACGCCGATCAACGCTCGCTAAGAGTCGGCGGCACGTACGGATTTGGC
TCTGACGAACCGGTCCGACAGCCGCCGCATCCGGATCATCAGCGAGGCCGACGGGCTCACGATGCCGTCG
AGGTAGGCGGTCAGGTCCTGCGCTGTGACGCCAATGCGCGACGCGAATTCCTGTCGTTGCAGGCCAGAGC
GGTCCAACAGGAGCCCAACCTGACGGGCCACCTCGGCGCGCTCATTGGCGTCTAGGTGAGTACGGGCCCG
GTCCAGCACCTCCCAAAAGGCGTTGGCGATGCCGGTCGCCGGTATGCCCTCGAGGACTTCTTCGACTTGG
CGTGCTGTCCGCCCGTAGGGGTCGCGCTTGAGCGCGGCCGCTATGCGTTGCCAGGTGGCGATGTCGCCAC
TTTCCAGCGCCGAACGAATGGCGACGGTAGGCCAGAACTCGACCCGCCGGTCGACGTCCGGCTCGCTCCA
CGCGACGGTGGGTTGTTGCGGCGGTGCGGGGTGTGGCTCGGCTGCCAACGTCACCTCGCCTCCTCCAACA
TCGCCACGGCCACCGACAGGCAACGCCGCCGGACCTCTTCCCACTTTGCCTGGGCATCAGCTCCGGGCGA
CTGGTCACCGAGGTCAGACGGTTGCGGATCTGCCAGGCGACCAACCAACTGGGTGGCCATCCATTGCCGC
CCGGGTGCTTGACAAGAGTAGTACCGATCCATCCCAGCCAGCACCGCGGCGGCGGTTTCGGGTGCCATCG
TATCGACCAGGTCAGCAAAGTCGGCGTAGTCGTGGCTGCTGTTTCGGGACATGATCAGGTAGCCCTTGAA
GCGCAGCGTTTCCGCGCCGGTTGGGATCTGCAAGCGGTCACCGGTGGGCAATGCGACGTTGGTCGTCTCC
ACCGGGCTGCGCCGCCGGTAGCCGGGGCCCGCCCGGTGAGTCTGCACCCCCCCGCACTCCCAGGTGGTTG
TCTGAAGCGCGTCGAGGGCGACCGCGAGCCGCTTGCGCCACACGGTGACCGGGTGCACCGGGCGCTGGCC
CCATGATATCGCCCGGGCGATGCCGTTGCGGTAGGCCAGCTGCACCTGGTCGAGCGCCTTACCGTCACAT
CCACACCCGGTGAAGGCGAGCGGATCGGTAACGCAAATGGCGTCCGGCGCAAGTCGCTTGAGCTTGGCCG
CCGACTTGAGCACCATCCGCACATCCGCGCTGGGCGGGATCGCCGCGGCGAAGTCGTCAGGAATGACCAC
GACGTCACCGAGGTCGACTTTCGGCAGCGGTCGGTCGAAGTCGACCGACGGCAAGATGTGGGCCAGCCAT
CGGGGCAACCACCAGTTCCATCGGTCAAACATCGCCATCAATGCCGGTACCAGCACCAGCCGCACGACGG
TGGCGTCCACGGCGATCGCGACCGCGCACGCCACGCCGATCTCGGCCACTAGCGGCATGCCGGCGAACGC
GAACCCGCAAAACACCGCGATCATGATCAACGCGGCGCTGGTGATCGTGCGCGCGCTGGTGCGCACACCG
TACGCGACCGCGTCGCGGGTCTGGCCCGTCTGCAGGAACCGCTCCCGGATTCGCGTAAGCAGGAAGATTT
CATAGTCCATCGACAACCCGAACGTCATCGCCAGGACCAGCGGGGGAACGGTGCTGTCGATCGAATGAAG
CGCCGGGAAACCGAGCCCCCGTGCCCAGCCCCACTGGAAGACCATCACCAGGCTGCCGTAGGCGGCGGCC
ACCGACAGCAGCGTCATCAGCACGCCCTTGAACGCCAGGAACACCGAGCGGATTGAGATCAACAACATCA
AAAACGCGATCACCGCCACGAAGACCAGCACCAGCGGTTGCGTCGCGGACACCCGGTCGTCGAAATCCTT
GATCAGAGCGGTCGGCCCGCCGACGTCCACTTGTGCCGCGCCGGCAACCCGGGGTAGCTGGGTCCGCATC
CAGGTGATGGTGTCGCGGGCGCCCAAATCCTCGGGATCGACCGATAGCACCGCGCTGAGCAAAGCGCTGC
CGTTGTCGTCGGCGAATCGCGGTGGGGCCACCGAAACGACGTTGGGCGCCTGTGCGATCCGATGACGGAT
TGCGGCGATTGTCTGGCTATGTTCGGGTGCGGACGCACCGCCGGCGTCAAACCTGACCAGCACCTGAACC
GGGCCCAGCGCGCCCGGCCCCAGCGCTTGGGCCGCGGCCGCTGCGCCGGTGCGGATCTCGTGTGACGAGT
CGAACTGGCGCAGCAAGCTGTTGCCCAGCACCATCAAGGTTGCCGGTGCCGCCATGACAAGCAGCACGGT
CGATGCCGCCAGTGCTGTGATCCAGGGTCGGCGCATCACCCACCCGACCCAGCGGGACCAGAACCAAGAT
TGCGTGCTTGCCGGCCGCCGCGACCAGTGCACTAACGCTGACCGCTTGGCCGCCGCGCGGGCAAATGTTG
CTAGCACGGCAGGTGTCAGGGTGGCCGACGTCAGCATCGCAACCGCGACCGCGAGAATCGCCCCGGTGGC
CATCGATCTCAGCGCCGGGGTGTTGATCAGGTAGATCCCGGTCAGCGACGCGATGACCGTCATACCGGAC
AACACCACAGCCAACCCCGAAGTGGCCATCGCGGCGTCGACCGCGTCGGGCGGCCGGCGTCCGCAACGCA
GTTCCTCGCGGTAGCGCATCAGGATGAACAGGGAGTAGTCGACGGCAAGCGCGATGCCGAACATCGAAAC
GGTCGATGTCACGAACACCGACATGGTGGTGTGCATCGACAACACAAACACCAGGCCCATGGTGATGACG
ACCGTGCAAACGGCGAGTGCCAGCGGGATCGCTGCGGCGGCCAACGAGCCGAAAACCGCAACCAGGACCA
TCAGAATGATAGGCAGGTTCCAGCGTTCGGCGTTGGCAATATCGTGTTTGGTGTTTGCCGCCGCGGCCGC
GGACAGCGCGCCCTGCCCGATGACATAGAGCCGCACTTTGCCGTTGGCAGTTTGCCCGGACTGATCGCCT
TTGACGCCTATTCGGTCGCGCAGCTTTTTGGCGACGTCACTGGTGCCCGCGTTGCGGGCGTCCAGCCGCA
GCGACACCACATACGGCCGGTCCGGTTGCGGGGGCCGTTGGGTGGGGTTGGGTGCCTCCGTCACCCCAGG
CAGTTCGCTGGCTATTTGTCGCAGTAGCGCGACGGCATTGTCGATGTCTTGGTAGCTAGCATCCGGTCGG
GGGGCCGCTACCAGCGCCAGCGCCGGGGCTCCCCGGTCCGGGTAGTGCGCGTCGAGTTGGTCGTGGACCA
GCAATGACTGCGACCCGGCGACTTCGAAACCGCCACCGGTTAGATTCCCCGACTGCGTCATCGCCAGGTA
AACCGCCGGCACTAACGCCAGCAACCAACCCGTGAAGACCAACCAACGGCACCTGCGCAGGTTGCGGCTC
AAGCGCATCATGAACTGCTGGATTTCGGACTCCCCGTACTCTCGCGCAGTGCGTGCCCGCGAGCCTACCG
AAGATCGCGTGCATGCGTTCGGCGTGGACCGCACAGCACCTGGAGTTGGCGGCGCCGAGGGCCGAGATGG
CAGGATGACGGATCGTCGGGGGCGGGAACTCCCAGGCCGCCGGGCCGTCGCAAACCCGTCGCAAACCCGT
CGCAAACCGTAAGGAGTCATCCATGAAGACAGGCACCGCGACGACGCGGCGCAGGCTGTTGGCAGTACTG
ATCGCCCTCGCGTTGCCGGGGGCCGCCGTTGCGCTGCTGGCCGAACCATCAGCGACCGGCGCGTCGGACC
CGTGCGCGGCCAGCGAAGTGGCGAGGACGGTCGGTTCGGTCGCCAAGTCGATGGGCGACTACCTGGATTC
ACACCCAGAGACCAACCAGGTGATGACCGCGGTCTTGCAGCAGCAGGTAGGGCCGGGGTCGGTCGCATCG
CTGAAGGCCCATTTCGAGGCGAATCCCAAGGTCGCATCGGATCTGCACGCGCTTTCGCAACCGCTGACCG
ATCTTTCGACTCGGTGCTCGCTGCCGATCAGCGGCCTGCAGGCGATCGGTTTGATGCAGGCGGTGCAGGG
CGCCCGCCGGTAGATGCCGGACCGCCGCCGGGTCCGGCGCAGTCGAGCGTGAGGCAGCGGTCGCCTACCG
GGGCGGTGTCTCGCCGCCTTCTGGTCGCAGGTCAGGGGTCGGCGCTGGACCTTGCGGTGTGGTTTCGACC
GGGTCGTCGCAGGGTGTGCCCTGCGGTTGGATGACAAGTCGCAGGTTTGGATCGGTTGGCGGGTCGCGAT
CGTTGTCGGAATCGGCGGTGCTCTCGGTGCGGAACATGAAGAAGAACACCACCCAGCCGATTGCGGCGAT
GAGCAGCCAGCTGATCAGCCGGTAGATCAACATCGCCGAGATGGCACTCGGCAAGGGCATGCCGCTGGAT
ACCAGGCCGGGTACCAGCACCGCCTCGACCACCAACAGACCACCGGGCATCAGCGGTATGGTGCCGACCG
CGCGGGCGGCGGCGTAGGCGACCGCCAGCCCACCGACCGAGGCATGGTCGCCGGCGGCGTACGCGGCGAA
ACCGAGGCAGGCTACGTCGGCGATCCAGTTGAACAACGACCAACCGAACGCCACGCCCAGGTCGCGCCTG
CCCAGGCTGACCGATTCCAGCTGCATGAGCGTCTCGCGCCACTTCGGTAGGCCGGCATCGGCCGGCCTAC
CGCGAACCGAGTTGGCCCACGACAAAACTCTCCTGCCGATCCCCTCGATGAGCTCCGGCCGCGACGCCAC
CGCCTGGGCCAGTAGCAGCAATGTGACGAAGCCGCCCAGGGTGAACAGCAGTGAGAACGGGTTGTTCTTG
GCGCCCAGGAAGAATGCGCCACCCAACCCGAGCAATGCCAAGCCCACCGCCTGCAACACGCCCGACATGA
CCAGCTGCCATGACGCCACCACCGTCGAGGCGCCCCAGATGCGTTGCTGACGGAGTAAGAACGTAGCCGA
CAACACCGGCCCACCCGGCAGCGTGGTGCTCAGCGAGTTGGCGGCGTAGAAGGCGGCCTCCGACCGCCAT
TGCTTGACGTGCACCCCGGCGGATTTCAGCAGGGTTCGCTGAATCTGGGCGAAGCTGTGCATCGAGGCGC
CCGCGGCTGCCACCGCGGCCAGCAACCACCACCACTTGGCGCGATACAAGCTCACCCAGGCCTTGGCGAG
CTGGTCCCAGCCCAACGCCACCTCTATAGCAAGCACGATTGCGACGATGGCCAGTACCGCCCATCGCAAC
CACCAGTACTTGCCGCGCGGGGGTACGCCCTCAGCGGGGGGTGCCCCCACCCGCGTGCGAGGGAGTGCCC
CCACGCGCTGGCGGAGGTTGCGGGCGGGGGCGTCGTGCGACACGTGCTTAAGGGTAACCGTGCAGGTGGC
GCCGTAATCGCGATACATCGCTAACCGTGTCAGCCTCGTTGGGGGGTCGTGACCGGATCGTGCCGCCTGG
CAAAGTAACTATGCGGGCTCGACGCGACCCGCCGCGACCTTACGACGCCGCCGTTCCCGTTACGCTTGCC
GGATGTCGGCGAGCCTGGATGACGCTTCGGTCGCACCGCTGGTTCGCAAGACCGCGGCCTGGGCGTGGCG
GTTCTTGGTCATCCTGGCCGCGATGGTCGCGCTGCTGTGGGTCCTCAACAAGTTTGAGGTCATCGTCGTC
CCGGTGTTGCTGGCGCTGATGTTGAGTGCGTTGCTGGTGCCGCCGGTGGATTGGCTGGACTCCCGGGGCC
TGCCGCACGCTGTCGCGGTGACGCTGGTCTTGTTGAGCGGTTTCGCGGTTCTCGGCGGCATCCTGACGTT
CGTCGTCAGCCAATTCATCGCGGGGTTGCCGCATCTGGTCACCGAGGTTGAGCGCAGCATCGACTCCGCG
CGCAGATGGCTGATCGAAGGCCCGGCGCACTTGCGCGGCGAACAGATCGACAACGCGGGCAACGCCGCGA
TCGAGGCGCTGCGCAACAACCAGGCGAAGCTGACCAGTGGCGCATTGTCGACTGCAGCCACCATTACCGA
GCTGGTTACCGCGGCGGTGCTGGTACTGTTCACGCTCATTTTCTTCCTCTACGGGGGCCGGAGCATCTGG
CAGTACGTCACGAAGGCCTTCCCGGCCAGCGTCCGTGACAGAGTGCGTGCGGCGGGGCGCGCCGGTTATG
CGTCGCTGATCGGGTACGCGCGGGCCACCTTCCTAGTGGCATTGACCGATGCGGCCGGGGTGGGCGCGGG
GCTGGCGGTGATGGGTGTGCCGCTGGCATTACCGCTGGCCTCGCTGGTGTTTTTCGGTGCCTTCATTCCG
TTGATCGGTGCCGTGGTCGCCGGGTTTCTGGCCGTGGTGGTGGCCCTGCTGGCCAAGGGCATTGGCTACG
CGCTGATCACGGTCGGTTTGCTAATCGCGGTGAACCAACTTGAGGCCCATTTACTGCAGCCGCTGGTGAT
GGGTCGGGCGGTGTCGATTCACCCGCTGGCCGTGGTGCTGGCCATTGCCGCTGGCGGTGTGCTTGCCGGA
GTCGTCGGCGCCCTGTTGGCCGTCCCGACGGTCGCTTTCTTCAACAATGCGGTGCAGGTGCTGCTGGGCG
GGAATCCGTTCGCCGACGTGGCAGACGTTTCTTCCGATCACCTCACCGAGGTTTAAAGGCGTCCTTCGCG
GCGAAGCAGATCCTGGGCGGACAGGGCGCCGCCGCCGCGGCGGCGCTGACGCGTCTTATCGCTCGTGCCG
CGGGCATTCAGCTGCTCAGTGGCTGCCTCTGAGTCGTCGCCGTCCGACCGTATGATTGGCAGGGCCGCGG
TGGGTTCGGCCGGGTCACCGGCTGCGTCTGTGGAGCGGTTCGCCGCAAGCGGCATAGCCCGGGTCTGACC
GGCAGACGGGGCCGATGGCGGGGTCGGGGTTGGTGGCGGCGTGGATGCTGGCGACTGCACGGACCGACCG
GCAGCCGCGAGGCGGGTTGTCGGCGGCTCCGTCGACGACCCGATCTGCATCCGTGTGGTGCTCGCCCCAG
ACGGCGCCGCCGGCGCGGCAGTTGCTTCCAGGGCAGGCGTGAGCTCCGGTGAGCTTGCTGGACTCGAGCG
GGCCGGTCGAGGTGACTCCGCCAGCGGATGGGTCGGATCGTGCGGTGGGCGCGGGTCCCCAGCGGCGCGC
GCCGCAACCAGCCCAGCTGTGACCGGAGGACGTGCGGGACGCCCGTTGCTGACGGGCCGCTTGCGCTCGT
CGGGCAGGTGGATCTCGCCCAGCCCGATGCGGGTCTGCAGGCGTCTGGCCCAGCGCGGTGCCCACCAGCA
GTCATCGCCGAGCAGCTTCATCACCGATGGCACTAAAAACATCCGCACCACGGTCGCGTCCAGCAGCAGC
GCCGCCATCAGTCCAAAGGCCAGATACTTCATCATCACCAGGTCGGAGAACACGAACGCGCCCGCGACGA
CGGCAACAATCAGCGCCGCGGCGGTAATGATGCGTCCGGTGGCTGCGGTGCCGATCCGGATCGCCTCCTG
GGTCGACATGCCGCGCTCTCGCGCCTCGACCATCCGGGACACCAAGAACACCTCGTAGTCGGTGGATAGG
CCGAAGACCAGCGCGATGATCAGCCCGATCACCGGCGCTGTCAGCGGGGTCGGCGTGAAATTCAGCCACT
TCGAAAAGTGTCCGTCGACGAATATCCACGTCAGGATGCCCATGGTGGACCCGAGCGTCAGAGCGCTCAT
CAGCGTCGCCTTGATTGGCAGCACCACCGAGCCGAACGCCAAGAACATCAAGACGATCGTGGTGGTCAGC
AGGATGACCACCATCAGCGGCATCTTCGCGAACAGGCCGTGGATTGAATCCAGCTCCAGGGCGGGAGTTC
CACCGACCAAGACCGTGATTCCTTTGGGCGGGGTGATCGCGCGCAGCTCGGTGAGCTTCTTCGACGCGTC
AGCCGGGTTGATCAACCCGTTCTGCAGGACGCGCACCGATGGATCTTTAGATGCGCCTACCGCGTAGGCA
CGCTCTTGCCACATATTCGCCGGATCGTTGTCCGGCTCGATGAATCCGCCGATCGCCATCGCCTTGCTGC
GGATGTCAGCGATCTGCGCGTCGGTGACCGGTTGATGGTTGCTGGTCTGGATCACCAGTGTCAGCGGATT
GGTGCGGTATCCGGGGAAGAGTTTGTCGAACTCCTCCTGCGCCTGGCGCACCGAATTGGTCGGCGGCAAG
TACTTCTCGCTGATCCCGCCCAATGACAGCTTGCCCACCGGGATAATCAGCAAAATCATGATGATGACGA
TCGGTGCGGCGAACAGCACTGGGCGCTTCATCACCCGGTTAACCAGCTTGCCCCAGAAGCCGGCTTCGAC
CTCTTCGCGGGTCTTGGTCCGCTGCAGGCGGTCGGCGAGCCAGTTCAGGTAGGCGGCCGAAATCTTCCAG
TTCGCCAGGAAGGGCACCCGGAACAGGGTCCGCACGCCGAGCGCGTCGACGTGTTTGCCCAGGATCCCCA
GACAGGCCGGCAACACGGTGATAGACAGGATGGCCGACAGCATCACCGATGCGATCGTGGCGTAGGTCAG
CGACTTCAGGAAACCCTGCGGGAAGAGCAGCAGACCGATCGCCGACGCGACGATCAACACCGCCGAGAAC
GTCACCGTGCGTCCGGCGGTGATCACCGTGCGCCGTACTGCCGTCTCGGTGTCGTAGCCTTCGGCGATCT
CTTCGCGGAACCGGCTCACGATGAACAACCCGTAGTCGATGGCGATCCCCAGACCGATCAGCGACACCAC
GGGCTGGGCGAAATAGTGCACGGGACCGAAGATCGCGAGGAACCGCATGATGCCCAGCGCGCCGGCGATG
CACAGCCCTCCGACCATCACCGGTAGGCCGGCGGCGATCACGCCGCCGAACACGAAGAACAACACCACCG
CCACCAACGGCAGCGCCAGCACTTCCATTCGCCGTTGGTCGGTGGCGATGGTGCCGGTCAACGCCTCGGC
CACCGGTTGCAGCCCGGCGAGCTTCACCGTGCCTCCGTCGAGCCGCTGCAGGTCGGGTGCGATGGCCTTG
TAGTTGTTGAGGATGGTGTCGTCGTCATCACCCTTGAGCGGGATGGAAACGAAGGTGTACTTCTTGTCGG
CGGTGGCCATGCCGGTCGCCTGACTCGCTCTCAGGTAGCCGGCCCATCCCAAGACCTGGTCGGGGTGATC
CTGCTGGAACCGGTTGAGCTCGTCGACGACCTTCTTTGACCAGGCCGGGTCGTCAACGGTCTTGCCGGCT
GGGGCTTGGAAGATCGCGACGATGTGACCGCTTCGGTCTCGGCCGTAGACCTGGTCGCCCAGCACCGATG
CTTGCACCGATTGGCTGCCGTCGTCGTAGAAGCCGCTCTGCGTGACGTGCTTGCCGAGGCTCAGCCCGAA
AACGCCGCCGCCGAGGCATAGAGCGACCATGACCCCGATTACGATGAACCGGTAGCGGTACACAGTTCGA
CCCCACCAGGCGAACACGTAAGCTCCTTACTGGATCGGCAGCGACCCGCGTATTGCTTTTTGGTTGTCAC
ACACGTCGGCTGTCACACTCGCGAGGTCAACAGCGAGGACAGCGGCCGGAACGGCTGCAGCCAAGCCCCC
TGCTCAGGTAGCGAATCGAGGCCGATTCGAGGTAGTGGTTCCCGGAAAACACCAGCGATGTCCTCCAGGT
CGACGAACTCCAAGGTATCCGACGCTAGCGCCCAACTGGCGTGTTCACGAAATCCGAGCACTTGAACTGG
GGTTCCGCTGCGGGCGACCGCCTCCAACGGTTGGCGGAATGCCTGACCGTCGGCCGACGCCACCACCAGC
GCGGCGAGCCCTTCGCGGTAGCGCTCGTCGATGTGCGCCAACATGTCGCGGTCAACGTCGCTGTCCTCGT
CTACTTTCGGTTTGGCGAAGACGGCGAATCCGACATTGCGCAACGCGTCCACCCACGGCCGGACCACCTC
GGCGCTGCCAGGGGCGATGTTGGTGAAGACGGTGGCCTCCGGTTCGGTCGAGATGCCTGGACGGCCGGCC
ACAATCTCTGCGGTTCGGGCCAGCAGCCAGCGTCCCAGGGCGTCGAATCGTGGTCGTTCCAGTGCTGTCG
GCCGGCGGCCCAAGATGGAGCCCAAACCCATGTCGAGGTTGGGAGCGTCCCACACCAGCAATACCCGTGC
CCCCGGCGCACCGAGACTGGTCAGCCCGTCCTGCGATAAGTCTTCCGCCAGTACCGAGTGCCGGGCGAGG
GATTCAGATGTTTGTGAAGTCACGTCTTCGGTCAGGCTCATCATCATCTAATTTTCAGGTCTCTTTCAGA
GCAACCGTGCTTTTTCCATAACAACTCGATGACTGCGCCGCCCCCAAGCTGGGCTTTCCTCTCGTACTTG
GTAGCCGGTCGGACGACCGAAATCGGCAGCAGTTCGGTGTCGGGGTCGACGCGAACCAGCCGGGGTTCGG
CGTCGCCGGCCGCGGCGATGTGCTCGGCGTAGCCGGGATGGTCGGTCGCGGCGTGCAGCACACCACTGGG
AACGAGCCGGTCTGCGATCAAGGCCATGGTGGCCGGCTGTAACAGGCGGCGCTTATGGTGGCGTGCCTTC
GGCCACGGATCGGGGAAGAAGACTCGAACACCGCACAACGAATCGGGGGCGATCAAGTGTTGCAGCACGT
CGACGGCATTGCCAAGGATCAGCCGGATGTTGATCCCGTCGGAGCCCACTTTGTCAATCGCGCAGAGCAG
CTGAGCCAGCCCGCGGCGATAGACGTCCACAGCGATCACGTCGACATGGGGTTCGGCCTTCGCCATCGCC
AGCGTCGACGTGCCGCTGCCGGAGCCGATCTCCAACACCACCGGCGCGTCACGGCCAAACCAGGCACGGG
TATCCACCGGTGTCCCGCGCGGGGATTGAGGTAGCGCCAGGAGGCCAAGCTCCGGCCAAAGTCGCTCCCA
GGTCTCGCGTTGGGCCTTGGAGATCCCCGACCGCCGCGACCGGATGCTCGTGCTGGGGAGCTGGCCCGAT
GCCACCGGTGTGTCGGGACGTAGCCCTACCCCGGGTTGCGCATGCATTTGTCCATGGTGGACCATCAGCG
CCCGGCGTAGCCGCCCCTGGTCCAGATTGATACCCAACAGTTGCCTTCGGCGGGTAGCGGACAACTGCTG
ACTCGCGCCTCGGCGGCGAGGGTGCCACCATTCTGAACGAACCGATCGGGTGGGAGATGCGCGGACAAGG
GCACCAGATTTTCGTCGACGAGCTGGCGCGATTCGCCACCAGCTCCGCCGACCAGCGGGTAGTGGCGATC
GCGCAGCGGGCCGCCGAACCGCTGCGCGTAGCGGTCCGTGGGCGTCCCGGGGTGGGTTGCCGCACGGTGG
CGCGCGCCCTGCAGGGTGCTGGGAGCTCGTCGGGCATGACGGTGACACCGCAAGCACGCGCCGCCGACTC
TGACGTCGACCTGGTCGTCTACGTCACCGTCGAGGTAGTCAAGCCCGAGGACCGCGAAGCCATCGCCGCC
ACCCGGCGCCCGGTGGTGGCGGTGTTGAACAAGGCCGATCTGGCCGGCCCGCTCTCGGGTGCAGGTCCGA
TCGTGATGGCGCAGGCCCGGTGCGCGCAATTTTCTACACTCCTCGGGGTCCCCATGGAGTCCATGATCGG
GTTGCTCGCCGTCGCGGCGCTCGACGATCTTGATGACACCTTGCGGGCCGTGCTGCGGGCGCTAGCCGCC
CACCCCGACGGCTTTGACGCTCTCGACCGAGCCGTTGCGGGGTTTCTGGCGGCAGCCCTGCCGGTCCCTA
CCGAGGTACGGTTGCGGTTGCTGGACACCCTCGACCTGTTCGGCATCGCACTGGGCATGGCAGCGTTCCG
GCCGGGCCGGCCCTCGCGAACCCCGGCGCAGCTCCGCACCCTGTTACGCCGGGTCAGCGGTGTCGACGCC
GTCATCGACAAGGTCACCGCCGCCGGTTCTGAGGTGCGCTACCGGCGGTTGCTTGACGCGGTCGCGGAGC
TGGAGGCGCTGGCCGCGCAGGCCAAGGAGATCGGCGGTCCGATCGGTGAGTTCTTGCGCGACGACGACAC
AGTTCTCGCCCGGATGGCGGCCGCCGTCGACGTAGCCCTGGCCGTCGGGCTAGACGTTGGCCCGTTGGAC
GATCCGGCCGCCCACCTGCCGCGGGCGGTGCGGTGGCATCGTTACAGCCTGGACAACGGTGACATGCACC
GCACGTGCGGCGCGGATATCGCTCGGGGATCCCTTCGGCTGTGGTCGCTGGCCGGCGGCATGCCCCTGCA
CCGATACCGGAAGTCATCGTGATCCGCGCGGCTAGTGATGACCCGGCCGGGGTGGACGAGCTGGTGGCAG
CGATCGCGCCGGGGCTTGCCGGGCTGGGTTTGCCGGTCATCAACCGCCGCGAGGTGGTGCTGGTGACCGG
TCCGTGGCTGGCCGGGGTTAGCGGTGTGCGCGCGGCACTGGCCGAAAGGCTGCCGCAGCGTAGGTTCGTC
GAGACGGCAGAGTTGGGACCCGGCGATGCGCCGGTGGCGGTGGTGTTCGTTGTTTCCGCGGCAACCGCGC
TGACCGAATCCGATTGCGTGTTGCTGGACACCGCCGCGGAGCACACCGATGCGGTGGTAGCTGTGGTGTC
CAAGATCGACGTGCACCGCGGCTGGCGTGACGTGCTTACCAGTAACCGCGACAGGCTGGCCGCGCGCGCG
TCCCGCTACGCCCGGGTGCCCTGGGTTGGCGCGGCCGCCGCACCTGAGCTGGGCGAGCCATACCTGGACG
ACTTGGTCGCCGCCATCCAGAAACAGCTCGCCGATCCGGCTGTCGCGCGGCGAAACATGTTGCGTGCGTG
GGAATCCCGGCTTCTGATGGTCGCGCGGCGGTTCGATGGCGATGCACAGAGCGCCGGTCGGCGGGCACGG
GTCGACGCGTTGCGCCAGCAACGGCGCACGGTCCTGCGGCAGGGGCGTCAATCGAAGTCTGAACACACCA
TCGCGCTGCGCGCGCAGATCCAGCACGCTCGGGTCAAATTGTCCTACTTTGCCCGCAATCGGTGTTCGTT
GCTGCGCGTCGAGCTGCAGGAGCACGTCGCCGGTCTGTCCCGGAAGGACATCGCCAGGTTCGCGGCATAC
ACGCGCGGCCGGGTCCAGGAGGTGGTCGCCGAGGTGGGCGAAGGTGCCGTCGCGCACCTTGCCGACGTCG
CGCAGCTGTTGGGTGTGCCGGTGCAGCCACCGGTCCTCGAGAACCTCCCGGCGGTGCTCCCGACGGTTGT
GGCCCCGCCACTGACATCACGACGATTGGAGATCCGGCTGACAACACTCTTGGGCGCCGGGTTCGGGCTG
GGTATCGCGCTGACCCTGAGCAGGCTGGTGGCGGGTCTTACTCCCGGCCTGGCTGCATCGGGGATGGTGG
CGGGTGTGGCGATCGGCCTGGCGGTGACCGCCTGGGTGGTGAATGCCCGCGCGCTGCTGCACGACCGTGT
CGTGGTGGACCGCTGGACGGGTGAGGTGACGGCATCGCTGCGGTCCGTGGTGGAGCAGCTGGTCGCCACT
CGGGTGGTGGCTGTCGAGACGCTGCTGAGCACCGCGATTAGTGAACGCGACGACGCCGAGAACGCCCGGG
TGGCCGATCAGGTCAGCATCATTGACGGCGAACTGCGCGAACACGCCGTCGCTGCGGCGCGGGCCGCGGC
CCTGCGTGACCGGGAGATGCCGGCGGTGCGGGCCGCACTTGAGGCGGTGCGTGCAGAACTCGGCGAGCCG
GGTGCGCCCACAACAGGCCTGTTCTGAAGCTTCTGAATCGTTGTTGTGAGCAGGCTTATACCCGCCCAAG
TCTTCCCTGACAAGTTCTGGGCGATAATCTGGATAAAAAGTGTCTCACTAGGTGAGCGGCCGTATCAGCC
TCGCCACCAAGACGGGCATACCTAACCCATACGTAACCGCGAGCACCCGATAACTACGCAGGAGAATTCG
ATGACCTCAGCGACCATCCCCGGTCTGGATACCGCGCCGACGAATCACCAGGGGTTGCTGTCCTGGGTCG
AAGAGGTCGCCGAGCTCACCCAGCCGGACCGGGTGGTCTTCACTGACGGCTCGGAAGAAGAGTTCCAGCG
GCTCTGCGATCAGCTAGTCGAGGCCGGCACGTTCATCAGGCTCAACCCCGAGAAGCACAAGAACTCCTAC
CTGGCATTGTCGGATCCGTCCGATGTCGCGCGGGTGGAGTCGCGGACGTACATCTGCTCGGCGAAAGAGA
TCGACGCCGGCCCCACCAACAACTGGATGGATCCCGGCGAAATGCGGTCCATCATGAAAGACCTGTACCG
GGGTTGCATGCGCGGGCGCACCATGTATGTGGTGCCGTTCTGTATGGGACCGCTGGGCGCCGAGGACCCC
AAACTTGGTGTGGAGATCACCGACTCCGAGTACGTCGTCGTCTCCATGCGCACCATGACCCGGATGGGCA
AGGCCGCGCTGGAGAAAATGGGCGACGACGGTTTCTTTGTCAAGGCGCTGCACTCGGTCGGCGCGCCGCT
GGAACCGGGCCAAAAGGACGTGGCCTGGCCCTGCAGCGAAACCAAGTACATCACCCACTTCCCGGAGACC
CGGGAGATCTGGAGCTACGGCTCGGGCTACGGCGGCAACGCGTTGCTGGGCAAGAAGTGCTACTCACTGC
GTATCGCGTCGGCGATGGCCCACGATGAGGGCTGGCTGGCCGAGCACATGCTGATCCTCAAGCTGATTTC
GCCGGAGAACAAGGCTTACTACTTCGCGGCCGCATTCCCGTCGGCGTGTGGCAAGACCAACCTGGCGATG
CTGCAGCCAACCATCCCCGGCTGGCGTGCGGAGACACTCGGAGACGACATCGCATGGATGCGATTTGGCA
AGGACGGTCGCCTGTACGCCGTCAACCCGGAATTCGGCTTCTTCGGGGTGGCGCCGGGCACCAACTGGAA
GTCGAACCCTAACGCCATGCGCACCATTGCCGCCGGCAACACGGTGTTCACCAATGTCGCACTCACCGAC
GACGGCGACGTGTGGTGGGAGGGCCTGGAAGGCGACCCGCAGCACCTGATCGACTGGAAGGGCAACGACT
GGTACTTCCGCGAGACGGAAACCAATGCGGCACACCCGAACTCCCGGTACTGCACACCGATGTCGCAGTG
CCCGATCCTGGCCCCCGAGTGGGATGACCCGCAGGGCGTCCCGATCTCGGGGATCCTGTTCGGCGGCCGC
CGCAAGACCACGGTTCCGCTGGTCACCGAGGCGCGCGACTGGCAGCACGGGGTGTTCATCGGTGCGACCC
TGGGTAGCGAGCAGACCGCCGCGGCCGAGGGCAAGGTCGGCAATGTGCGCCGCGACCCGATGGCCATGCT
GCCGTTTTTGGGCTACAACGTTGGGGACTACTTCCAGCACTGGATCAACCTGGGCAAGCACGCCGATGAG
TCCAAGCTGCCCAAGGTGTTCTTCGTCAACTGGTTCCGTCGCGGTGACGACGGTCGCTTCCTGTGGCCGG
GCTTCGGCGAGAACAGCCGGGTGCTGAAGTGGATCGTCGATCGCATCGAGCACAAGGCCGGCGGTGCGAC
CACCCCGATCGGCACCGTTCCCGCCGTGGAGGACTTGGACCTGGACGGACTGGACGTCGACGCCGCCGAT
GTAGCCGCGGCGCTGGCAGTCGATGCCGATGAATGGCGTCAGGAACTGCCGCTGATCGAAGAATGGCTGC
AGTTCGTCGGCGAGAAGCTGCCGACCGGTGTCAAAGATGAGTTCGACGCCCTGAAGGAGCGCCTAGGTTA
GGGCGAGCAGACGCATAAGCCCCCGCACGCACGGCGTGTCGAGGGCTTTAGTGTCTGCTCGCGCTCGTTA
GCGGCGGGCACGCACAAGTTCTTCGACAGCGCGCAAAGACACCGAAAGCCTCTCTTCCCAACCGCCCGTG
ATCACCACGAATGATCGTCCCGCGGCGCGGAGAGCCTGCTCGCAGCGGGCGAAAAAGGTACCGCGTGCGC
CGGGGACACAGCGTCCGTCGTCGGCGTCCCAGGGCACATCGGGCGTGGTGAGCAGTGTGAGATCGTAGGG
ACGCCGAGCTAGATCACGGAGCTCTTGCGGGCAGCCGCCCGCCAGGAACTCGGCCCACACGGTCGTCGCG
AGCGGATCCGTGTCGCAGATCAGGACGCGATCGGCGTCACGAGCCAAGGCTTCCTCCGACGCGATCTGTC
CGCGAACGATTTCGGCCCACTCCAGTCCTATCAGTGAGCCGCCATTGAGCTCCCGCAACATTTTCGCCCG
CTCCGGGACCCACTTCGTTCGGAGCTTTTCCGCAACCGCCTGTGCCAGCGTGGTCTTCCCGGTGGATTCG
GGTCCGATGATGCTCACGCGTTTGACGAAGGCCGGCCGCACGCACCGTGGGATGTGTTGCCAGTGGCCAA
GCGGGTCCGCGCGGATGTCGGTTGCAGTCACGGGAACGACGGTGCGACCGTGATCGACCGCCACGAAACG
CGCTCCGAGGACCTGGGCAAAGTCCGCGTTGTAGGGCTCGGCACCGAAGACGAAGTCGGGGCGGGTTGCC
AGCACGCCCTGCAGGCTCGCCTTCCAGATGTCCCAGAAGTCCGGGTGCTCCCACGGGCGCTGCGGGTTCT
CGTTGGCCAGATGGACCACGCGATCGAAGGGGAACAGCTCCCGCATCCATGCAACGCGCTGGGCGCCCGG
AATCGGCTCTGCTGCCGTTGATCCGACGACGATGGTCAGCTCATCCACCCATCGCCGCGCGAACTCGCAA
AGGTAGACGTGTCCCGCATGGGGCGGCATGAACTTGCCGAGCACCATTCCGTGTGTCACGACGTCGCCTC
AGCGATTCGGCCGGCGATGACATTCTCCCACTCGTCCAGCCGCGAAAGAAAGTACGCCTCAGCCTCATCG
AAGCTGATTCCGACGTCAGGAGCGACCTTGGCTACGACGTCGGCGTAGACCCGGGAGGCCTCTGGGTCGA
CGAATTCCCACTGACCGAGGGGCCATTTCGCGGTGAGATAACCCGCGTCCGAGTACGCTTGGTACAACGG
CGTTCCCGGATAGGGGACGATCCGGCTCATGAACTTGAAGCCGACCGTATACTTTGTTGCCCGCAGCAGG
CGGACTGTTTCGCGTAGCTCGTCGGGCTGCACGGTGGGGTGAAACATAATGGTGCCCGGGATAACGTCAA
TGCCGAGCTGTTGCAGGGCGTTGATCGTGTCGGCGGCATCTTGTCCACGAGTGAGGATCTGCTTGCGGTA
GGCGCGCAGTTGCTCGTAGGACCCAGTCTCCACGCCGATGAATACCCGACGCAGGCCCGCCCTGTGCAGA
TGTTTGAACAAGTCCAGATCGACAACGGAGTCCAGCCGGATATCGACCATGAAGTTGACGCTGATCCCCC
TCCTGAGTACCGCGTTGGCAAAGTCAGCGGCGCGTTGCTGCGAACCGGGGTGTTTGGAGATAAACAGGTC
GTCGGTGATGGATAGGAAGTTGACGTCGTAGTCCGACACCAGATAATCGATCTCGTCGACGACCGCGTCA
ACCGACTTCGCCCGGTAGCTGTCCTTCCCTAGCATCGCGGACATGGCCCCGGTGCCGCAGAACGTGCAGC
GGTAGGGGCATCCGCGGGTGGAAAAGACGGAGGCGGCGAAGCCATCAGCAAGGACGGTCGGCAACTCGTC
GCGAGCCGGGCGAGGCAACTCGTCAAGGTCGACCAGCGAGGAGGGTGTGCGCAGGATCTGTCCCTGCTCA
CTACGGCGGGCTAGTCCCGGGACGTCGTCAACCGCAGCGTCATTCGCCAGGGCCAAGGCCAGCTTGGTGA
ACGCTACCTCCCCGTCGCCAACGACGACGTAGTCGAAACAGTCATGCTGGCGCAGGATGCGCTCGTAGTT
CAGTGTTGCCATCGCATTCCCGATGACGATGCGCACGCCATCCCAGGCCTGTCTCGCGCGCTGCGCCAAC
CACAACACCTCCGGAAATGTGTCGATGCAGGAAAAGCCGACAAGCCGGGGCGTTCCTGATAAGGCGGCGG
CGCTTTGCATGGCCAGCCACGTCTCCTGCACGGACCCGTGGCCGGCGACCAGGCCGTTGACGGAGGTGAC
TGCGATCCCTTGGGTCTTGGCGTATGCCTTGATCGACATCATCCCGAGGTGCTCCATGGGCATGGAGCAA
TACAGCCACGGATCTCCAAGCTTGAGTCCGTCAACGTACGACAGCCCGTCTTGACGGACGCCTGGAGGAT
TGACCAGAAGAGTTGCCACGTGGAGAACTTTACAAACGATTTCGGCTGGTGATGGGCGGAATTGCGCCCT
GCGGCTCTGGTCGCCGGGCCGCGACGTACCCTCGGCGCATGCAGATTCGCCCGTATATCGGCGCCGATAA
GCCCGCCGTCATCCTGTATCCGTCCGGGACGGTCATCAGCTTCGACGAGTTGGAGGCCCGCGCCAACCGG
TTGGCGCATTGGTTCCGCCAGGCTGGTCTGCGCGAGGACGACGTCGTGGCCATCCTGATGGAGAACAACG
AGCACGTGCACGCGGTCATGTGGGCGGCTCGCCGCAGCGGGTTGTACTACGTGCCGATCAATACCCACCT
GACCGCCTCCGAGGCCGCCTACATCGTCGACAACAGCGGTGCCAAAGCAATTGTCGGTTCGGCGGCGCTG
CGCGAGACCTGCCACGGCCTGGCCGAACACCTTCCGGGCGGGCTGCCGGACCTGCTGATGCTTGCCGGGG
GCGGTCTGGTCGGCTGGATGACCTACCCGGAATGCGTTGCCGATCAACCAGACACCCCGATCGAGGACGA
ACGCGAGGGTGACCTGCTGCAGTACTCGTCGGGAACGACTGGCCGACCGAAGGGAATCAAACGCGAATTG
CCACACGTCTCACCGGATGCGGCACCCGGGATGATGCCGGCACTGCTCGATTTCTGGATGGACGCCGACT
CGGTATATCTGAGTCCCGCGCCGATGTACCACACCGCTCCGTCAGTGTGGACGATGAGCGCACTGGCCGC
GGGCGTCACCACCGTCGTGATGGAGAAGTTCGACGCCGAGGGCGCCCTCGACGCCATCCAGCGCTACCGG
GTGACCCACGCGCAATTCGTCCCGGCCATGTTCGTCCGGATGCTGAAACTCCCTGAAGCAGTTCGTAATT
CGTATGACATGTCCAGCCTTAGGCGAGTGATCCACGCGGCCGCTCCATGTCCAGTCCAGATCAAGGAGCA
GATGATTCACTGGTGGGGACCGATCATCGACGAGTACTACGCCTCCTCGGAAGCCAGCGGGTCGACGTTG
ATCACAGCCGAGGATTGGTTGACGCATCCGGGTTCGGTCGGCAAGCCCATACAGGGCGGGGTGCACATCG
TGGGCGCCGACGGCAGCGAGCTGCCGCCGAACCAGCCGGGCGAAATCTATTTCGAGGGCGGGTACCCCTT
CGAATACCTCAACGATCCGGCGAAAACCGCGGCGTCGCGCAACAAGCACGGCTGGGTAACCGTCGGCGAC
GTCGGCTATCTCGACGACGACGGCTACTTGTTCCTGACCGGCCGGCGCCACCACATGATCATCTCCGGCG
GCGTGAACATCTACCCGCAGGAGGCGGAGAACCTCTTGGTCGCCCACCCCAAGGTGCTCGACGCGGCGGT
GTTCGGCGTTCCCGACGACGAGATGGGTCAACGTGTCATGGCCGCGGTGCAAACCGTCGACTCCGCCGAT
GCCAACGATCAGTTCGCCGGCGAGCTATTAGCCTGGTTACGAGACCGCTTGTCACACTTCAAGTGTCCAA
GGTCGATCGCGTTCGAACCGCAATTGCCGCGCACCGACACCGGAAAGCTCTACAAGAGCGGGCTGGTCGA
AAAATACTCGGTGTGACCGATGCTGCCGGGGGCCCGACCTGTCCACCCAGACACCGGCTATATCCCGCCC
CGGGCCACCAGTTGTCCGGCTATCACGTTGCGCTGGATCTCGTTGGTGCCTTCACCGCCGTTCCACGTCG
TACTCGGTCGAGTAGCCGTAGCCGCCGTGGATACGCACGGCGTTTAGGGCGATTTCCATCGCGACCTCGG
AGGCGAACAACTTGGCCATCCCGGCCTCCATATCGCAGCGTTGGCCGCTGTCGTACCGCTCGGCGGCATA
GCGGGTCAGCTGACGGGCCGCTGTGAGCTTGGTCGCCATGTCGGCCAGGTAATTGCCGACCGCCTGATGC
TGCCAGATCGGTCGGCCAAAGCTTTCCCGTTGCTGAGCGTAGGCCAGCGAGTCCTCGAGTGCCGCCGTCG
CCACGCCCAGCGCCCGCGCGGCCACTTGGATGCGACCCGTTTCAAGTCCCTTCATCATCTGCGAAAAGCC
TTGACCCATGGCTCCGCCCAGGATCGCCGAGACCGGCACCCGGAGGTTGTCGAACGACAGCTCGCAGGAT
TCGACGCCCTTGTAACCCAACTTCGGCAAGTCCCGCGACACCGTGAGTCCCGGCCCGGGTTCGACGAGCA
CGATCGACATGCCTTGGTGCCGCGGTGTGGCGTTCGGGTCGGTCTTGCACAGCACCGCGAAAAGTCCGGA
CCGGCGGGCGTTGCTGATCCACGTCTTGCAGCCGTTGATCAACAACCCGGCAGAGCCTTCAGGGCCGTCG
GCCAACGCCGTGGTCGACATGTTCTGCAGATCCGAGCCACCGCCGGGCTCGGTTAGCGCCATGGTGGCCC
GCAGCTCGCCACTGGCCATCGGGGGCAGATATGTCCGCCGCTGTTCCTCGGTGCCAAACAGGGTCAGCAA
TTTGGCGACGACGGTGTGCCCGCCCATCGCGCCGGCCAGGCTCATCCAGCCGCGTGCCAGCTCCTGGGTG
ACTTGCACATAGCACGGCATCGACACCGGCGACCCGCCGTACTGTTCGTCGATCGCCAGGCCGTAGATGC
CGATGTGTTTCATCTGCTCGATCCACGCCTCCGGGTAGCTATTGGCATGCTCGACCTCACGGACGGTTGG
CTTCACGTCTCGGTCGATGAATGCCCGCACGGTGGCGACCAGCATCGCTTCGTCGTCGTTGAGCTCGTTG
CGCACCTTTTGTCGCCCTCCGTATTGACCCCCTGTCCGATAGCCTGCCAGCATGTGGCGTTGTGGCTAGC
GGGTATGGGGGCATCCGCGTCGGCGGGCCCTATTTCGATGACCTGTCAAAAGGTCAGGTGTTCGACTGGG
CGCCGGGGGTCACACTGTCGCTGGGGCTGGCGGCCGCCCATCAGTCGATCGTGGGTAACCGGCTACGCCT
GGCTCTGGACTCCGACCTGTGTGCGGCGGTGACGGGTATGCCGGGGCCGCTGGCGCATCCGGGCCTGGTT
TGCGATGTGGCGATCGGCCAGTCAACTTTGGCGACTCAGCGGGTCAAAGCCAACCTGTTCTACCGCGGGC
TCAGGTTTCACCGATTTCCGGCAGTGGGCGACACCCTCTACACCCGTACCGAGGTGGTGGGGCTGCGAGC
CAACTCGCCCAAACCGGGCCGTGCGCCAACCGGATTGGCGGGGCTGCGGATGACCACGATCGACCGGACC
GATCGGTTGGTGCTCGATTTCTACCGGTGCGCCATGCTGCCCGCCAGCCCCGATTGGAAACCCGGCGCTG
TGCCAGGTGACGACTTGTCCAGGATCGGTGCCGACGCGCCGGCGCCGGCCGCCGATCCAACCGCACACTG
GGACGGTGCGGTTTTCCGAAAGCGGGTTCCCGGGCCGCACTTCGATGCCGGTATTGCCGGTGCGGTGTTG
CATAGCACCGCAGACCTGGTCAGTGGAGCGCCGGAGCTGGCTCGGCTCACCCTCAATATCGCTGCTACGC
ACCATGATTGGCGGGTCAGCGGACGACGGCTGGTCTACGGCGGGCATACCATCGGACTGGCACTCGCGCA
GGCAACCCGGCTATTGCCTAACCTGGCGACCGTCCTGGACTGGGAATCCTGCGACCACACCGCTCCGGTA
CACGAGGGCGACACCCTCTACAGCGAGCTGCATATCGAGTCTGCGCAGGCCCACGCAGACGGGGGTGTGC
TGGGACTGCGGTCACTGGTCTACGCGGTCAGCGATTCGGCGAGTGAGCCCGATCGGCAGGTGCTCGACTG
GCGTTTTAGCGCCTTGCAATTCTAGGTTCGGTTACTAAGGGCCAGCGCGGCACGCAAACTGTTGCACTGA
CTAGTGAAGAACCTTTGTGAGACCCCAACATTCGGGGCCACACGATCGAAACCGTGGAAGGCGCCTTCGA
CTACTTCTACCTGGCATGGCACCCCGGCTGCTGTCAGACGTTCGGCATAGGCCAGATCCTCGTCGTGGAG
CAGGTCGTGGGTGCCGACGCCGATCCATGCCGGCGCCAGCCCTCCTAGGTCGTCACGCCGTCCCGGGACC
GCGACCCGTGCGTCCGCATCGCCAAGATATGCCCGCCAGCCGAACCGGTTGGCGCGCCCGTTCCATAGCC
GGTAGTGCGGGTTGGCGGGGGCGATCGACGGCCGGTCGTCGAGCATGGGGTACACCAGCAACTGAAATGC
CGGTGTGATGCCGCCACGGTCGCGGGCAAGCAGAGCCAGCGCCGCCGCGAGGCCGCCGCCGGCACTAGCG
CCGCCGATTGCCACCCGCGCGGGGTCCACCGCCGGCAGGCTGGCCAGCCAGGTCAACGCCGAGTAGCAGT
CGCCCAGGGCGGCAGGATACGGATTTTCCGGCGCCAGGCGGTAGTCCACCGATGCGACAGTGATGCCCAG
TCTGCTGCTGAACCGGAGGCAGAGCCGATCGTCCTGTTGCGCGGTGCCCATTACGTATCCGCCGGCGTGG
ATCCACAGCAGCGCGGGCGCTGGTTCGTTGCTGCCGGCGGGTCGGTATAGCCGGACACCGACCCCGGATT
CCAGGGTGAGCACCTCGATATCGGGGGGTGTACGGGACATTCGAAGCCCCGCGACGACGATCAATGCCCG
CATGACTGGCAGGGTGCGAGGACCGACCAGCTGTCGTGGGGTGACGACGGCGATGCGACGCAGGTCGGGG
TGGACTTCGTTGCCGGACACCGGTCCAGTATGCGTCGGCGCAATTTCGCCTCGGTACAGCGATGGCTTTG
GCAGGCTGCGGTTAGTCGAACGAGGATCGGGATGGTGGCCTGATGAGTGATCCAGCAAGAGGGGCGGAAG
CCGAGGATGCCTACGGTTTTCCCGCCGGGCTGTGGCGCTGGCTGCAGCGGCATCCACCGCCGGCGTTGCA
CCGGCTCACCCGGTTTCGCAGCCCGTTGCGTGGTCCGTGGTTGACGTCGGTGTTCGGCCTGGTGCTATTG
GTGGCGTTGCCTTTCGTCATCATCACCGGGCTACTTTCTTATATCGCCTATGCGCCGCAGCTGGGCCAGG
CCATCCCCGGTGACGTCGGCTGGCTGCGACTCCCCGCTTTCACCTGGCCCACCCGTCCGTCCTGGCTGTA
CCGGTTGACCCAGGGGCTGCATGTGGGGCTGGGGCTGGTGATCATTCCCGTGGTGCTGGCCAAGTTGTGG
TCGGTGATACCGCGGCTGTTTGTGTGGCCGCCGGCGCGCTCGATTGCCCAGGTGCTCGAACGGTTGTCGG
TGCTGATGCTGGTCGGTGGGATCCTGTTCCAGATCGTCACCGGCGTGCTCAACATTCAGTATGACTACAT
CTTCGGGTTCAGCTTCTACACCGGCCACTATTTTGGGGCTTGGGTCTTCATTGCGGGTTTCCTGTTGCAT
ATCGTGGTCAAGATCCCCCACATGGTCACCGGGTTGCGATCGATACCGATGCGAGAAGTGTTGGGTACCA
ACGTGGCTGACACCCGGGCGCAGCCGTGCGATCCGGACGGGCTGGTGTCGGTCAATCCGGGCGAGGCCAC
GCTAAGCAGACGCGGTGCCCTGGGATTGGTCGGTGCCGGGGTGCTGCTGATCGGGGTGCTGACGGTTGGG
CAAACCCTGGGCGGGTTCACCCGCAAGGCCGCCCTGCTGCTGCCCCGGGGCCGTGTCGTGAGCCCGGGCG
ACTTCCCGGTCAACAAGACCGCCGCCGCCGCCGGGATCACCGCGGAGGCCATTGGCCCCGACTGGCGGCT
GGTGCTGCGTGGCGGGCCTGCGGAAGTAGTGCTGGATCGCGCCACGCTGGCCGGCCTGCCGCAACGCACC
GCCCGGCTGCCGCTGGCCTGCGTCGAAGGGTGGTCGGCCGTGCGCACCTGGAGCGGCGTGCCGCTGGCCG
AGCTGGCGCTGCTGGCGGGCGTGCCGGCGGCGCGCTCGGCACGGGTTACATCGCTGCAGCGCGGCGGGGC
GTTCGGCGAGGCGAAGCTGGCGGCAAACCAGATCGCCGACCCCGATGCGCTGCTGGCGTTGCGGGTCGAC
GGGGCGGATCTGTCGCTGGATCATGGCTACCCGGCCCGCATCATCGTTCCCGCACTGCCCGGTGTGCACA
ACACGAAATGGGTCGCTGGCATCGAATTCCACAAGAGGTGAAATGTTCGACATTGCAACGCGTTTCAAAA
ACTCCTACGGGTCAGGTCCATTGCACCTGCTGGCGATGGTGTCTGGCTTCGCCCTGCTGGGCTACATCGT
GGCCACCGCCAGGCCCTCGGCGCTGTGGAACCAGGCCACCTGGTGGCAGTCGATCGCGGTCTGGTTTGTC
GCCGCCGTCGTAGCCCACGACCTGCTGTTGTACCCGCTCTACGCGCTGGCCGACCGGATCCTGGCCAGGC
TAGTCGGCAGGCGCGACGTCTCGGCGCCCCGCCGCCGCCCGGAACTACCGGTACGCAACTACATTCGGAT
CCCGGCGCTGGCAGCCGGCTTGACGCTGCTGGTTTTCCTGCCCGGCATCATCAGACAGGGTGCGCCGACA
TACCTGGATGCGACCGGACAGACGCAGGAACCATTTCTGGGCAGGTGGTTGCTGCTCACCGCGGTCGCGT
TCGGGATCAGCGCGGCCGCTTACGCCATTCGGCTGGTGGTGGCGCACGTGAGGCGGCGCCGAGCGGGGTG
TTCGCGGGTCGACGCGATCGACGAGGAGTAGGCTCCCACCATGAACCAGCGACGCGCCGCCGGGTCAACC
GGTGTGGCCTACATCAGATGGTTGCTACGTGCCCGTCCCGCTGACTATATGCTGGCCTTGAGTGTCGCCG
GGGGTTCGCTACCGGTGGTGGGTAAGCACCTCAAGCCGCTCGGCGGCGTTACTGCCATCGGCGTCTGGGG
CGCCCGGCACGCATCCGATTTCTTGTCCGCGACGGCGAAGGATTTACTGACCCCCGGTATCAACGAGGTT
CGCCGTCGAGATCGTGCCAGCACGCAGGAGGTTTCCGTCGCGGCCTTACGCGGCATCGTTTCGCCCGACG
ACCTTGCCGTCGAATGGCCGGCGCCGGAGCGCACGCCGCCGGTCTGCGGGGCGCTGCGCCACCGCCGTTA
CGTCCACCGCCGTCGCGTCCTCTACGGCGACGACCCGGCCCAGTTGCTCGACGTATGGCGCCGCAAAGAT
ATGCCCACCAAACCCGCGCCGGTGTTGATCTTCGTCCCAGGCGGTGCCTGGGTGCACGGCAGTCGCGCCA
TCCAGGGGTATGCGGTGCTGTCTCGGCTGGCCGCACAGGGGTGGGTGTGCCTATCGATCGACTACCGGGT
CGCACCGCATCACCGCTGGCCACGACACATCCTGGATGTCAAGACCGCCATCGCGTGGGCACGGGCCAAT
GTCGACAAATTCGGCGGTGACCGCAATTTCATTGCGGTGGCTGGTTGTTCGGCCGGCGGCCACTTGTCCG
CGCTGGCCGGGCTCACCGCCAACGACCCGCAATATCAGGCCGAGCTGCCAGAGGGCTCCGACACGTCGGT
CGACGCGGTGGTGGGGATTTACGGCCGCTACGACTGGGAGGACCGCTCCACCCCGGAACGTGCCCGGTTC
GTCGATTTTCTGGAGCGGGTAGTGGTTCAGCGCACGATTGATCGTCACCCCGAAGTGTTCCGTGACGCGT
CGCCGATCCAACGAGTCACCAGAAATGCACCGCCATTCCTGGTGATTCATGGCAGCCGTGACTGTGTCAT
CCCGGTTGAGCAGGCGCGGAGCTTTGTCGAGCGGTTACGAGCGGTCTCCCGCTCACAGGTTGGCTACCTG
GAGCTGCCCGGTGCGGGCCACGGCTTCGACCTGCTAGACGGCGCTCGCACCGGCCCGACGGCACACGCGA
TCGCGCTGTTTCTCAACCAGGTTCATCGCAGCCGGGCACAGTTCGCGAAAGAGGTCATCTAAACGCCGGC
CAATTGTATGGTCGCCCTATGAGTAGGGGGCTGCGGTGAAACGGCTCAGCGGCTGGGACGCGGTACTGCT
TTACAGCGAGACCCCGAATGTGCACATGCACACACTCAAGGTCGCCGTGATCGAATTGGATTCGGACAGA
CAGGAATTCGGTGTCGACGCGTTTCGCGAGGTGATCGCTGGCCGGCTGCATAAGCTTGAGCCATTGGGCT
ATCAGCTGGTTGATGTCCCGTTGAAGTTCCATCACCCGATGTGGCGGGAGCACTGCCAGGTCGATCTCAA
CTACCACATCCGGCCGTGGCGGTTGCGCGCCCCGGGGGGTCGGCGCGAACTCGACGAGGCGGTCGGAGAA
ATCGCCAGCACCCCGCTGAACCGCGACCACCCGCTGTGGGAGATGTACTTCGTTGAGGGGCTTGCCAACC
ACCGGATCGCGGTGGTTGCCAAAATTCACCATGCGTTGGCTGACGGTGTTGCCTCGGCAAACATGATGGC
ACGGGGGATGGATCTGCTGCCGGGACCGGAGGTCGGCCGCTATGTGCCTGACCCCGCTCCTACCAAGCGG
CAGTTGCTGTCCGCGGCGTTCATCGACCACTTGCGCCACCTCGGCCGGATTCCTGCAACCATCCGGTACA
CCACGCAGGGTCTAGGCCGGGTGCGACGTAGCTCGCGCAAGCTCTCACCCGCACTGACCATGCCATTTAC
CCCGCCACCGACGTTCATGAATCACCGGCTCACCCCGGAGCGCAGGTTCGCCACCGCCACCCTGGCGCTG
ATTGACGTGAAGGCGACGGCCAAGTTGCTGGGGGCGACGATCAACGACATGGTGCTGGCCATGTCGACCG
GCGCTCTGCGTACCCTGCTATTGCGCTATGACGGCAAGGCCGAACCGCTGCTGGCGTCGGTCCCGGTGAG
TTACGACTTCTCACCGGAGCGGATCTCCGGTAACCGCTTCACCGGAATGCTGGTGGCGCTGCCTGCCGAC
TCCGACGACCCGTTGCAGCGGGTGCGCGTCTGTCACGAAAACGCGGTCTCCGCCAAGGAGAGCCACCAGC
TTTTGGGACCGGAGTTGATCAGCCGCTGGGCGGCTTACTGGCCACCTGCCGGTGCGGAAGCCTTGTTCCG
GTGGTTGTCTGAGCGCGACGGGCAGAACAAGGTACTCAACTTGAATATCTCGAATGTTCCCGGTCCGCGC
GAACGCGGCCGCGTGGGGGCCGCGCTGGTCACCGAGATCTATTCGGTGGGCCCGTTGACCGCCGGTAGCG
GATTGAATATCACGGTGTGGAGTTATGTCGATCAGCTCAATATCTCGGTGTTAACCGATGGTTCCACCGT
GCAGGACCCGCATGAAGTAACCGCGGGAATGATCGCGGACTTCATCGAAATACGCCGCGCCGCTGGTCTT
TCCGTGGAGTTGACAGTCGTCGAGTCCGCGATGGCGCAGGCATGACACGAAACACCGGACGAGTATGAGG
CCAGTATGAGCAGCGAAAGCGACGCAGCCAACACCGAACCTGAGGTTCTGGTCGAACAGCGGGATCGGAT
TTTGATCATCACGATCAACCGCCCGAAAGCCAAGAACGCGGTCAACGCCGCAGTCAGCCGGGGCTTGGCC
GATGCGATGGATCAGCTTGACGGCGATGCCGGCCTGTCGGTGGCAATCCTGACCGGTGGGGGCGGTTCGT
TCTGCGCGGGCATGGACCTCAAGGCGTTCGCCCGGGGCGAGAATGTCGTCGTCGAAGGTCGCGGCCTTGG
CTTTACCGAACGTCCGCCGACCAAGCCGCTCATTGCTGCGGTGGAAGGCTACGCGTTGGCGGGTGGCACC
GAGCTGGCGCTTGCTGCCGACCTGATCGTGGCGGCCAGGGATTCGGCGTTCGGGATTCCTGAAGTCAAGC
GGGGTCTGGTTGCCGGCGGCGGGGGATTGCTGCGGTTGCCGGAGCGCATCCCGTATGCGATAGCCATGGA
GTTGGCGCTGACCGGTGACAACCTACCGGCCGAACGCGCGCACGAGCTGGGGCTCGTCAACGTTTTGGCC
GAGCCGGGGACCGCCCTCGATGCTGCGATCGCGTTGGCGGAGAAGATCACCGCCAATGGGCCGCTGGCGG
TGGTGGCCACCAAGCGGATTATCACCGAGTCGCGTGGGTGGAGTCCCGACACTATGTTCGCTGAGCAGAT
GAAGATCCTGGTGCCGGTGTTCACCTCCAACGACGCGAAGGAAGGTGCGATCGCGTTCGCCGAGAGGCGC
CGGCCCCGTTGGACGGGCACCTAGCCCAGCTACGCGACGGTGTAGCCCATCGGCAGCAGGACACTCTTTT
GCTGGGTGAAGTGTTCGACACCCTCGGGCCCGTTCTCGCGGCCGATTCCGGAGTTCTTGTAGCCGCCGAA
GGGTGAGCCGGGATCGAAGGCGTACCAGTTGATTCCGTATGTCCCGGTGCGGATCTGCTGCGAGATCTTG
ATGCCTTTGGGCACGTCGGTGGTCCACACGCTGCCCGCCAGCCCATACACTGAATCGTTGGCGATCGCGA
TCGCGTCCTCCTCGGTGTCATAAGGAATGATGGCCAGCACCGGCCCGAAGATCTCCTCCTGTGCGATGGT
CATCTTGTTGTCGACATCGGCGAATACGGTGGGTTGGATAAAGAAGCCGTTGTCCAAGCCCTCGGGACGG
CCGCCGCCGCACACCAACCGAGCGCCCTCCTCGATGCCCTTGGCGATGTAGCCTTCAACGCGAGTCCGCT
GCTTCTCCGAGATCAGCGGCCCGATCTGAGCTGCCGGGTCCGACGGCGGGCCCACCGGGAGAGCCGTTAC
GAAATTAGTTACCGCAGCCACGATTTCGTCGTACCGGGAGCGCGGAGCCAGAATGCGGGTCTGGTTGACG
CAGCCCTGTCCGGCGTTCATGACGCCGGAGAACACCATCATCGGAATAGCTGCGGCCAGGTCGACGTCCT
CGAGAATGATGGCCGCCGACTTGCCGCCGAGTTCTAAGGTGCACGGCTTGAGCATCTCAGCGGCACGCCT
GCCGACCTCTCGGCCGACGGCCGAGCTGCCGGTGAAGGTAAACATGTCGATGTCCGGGTTAGACGTCAGC
GCCTGACCGGTCTCAATCCCTCCCGGCACTACCGACAACACCCCCTCGGGCAGGCCCACCTCGGCGAACA
CCTCCGCCAAAGCGTTTGCGGTCAGCGGTGTTTCGGCGGCGGGCTTGAGCACGATGGTGCAGCCGGCCAG
CAGCGCCGGCGCAATCTTGTTGACGGCCAGAAACAGCGGGACGTTCCAGGCCACGATCGCGCCCACCACA
CCGACCGGCTCACGGCTGACAATGCTCTGTCCATAGGAGCCGGTGCGGGTTTCGGTCCAGGTGACCTTGT
CCGCTGCACCGGCAAAGTAGTTCATCGCCCCCATCGAACCCATCCAGTGCATCGTCTCGATGATGGTCGG
CGGCTGGCCGGTTTCGGCTGCGAGCAGCTTGGTGAACAGGTCCTTGCGCTCAGCCAGCATCTTGACCGCC
GCAGCGATCACCGCCGCACGCTCGTGCGGCGGGGTCGAGGGCCAGGGGCCGTTGTCGAACGCCGCACGTG
CTGCGGCGACCGCGGCGTCGACGTCGGCGGCGGCCGCCATCGGCACCTTGCCGACATATTCCCCAGTGGC
TGGGCAGCGTACCTCGATAACATCGGAGGTCGACGGTTTGGTCCACTTGCCGCCGATGAAAAGCTTGTCG
TATTCCGTGGCACTGTCAGACATATGCGCCGCTCCTCCTCATCGCTGCGCTCGGCATCGTCGCCGGCGGT
CATGGCGTCACCCTACCCAAGCCGAACGCGAAACGAGAACGTGTTCCATTATTAGGGTGTGAGCACCAAT
ACCAGATTGCTCACCAGGAACTCACGCAGCACCGGGACGGATGTCAGCCACCACGCCCATCTGGGGTGGT
AGCGGGGAAATACGGCTAACGCGGCTCCGGTGCCGGCAGCCCAGCGCAGACCCTCGGCGGCGGACACGGC
AAACAACGACGACCCATAGTTGTTCTTTGCCGGATGGCCGTGTTTGCGGACATATCGGGCGGCGGCGCGG
GCGCCGCCGAGGTAGTGGCTGAGGCCCATCTCGTGCCCGCCGAATGGCCCCAGCCAAACCGTGTAGGACA
GCACGACCAACCCGCCTGGCTTGGTCACCCGCAGCATCTCGGTGCCAAGCTGCCAGGGGCGCGGCACGTG
TTCGGCGACATTGGAGGACAAGCAGATGTCTACCGAGTCGTCGGCGAACGGCAGTGCCATGCCTGACGCC
CGGACGAACATGCCGGGCCGGCCGGTGAACGCAGGTCCGGCGGCATGCATTTCATCAGGGTCCGGCTCGA
CGCCGATGTAGCCGACACCGGCGTCGGAGAACGCCGTCGCGAAATACCCCGGCCCGCCGCCAACGTCGAG
CAGCGTACGGCCAACTGGCGGCTCGCTATGTGTGGCCAGCCACAGATCGCCGATCATTGCTGCGGTGTCG
GCCGCCAGTGTGCGATAGAACCGTGCCGGGTCGCGCTGCTCGTAGCGGAAGTCTGCCAGCAGTCGCAGCG
AGCGCCGCAGTGTCGCCCGTCGCGCGAACACATCGGTGACCGCCACCTGGCACACCCTACGGCCCGCTAG
GCTATCGACCAATGTCTGCTCTGCGCTCGGTGTTGCTGCTGTGCTGGCGCGACATCGGGCACCCCCAGGG
GGGCGGGAGCGAAGCCTATCTGCAACGCATCGGGGCTCAGTTGGCCGCATCGGGCATTGCAGTCACGTTG
CGCACCGCTCGCTATCCCGGTGCGCCACGGCATGAACTGGTCGACGGGGTGCGGATCAGTCGTGCCGGCG
GGCGCTACTCGGTGTATCTATGGGCGTTGCTGGCGATGGCCGCAGCCCGATGTGGGCTTGGGCCGCTGCG
CCGAGTGCGCCCGGATGTGGTCGTCGATACCCAAAACGGCTGGCCGTTTGTGGCCCGGCTGTTGTATGGC
CGGCGGTCGCTGGTACTGGTACACCATTGCCACCGTGAGCAGTGGCCGGTGGCCGGGCGGATGATGGGTC
GGCTCGGCTGGTATGTCGAGTCGATGTTGTCGCCACGGCTACACCGGCGCAACCAGTACGTGACGGTGTC
GCTGCCGTCGGCGCGGGATCTGATCGCCCTCGGTGTGGACAGCGAGCGGATCGCTGTGGTGCGCAACGGC
CTCGACGAGGCGCCGTCGCCAACGTTGTCCGGCCCACGTGCGCCCACGCCGCGTGTGGTGGTGCTCTCCC
GGCTGGTGCCGCACAAGCAGATCGAGGACGCGTTGGCAGCGGTCGCGGAGCTACAGCCTCGGATACCGGG
CCTGCACCTAGACATCGTCGGCGGTGGCTGGTGGCGGCAGCGCCTCGTTGACCATGTGCACCGGCTCGAC
ATTGCTGACGCCGTTACCTTTCACGGGCATGTCGACGATGTGACCAAACACCATGTGCTGCAAAGCTCCT
GGGTGCACTTGTTGCCCTCACGTAAAGAGGGATGGGGGCTCGCGGTCATCGAGGCGGCCCAGCACGGCGT
GCCCACCATCGGGTACAGATCCTCCGGTGGTTTGGCGGACTCGATCGTCGACGGGGTGACCGGCATATTG
GTCGACGACCGGGCCGAATTGGTGGCTTGGCTCGAACAACTGCTGTCCGATTCGGTGCTGCGTGACCAAC
TCGGCGCCAAGGCACAGGCGCGTAGCGGTGAGTTCTCCTGGCGGCAAAGCGCCGAAGCGCTGCGCAGCGT
GTTGGAGGCAGTGCAGGCCAGCCGTTTTGTCAGCGGCGTGGTTTGAGCCGGCTTCGACAGACTTAATCCT
GGGCGCGGCTCGCCGGCGTGTCTTCGCAGTGGTGTAAGTGTCGGCGCACCCAATAGCCGGCCGCGCCAGC
GCCGCCGACCAGCAGCATCGAAAGCCACGCCCAATGCGCGAGCATTGTCGCTTTGAGGCGGGCCGACGAT
GCACCGGAGGTTTGGCCGCCGACCCGATAAAGAGCCAATTCGTCGTCGCGGTGCGCCGCTGCTAGCCGGC
CGAGGGTGCGTGCGGCCGCGCCCATGTCGCCGGCGCTGTCGGATTCGACGACCAGCCACCCGACGCCGGC
CGCGGCCAAGGTTGACGGATGGGGCCCGGTGAGCAGCAGCTCCTGGACCGCCCGGGCGTGCGCGTCTTCG
CCGGGAACGGTCACCCCGGAAATGACCAGATCACCTGTGGTCAGCACATCGGCGCGAACCCAACGGGGGA
GCGGATCGAGTACCGGTGCCGAACCGGACCACGAGAAGCGCCGCATGGTGCCCGCGGGCAAGACCGCAAC
CGTCCGGGGATCGGCATTGATCGCCGCTGCCACCGCCGCCCAACCGGACGGGTAGTGCACAGGCGCAACC
TTGCCCCACACCCCCCACGCCAAGTCAGGCAGCGTTAGGACCAGCGCCAGACAGCAGACCACCGCCGCCG
TTGCCGGTCGCAGCCAGCGTCGCAGCGTTAGCACCGTGCCCGCACCGGAGAGTGTGTATCCGGGTACCGC
CAGCGCGACCCACTTCTGTCCGTCGCGCAGCACGCCCAGGCCGGGTGCGGCATCGACCACCACCCGTAGC
GCGTGCAGACCTGGGCCGGTCGCAAGGACAGCCGGGACCATCACGGACACCGCCGCTAGTGTCAGCAGCG
GCACTGCCACGGGCCGGCGCGCCACAGTCGGTAGTCCGATCGCCACCATGGCGAGTAGTACGACGGCGGA
TGCCACTGCGAAAAGCGTTGTCCGCGAGCTAGGTACGGCCTCGCCGTTCCAGATCCCACCGAGACTGGCC
AAGCTGCCAAGCGTGCCCAGCCCCGGTTCGGCGCGTGGCGCGAACGCGGTAACCCCAAGCTGATTGGCTG
CCGTGTGGCTGGTCAACGACGAGCCCAGCGCCGACGCCGTCAGCCAGGGCAGCGCACCCACCAGCGCGGA
GCCCAACGCCGCGACCCCACATTGCCAGCGCGGGCGGCCCGCGCCGGGCATCGCCACGCACACCACCGCA
ACTGTCGCGGCGAGTAGCAGCCCGGACGGGGTCAGGCCGGCCAGCGCAACCCAGAACGCCAGCCCAAAAA
GCCCGAACCAACCCGCGCCAACCGTTGTTCGCATCGTTAACATCGCGGTCGCAACCCAGGGCAGACACCC
ATAGCCGACCAGCAGGCTCCAATGGCCCTGCAAAAGTCGTTCGGCCACATAGGGATTCCAGATCGCCAGC
GTGATCGCGACAAACTGGCCGGCTGCCCCCGCTGCGGGTAGTGCCGTTGCGACCAGTCGGGCCGCGCCCC
AGCCCGCCAGCCAAAGCCCCAGCAGCAGCAGCGCTTTCACCACGACGCCGCCGTCGACGAGGTGTGACGC
CAAAGCGACCGCGAAGTCCTGCGGAGTCGCCCGGGGCGCCGATGTCAGCCCTAGGGCGTTGGCCGACACA
TACGACCGTGGTGTGGACACTGCATCGCGCAGCAGTAGGTATCCGGGCCGCAGTAGCGGCGCGGCCAACA
GCAGCACCAAGACCAGCGCGTACCCCGGTCGGAACCAGCGCACGTCGCCTGATTAGCGCCGCTCGGGCGG
GCCGGGGTCGGGATGCCCCGCGTCCGGCGGTGGGGGCGGCTGCGCCGAACCGAGTCGGGGCGGATCCGAG
CCACTCGGCTCGCGCGGGAAGTCGGGGCGCTGCGTGGGCAGTTTCTCGGTCTCAGCCTCCGCTCCAGGCA
CCGGTTCTTCGAAGCCGCCGCGGCGGTAATCGTGGTCGTCCCGATCCCCGCTGGCAGCCATCAGCGCACC
TTCGGTCCGAAGGCTAAACGACGCGAACAGACCACCGCCGACCAGCGCGACCAAGCCGGCCGCGGTGAAT
GTAATCGGCAGCACCCGCGACCACAGCGCCAGCCGGTCGCGCTCGTCGCGAGCCGCGTTGACCTGGGATT
CGACCGTCTCTTCGGTGGAGGTGACCTGGTAGTCGGCAAACGTGACCTCTGGTTTGAGTGGGTCACGAGC
GAAGTAGTGGTTGGCGCGTTCGGTTTCTTTGACGATGGTGCCGGACACCGGGTCCACCCAGAATGTTCGC
TGCGCCGCGTAATAGCGGGTCATGGTGATTTGCTCGTTCGGATCACCGGGTAGCCCCCACATCGCCGCTG
ATGTGGTGACTTTGCCGTCCTCGTCGCCGGCGTACAGCGACGGGTATTTGAGGGGAGCCACCAGCTTCCC
CTCGGGGGTGTAGCCGACGTTCTGCGTGAAGCGGTATGTGGTTAAACCGTTGACGTCCTCCTCGCCTTCG
TAGTTGGCGTCAAACGCCTTCTGTGCGATGGGGTCGAAATAGGGGTATGTCTTCTTCTCGGTGTGAAACG
GGAACCGGTAAGACAGCCCGTCGTGCCGCAGCGGAATGGCCGTCGGCGGGTTCTCGTCATTGAGGCCCCG
CGGTTTCTGGACGGCGCCGCCGGTGTGGGTGTCGTCGGAGACAGCCATCGCCGTCTTGCGGTTGAGGGTG
ACCGTGTCGACGATCGCCAGCAGCAGCCCGCTGTCCTTCTGCTTGTCGGTGCGCCGGAGCGAGGATCCGA
CCTGAAGTGTGACCACGTCGGCGTTGGCGGGCGATTCGACGGTGACTTGCTGTTGGGACACCAGCGGCAC
GTCCTGGTTGACCACGATGTGCTCGGTGGCTAGCGACGCCGAGTCGAGTGCCGTTCCAGTGCCGTCGCTG
ATCAACGTGGCATCGATATCGAGTGGGATCTCAGCGATCCTGCTGGTGGTATAGGTCGACAGCAGCAGGG
CGGCGATCAGTAGGGCGGCTCCGAGTCCGATAGCGCCGCACGCGGCGAACCGCAACATGACTGCCCGGTT
CACCTGCGCCGCTCTCCCCCGCAAGCGGGTGGTGCCCCCACCTCATCGCTTCGTCCCCCGCAAGCGGGCG
GTGCCCCCACTGCATCGTCGCCGGCGCGGTTCACGTTGCTGTGACCTCCTTATGGTCCATGGACTCGTCG
GTCGGGACCCGCTCCGACCTGACCAAGCGAGGCAAAACCCGTTTGACCCTAACAGCAGAGCGTATGGGCC
CGGCGGACGAATCGGGTGCACCGATTCGCCCGCAAACACCTCACAGGCACACTGTGTTGGTGACCAACGG
CCAGGTGGTGGGTGGGACCCGTGGCTTTCTGCCCGCCGTCGAGGGAATGCGCGCATGCGCGGCCGTCGGC
GTCGTGGTCACTCACGTCGCGTTCCAGACCGGGCACTCTAGCGGTGTGGGCGGGCGGCTGTTCGGCCGCT
TCGATCTGGCGGTGGCGGTGTTCTTCGCCGTGTCGGGATTCTTGTTGTGGCGCGGACACGCCGCAGCGGC
GCGAGATCTGCGGTCACACCCGCGAACCGGTCCGTATCTGCGATCGCGGGTGGCGCGCATCATGCCGGCC
TATGTGGTGGCGGTGGTCGTCATCCTGTCCCTGCTGCCCGACGCGGATCATGCCAGCCTGACCGTGTGGC
TGGCCAACCTGACGCTCACCCAGATCTATGTGCCGCTGACCCTGACCGGCGGCCTGACCCAGATGTGGAG
CCTGTCCGTGGAGGTCGCCTTCTATGCGGCGCTGCCGGTCTTAGCGTTGCTGGGCCGCCGAATTCCGGTC
GGTGCCCGAGTGCCGGCGATCGCGGCGCTGGCGGCGCTCAGCTGGGCGTGGGGCTGGCTCCCGTTGGACG
CCGGGTCGGGGATCAACCCGTTGACCTGGCCGCCGGCGTTCTTCTCGTGGTTCGCCGCGGGAATGTTGCT
GGCGGAGTGGGCCTACAGCCCGGTCGGGTTGCCGCATCGGTGGGCGCGCCGCCGCGTGGCGATGGCGGTT
ACCGCGCTGCTGGGTTACCTGGTGGCGGCCTCGCCGTTGGCGGGTCCGGAGGGCCTGGTTCCGGGCACGG
CGGCACAATTCGCGGTGAAGACCGCGATGGGCTCGCTGGTAGCGTTCGCGCTGGTGGCGCCGCTGGTGCT
GGACCGGCCCGACACGTCGCACCGGCTGCTGGGCAGCCCCGCGATGGTGACCCTGGGCCGTTGGTCCTAT
GGCCTGTTCATCTGGCATCTGGCCGCGCTGGCCATGGTGTTTCCCGTGATCGGAGCGTTCCCGTTTACCG
GGCGAATGCCGACGGTGCTGGTGTTGACGCTGATCTTCGGTTTCGCGATCGCCGCGGTCAGCTACGCCCT
GGTCGAGTCGCCCTGCCGGGAAGCGTTGCGCCGCTGGGAGCGCCGCAACGAACCCATATCGGTCGGCGAA
CTTCAGGCGGACGCGATTGCACCCTGACTCGGCCGGCTGACACCTGGCGGGCACCTAGTCGATCGTGCCC
GCTGGCACGATCCACTGACAGGGCTGACCGGTCACGGCGGCGATGAGATCGAAGTCCGCGTCGTAATGTA
GAACGACCAGCCCGTGTTCCTCGCCGGCCGCGGCAATGAGCAGGTCCGGGATTTTGCGACCGCGCTGACT
ACGCGCAGCGAGTAGGCGCTGGATTCCAAGCGCGCGGCGATGATGCGATGCCGTCGATTCGATGAGGTCG
AACGCGCTCAATGCCACCATGAGCCGCTGCCACTCGGTCTCATTGCGTGCGGAGTACCCGACTTCAAGGT
CGGTTATTTGCGTGCGAGCGACGGCACCGGCCTCAGCCAACGGTTCCACCGCCCGCCGCACGGCGGGCCG
GCTGAGCCTTTTGATCACGCTGGTGTCGAGAAGATATTTCAGCGCCATGCTTCGGCGCGGTCCTCTGGCG
GTGCGGCGGCCAGCGTGTCGAGAGCGGCGGCGACGCGTTGAACTCGCTGAGACGTGGCTTGCCGCAGGGC
CGCGTTGACGGTGTCTTTGATCGTCGTCGTGCCCAATTCTGTACGAGCCATGTTTAAAGCCTGCTCGTCG
ATGTCGACGAGATGTTTCGCCATGAATCGGAGTATATATCAATAAGGAGCCGATATATATGCACAATGCC
AAGCCCATGGCATTCGCCCGGCGCGGCTGTCTCACTGATAGCCGCCCTGCCGCTCGAAGATGCGGCGCGG
GTTGTCGACGAGCATGGTGTGCAGCTGCTCGTCGGTGACGCCGTGCTGCTTCAGTGCGGGGATGACGTCG
TTGTGGATGTGGAGGTAATGCCAATTCGGCATCGCCACCGGCACCAGCTCCTCGGGAAGCGCGTCGAAAT
AGCAGCAGGCGTCGTGTGATAGCACCATCTTGTCGGCATGGCCGCGCTCGCACATTCGGGCCACGATGTT
CACCCGGTCCTGAAACGGTGAGATCACGTCGACGCCGAACCGGTCCATCCCGAGGTAGGAGCCGGCGGCG
ATGAGCTCTTCCAGGTAGCCGACGTCGGTGCTGTCGCCGCAGTGTCCGATAACCACCCGGCTCAGGTCCA
CCCCCTCCTCGGCGAAGATGCGTTGCTGGTCAAGGCCGCGCCGCAGCCCGGCGTGGGTGTGGGTGGAGAT
CGGCGCCCCGGTGCGTTTGTGTGCTTGGGCGACCGCGCGCAACACCCGCTCGACACCAGGGGTGAGGCCG
GGTTCGTCGGTGGCGCACTTGAGGATTCCCGCCTTGATGCCGGTGTCGGCGATGCCGTGCTCGATGTCGC
GGACGAACATGTCGGTCATGATCTCCGGGCCGTCCAGCTGTGCGCCCGGCCCGAGGTAGTGGAAGTAGAA
CGGGACGTCGTTGTAGGTGTACAAGCCGGTGGCCACGACGATGTTCAGCTCGGTGGCCGCGGCCACCCGG
GCGATGCGCGGGATGTATCGGCCCAGCCCGATCACCGTGAGGTCGACGATGGTGTCCACGCCGCGGGCCT
TGAGTTCGCCTAGCCGGGCGATGGCGCCGGCCACCCGCTTGTCCTCGTCGCCCCAGGCTTCCGGGTAGTT
CTGCGCAATCTCGGTGGTCATGATGAAGACGTGCTCGTGCATCAGCGTGACGCCGAGATCAGCGGTGTCG
ATGGGTCCGCGAGCGGTATTTAGTTCTGGCACGTCACTGATGCTAGGCCGCAATCGGTGTCTTGCGGGGC
CGCAGTGCAGTAGCGTCACCCTCGTCGTTGACCGAACCGCTCGGGAGCCAATTCTTATGCTGCTCAACCC
CAACCATTTGACACGCAAATACCCAGACCGTCGCTCCGGGGAGATCATGGCCGCGACGGTGGACTTCTTC
GAGTCCAGGGGGAAGGCCCGGCTCAAGCACGACGACCACGAGCGGATCTGGTACTCGGACTTCCTGGACT
TCGTCGGGCGGGAACGCATCTTTGCTTCCCTACTGACGCCGGCCTCCTATGGCGCCGATGATTGCCGCTG
GGACACCTACCGGATCAGCGAGTTCGCCGAGATCATGGGCTTCTACGGGCTGAGCTACTGGTACCCCTTC
CAGGTGACCGCCCTAGGCCTGGGCCCGATCTGGATGAGCGCCAACGAGGACGCCAAGCGCAAGGCCGCCG
CGGGGCTCGAGGCCGGCGAAGTGTTCGCCTTCGGCCTGTCCGAACAGACCCACGGCGCCGACGTCTATCA
GACCGACATGATCCTTACCCCCAGCGACGGCGGCTGGACCGCCAACGGCGAGAAGTACTACATCGGCAAC
GCCAACGTGGCCCGGATGGTCTCCACCTTCGGCAAGATCGCCGGCACCCCAGAAAGCCAGGAGTACGTCT
TCTTCGTCGCCGACTCCCAGCACGAGCGGTATGACCTGATCAAGAATGTGGTGAACTCGCAGAACTATGT
GGCCAATTACGCGCTGCGCGATTACCCGGTCACCGAGGCCGACATCCTGCATCGTGGCGCCGAAGCCTTC
CACGCCGCCCTCAACACGGTCAACGTCTGCAAGTACAACCTGGGTTGGGGTGCCATCGGAATGTGCACCC
ACGCCCTCTACGAGTCGGTCACCCACGCGGCCAACCGTCACCTGTACGGCACTGTGGTGACCGACTTCAG
CCACGTGCGGCGGCTGCTCACCGACGCCTACGTGCGGCTAATTGCGATGAAGCTGGTCGCCAGCCGGGCC
AGCGACTACATGCGCAGCGCGTCGGCCGCCGACCGTCGCTACCTGCTCTACAGCCCGCTGACCAAGGCGA
AGGTCACCAGCGAAGGCGAGCGGGTCATCACCGCCCTGTGGGACGTCATTGCGGCCAAAGGGGTGGAAAA
GGACACGTTTTTCGAGACCGTGGCTCGCGAGATTGGCCTGCTGCCCAGGTTGGAAGGCACCGTGCACATC
AACATCGGGCTACTCGGCAAATTCATGCCCAACTACCTGTTCGCTCCCGACTCCACGCTGCCGGTCATCC
CGCGTCGCGACGACGCCGCCGATGACGCGTTCCTGTTTGCCCAGGGACCCACCGGGGGCTTGGGTAAGGT
GCGTTTCCACGACTGGCGCGCGTCATTTGACACCTGCGCGCATCTGCCTAATGTCGCACTGCTGCGCGAG
CAAGTCGACGTGTTCGCCGAGCTGCTGGCCAGCGCCACCCCGGACGCGGCACAGCAGAAGGATATCGACT
TTGCCTTCGGCGTGGGACAACTCTTCGCGAACGTGCCCTATGCCCAGCTCATTTTGGAGGAGGCCCGGCT
ATCTGGTGTCGACGAGGCCTTGATCGACGAGATCTTCGGCGTACTGGTTCGGGACTTCAACACCCATGCC
GTCGAGCTGCACGGCAGGTCCGCCACGACAGCCGAACAGGCTCGGTTCGCCATGCGAATGGTCCGTCGGC
CGGTGCACGATCCCGCCCGCTACGACCAGATCTGGAAGGACCACGTGCTCGCGCTCAACGGCGCATATCA
AATGGCACCATAGTGCGCCGCGTCGAGATCGACGCTGCCGTGTTGCCCACTCGCACTTTCGCGCGCTGGT
GTCAATCTCGACGCCAGCCTTGACCGTGATGCAGCGCACAGTAGAATGACCAGTGGTCACCAACGCAAGG
AGGCCCCATGCCGACGGTGACGTGGGCGCGTGTCGATCCGGCTCGCCGTGCCGCCGTGGTGGAAGCCGCC
GAGGCTGAGTTCGGTGCGCACGGATTCTCCCGCGGCAGCTTGAACGTCATAGCCCGGCGTGCCGGAGTCG
CCAAGGGCAGCCTGTTCCAGTACTTCGCGGACAAGCGCGACCTCTACGCGTTTATTGCCGACATCGCCAG
CCAGCGAGTCCGCTCCTACATGGAGGACCTGATCCGCGAGCTGGACCCGAACCGGCCGTTCTTCGAATTC
CTCACCGACCTGCTCGATGGCTGGGTCGCCTACTTCGCCGAGCATCCTCGGGAACGTGCGTTGCATGCTG
CGGCGACCCTGGAGGTCGACACCGATGCCCGCATCAGCGTGCGCAGCGTCCTGCACCGCCACTACCTGGA
CGTGCTACGGCCGCTGGTGCGCGACGCGCACGCGCGGGGCGACCTGCGCGCAGATTCCGACACCGGTGCA
TTGATGTCGCTGCTGCTGCTGATCTTTCCGCACCTGGCGCTGGCTCCATACATGCGTGGTTTGGATCCGA
TCCTGGGCCTCGACGAGCCCACACCTGAGCAGCCCGCGCTGGCCGTGCGCAGGCTTGTCGCCGTGCTGGC
GGCGGCCTTCGATGCCCAGCACCCCGCGACCAACTCAGCCCAGACCCGATCGGAGGAGATCACATGACAC
GCACACGTTCGGGCTCGCTCGCCGCGGGCGGACTCAACTGGGCGAGCCTGCCACTGAAGCTGTTCGCCGG
GGGCAACGCAAAGTTCTGGGATCCGGCCGACATCGACTTCACGCGCGACCGGGCGGACTGGGAGAAGTTG
TCGGACGACGAACGTGACTACGCCACCCGATTGTGCACCCAGTTCATTGCCGGCGAGGAGGCGGTGACCG
AGGACATCCAGCCGTTCATGTCCGCGATGCGGGCCGAGGGACGGCTGGCCGACGAGATGTATCTGACGCA
GTTCGCGTTCGAGGAAGCCAAACACACCCAGGTGTTTCGCATGTGGCTGGATGCCGTCGGAATCAGCGAA
GACTTGCATCGCTATCTCGACGACTTGCCCGCCTACCGCCAAATCTTCTACGCGGAGTTGCCGGAGTGCC
TCAACGCATTGTCGGCCGATCCCTCACCGGCCGCCCAGGTCCGGGCGTCGGTCACCTACAACCACATCGT
GGAAGGCATGCTGGCGCTCACGGGCTACTACGCCTGGCACAAGATCTGTGTGGAACGCGCAATCCTTCCC
GGCATGCAGGAGCTGGTCCGGCGCATCGGTGACGACGAGCGACGCCACATGGCTTGGGGCACCTTCACCT
GTCGGCGCCACGTCGCCGCCGACGACGCCAATTGGACGGTGTTCGAAACACGGATGAACGAGCTCATCCC
GCTGGCGCTGCGCCTCATCGAGGAGGGCTTTGCGCTGTACGGCGACCAGCCCCCATTCGACCTGTCCAAG
GACGATTTCCTGCAATACTCGACCGACAAGGGAATGCGCCGGTTCGGCACCATCAGCAACGCCCGCGGCC
GGCCGGTCGCCGAAATCGACGTCGACTACTCGCCCGCGCAGCTGGAGGACACCTTCGCCGACGAGGACCG
GCGCACCCTGGCAGCGGCCTCGGCCTAGGCCTGGCGAGCAGACGCAAAATCGCCCAATTTCGTGCCGAAT
TGGGCGATTTTGCGTCTGCTCGCCAGGGGAACGCTAGGCGATCCAGACGGTCTTGATGTTGCAGAACTCG
CGTATCCCGTGTGCGGACAGTTCCCGGCCATAGCCCGAGCGCTTGACCCCGCCGAACGGCAATTCGGGAT
AGGACACCGTCATGCCGTTGATAAAAACCTGGCCCGCCACGATGTCGTCGATGAAGCGTCGTTGCTCGGT
CTCGTCGCGGGTCCAGGCGTTGGATCCCAGCCCGAAGGTGGTGGCGTTGGCGATCTCGACGGCCTCGTCG
ATGTTCGCCGCGCGGAACACCGAGGCGACCGGACCGAAGACCTCCTCGGTGTAGAGAGCCATGTCCTTGG
AGATGTCGGTGATCACGGTCGGCGGGTAGAACCAGCCCGGCCGGTCGAGACGCTTTCCGCCGCACCGGAT
CACCGCGCCCGCCGCGGCAGCATCCTCGACTTGCTTGGCAACCTCGTTGCGGCCCTGCTCGGTGGCCAGC
GGGCCCACGTCGGTGTCCGGGTCGGTCGGGTCGCCGACCCGTAACGCCGCCATCCGCGCGACGAACTTGT
CGACGAAATCGTCGTAAATGTCGGCGTGGACGATGAACCGCTTGGCGGCGATGCAGGATTGGCCGTTGTT
CTGCACCCGGCCGGTGACGGCGGTGCTGACCGCGGCGTCCAGATCGGCCGACGGCATAACGATGAACGGG
TCGCTGCCGCCGAGCTCGAGCACGGTCGGCTTGATCTCGTTACCGGCGATAGCGCCCACCGATTGGCCGG
CCGGCTCGCTTCCGGTCAGCGTGGCCGCCGCGACCCGGGGATCACGCAGGATGGCTTCGACGGCTCCCGA
GCTAACAAGCAACGTCTGGAAGCAGCCGTCCGGGAAGCCGCCTCGGGCGATGACGTCGGCCAGGTACAGC
GCGCATTGCGGCACGTTCGACGCGTGCTTGAGCAGGCCGACGTTTCCGGCCATCAGTGCCGGTGCGGCGA
ACCGAACCGCTTGCCACAGGGGGAAGTTCCATGGCATCACCGCCAGGATCACCCCGAGCGGCTGGTATCG
GCCGTAGGCCGCCGACGCCCCGACCTTGGCCGCATCGGCGGGTTCGTCGGCCAGCAACGCCTCGGCGTTT
TCGGCGTAGTAGCGAAAACCCTTGGCGCACTTCAGTGCCTCGGCTTTGGCCGCGGCCAGCGTCTTGCCCA
TCTCGAGCGTCATCATCGCGGCGGCCTGGTCGGCCTCGGCTTCCAGCAAGTCGGCGGTGGCATTGGCCCA
CCGGGCGCGCTGGGCGAAGCTGGTCTGGCGGTAGTCGGCGAACCGCCGGTGGGCCCGGGCTATTGCCGCG
TCGACTTCGTCATCGGTCGCCGCAGTGAATGTCTTGACTGTTTCGCCGGTAGCCGGGTTGATGGTGGCGA
TGGGCACGCTGACATCCTTTGCTGGGTGGGTTTGCACAAATCGTCCGGTGTCCAGCCTGCCACTAACGTG
GCCAGCGCTCCCGAGCAGGAGGTGTCGGGGCCTCCTATCGGCTGGGGTGGGCTCTATCACGGGCAGGACC
AGCGTGGCGGAACATGTCACCGATCGCATGTTCGTCGGGAGCTAATCGGCCCGTTCAATCGGCCGGTGGC
GAGGCGACTTTGCGTAGCGACATCGGCGGGACGTAGCGCCCGATCAGCGTGCGGTGCCACCAGGCTCGGT
CCCGTCGCAGCTCGGCCACGGTGGTGAAGCGGTACTGATACAGCTGCGCGCGCACATACCGAGGCGGAGA
TTGCGGGAAAGGATTGTGGCGCAACAGCTTCAGCGTCGCAGGATCATTGCGCAGCAACCGGTTTAGGAAT
GGCGTCATCCACGGTAGTGCGTAGCCCGGTGAGATGGCGGCGAACCACATGAGCCAGTCCAGCCGCAGAT
GGTAGGGGGCCCATTGCCGCGGCAGCCGGCGCGGATCACCGGGCTTGCCCTTGAATTCGTATGCTTTCCA
GACGGTTTGTTCGGTAATCGGTGACTCGTCGGTCCCTTCGATTACCACTTCCCGGCGGGTGCGGCAGATG
CTGCCGAACGCCCCGTAGGTGTTGACCAAATGAAAGGGGTTGAACGACATGTTCATTCGTTGATGAGAGG
ACAGCAGATTGCGTGCCGGCCAGTAGCTCAGCAACAGCACCGCCGCGGTGAATACGACCACGAGGCCGGC
GAACCACTGCGGCGGTGCCGACAGCGCCGGCTGGGCCGGCATCGGCAGCAGCGCCGCGGCCGAAGATGTG
TCGATCGCGCTGCACGCCAAGAGGATGGTCAGCCAATTGAGCCAGGAGAAATTTCCCGATGCCACCAGCC
ATAGCTGGGTAACCACGATGATCGCGGCGGCGATGCTGGCTGCGGGCTGTGGTGTGAACAACCCAAACGG
CACCACGAGCTGGGCGAAATGGTTGCCCGCCACCTCAATCCGGTGCAATGGCTTAGGCAGGTGATGGAAG
AACCAGCTCAACGGGCCCGGCATGGGCTGTGTTTCGTGGTGGTAGTACAGGCACGTCAGACTGCGCCAGC
ACGAGTCGCCGCGCATCTTGATCAATCCGGCACCGAATTCGACCCGGAACAGCAGCCAGCGCGCCAACAA
CAACGTCAGAATCGGCGGGGCGGTGCGCTCGTTTCCGAGGAAGATCATCAGGAAGCCGGTCTCCAGCAGC
AGCGACTCCCAACCGAATGAGTACCACGCCTGCCCGACGTTGACGATGGACAGGTAGAGCACCCACAGCG
TCAGCCAGATCAGCATCGTGGCCCACAACGGCACGAAGGAGGCCGCACCGGCGACGACGGCTGCCGACAA
CACGGCACCCAACCAGCAGACCCCGGCGAACACCCGATCGGAATAGCGAAAGTGAAAGATGCTCGGTGTT
CGCCAGAAGGACTGTCCAGCCAGATACCGCGGCACCGGCAGCATGCCGTGCTCTCCGATGAGGGGCCGGA
ACTGCTGTGCGGCCGCGACGAATGCGATCAGATAAATAATCGCCGTGCCGCGCTCCAGCGCCAGTCTGCC
CAGCCAATATTCGGGCGCTGAAAACCATCCCATGGCCGTTACTCCTTGGACACGGCGTTCACACCAACTA
TTGCATGCGGTCTTGACCACGAGACTCTGATGTGGCGACCACCGATGCCGCCACCACGGAAACCGAAATC
AGTGCCAGCAGTTGCACACTGGCCCAGTTCCCGGCGTATCCGTCGACCGACCGCCACGGATGCCGGGACA
GCGCAGCGCCGGCCAGGATCAGCCCGCCCGCAGCCAGTCCGACGGTGACCCGGTCACGTAGTCGCTCCCG
GCGGCGCAGTGCATACCGCACACCGAGGGCCGTGCCCATCACCATGACCCCGGCGATGCTGGCGATCACC
GCCCCGGCCGCCAGCACCCCGGCCGCCGCCCAGGCTCCGGGCCTCCAGGGTGGTGTGGGCCGGTCGGCGA
GCTGCCGTCGCCCGGTCCGCCAGAACGCCAGCAGAGCTAGCAGGGGCAGCAGGGCCAGCCCTATCGCCAG
GCTCGCCCGATACAGCGAGTTCGGTGCGAATGTCAGCGTGATGGTGCCGGGGTTCCCGGCGGGCACCACC
CAGGCCTGCTGCCACCCGTTGACGGCGATCGGTGTCAGCCGGGCCCCGGTGCTCGTGCGGGCCACCCAGC
CCGAGTTGATGCTTTCGGGTACCACCAGCACCCGGGAAGTGGCCGACTCGGGAACCCGAACTTCGCGGTG
GGTGGGACCCCACGCACCCGTTTCAGCAGAAGTAACTGTCGCGCTTGACAATCCAGCACCGGGAGTTGAC
AACTGGGCACCGTCGACCACGAACGCGGCGCCGGGGCTGATCAGCAATTCCTGCTGTCCCGCCGGCAGCG
CTATCGGCTCGCGTTCACACGGGAGCGCGGCGACCGGTTCACCGTCCAGCAAGGCGCCCACCGTGGTTCG
GATCGAGGTGTGCACGAACCGGCCCGCGACGGCGACGACCGGGCCGTGATCGCAATCCACGGTGAGCGCA
CGCGCGCGGTTGCGGGCGGCGTCGGCCGGCGCAATCGGGGCGCCGCCGGCGCCAAGCACCACCACTTCGG
CCAGCCCCGGCGGCTTGAGCTGGTCGAAGCCCAGCGCGTTGCGATCGATGACATCGTCCCAGTCCAGCAG
GCTGACCGACACCGTGTCGGTCACCCGGGGATGCAGCCATAGCGTCGTTAGCTCGCCGACCTGCAGTTGT
CGGACCTGGGGGCCGTCGCCCAGGTTGATGGCCACCACCGTCGGATGGGCCGGCAACATCGACCGGCTGG
CGGCCAGCCGCAGCCCGGTCACCACGGTGGGCCGCGGCAGGGTCAGCGTCAGCGTCGGCGGGGTTTTGTG
TTGCACCACCCGCTGCGGCGCGGTCCAGGCGGTGGCCGGATCGCCGTCGGCGGCCGCGTACGCCGAGCCG
AGGATGTCGACAAGGTCGGAATCACCGCTGGCCCGGGTGGTGGAAGGCGCGGCGATCAAGTCGGCCAGCT
TCGGGCCCTGCCGTGGTCGCACCCACACCATCGGGGTCACCGACACCGGGCGGGGTACGGTCAGTGTGCG
GCTGAGATTGGCCGGTTCCTCGGGTGCCAGGGCCATCGAGGCGGCGCAGCGCACGCCGTCGGGTCCCGGG
GCGCAGCCCGGTCTGCCCAGCAGTTCGGATCCCAGGTCCCAGCCCGCGATCGCCGAACCCGGCGGCGGCC
CGGGCACCAGCACGGTGTGTCGCAGCTGAACCGGATGGGCGAAACCGGACGCATCGTATTGGGTGATGGC
CAGATCGGTGATGCCGAACTGCACACCGGCCGACCCGTCGTCGGTGGCGGCCGCGGTAAACCGCACCCAG
GGGGTTTCGCCGTAGGGCAGTGCGGCGGTGAGCGGTTTGCCCGCCTCATCGAACCGCAGGGTGGTGCTGC
CGTTGACGGTCTCGATCAGGATGCGTCGGACCTGGGCGCCGACCGCGGTCGCGCTGGGTGTCAGGGTGAC
GACGGCATTGGTCACCGGACGGTCGAAATCCACCTGCAGCCACTGCCCAACGGCGGCCTGCAGCGCGTTG
GACACCCAAGCGGTCGCCGGGTCACCGTCGACGGCGGCCGCGGGTGCGCTCGCCGGGGCGACGTCGGGCA
TGGCGGTGGCATCCGCCGAGGAGCTCGACACGGTGATCCGGCCGCCGGTCCATCCACCGACGACCGGCTC
CGCGCCCGGCACCGGGTAGTCAGGCACCCGGTTGTAGGTGTGCCGGGCGTCGCCGGGTGCCCGGATCGCC
GACGAGTGGTGGTCCACCCGGCCGTAATCGGTCTCGCGGGCCACCGGGGTGTCGGTGACGGCGACCTGGG
GCACCGGCAAGCCGGCAGCTCGAGCGTCCGCGGTCATCAGCACCGGACCCAGCGGGGGCTGGCCCTGCAG
CCGGCGTCGTTCGTCCAGACGCAGCAGGACCTCGGGTCCGCCGTCGACGCGGGCGAGCTGGTCGGTCGCG
GCGAAGTAGGGCGCACCGGGGTTGGCGGGCGCGCTCACCCGGTAGATCTCAATCGCGGGATATCGGGGTC
GCAGGCCGCTGTCGTTGACGAAACCCGCCAGCGGATCAGGACCCACCGGCGCGCCGAACTCCGCCAGCTT
CGCTAGCCCGGGCGACCCTGCGATGCTACGGTGCAGCAGAATCGGTCGTGCCGAGCGCGACGTCTCGGGA
TCCAGATCGTTGCGTACCAGCACATAGGAAATGCCTTGGCGGGCAAGGGTATCGGCCAGCCCCGCCGACG
GTCGTCCGGCGGCGAACAGGCGTTGCACGGAGTCCAGCGCTCGAATGGTCTGCGGCGGGGTCAGCGGAAT
GGAGTCGCGCACGCCCCACGGGCCGTCGCCGAGCACCTGCAGCGGCTCGTCGTGGCTGGTGCCCCACACC
TGGGTGGCGAACGGGGCGCCCGGGACCACCAGCACCCGCCCGGGAGTGGGCGTCGCGGCATGGTGTGTGC
GCAGCCAGTCGGCGGCCTCCTGCCAGTACTGGGGAAGCGCACCGAACGTGCCGGGCGGGGCGACCCGGCC
GGTCCACGCCAGCGAGGTGCTGACCATCAGCGCGGTCAGGGCTACCACCGCCACCGCTACTCGCTTGTCC
CGCTCGGGGTGCGCGAACGCGCGCAGCCACGCCGGCCTCGGCGCGCTGCCTGGCAGCGGAACTCGGCTCA
GCAGCTGCGCCAAGCCCAGCACCAGGGGCAGCCGGATCACCGGCCCCACCTTGTGTACGTTGCGCAGGGG
GGTGCCGGCGGCGTCCAGGAACGCCTGCACCGGGTGGGCGACCGGCGAAGCCAGCCCGCCGCGGTGGCCG
ACGGCCAGCAGCACCACCCCGACCAACAGCATCGTCACCAGCCGGCCGCGCGCCGGCATCGCCGGGCTAG
TCAGTCCGGCCAGCCCGGCCGCTGCGACCAGGCAGGTGCCCAGGATGGCCGCCGATCCGGTGACCAACGG
CGCGCCCGCGGTCGCGTTCGGCGCCACGAACGGCGTCCAGCTGTCGGTGCCGCGCAGCACCTCCACCAGC
GAGGACCATTGCGTGGTCACGCCGGAAGATTCGATGAAGTCCAGAAACGGCGGACTGACCCCGTGCAGCT
GCGTCAGCGCCATTACCCACCACAGTGTCGCCAGGGCCATCGCCAACAGCCACCACGCGGTGTAGCGCCA
CCACAACCGATTCGGCCGGTGACAGGCCCACCAGATCACCGCCGGCAGGCAACCGGCCAGCGTCGCGATG
GCGTTGACCGCGCCCATCAGCGCCACCGCCAGCCCGGCTTGGGCGGCCAGCGCGCGCACCGAGCGGCCAG
AAGTCCCCCGCAGCGCCAGGATCGTGGGCAGCAGCACCCACGGCGCCAGCATCATCGGCAAGGTTTCCGA
CGAGATCGACCCGAGTGTGGTCAGCACCCGTGGTGACAGCGCGAACGCCACGGCGCCGACCACCCGCGAG
GACGGGCCGCCGACGCCCAGCGCCTCGGCTACCCGCAGCAGGCCCCAGAAGCCGACCGTGAGCAACACCG
CCCACCACAGCCGCTGAGTGACCCAGCCGGGCACTCCCAGCAGGTGACCGATCACGAAGAAGGTGCCGTG
CGGAAACAGATACCCGTAGGCCTGGTTCTGCGCCTGCCCGAACGGCAGGTCGCTGTTCCACAGGTTGGTC
GCACGCGCCAGGAAGCGCAGCGGGTTGGCGGTGAGGTCCAGCTTGGTGTCGGGGGAGACTTGTCCGGGGG
ATTGGGCGAACGTCAGCGCCAACGCTACCGCGCCGACCACCGGCAGCCATTTGCGAGACAACGGCGCCAC
CTGCGACCCGGAGGCCGCCTCAGCCTGCGGCGCCCGGGTCGCGGGGCTAGCTACGGTTACCGTACTCGAC
CCGGTTGAGCACTGATGACGACGGATCGCCCCCGGGGAGTGGCGGTTTCTTGTCCTGCTGCACCATCAGG
GTCACTCCGAAGATCGCGGCCGCGCCCAGCAACAGACCAACCACCACGCTTGCGGCGGCGGGCGCGACGA
TCCGGTTCATCGGTGGCTCCTCGACGGCTGTGGGTGCGGCTTGAGAGGCTAGAGGCAACTTAGCAGAAGC
GTGGGCCTGGCCCCCCAACCCGGAGCGTATGCGCCACCGTGACAGCATGTCCGGATGGCTTTTCCACGCA
CACTGGCGATACTCGCTGCGGCAGCAGCGTTGGTGGTGGCCTGCAGCCATGGCGGCACACCCACCGGATC
GTCGACGACCTCCGGCGCGTCGCCCGCAACTCCGGTAGCCGTTCCCGTGCCCCGGAGCTGCGCCGAGCCG
GCGGGGATCCCGGCGCTGCTGTCCCCCCGTGACAAGCTGGCCCAGCTGCTGGTGGTCGGCGTGCGAGATG
CTGCGGACGCCCAAGCCGTGGTCACCAACTACCACGTCGGCGGCATCCTCATCGGCAGCGACACCGACCT
GACGATTTTTGACGGCGCGCTGGCCGAGATCGTTGCCGGCGGGGGTCCGCTGCCGCTGGCGGTGAGTGTC
GACGAGGAAGGCGGGCGGGTGTCCCGGTTGAGGTCGCTGATCGGCGGTACGGGGCCGTCGGCCCGCGAAC
TGGCACAAACCCGAACCGTCCAGCAGGTGCGCGACTTGGCTCGAGACCGCGGCCGGCAGATGAGAAAGCT
GGGTATCACCATCGACTTCGCCCCGGTGGTCGACGTCACCGACGCCCCGGATGACACGGTGATCGGGGAC
CGGTCGTTCGGCTCGGATCCGGCTACGGTCACCGCGTATGCCGGGGCGTACGCGCAGGGTCTGCGCGATG
CCGGGGTGCTGCCGGTGCTCAAGCATTTCCCCGGTCACGGGCGTGGCTCGGGTGATTCGCACAACGGGGG
TGTCACGACACCACCGCTTGATGACCTGGTGGGCGATGACCTGGTGCCCTACCGAACGCTGGTGACCCAG
GCGCCGGTCGGTGTGATGGTGGGTCATCTGCAGGTTCCTGGGTTGACCGGCTCCGAGCCGGCCAGTCTGA
GCAAGGCCGCGGTGAACCTGCTGCGCACCGGCACGGGATACGGCGCACCGCCGTTCGATGGTCCAGTGTT
CAGCGACGACCTCTCTGGTATGGCCGCGATCTCAGACCGGTTTGGCGTCAGCGAGGCGGTGTTGCGCACC
TTGCAAGCCGGTGCCGATATCGCACTGTGGGTTACCACCAAAGAGGTGCCCGCGGTGCTGGACCGCCTGG
AACAGGCGCTGCGCGCCGGTGAATTGCCGATGTCGGCGGTCGACCGGTCGGTGGTGCGGGTGGCGACCAT
GAAGGGGCCCAACCCGGGGTGTGGCCGTTAGCGATGTGCGGCTGGCGCCCCACTGCTTACCGTAGGGTTA
GATAGACGGGCTACAGGGGCCCAAAAGGGGCTGGCGATGGCAGGTGGTACCAAGCGACTACCGCGTGCTG
TCCGAGAGCAGCAGATGCTCGATGCCGCCGTGCAGATGTTCTCGGTTAACGGCTACCACGAGACCTCGAT
GGACGCGATCGCTGCCGAGGCGCAGATCTCCAAGCCGATGCTGTACCTGTACTACGGCTCCAAGGAAGAC
CTGTTCGGCGCCTGCCTGAACCGTGAGATGAGCCGGTTCATCGACGCGTTGCGTTCCAGCATCAACTTCG
ACCAGAGCCCGAAAGACTTGCTGCGCAACACCATCGTGTCGTTCCTACGCTATATCGATGCCAACCGGGC
GTCGTGGATCGTGATGTACACCCAGGCCACCAGCTCCCAAGCGTTCGCGCACACGGTGCGTGAGGGGCGC
GAACAGATCGTCCAACTGGTGGCCGAGTTGGTGCGGGCCGGCACCCGCGGCCCGCTTACGGACGCCGAAA
TCGAGATGATGGCCGTCGCGCTGGTGGGCGCCGGCGAGGCAGTGGCCACCCGGCTCGGTATCGGTGACAC
CGACGTTGACGAGGCGGCCGAGATGATGATCAACCTGTTCTGGCTCGGCCTCAAGGGCGCGCCGGTGGAT
CGGCTCGAGACCGGGCACTGACCTGCGCGGTATCGGCCACTGAGATGTGGGTGTATTTTAGATGCAGATG
TAAATTCGATGTATGATTCGAACGCAAGTCCAGCTCCCAGATGAGCTTTACCGGGACGCCAAGCGGGTCG
CGCACGAGCACGAAATGACCCTTGCCGAGGTCGTTCGTCGCGGGCTGGAGCACATGGTGCGGATCTATCC
GAGGCGCGATGCGGCGTCCGACACCTGGCAGCCGCCCACGCCGCGTCGACTCGGTCCGTTTCGTGCGTCC
GAAGAAACGTGGCGCGAGCTCGCCAACGAGGCGTGAGTAGCCCGTGCTCTCGATCGATACGAATATCCTG
CTGTACGCGCAGAACCGGGATTGCCCCGAGCATGACGCCGCCGCCGCCTTCCTCGTCGAGTGCGCTGGTC
GAGCCGACGTCGCAGTCTGCGAACTCGTGCTTATGGAGCTGTATCAATTGCTGCGGAATCCTACGGTGGT
GACGCGACCGCTCGAGGGCCCCGAGGCGGCGGAAGTCTGTCAGACGTTCCGTCGCAACCGGCGGTGGGCG
CTCCTCGAGAACGCTCCGGTCATGAACGAGGTGTGGGTGTTGGCGGCCACGCCTAGAATTGCTCGCCGGC
GCCTATTCGATGCCCGGCTGGCACTGACCTTGCGCCATCATGGTGTCGACGAATTCGCCACTCGAAACAT
CAACGGCTTCACCGACTTCGGCTTCTCACGCGTGTGGGACCCGATAACGTCGGATGGCTGACCACGCCGG
GCCGATCCGCGTGGCCCCGGCTATAGACCCCGCACGGTAGCGGTCAGGTGGGGGTATCCCTTGGCCATAT
TGCGCAGCGTGAGATCCCAGCCGCCATCGCCTTCGGCGACGTAGAGTCCCGCGGTGGCCGGCAGCAGCAC
CGGCTTGGCGAACCGAACCGAATAGCGCACCGCGTCCGGAAAACGGGCTTCGATATTCGCCAATACCGCC
GCGGCAGTGAACATCCCGTGCGCGATGACGGTGGGGAAGCCGAACAGTTTCGCCGCGATCGGGTTGGTGT
GGATCGGGTTGTGATCGCCGCCGACGGCGGCATAGCGGCGGATCTTCGCCGGGGTGATCCGCAGGACCGC
GGCGGGCGGGGGTAGCTTGGGCTTTTTTTGCGGCGGCGGTTTGGGTTCGCCGGACAAGCTGGTGCGTTGT
TGATGCAGGAACGTCGTCACCTGGTGCCAGGCGACATCGTTGCCGACGCTGACGTTGGTCACCAGATCGA
CCAGCAGGCCCCTGCGGTGTTCGCGCAGATTCTCCGCGCGCACCCGCACGCCCACCGCGTCGGTGACCGC
GATCGGCCGGTATTGCGTGATGTGGTTCTCGGTGTGTATCGCTCCCATTGCGGCGAACGGGAAGTCGAAG
CCGGTCACCAACGACATCACCGATGGAAAAGTCAACGCGAACGGATAGGTCAACGGCACCTGGTTGCCGT
AGCGCAGACCGGTGACCGCCGCGTAGGCCGCGACGTTGGCGGGGTCGATCGGCAGCTCCTCGACGGTCAC
CGTCCGGTTGGGCAGCTGGTCTGTCCGGGGCACCACGGGTAGCGCCCCGGCCGCCGCGCGCAGCAGGTTC
TTCAGGCCGCTGGGTTGAGTCACTACTGTCCCCTCACGCGCCGATCATGGCCTGGCCGCAGACACGAATG
ACGTTGCCGGTCACCGCGTTTGACGCCGGGCTGGCGAAGTAGGCGATGGCCTCGGCGACGTCGACGGGCT
GCCCGCCCTGCAGCAGCGAGTTCAGCCGGCGGCCTACCTCACGGGTGGCCAGCGGGATGGCGGCCGTCAT
CTGGGTTTCGATGAATCCCGGTGCCACGGCGTTGATCGTGATGCCTTTCGCGGCCAGGCCGGGTGCCAGC
GCCTGGGTGATGCCGATCATCCCGGCCTTGGTGGTGGCGTAGTTGGTCTGGCCGCGGTTGCCGGCGATGC
CGGCGATCGACGACAGCCCGATCACCCGACCACCCTCTCCGATGCTGCCGTTGCCCACCAGACCCTCGGT
GAGCCGCAACGGGGCAAGCAGATTGACAGCCAGGACGGCGTCCCAACGCGCATCGTCCATGTTGGCCAGC
AGCTTGTCACGGGTGATGCCGGCGTTGTTGACCAGGATGTCGGCCTTGCCACCGTGGTGGTCGCGCAGGT
GCTCGCTGATCTTGTCGACGGCATCGTCGGCGGTGACGTCGAGCCACAGCGCGGTGCCGCCCACCTTGCT
GGCGGTTTCGGCCAGGTTCTCGGCGGCGGACTCCACATCGATGGCGACCACGTGGGCGCCGTCGCGAGCG
AACACCTCGGCGATGGTTGCGCCGATGCCGCGGGCCGCGCCGGTCACAATGGCGACCTTGCCGTCCAGCG
GCTTCTCCCAGTCGGCCGGCGGTGTGGAATCGTCCGCCCCGACAGAGAAGACTTGGCCGTCGACGTAGGC
CGACTTGGCCGACAGCAGGAATCGCATGGTCGACTCGAGGCCGGTAGCTGCGGGCTTGGCGTCCGGCGAC
AGGTAGACCAACGCCGTTGTCGCACCGCGGCGCAGTTCCTTGCCCAGCGAGCGGGTGAAGCCCTCCAGCG
CGCGCTGCGCGATCCGCTCGTTCGTGCTGGCGGCCGCTTCGGGTGTGCCGCCAACAACCACCACGCGCCC
GCAACGGCCGAGATTGCGCAGTACCGGAGTAAAGAACTCGTGCAGCCCCTTGAGCCCGGCCGGCTCTGTG
ATGCCGGTGGCGTCGAAGACCAGCCCGCCGAACGAGTCCGCCCAGCGCCCGCCCAGGTTGTTTCCTACCA
GGTCGTAGTCCTTTTCGAGTGCCGCGCGCAGTGGTTCGACGACCCTGCCGGCCCCGCCGATCAGCAGCGA
CCCGGTCAGTGGCGGTTCGCCTGCTCGATAGCGGCGAAGCGTCTCGGGTTGCGGAACACCCAATTGCCTG
GCCAAAAACGATCCTGGACCGGAGTTGACAACCTGCGAGAACAGATCGGACGAACGCTTGGGAGCCACTT
CAGCTGCCTTCCGTATCGTGTGGGGGTCGGGCGCGCCAATACACGTAACCGTATCGAGGACTAACTTACT
TCAGAGTAAGAACAGTGGGTAGTATGGCCCTCAACGGCCGATCCCCCGAACTGATCAACGGAGAAAACAG
TGGCCCCTGCTGCTAAGAACACTTCACAGACCAGGCGGCGAGTCGCCGTACTGGGCGGCAACCGCATCCC
GTTCGCCAGATCGGACGGTGCCTACGCGGATGCGTCCAACCAGGACATGTTCACCGCGGCGCTGAGCGGC
TTGGTGGACCGATTCGGACTCGCCGGCGAGCGGCTGGACATGGTGGTGGGCGGTGCGGTGCTCAAACACA
GCCGCGACTTCAATCTAATGCGCGAATGCGTGCTGGGCTCCGAACTCTCGCCGTACACGCCGGCGTTCGA
CCTGCAGCAGGCCTGCGGGACGGGCCTGCAGGCCGCGATCGCGGCCGCCGACGGCATTGCCGCCGGGCGG
TATGAGGTGGCCGCCGCTGGCGGGGTGGACACCACCTCGGACCCGCCGATCGGCCTGGGCGACGACCTGC
GCCGCACCCTGCTCAAGCTGCGCCGATCTAGGTCCAACGTGCAACGCCTCAAGCTGGTGGGCACGCTGCC
GGCCAGCCTGGGCGTGGAGATCCCCGCCAACAGCGAGCCGCGCACCGGGCTGTCGATGGGCGAGCACGCC
GCCGTCACCGCCAAGCAGATGGGCATCAAACGCGTAGACCAGGACGAGCTGGCCGCCGCCAGCCATCGCA
ATATGGCCGACGCCTACGACCGGGGTTTCTTCGACGACCTGGTCAGTCCGTTTTTAGGGCTGTACCGAGA
CGACAATCTGCGGCCTAACTCCAGCGTCGAGAAACTGGCCACGCTGCGTCCGGTCTTCGGAGTGAAGGCC
GGTGACGCGACGATGACGGCCGGCAATTCGACTCCGCTGACCGACGGCGCCTCGGTGGCATTGCTGGCCA
GCGAACAGTGGGCGGAGGCACACTCGCTGGCTCCGCTGGCCTATCTCGTGGATGCCGAGACCGCCGCGGT
CGACTATGTCAACGGCAACGACGGCCTGTTGATGGCGCCGACCTACGCGGTACCCCGGCTGCTGGCCCGT
AACGGGTTGAGCCTGCAGGACTTCGACTTCTACGAAATCCACGAGGCGTTTGCCTCCGTGGTGCTCGCGC
ATCTGGCGGCGTGGGAGTCCGAGGAGTACTGCAAGCGGCGGCTGGGCCTGGACGCCGCGCTGGGGTCGAT
CGATCGGTCCAAGCTCAACGTCAACGGGTCGTCGTTGGCCGCCGGGCACCCCTTCGCGGCGACCGGTGGG
CGGATTTTGGCGCAGACCGCCAAGCAGCTCGCCGAGAAGAAGGCGGCGAAAAAAGGCGGCGGACCGCTGC
GCGGGCTGATTTCGATCTGCGCGGCCGGCGGCCAAGGTGTGGCCGCGATTTTGGAGGCCTGACGCTGACG
GCTCGGTAAGTGCCTCGCGGGAAGTCCCGAGTGGCCGGTGGGCCGCCCAAAGAAATGTGTTGCGGGTGGT
TTGCGCCCTGAGCAGATGGGTACCCGATCACTCGGATAGCCCCGTGTTGTTGTCTGACCCCCGACCCCGA
CGGCAATGCGGGGCAATCCCCTGGAAAGGGCCGCCGCTGGTGGGAGGGGACCCAGCGGCGGTCTTTTGGG
CTTGCCCCATCGTTCGTTGACTCTGCGTCCACCACGCAAAAGTGCGAGTAACCCGTCCGGTGGACGCAGA
GTCAACAGATAAGGATCAGAACGCGGCCTCGTCGAGTTCCATGATGTCGTTGTCCAGCGTCTCGATCACC
TCGCGGGTGCTGGTCAACAGCGGCAAGAAGTTCTTCGCGAAGAACGACGCCACCGCGACTTTGCCTTCGT
AGAAGGACCGCTCGTCGCCGGTGGCACCCGCGTCGAGTGCCGCCACCGCCACCGCGGCCTGACGCTGCAG
CAACCAGCCGATGATGAGGGCACCGACGCTCATCAAGAAGCGCACCGAACCCAAGCCCACCTTGTAGAGG
CTGGTGACGTCCTGCTGCGCGGCCATCAGGTAGCCGGTCAGTGCGGCCGCCATGCCCTGGACGTCGGTGA
GCGCCTTGGCCAGCAGCGCGCGTTCGGTCTTCAGCCGGCCGTTGCCAGCACCGCTGTCGACGAACTCCTG
GATCTGGCCTGACACGTGCGCCAACGCCACGCCCTTGTCACGGACGATTTTGCGGAAGAAGAAGTCTTGT
GCCTGGATGGCGGTGGTGCCTTCGTACAGGGAGTCGATCTTGGCGTCCCGGATGTACTGCTCGATCGGAT
AGTCCTGCAAGAAGCCGGATCCACCCAGGGTTTGCAGGCTTTCAGTGAGCTTGGCGTAAGCCTGTTCGGA
GCCCACACCCTTGACTACCGGCAACATCAGGTCGTTGACCTTGACGGCCAACTTGGCGTCCACACCGTGC
ACCACCTCGGCGACAGCCGCGTCCTGGAAAGTGGCGGTGTAGAGGTAGAGCGCACGCAGGCCCTCGGCGT
AAGCCTTCTGGGTCATCAGCGAGCGGCGCACGTCGGGGTGATGTGTGATCGTCACCCGGGGCGCGGTCTT
GTCGGTCATCTGGGTCAGGTCGGCACCCTGCACGCGGGACTTGGCGTACTGAAGCGCGTTGAGGTAGCCG
GTGGACAGCGTCGCGATGGCCTTCGTGCCGACCATCATGCGGGCCTGCTCAATGACCTCGAACATCTGCG
CGATGCCGTTGTGTACCTCGCCGACCAGCCAGCCCTTGGCGGGGACGCCGTGTTGGCCGAACGCCAGTTC
ACAGGTCGCCGAGACCTTTAGGCCCATCTTGTGTTCGACGTTGGTGACGAACACGCCATTGCGCTCGCCG
GGTTCGCCGGTTTCGACGTCGAACAGGAACTTGGGCACGAAGTACAGCGACAGGCCCTTGGTGCCGGGAC
CGGCGCCCTCCGGGCGAGCCAGCACCAGGTGGAAGATGTTCTCGAACAGGTCGCCGGAGTCACCCGAGGT
AATGAACCGCTTGACGCCGTCGATGTGCCAGGACCCGTCGGCCTGTTGGACAGCTTTGGTTCGGGCAGCG
CCCACATCGGAGCCGGCATCCGGCTCGGTGAGCACCATGGTCGATCCCCAGCCGCGTTCGGCGGCTAGGA
CCGCCCACTTCTTCTGCTCCTCGGTGCCGAGGTGGTAGAGGATCTGGGCGAAGCCCGCGCCGCCGGCGTA
CATCCATACCGCCGGATTGGCGCCCAAGATGTGCTCATGCAGCGCCCAGACCACTGCCTTGGGCATCGGC
ATGCCCCCGAGTGCCTCGTCGATGCCGACCTTGTCCCAACCGGCTTCCAGCATCGCGTTGACTGACTTTT
TGAACGATTCCGGCAGCATCACCGAGTGGGTTTTCGGGTCGAAAACGGGCGGGTTGCGGTCCCCTTCGAC
GAACGACTCGGCCACCGGCCCCTCGGCCAGCCGGCTGACCTCGGCCAGCATGTCGCGGGCGGTGTCGACG
TCGACGTCGCTGAATTCGCCATGGCCCAAAGCTTTGTCGACGCCCAGCACTTCGAACAGGTTAAAAACCT
GGTCACGGACGTTGCTCCGGTAGTGGCTCACTGCCGATCCTCCTCGTTGAGAGTGCCACCTCAGGGTTGG
GTAGGGTTGGGTACTCGAAACCAAGTTACCCACCAGTAACACCGTCAAAATATATCCGTTGCATAGGTCA
ATGCAAGTTGATGTGAGCTACATTGCACCAACTAACTAACCAACCGGTTGGGTTAGCGGTGATCCTGGCC
GTGTCGGTCCTCTCACCTGCGGCGATAGCGATCAAATGAAGAATATGCGGAGTCTAGGGCGGCAGCGCCT
GGCAGCGTAGATCATCGGCTCACGCGGATGCGGCCTCTTGGTACGGACATGCGCGCGGATGTCCGGCGAG
TAGGGTCGGATGCGAAAACTACGTCCTCGGCTCTAGGGGCGAATGAAGTTCGGTGAACTCAACGAACAAC
CTGACGCCGTCCTCACTGCGGGAGGCCTTCGGCCATTTCCCGACCGGGGTGGTGGCCATCGCTGCGGAGG
TCGACGGAGTGCGGCAAGGCTTGGCAGCCAGTACCTTTGTCCCGGTCTCGCTGGAACCGCCGCTGGTGTC
GTTCTGTGTGCAGAACACCTCGACGACATGGCCGAAACTCACCGGCGTGCCGATGCTGGGCATCAGCGTG
CTCGGCGAGGCCCATGACGCCGCAGTGCGCACACTGGCCGCAAAAACTGGGGACAGGTTCGCCGGTTTGG
AGACGGTATCCAACGACGCCGGCGCCGTCTTCATCAAGGGCACCAGCGTGTGGCTCGAGAGCGCGATCGA
GCAGCTGGTCCCGGCGGGAGATCACACCATCGTGGTCTTACGGGTCAACCAGGTCAAGGTGGATCCCAAC
GTAGCGCCCATTGTGTTCCATCGCAGCGTGCTCCGCCGACTCGGCGTCTAAACGTCTATACGGACGCCCA
CTTGGTCTGTCCGGACAACATAGCGGTCAGCGGCCCATTCTGGTTGCGATAAATGATGGTAGATCACGTC
ATTTTGCTTCCAGTAGTCGTGCCCATGTTTGAGAGGCACAACTATTGGTCGCTTTCATTCGTTGCGCGCA
GACCGGTCTTTGTATGACGATGATGGGAAGTTCTATCTGCCGCCAAAAGCAGAATGGCAGGACGCAGGAT
GAAGCGATGAGCCGACCCGCCGGAACCGGTTTCCGGGAACGGGTGGGATGCATGCCCACTTGAGGTCTCG
CGGCAGGCGGTGGAGCGTGGCAAAAACGTCGCATCGGGTGAGCAGCGCCGATGGCATGAGTAAGCGTATT
TTGCGTTTGATAATCGCGCAGAGCGGCTTCTATAGCGCCGCACTTCAGCTCGGGAATGTCTCGATCGTTC
TACCGTTTGTGGTAGCCGAGCTCGACGCCGAATTGTGGATAGCGGCTCTTATTTTTCCTGCATTCACGGC
CGGTGGGGCGATCGGGAATGTGGTCGCGCCGCCGGCGGTGGCCGCCGTTCCACGCCGTCACCGATTGTTC
ATTATTGTGTCCTGTTTGGCCGTCCTGGCTGGCGTCAATGCCTTGTGCGCAACCATCGGCAAAGGAAGCG
TCGCTGGAATCCTATTGGTGGTCAATGTGACGCTGATCGGGGTCGTTTCGGCGATCTCCTTCGTCGCCTT
CGCGGATCTGGTGGCGGCTATGCCATCAGGAACCGCCCGAGCCCGCATTCTTCTTACCGAGGTCGGAGTA
GGGGCGGCTTTGACGGCCGTGGTGGCGGCGACGCTGTCATTCGTACCCGACCAACACCCATTAAGCAGGA
ACATTCACCTACTGTGGACGGCAGCCGTGGCAATGGCTATCTCGGCGGCCATATGCCGGGCATTGCCTCA
CCGGATCGTCCCCAGGGTCCATGCGGCGCCCGGTCTGCACAAACTCGTGTACGTCGGTTGGACGGCTATC
CGAACCAATGGTTGGTATCGTCGGTACCTGCTTGTGCAGGTACTCTTTGGCTCGGTCGTGCTCGGGTCCT
CGTTCCACAGCATTCGCGTCGCCGCCGTACCCGGGGACCAGCCCGACGAGGTCGTTGCCGTCGTCCTTTT
CGTCTGCGTCGGACTCTTGGGTGGGATCGCGTTGTGGAACCGCGTCCGGGAGAGATTTGGCCTGGTCGGT
TTGTTTGTCGGCAGTGCACTCGTTAGCATCGCCGCGGCAGTGCTATCCATCGCATTCGATTTGGCCGGAG
CGTGGCCCAACGTCGTCGCCATCGGTCTGGTGATTGCACTGGTATCCATCGCCAATCAAAGCGTATTCAC
CGCAGGCCAACTGTGGATTGCCCGTGACGCCGAACCCGGCCTGCGAACATCCCTCATCTCCTTCGGCCAG
CTCGTCATCAACGCAGGCTTAGTCGGTATGGGTTTGGCGCTGGGGTTGATTGCCCAGGATCACGATGCGG
TGTGGCCGGTGATGATCGTTCTGCTGTTGAACCTGACGGCTGCCTACTCAGCGACGCGGTTCGCTCCAGC
CAAGTCCGTGGATGTTCGTGGCTTGCCTCAGGTTTCGCGCACTTCCCGACCTAAAACCGGGGGTTAGCGG
CGAAACAGCTTGCTGCCCAGCCATACCACCGGATCATACTTGCGGTCGGCGACCCGTTCTTTCATCGGGA
TCAGGGCATTGTCGGTGATCTTGATGTTTTCTGGGCACACTTCGGTGCAGCACTTGGTGATATTGCAGTA
GCCCAGGCCGTGCTCTTCCTGTGCTTGGCTGCGTCGGTCCCGGGTGTCCAGCGGATGCATTTCGAGTTCG
GCGATTCGCATCAGGAAGCGGGGGCCGGCGAACGCATCCTTGTTTTCCTCGTGATCGCGAACTACGTGGC
AGACGTTTTGGCACAGGAAGCATTCAATGCACTTGCGGAACTCCTGCGAGCGTGCAACGTCGACTTGCGC
CATTCGGTACTCGCTGGGCTGTAGCTCCTTGGGTGGCGCGAAAGACGGGATCTCGCGCGCTTTTTGGTAG
TTGAACGAGACGTCGGTAACAAGATCGCGAATCACCGGAAACGTCCGCATTGGGGTGACCGTGACGATCT
CGTCCTCGTCGAATGTCGACATCCGCGTCATGCACATCAGTCGCGGTTTGCCGTTGATCTCGGCCGAGCA
GGATCCGCACTTGCCAGCTTTGCAATTCCAGCGCACTGCGAGATCCGGTGTCTGCGTCTGTTGTAGACGG
AGGATGACGTCCAGCACGACCTCGCCCTCGTTGACCTCCACGGTGAATTCGCGGAGTTCGCCACAGCTTT
CGTCTCCGCGCCACACCCGCATACTCGCGCTGTACGTCATTTAGCCTCTCCGTCCTGGATGCTCGGCCAG
CTCTTCGTCGGTGTAGTATTTCTCCAACTCCGAGATCTCGAAGAGCTCCAGCAAGTCGGGTCGCATGGGC
GTTTGCAGCTGCTGGGTGACGTTGATGTGGCAGTTGGAGTCGCCGGACCCGCTGCCACCGGTGCCCATGG
TTTCGGTGGCCCGGCATACCAGCAAGATCCTGCGCCAGTTGGGGTCCATACCGGGATGGTCGTCTCGGGT
GTGGCCGCCTCGGCTTTCGGTGCGCTGTAGCGCAGCTCTGGCCACGCACTCGCTGACCAGCAACATGTTG
CGCAGGTCGATGGACAGGTTCCAGCCCGGATTGTATTGACGGTGACCTTCGACGAGTACGTTGTGGTAGC
GCGACCACAGCTCGGCCAAAAGAGTCAGCGCCCTGGATATTTCGTCGGCGTTGCGGATGATACCGACCAG
ATCGTTCATCACGTACTGCAAGTCCATATGCAGCGCGTACGGATTCTCCGGCGCCGAGCCGTCTTTCGGT
CCTTCGAAGGGGCTCAGCGCCTGCTGGGCCGCCGCATCGATAGCCTCCGCTGAAACCGCTGGCCGGCTGC
TCAGTGCCCGTACGTAATCCGCTGCGCCCAGGCCGGCCCGCCGGCCGAATACCAGCAGATCGGACAGCGA
ATTGCCGCCCAGCCGGTTGGAGCCGTGCATACCGCCGGCACACTCACCGGCAGCGAACAGGCCTGGCACC
GTGGCGGCGCCGGTGTCCGCGTCTACTTCGACACCGCCCATCACGTAGTGACACGTCGGCCCGACTTCCA
TTGCCTGCGTTGTGATATCGACTTCAGCGAGCTCTTTGAACTGGTGATACATCGACGGCAATCGCCGTTT
GATCTCGGCGGGTGTCAGCCGGGATGCGATGTCGAGGTAGACGCCGCCGTGCGGGGTACCGCGGCCGGCC
TTGACCTCTGAGTTGATCGCGCGCGCGACCTCGTCGCGGGGCAGCAAGTCCGGGGTGCGTCGGGCCGAGT
CGTTGTCCTTAAGCCACTGGTCGGCCTCTTCCTCCGTCTCGGCGTACTGGCCCTTGAACACCGGCGGAAT
GTAGTCGAACATGAAGCGAGAGTTCTCCGAGTTTTTGAGCACTCCGCCGTCGCCGCGAACACCCTCAGTG
ACCAGAATTCCCTTGACACTGGGCGGCCACACCATGCCCGTCGGGTGGAACTGGACGAACTCCATGTTGA
TCAGCGTCGCCCCGGCCCGCAGTGCCAACGCGTGCCCGTCTCCGGTGTACTCCCAGGAGTTGGATGTCAC
CTTGAACGACTTGCCGATCCCGCCAGTGGCAAGCACCACCGCTGGCGCCTCGAACACGATGAACCGGCCG
CTTTCCCGCCAGTAGCCGAAGGCTCCGGCGATCGCGCCTTGGTCCTTGAGCAGTTCGGTGATGGTGCATT
CGGCGAACACTTTGATCCGCGCTTCGTAGTCGCCGAGCTCGGCGTGGTCCTCCTGCTGCAGCGAGACAAC
CTTTTGCTGCAGGGTGCGGATCAACTCCAGGCCGGTGCGGTCGCCGACGTGCGCCAGTCGCGGATAGGTG
TGTCCGCCGAAGTTGCGCTGACTGATTCGGCCATCGTCGGTGCGGTCGAACAGCGCGCCGTAGGTCTCCA
ACTCCCAGACCCGGTCCGGCGCCTCCTTGGCGTGCAGCTCGGCCATACGCCAGTTGTTCAGGAACTTTCC
ACCGCGCATCGTGTCGCCGAAGTGAGTCTTCCAATTGTCCTTCGGGTTGGCGTTGCCCATCGCGGCCGCG
CAGCCGCCTTCGGCCATGACCGTGTGGGCCTTGCCGAATAGGGATTTGCACACGACGGCTACTTTCAAGC
CGCGTTCCCGCGCCTCGATGACCGCGCGTAACCCCGCGCCGCCGGCACCGATCACGACTACGTCGTAGGA
GTGCCGCTCGACCTCAACCATAAAACCTCGCTCAGCTTCTGAAACGATCCTTCAGCCAATAAATCTGAGA
TCTGTGATGCTGCCACTGGCCACCAGCATGATGTAGAAATCGGTGAGCGCCAGGGTCCCCAGCGTGATCC
ACGCGAATTGCATGTGTCGGGTATTGAGCTTGCTGACCTGTGTCCAGATCCAGTATCGCACTGGGTGCTT
GGAGAAATGCTTGAGCCGACCGCCGGTGGCGTGCCGGCACGAATGGCACGAGATGGTGTATGCCCACAGC
AGAACCACATTGATCGTCAAAATGACATTGCCCAAACCGAAGCCGAATCCGGACGGCGAGTGAAATGCCG
CGATCGCGTCATAGGTGTTGATCAGCGACACCACCACCGCGATATAGAAGAAATACCGGTGGGTGTTCTG
GACGATCAGCGGAAGCCGGGTTTCACCGGTGTAATGAGCCCGCGGCTCGGGCACTGCGCAGCTTGTCGGC
GACTGCCATACCGACCGGTAGTAGGCCTTGCGGTAATAATAGCAGGTGAGCCGGAATCCAAGCAGGAACG
GTAATACCATCGCTCCCAACGGAATCCACCCTGGAAAATGCCCGAACCAGACGCCGAGATGACTGGCGCC
GGGCTGGCAGGACGCGCTGACGCACGGCGAGTAGAACGGCGTCAGGTAATGATATTTTTCCACCCAGTAT
TGGCTGCCCCAGAACGCCCGAGTGGTCGCATAGCAGATGAACGCCAAAAGACCGAGGTTGGTCAGCAGCG
GTGGCAACCACCAGAGGTCGGTGCGAAGCGTCCGTTCTGGGATTTGTGCGCGGGTGGGTGTGAAAACGCC
GATCGCAGGACGGTTCGCCGTGGGTGCGCTCATCTAATGTGATCCTCTTCGCGTGTTATCTCGTCGAAGG
GTACACAGAGAACGGCCCCCTTTTTCTGGGGGGCTCGGTTGTTCAGTACCTGTGACCTCCGACACCCTCA
TCGTCGACATCGCGCCAAAATTCGCGATCGTACTCGGTGTCGGGGATGGCGATTTTCTCGCTGGGTTGCG
GTACGGCGGCCCGTTCCAGGTCTAATTCAGAGACGTCGGTGTCGAGCAATTCGATGTCGGTGAGGATCCG
GTCGGCATCGATCACGATGCGACGCGTTGCCGGGTTGTCGCCGAATCGCGCCTTCAGTGCGGTCACGCAC
CGCCGCAGTCCGCCGACGAGGTCGTGCAGTTCGGCGAGTTCGGCAGTCGTGGACAATGGGTGCTCCCTGG
GCTGGCGGTGTTACAGATCACAGTACGCTCCCGATACTAGCTATCGACGGACGGAGTCGTTGGGTCTACT
CGGCCCAATGGCATGATCCGGCGGACCCATCGGCCCGGCCGGATCATGCCGTATCGCGAACTACTTCGTG
ATGGCGATGCGCTGCGCCTGAGTTTCGGCTGGGGCCTTGTAGGCGCCGGCAACCCGGACGGTCAGCACAC
CGGCGTCATAGGAAGCCGCGATGGCCTCGCTGGTGACGTGCGCGGGCAGCCGGAACGAGCGGCGGAATGA
TCCGTAGCGGATCTCACGCAGGGTGCGGCCGTCTTTGTCTCCGGCGTCTTGCGTGTGCTCGTCGCGGTGT
TCGCCGCGGATCACCAGGCGGCTCACCGGCTGGCCAGGGTCAAGCTCGACGTTGACGTCCTTGTCGACGT
CAATGCCGGGCAGTTCCAAACGGACCACCGCGTCGTCGCCATCCTTGACGATCTCGGCGGCCGGCGTGAA
GTCTCCGGCGACCGGGCGGTACCAGTCCGTCGTCGCGGCAGGGCCGAAGAAGTCACGTAGCCAGCGGTCC
CAGGGCTCAACGTCCCACACCGGACGCGACCACAATGCGAGATTGTTCATGGTTATCTCCTCATGCTTCG
TTGTGAGTTAGCTGTGTCAGGCGCGTTGCCGGCCCGCTATACCAAGAACCTGAGTCGACCACGCTTAAGT
TCCACCTCGGCGTTCACCGGAAGCGAACACTGTCACACAGCCGGTCGCCAGGTGTGATCACAGCGTCATA
TGTGCGTCACATTCGGCGATTTTTCGGTAATTTGCCCCTCATACCCTCAGACCATGCCTACGGCTGGGAG
TTCGCGCGCGCCTGCCGCGGCTCGCGAGATCGTCGTGGTCGGCCACGGCATGGTGGGCCATCGGCTGGTC
GAAGCGGTGCGTGCCCGTGACGCGGACGGGTCGCTGCGGATCACGGTGCTGGCCGAGGAGGGCGATGCGG
CCTATGACCGGGTCGGCCTGACGTCCTATACCGAAAGCTGGGACCGCGCCCTGTTGGCCTTGCCGGGTAA
CGATTACGCCGGTGACCAGCGGGTTCGGTTGCTACTAAACACCCGAGTCACCCAGATTGACCGGGCAACC
AAGTCGGTGGTCACCGCGGCAGGGCAACGGCATCGCTACGACACCCTGGTGCTGGCCACCGGCTCCTACG
CATTCGTCCCGCCGGTGCCCGGCCACGACCTGCCCGCGTGCCACGTCTACCGCACCTTTGACGATCTCGA
CGCTATCCGCGCCGGCGCCCAGCGCACCCTGGACGGCGGTCACACCGATGGCGGGGTGGTTATCGGTGGC
GGCCTGCTGGGCCTGGAAGCCGCCAATGCGCTGCGCCAGTTCGGGTTGCAGACACACGTCGTCGAGATGA
TGCCACGATTGATGGCCCAACAGATCGACGAGGCCGGGGGTGCACTACTGGCCAGGATGATCGCCGATCT
CGGGATCGCGGTGCACGTCGGGACCGGTACCGAGTCGATCGAGTCGGTGAAGCATTCGGATGGCTCGGTG
TGGGCGCGGGTTCGCCTGAGCGACGGCGAGGTGATCGATGCTGGGGTGGTGATCTTTGCCGCCGGCATCC
GGCCGCGCGACGAGTTGGCCAGGGCGGCGGGGCTGGCGATCGGCGACCGGGGCGGTGTGCTCACCGACTT
GTCCTGCCGGACAAGCGATCCCGATATCTACGCGGTCGGCGAAGTCGCCGCGATAGACGGGCGGTGTTAC
GGCCTGGTCGGGCCCGGATACACCAGCGCCGAGGTGGTGGCCGACCGACTGCTGGACGGGTCGGCCGAGT
TCCCCGAAGCGGACCTGTCGACCAAACTCAAGCTGTTGGGTGTCGACGTCGCCAGCTTCGGCGACGCGAT
GGGGGCAACCGAGAACTGCCTCGAGGTTGTCATCAATGACGCGGTGAAGCGCACATATGCCAAGTTGGTG
CTCTCCGACGACGCCACCACGCTGCTCGGTGGCGTGCTGGTGGGCGATGCCTCGTCGTACGGGGTGCTGC
GGCCGATGGTCGGCGCCGAACTGCCCGGGGATCCCCTGGCGCTGATCGCGCCGGCCGGATCTGGGGCCGG
CGCTGGCGCTTTAGGTGTTGGGGCGCTGCCGGATTCGGCCCAGATCTGCTCGTGCAACAACGTCACCAAG
GGCGAGCTGAAGTGCGCGATTGCCGACGGTTGTGGGGACGTTCCCGCGCTGAAGTCATGCACCGCGGCCG
GCACGTCGTGTGGGTCGTGCGTGCCGCTGCTCAAGCAGCTGCTAGAAGCCGAGGGTGTGGAGCAGTCCAA
GGCGCTGTGCGAGCACTTCAGCCAGTCGCGCGCGGAGCTTTTTGAAATCATCACCGCCACCGAAGTCCGG
ACTTTCTCCGGGTTGCTTGACCGCTTTGGACGCGGAAAGGGTTGCGACATCTGCAAACCCGTGGTCGCCT
CTATCCTGGCATCCACCGGCTCCGACCACATTTTGGACGGCGAGCAGGCCTCGCTACAAGATTCCAACGA
CCACTTCCTGGCCAACATCCAGAAGAACGGCAGTTACTCGGTGGTGCCGAGGGTGCCTGGCGGTGACATC
AAGCCAGAACACCTGATTTTGATCGGCCAGATCGCACAGGACTTCGGCCTCTACACCAAGATCACCGGCG
GTCAGCGGATCGACTTGTTCGGCGCCCGGGTGGATCAGCTGCCCTTGATCTGGCAGCGACTGGTTGATGG
CGGCATGGAATCTGGGCACGCCTACGGCAAGGCGGTGCGGACCGTGAAGAGCTGCGTGGGCAGCGACTGG
TGCCGCTACGGTCAGCAGGATTCGGTGCAGCTGGCCATCGACCTGGAACTGCGTTATCGCGGGCTACGGG
CACCGCACAAAATAAAGCTGGGCGTCTCGGGTTGCGCGCGGGAATGCGCCGAGGCGCGCGGCAAGGATGT
GGGCGTGATCGCCACCGAGAAAGGCTGGAACCTTTACGTCGCCGGCAACGGCGGCATGACGCCCAAGCAC
GCTCAACTACTGGCCAGCGACCTCGACAAAGAGACGCTCATCCGCTACATCGACCGCTTTCTCATTTACT
ACATCCGCACGGCCGACCGGCTGCAGCGAACCGCGCCATGGGTGGAATCGCTTGGGCTGGACCATGTGCG
CGAGGTGGTCTGCGAGGACTCGCTGGGTCTGGCCGAGGAATTCGAGGCCGCGATGCAACGCCATGTCGCC
AACTACAAGTGCGAGTGGAAGGGCGTGCTGGAGGACCCGGACAAGCTGTCCCGGTTCGTTTCCTTCGTCA
ACGCCCCCGATGCCGTCGACTCGACGGTGACCTTCACCGAGCGTGCCGGGCGCAAAGTACCTGTGTCCAT
TGGTATCCCGCGGGTCCGATCATGAAGTCCGGGAGGACAAAGGAGGGACTGTGACGCTTCTCAACGACAT
TCAGGTATGGACCACCGCCTGCGCATACGACCATCTCATTCCGGGACGTGGTGTCGGGGTGTTACTCGAT
GACGGTAGTCAGGTGGCACTGTTCCGGCTCGACGACGGCTCGGTGCACGCGGTCGGTAACGTCGACCCGT
TCTCCGGTGCTGCGGTGATGTCCCGCGGCATCGTCGGTGATCGCGGAGGTCGCGCCATGGTGCAATCGCC
GATCCTGAAGCAGGCTTTCGCGCTCGACGATGGCTCGTGCCTCGACGATCCGCGCGTTTCGGTGCCGGTG
TATCCGGCGCGCGTCACACCCGAAGGCCGCATTCAGGTCGCGCGGGTAGCGGTCTAGCTCACCCCGCGAA
CCTCACAGCTTGAGCACACGTCCGGCGATGACCAGATGTACCTCATCGCAGACGGCTGCCACGCGTCGGT
TGATTGTGCCCAGTAGATCGCGAAACAGCACGCCCGAAGAATGGGATGGCACCACCCCGAGGCCGACCTC
GTTCGTCACCACGATCGCAGTGGGCAATCCGGTCAGCGCGGCGCACAACCCGTCGAGCCGTGCCTCGAGG
ACGGCGTAGACGTCCGCGGTCGCAGCAGACCACAACGCCTCGCCATCCATGATGGCCGTCAGCCAGGTGC
CCAAGCAGTCCACGAGCACGGGACTTCGTGCCTCGGACAAAGCCGTCGCGACGTCGGCCGTTTCCACCGT
TAGCCAGGTCGGTGGGCGGCGAGCGCGATGCAGTGCGACCCGGGCGTCCCAATCGGGATCGCTGCCAGCG
GCCGGGCGGCCAGGCGCGACGTAGACGACGTCGGCCGCATCGCCCAACAACGCTTCGGCGTGCGTGGACT
TTCCCGAGCGGACGCCGCCAGTGACCAGTATCCGCACCGGGTCATCGTAGGTGGGGCGGCCTCATGGCGC
GCCCGGAGCGAGAAAGGGCAAGGTCGGCGGGCAACCATGGCGGGCCAGGTTGAGCAGCGCATCGACGTCG
AGGTGTCGTTCGACGAGATCGCCGAGCAGGTCGAGGCGGCGCTCGCGTGCGGCCAGGAAGCATGAGCCCG
ACGGGGCGAGGCCGAGCGTCTCTCGCAGGAAGGCCTCGCGCAGGGCGTCGCCTTCCAACGAGCCGTGCCA
CATGGTGCCGAACACCGGTCCGTCGCGCGCGCCGCCGAGGAACTCCTCGGCGGTGTCACCGCGGGTGATC
CGGCCGTGGTGAATCTCGTACCCCGACGCGGGCACACCGAGTCCTTCGCCGCGCGGTAGCCGCAGCACCT
TGTGGGGGGAAAATGCGGTCTCCACGTCGAGCAAACCCAAGCCCTCGACCTCGGTCACCTGCCCTCCCGG
ACCTTCGATGCCGTACGGGTCGCGAATCACCCGGCCCAGCATCTGGAACCCGCCACAAATGCCGAGCAGC
GGCTTGCCCGCCGCAACATGCACCAGCAGCGCACGATCTAGGTCTCGCGCCCTCAGCCAGGCTAGATCGG
CGATCGTTGCCCGGGTGCCCGGCAACACGATCAGATCGGCATCGTCCAGCGCGCGGGGGTCGGAAGCGAA
CACGACATCCAAGTCGGGCTCAAGACCCAATGCGTCGACATCGGTGAAGTTGCTGATTCGTGGCAGGCGC
ACGACGGCTACCCGGCGGGCCCCGGTGCCCGCCGCGCGCCGGCCCTGTAGGTCGAGGGCATCTTCGGAGT
CCAGCCAGAGGTCGGGGTGCCACGGCAGGGTGCCGTACACCCTGCGCCCGGTGACCCGTTCCAGGTCGCG
CAGACCTGGCGCCAGCAGGTCGGAGTCGCCCCGAAACTTATTGACCACAAACCCCGCGACCAGCGCCTGG
TCCTCGGCAGCCAGCAACGCGACGGTGCCCAGGAACGCAGCGAACACCCCGCCGCGGTCGATGTCACCGA
CGACGATGGTCGGCAGTCCCGCATGACGGGCAAGCCCCATGTTGACGTAGTCACCTGCGCGCAGGTTGAT
TTCGGCCGGGCTGCCGGCGCCCTCCGCGACAACGACGTCGTAGCGGGCGGCGAGGGCGTCGAAGGCGCGG
CATGCGGCCTCGGCGAGCGCTCGCCGCCCCGCACACCAGCTTGACGACGCCACCTCGCCCCAGGGCTTGC
CCATCAACACCACGTGGCTGCGGTGATCACTGGCCGGCTTGAGCAAGACCGGGTTCATCGCCGCCTCGGG
CGTGGTCCTAGCCGCGAGTGCCTGCACCCATTGCGCCCGACCGATCTCCACGCCCGTGCCGTCGGGGCCT
CGGCAGACCATCGAGTTGTTGGACATGTTCTGCGCCTTAAACGGCGCCACCCGCACACCGCGTCGGGCCA
ACGCGCGGCACAGCCCCGCGGTCACGGCGCTCTTACCGGCGTCGCTTGTCGTACCCGCGACCAGCAGACC
CGACATCCGTCTCCCGAAGGTTTCTCACTCCACCCGGGTCGCTGAGTCGGTGTCCCAGGTTCCGGGCATC
ATTGGCGTGCGTGGGCTGCCGCCGAACGCGTCGTTGGGTAACGTGATCAGTCCTGCGACTTGTCCGGGAC
TGGCCTTGTGGGTTGTTCCGGCGAAACCCAGGGTTCCCGCTCCTTGAGGCGAACCCGTCGGGTCGTGGCC
GGTTTCGGGGTCTAAATCCAGGTATTCGTAACCGCGGCCGAGCTGTTTGATCTTTGGCCGCCGACGCCGC
TGCGGTTGAACCTGTTCCTCGGGCGCCGCCGCGGCCGCTGGGGCCTCGGCGCTGTCGGGTTCCGGCGTCT
TCTTTCGAACGCCGGTGCCGACGGCCTTCCTGGCCTGCGCCGCCGAGTTCAGGTCACCCACCAGGTACCC
GAAGCTTTGTATGCCGGCTCCGGTCACCGGCGGCGGGGCGGTCACCGGCGGCGGTGGCGGCCCGGGCGGG
GGCGTCGGCGCGGTCACGGCCGTGGGGGCCGGGGCTGGGGCTGGAGTTGGGGTGGGGGTCGGGATACTCG
GGGCAATCGCCGCGACCGGCGGGATGACGGGCGGCGCGGATGGCGGGATGCCAACCAGGCCCGCCAGCCC
AGACAAGCCCGCGAAGCCGCCTGCTGCACTCGCAGGGGCAAGGGTCAACGGCGCCAGCGGGGCGGCTAGC
AGGGGCAGCGCCGCCGGGAGCAACGCAAGAGTTTGCTCGAGCAGCGTTTTAACCAGCGCGATGGTATCGG
TGATGATCGTGCCAATGGCTTCGACCGTGGTGAACATCAGGGTAAAAGCGATAGTTGCGGGATTGCCCGA
CGCGAACGCCGCCGCCAGATCCGCCCCGATGAATGCGAAGGTTTGCGACAGGAAGGCGACATAAGATCCG
ATGTCCATGGGGTAGCCAAGGGCGAACGCAATGTTGGCCGGGCTTAGGAAGGTTAGCGGATTACCCAGCG
AGGGCAGCCACGGATCAAATCCGGAAAACATCGCTTGCAAAAAGGGGAGGTTGGTCAGCCAGTTGATGAA
CGGTTGTATAACGTTGTTGTAGAAGTCGGTATACCCGATCTTCTGCAACCATTGCAGCCATTCCTGGACT
TGGTTCGGCTCGTCGGAAGCCGCTGTCGGCGCGTTGGCTTTCACGATCTGGGGGGCTGGGGTGGTCTGCG
GTGCGGCGGCCACCGCCGCGGTCGAGACCGCTTGATAGCTGGCCATCGTGGTGGCGGCCTGGATCCACAT
CCGCGCGTAGTCGGACTCGTTGAGCGCGATCGGGATGGTGTTGATGCCGAAGAAGTTCGTCGCCATCAGC
ACGCCGTGGAGGGCGTGGTTGGCGCCCAGCTCGGCCAACGTTGGCATCGCGGCCAAGGCGGTGCCGTAGG
CGGTGGCCGCGGTTTCTTGCCGGGTGGCCATGGCCGCGCTGTTAGCGCTGGCCTGCACCAGCCACGCCAG
ATAAGGGGTATGGGCGGCCACGTAAACCGCGGCGGTCGGGCCGTCCCAGGTGCCGGCCTGTACGGCGGCC
AACAGCGCGGCCAGCTCGTCGGCCGTCTCCGCGTAGGCGATGCTCAACGAGTGCCACCCCTCGGCCGACA
CCAGCAGCGGACCGGGCCCAGGCCCGCTGCTTAGCAGCGCCGAGTGCACCTCTGGGGGCGAAGCCATCCA
GATCGGGGCGGTCATCGGCGGCTGACCGCCGGCGGAGGTGTCGTCGCGTCGCGAGCAGCCACGTTAAGGC
CCAGCAGCGTGGTGGTGGCCCGACCGCTAGACAAGGTTTGGAGCGTCATGACCGGTTAGCTTTCTCGGGG
TACACCGCCCCGGGTGGCAGGACGCGATGACGCGAGTCTCCTGGCTCCCGGATCGTTGCTTGCCTCGCCT
TCCAGCCTGTGGCCGTGGCTTACGAGGGTCGCTCCCCGGTGACAGTGGCGGGACCGCGCCGGATTCTCAC
CGGCTTCCTGCATCGTCATCGCCTGACGGGAAGAATATTGGCATGCAGAGCGTGGATTTGCACGTTGAGC
GGCATTTGCCAAGCAGGGGTCGGTCACATCGCACGGTCGCAACAGTCACATGTGTCACTGCACTAGGCGA
CATCCGATCTGCCCAGCTCTCAGCGACAGGCGCCTGGCCGGCGGTTTTGTTCCCAAGTTGGTCGTGGCTG
TGCGGGATTGGAGGCGGCGTTGACCTGCAGAAACCGAGTTGTCGCGCTTAGCTGGGCACAGCGACCATCG
CCGACGGCGGAGCTCGGCGTCGGTGAGTCGCTTCGGTCGGCCGGGGCGGCGCGATTCGGGTTCGACCACG
TGGTCGTCGACCAGCTGACGCGCCGAACGTGCAACCACGGCGGCAGCGCCCGGCGACGTGTCCCCGCCAC
CAGTACACGTTCGGCGCAGCCAGTGCACACACGGCACGGAGTTTAGGACTTACTCATTTGGCTATCCGCG
ACCGATATCGCCGACCAGGTAGCGCTGCATTGTCGGGCCAATGGCGTCGACCAGCATCTCCACCGACATG
GAGTGCAGCGGCTCAGAACGCACCCCGTAGCGCATGATGCCCAAACCGACGAGTTGAGCGGCGCACAGCG
ACGCTCGGATGGCAATCTTGTCGGCCCCGAGCATCTTGAGCAACGGGTTGAAGACCGGTCCGATGAACAT
GGACTGCACGATCTCGGCGGTCTTGGCTAGCCCGGTGGTTGCGATGGCGCTCGCCGCAAAGGGACCGCCG
CCGGCCGCATCCCAGGTGGTGATCAGCACGTAGAGGGTTCGGCGGCCTACCTGGTTGACGCTTCCGGTGA
CGATTTTTTCGATGAAATCCGGTGTGCCGAAGGGCAACCGCAGCATCTTCGCTACCGGGTCGAGGAGTCC
GCGTGATGGCTCTTGGCTACGGGCCATGGTGTCAGGATCACCCCGCTGTGATCAAAGATCAAGCGTCACC
GGTGTCGGCGTGCCATGCCAGCGGTGCAGCCGTTGCTGACGTGCTACCGCGCTGCGAAATCGGTTCGCGA
CCAGCTGTGCCAAGCCCGGATGGGTGCCGAGCGGTCGGGTTACCACATCGGCACCGGATGCCCGCAGCCG
CTCTTGAAAAAGGCCTTCTGCCAACAGGAAGGAGGCGACCACGACGCGGCGCGCACCTCGGTTGGCTTCG
GCCCGGTCTCGGGCCCGCTGCACAGCCGTGCGCACATCCGGACCGCCGGTGCCCGCAAATCCCATGTCCA
CCCATGATCCGGTCAGTTCGGACACTAGCGTCCGAGTGGTGTGCAGGTCGGCACGTGCCCGCCTATCCGA
CGCGCCGGCCGCTGCGAGGATCACTGAATCGCCAGGACGCCAACCGGATTCCACCAGCTGCTGGGTGACT
ATCTGCGCGATCTCACGGCATGGCCCCAACGCGGGGGTGACCGTGACATGCGGGTGCGCACTGGCTGCGA
CATGAGCGGGCAGGTCGGTGCGAACATGATATCCGCGGGACAAGAACGCGGGCACGACGATTGCGGGACG
GCAGGAAAGGGCGGAAAGCACTTCGCTGGGTGAGGGTCCGAGCACATCAACGAAGGCGACCTGCACAGTG
CGGTCGACGAGCGCGCTCACTTGCGCGGCGATGTCCGCTATCATCGCGACACCGGACGGTCTGCGGGTTC
CGTGGGCCGTCAAGATCAGGTTCATACGTCATCGTGCCGGCTGTCAACGGCGAGACGGTAGCCACGTTTC
ACCACTGTTGCCACGATGTTCTTGTCGCCCAGAGCCGTTCGTAGCCGCAGTACGGCGGTGTCCACGGCGT
GGGTGTCGCTGCCGTCGCCGGGTAGGACGCGTAGCAAGTCGCCACGAGAGACGACGCCGCCGGGGCGATG
TACCAACGCGCGCAAAATCGCCATTCCGGACGGCGATAGTGGCTTCACCGAATCATCCACCAGCACAGAG
GTTCCACGGATCTCGATCACGTGGCCGGCTGCTTTGAACGTGCACGAACCCAGCAGCGGCAGCTCCTCGG
CAATGTGGCGGGCTAAGGCTCCCAACCGCATTCGCTCGGGAGCCGACGTCGGGACGCCCTTTCGGATCAA
CGGCCGCGAAGTTACCGGGCCGACACACATCGCGTGCACGTCGGTACGCAGCGCAGCCAACAGTTGGTCC
TCGATATCCAATTCACGGCTGCGTTCTAGCACCGCGGCTGCGGCAGGTGCCGACGTGAAGGTGACCGCGT
CGAATTGTCGTCGCGCGATCCCGGTGACTAAATGGTCGAACACGCCGCCTAGTGGCGCCGGCTTCCACCG
GTAAACCCGGATCGGCACCACTTGCGCGCCGGCGAAACGTAACCCGCCCAGAAATTCCGGAAACGGGTCC
CAGCTGTCGGCGGCACCGTGCAGCTGGACGGCAATACGCGTACGGGACACCCCCGATTCGAGCAGATATT
CCAGCACTTCATGCGACGATTCAGAGTCGGGGGACCACTCTTCACGCAGGCCGGCGGCACGCAGCGCACC
AGTTGCCTTTGGTCCGCGGGAGATGATCCGGGCCGACGACAACGATTCCAGGAGCTCGTTGGCCAGCCCC
CACCCCTCGGCCGCGGCCAACCAGCCGCGAAATCCGATGCCGGTGTGGGCGACCAGAATGTCAGGCGGGT
CGGCGATCAACGCCTCGGTGTTGTTCTGCAGTTCATCGTCGTCGGGAAGCGCGATCATCTTGATCGCTGG
GGCACTACAGACCTCGGCGCCCTGGCGGCGAAGCAATGCGCACAGCTCTTCGGCGCGGCGAGCGGATGTC
ACCGCGATCCGGTAGCCGGTCAGTGGCGCCGAGTGTGCCTGGGCCATATGACGTGTCTAGGCCTGTGAGG
TTTCAGTCGCGTTACCAGGCAATTGCTGCCGGATTGCCCATTGCCGATACCCACCTCTGTGGCTTCGGGC
GTGGCGCTAGACGTAGGCCAAGCCCGCGGGTGCGGTGGTCGCCGGCACGAGCTCGCCGGCGCTCTTTAGG
CCCCGACGCACATAAATCGCCCAGGTCAGCACCGAGGCGACCAGGTAGAACACCCCGAAGGCCCAAAATG
CCGAGGTGGCCGTGCCACTGGTCAGGTAGGACTCTCGCAGAGCCAGGTTGACGCCCACTCCGCCGAGCGC
GCCGACCGCCCCGGCCAGGCCGATCAGCGCGCCTGACATCGACCGCGACCACTGCCTGCGCTCGGCTTCA
CTGATCTGCAGCGAATGGCTGCGCGCCTCGAAGATCGACGGAATCATCTTGTACACAGAGCCATTGCCGA
TGCCGGACAAAATGAACAGAGCCGTGAAGCCGATGACGTAGCCGACCATCGTCGCAGTCGGCATCGGCCC
GGCCAGGTGGTCACCGAAAGTGCTTGCGCTGATGAGTATTCCGGTGGCCAGCAGCATGGCGCAGAAGGCA
GCTAGGGTGACTCGGCCGCCACCGATACGGTCGGCGAGCTTGCCGCCATATATTCGGGACAGCGATCCCA
ATAGCGGCCCCAGGAAGGCGATCTGGGCCGCATGCAGCGAGGCCTGCGCCGTGCTCTGACCGCTGGCGAT
GAAGTTGATCTGCAGCACCTGACCGAATGCGAAAGAGAACCCGATGAACGAGCCGAAAGTGCCGATGTAC
AGCAGCGAGATCACCCAGGTGTGCGGCTCGGACACTACCGCACGCATGGTGTTCAGCTCGATGCGATACT
CCGTCAGGTTGTCCATGTACAGTGCGGCGCCGAGGCCGGCGACCGCCAGCAGCACCAGATATATCGCGCA
CACCCAGTAGGGCTCGCGGTCACCGGCCGTTGCGATCACCAGCAGGCCGACCAACTGCACCATCGGCACC
CCGAGGTTGCCGCCACCCGCGTTGAGCGCAAGCGCGGCGCCCTTGAGTCGTTGCGGAAAGAAAGCGTTGA
TGTTCGTCATGGAGGCGGCGAAGTTGCCGCCGCCGAGGCCGGCTAGCGCACCGCACACCAGATACGGCCA
CAGTGGCAAACCAGGGTTGGCCAGCAACAGAATGCTGCCAACGGTCGGAATCAACAGCACCAGTGCGGAA
AAGATGGTCCAGTTGCGCCCCCCGAACTTTGCGGTGGCAAATGTGTAAGGGAAGCGCAGGCATGCCCCGA
CCAAGGTCGCGGTGGCGCCGAGCAGGAACTTGTCGCCGGCGGAAAAGCCGTACACCGATGTGGGCATGAA
CAGCACCATCACCGACCAGAGGGACCAGACGGAAAATCCGACGTGCTCGGCGGCCACCGACCAGATCAGA
TTGCGTCGGGCGATGAATTTGTTGCCGGCCTCCCACGCCACCGAGTCTTCGGGATCCCAGTCGGAGATCT
GGTGGGAACGGCCCATACTGACCCCTATCGTGATCGACGTTCTCGATCACGCTAGAAATCCTTTGTTGCC
CGGGCGCTTCCGGTAGTGACCCCGGCGTGAACTTTCGCTCACACGGTTACCGCCAGCGTGTGAGGGCGGC
CGTGCAGCGGAGCGGATTACCAGACGTCGCCCGCGCGCCAATCGCACATCAGCTCCGCCGAGGTGTCCAG
GCTGATGTCGATGGGCAGGACGAACACCGTTCCGTCGTCATCGGGTGTACGGACTGGACCGGTTGGTGCC
AGTACCGATGTCGGGCCGTGCCAGGGCAGCCAGCCGCGTGAGGCGTACAGTCTGCGGGCCCGCGCCGAGG
AACTGAGCGCTCCGAGCTGGTAAGCGCCGCGCATCACCTGCTCGACGGCGTCCAACAGCGCGCTCACCAG
GCGTTGGCCCCGCCAGTCCGCCCGCACCGCAACGCCTTCGACGTACCCGCAGCGCAGCGCGTTGCCGCGG
TAGATCAGTCGCCGCTGGATCACCGCGGCATGCGCGATGATCGCCCCGTGATGCCAGATCAGGGCGTGCA
TCCCACCCAGCGTGTGCTCCCAGTCGGTCTCGGTGAAGTCACCGGCAAACGCGCCGGTGACCATCTGACG
GATGTCCTGGCGGGTCTCGCTGTCAAGATCGGCGGTGTGGACCAGGCGGGCCGTGTGTACCTGGGTGTGC
ACAGTCCCTGTCTACCAGGCTTGTGTTACACCCTGGCCAGGCAACCGAGACCGGGGTCGTGCCCAGTGCA
GTCGCACATATTGGCCGGGCCGTATCTGCGCGACCTTGTCGATGTCCTCGTCGGTGATGACGCCGACGAC
CGGATAGCTTCCGGTGATCGGGTGATCCGGCCCCAGGATCACCGGTAATCCGTTGGGCGGCACCTGGATT
GCGCCGCGGGTAACGCCTTCGCCGGGCAGTTGCCGATCCGGCCAGCGGTGCTGTAGCGGGCGGCCCTGTA
GCCGCATTCCTACGCGGTCACTGCGGTTGGACGCCATCCAGATGGTATGCACCAACGCGTCCGGGTCCAC
CAGCCAGTCGTCGCGCGGCCCGGGCACCACCCGCAGCTCCACCAGATGCTCCTCGATAGCGGCCACCGGT
GCCTGGTCGAGTTCGGGATAGTCGTCGGTGTGTTCGCCGACCGGCAGCACGTCTCCGGCCCGTAGCGGCG
ACGGGCCGATCGCCGACATCACGTCGTAGCTGCGTGACCCCAGCACGGGCTCCACACAGACGCCGCCGCG
CACCGCCAGATAGGTCCGCAGCCCGGCCCGTGGGGTGCCCAGTGAGATCACCTGGCCGTCCCGGACGTGG
TGAATGCTGTTGGTGCCGACCATGATTCCGTTCACGGTCGGATCGGTGTCGGCGCCCGTCACCGCGATGT
CGACGTCGCCGCCGCGAACCCGCGCCGAGAAGCCGCCGAAGGTCACTTCGACCGTGGCCCAATCGTCGGG
GTTGGCGACTAGCCGGTTGGCCAGCGTGTGGGAGCGGCGGTCGGCGGCACCGGATCGACCGACACCGAGA
TGGGCCAGTCCGGCACGGCCGAGGTCTTCGACGAGGGCCAGCGGTCCGCTGCGCAGGATTTCCAGTGTTG
TCATGGCTGCTTCCTCCAGCTCAGGCGGCCCGGAACTGAACCCACATGCCCGGTGTGAGCAGCGCCGGCT
GGGGTCGGTCGACATCCCACAGGACCGCGTCGGTGTGGCCGATGATCTGCCAATCGCTGGGCGCTTGAGA
TGGATATATCGCGCTGAATCCGTCGGCGAGGGCGACCGATCCGGGCGGCATCGAGGTGCGCCGTTCGGGC
CGGCGCGGCACCCGCAGGCTCGGGTCGCCGTCGATCAGGTAGGCGAACCCCGGGGCGGACCCACTGAATC
CCGCCCGCCATCCGGTGGCGGTGTGGGCGTTGATGACCGCTGCGGTGGTCAGGCCGGTGCAGCGGGCGAC
CTCGGCGAGGTCTGGGGCGTCGTAGACGACGTCGATTACCAGGTCGCATCGGTGATCGGCCGCAGCCACC
GCCTCGGGGGTGACCCGCAACCTGCGCAGCCGCTGACGGGTGACCCCTTGGTAGCGGGGCGCGTCCAGCT
TCACCAATACGGTGCGCGAGGCCGCAACGATGTCGACCACACCGGGTAGCGCCGCGGCTCGCAATGCATC
GGTCCATGCCATTGCGTCAGCGGTGCTGTCACATTGCAGCATCAGCGCATGGTCGCCGTAGTCGAGCACG
GTGCAGGCCAATGCCGCGTCCATAAAGACGTCCATCACACTCATGCGTCGACGGTAGCGCTGCAATCTTC
GGCTCGGCCAGGGATTTTCGAGACTGCCAGAGGTGCCTTAGCAAATGCTCATGCGCCCAAGATCTGGCTG
ATCTGTGGCGGCAGTTGCTCGGCCACCACGGGATAACTCAGCACCGACGAGAAGGCGATGGCTCCGGCCT
GTTCCTTGGAAGTGAAGATGTGGCGCCGCTGGGCGGTTGCCTGCGACGCCGCAATCTCCGGGTCGGCCAA
CAACGCCTTCTCGTCCTCGGGGCTCTCGGTCATCCAGATCAGCACATCGGCGGCATCAAGCACCGCTTTA
ATGTGATCGCGCGGAATGACGCCGCGCTGATCGACGGCGAAGGGTTTGATGCTGTCGGCGATCACCAGAC
CCATGTCGTTGAGGAAGTCAGTTCGCCAGCCCGCCAGGGTTGCGACCACGTTGCCCTGCCAGAGGCGACC
CTGCAGCAACAGCGCCTTCTTGCCCCGCCAGCGCGGATGCCGCTGCGCCACCGCGGCGAACTTCTGGTCG
ACGGCCTCGATCAGCGACCTCATCCGGTCGGCCGCAAACACCGCCTGGCCGATCGACCTGGCCTGGTCCT
TCCACGGCTCGAAGAATGCGTCGCCGCCGGACTGGGCGACGGTCGGGGCGATCGCCGACAGCTGCTGATA
GGTATCGGCGTCCACCCCGGCGTTGATCGCCACGATCAGGTCGGGTTTTAAGGCGGCGATTCGGTCGATC
TGAATCCCGTTGTCCAGGTTCAATACCGCCGGCCGCGCCCCGCCGAGCTTGGGCGCCGCCCACGGCCACA
CCGCAAACGGCTGGTCACCGAACCAGTCGGTCACCGCGATGGGCACCACATCGACCGCGAGCAAGTCGTC
CTGCTCGGTGTAGCCGGCGCTGACCACGCGCTTGGGTGGCTCTTTGATGACGGTCTGACCGAACAGGTGG
GTGATAGTTACCGCCGCGCCGCCAGGAGTGCCCGGCGGGGGTTTGGGCGATGAACAGCCCGCGAACAGCC
CGGTGGCTGCTGCAGCCTCGGCGACCTGCAAGAATCCCCGGCGGCTGCATCCCTGTCGCACAGCGTGAGG
GTATCGCGCGCGTTACCGCCGGCGTCGGGCGCTGGTACTTGCTGGCCCGTATCCGCCGCCGCCGGGGGTT
TCGATCACCAGCGTGTCGCCCGGCTCGACGTGCGTTGAGCCGCATCCGGCCAACTCGACGGTGCTGCCGT
CGGCGCGTTCCACTCGGTTGCGTCCCAGCTCTCCGGGGGAGCCGCCGGCCATGCCGTAGGGCCGAACCCG
CCGATGACCGGAGAGCGTGCTGACCGTCATCGGCTCGGTGAACTCGAGGCGTCGGACGGCGCCGTCGCCG
CCCCGCCAGCGACCGGCGCCCCCGCTGCCCTGACGTACGGCGAACTCGCGCAGCAACACCGGGTAGCGCC
ACTCCAGCACCTCGGGATCGGTGAGCCGGGAGTTGGTCATGTGCGTCTGCACCACCGAGGCCCCGTGGTA
CCCGTCACCGGCCCCGGAGCCCGATCCTACGGTTTCGTAGTACTGGTGCCGCTCGTTGCCGAACGTGACG
TTGTTCATCGTCCCGGATCCCTCGGCCTGCACACCCAACGCGGCGAACAGCGCGCCGGTGATCGCCTGCG
AGGTTTCGACGTTGCCAGCGACCACCGCGGCGGGATGGGTTGGTGCGAGCATCGAGCCTTCGGGGACGAC
GATACGCAACGGGCGCAGGCAACCGTCGTTGAGCGGGATGTCGTCGGCGACCAGGGTCCGGAACACGTAG
AGCACCGCCGCATTCACCACCGAGGTCGGTGCGTTGAAGTTGGTGTCCAGCTGAGCCGAGGTTCCGGTGA
AGTCGATGGTCGCGCTGCGGGCGGCGCGGTCGACGGTGATGCGCACGGCGATCGTCGCGCCCGAATCCAT
GCGGTAGCGGTAGGCGCCGTTGTCGAGCCGGTCGATGACCCGGCGGACCGCTTCCTCGGCGTTGTCCTGG
ACGTGGCGCATGTAGGCCGCCACCACGTCGCGGCCGAAGTGGTCGATCATTTTTCCGACCTCGTCGACGC
CCTTTTGGTTGGCGGCGATCTGCGCGCGCAGATCGGCGAGGTTGGTGTCGGGATTGCGGGAACCGAACGG
CGCCTCGGTAAGCAGGCGCCGGGTTTCGGCCTCGCGGAACCGTCCGTTCTCGGCGAGCAGCCAGTTGTCG
AACAGCACGCCCTCTTCGTGGATCTCGCGGCTGTCGGCGGGCATGGAGCCGGGGGTGATGCCGCCGATTT
CGGCGTGGTGCCCGCGAGAGGCGACAAAGAATAGGACGTCCTCGCCGCCGGTGTTGAACACCGGGGTGAT
CACTGTGATGTCCGGCAGGTGGGTGCCGCCGTGGTACGGGTCGTTGACGGCGTATACGTCACCGGGCTTC
ATGCCGCTCAAGCGCCGGCGGATCACTTCCTTGACGGTGGTGCCCATCGAGCCGAGGTGCACCGGAATGT
GCGGGGCGTTGGCGACCAGGTTGCCGTCCGGATCGAACAGCGCGCAGGAGAAGTCCAGCCGCTCCCGGAT
GTTCACCGACTGGGCGGTGGCTTCCAGCCGGAAGCCCATCTGCTCGGCGATCGACATGAACAGGTTGTTG
AAGATCTCCAACAGCACCGGGTCGGCCTCGAAACCGGCCTCGAAACCGGCCCGAGTGGCCGCATCGGGCC
GCGGCGGGGTGACCACTCGTTGCGCGAGCAGGTGCCCGGTCTCCGTCATCGTCGCCTGCCAGCCGTCGTC
GACGACGGTGGTGGCGTTGGCCTCGGCGATGATCGCCGGACCGGTCAGCACGTCGCCCGGCCGCATCGCC
TCCCTACGCCGCAGCGGTGCGTCGCGCCACAATCCGTTCGAATAGATCCGCACGGTTTCCGACGAGCCGG
TGGTGTCGTTGGCCTGATCGCCCAGCTGGGACAGGTCGGGCTGGTCGGTGAGCCCGGTCGCCTCGACCGA
GATCGCTTCGGCGATCAGCGGACGATCCAGCAGGAACGTGTACAGCGCGCGGTGGCTGCTTTCAAACGCC
GTGGCCATGGTCTCGATCTCGGCCAGTTGCACGGGGATCGCGGTATCGGTTCCCTCATAGCGCAGGTGCA
CCCGGCGAACCACCCGGATGCGCTCACCCGGGACGCCCTCGTCCAGCAACTCGGCGCGGGCGGCTCGTTC
GAGGGATTCCGCAACGCTGGCCAAACGCTGTGGCGCGGCGGGTCCGAGCGGGATCTCCACCGATTGTTCG
CGCATTGCGGTGGTGTCGGCCAGGCCGATCCCCAGCGCGGAAAGCACGCCGGCCATTGGTGGGATCAGCA
CCGTGCGGATGCCGAGGGCGTCGGCCACCGCACATGCGTGCTGACCGCCGGCGCCGCCGAACGTCGTCAG
CGCGTACCGCGTCACGTCGTGTCCCTTTTGCACGGAGATCTTTTTGACCGCGTTGGCCATGTTCGCCACC
GCGATCCGCAGATATCCCTCGGCGACCTGCTCGGGTGACCGGTCGTCGCCGGTCCGCGCGGCGATGTCGG
CGGCCAGGTCGGTGAAGCCACGCCGCACGGTCCCGGCGTCCAGCGGCTGGTCGCCGGAAGGACCGAATAC
GGACGGGAAGTGGGTGGGCTGGATGCGGCCGAGCATCACGTTGGCGTCGGTGACGCACAGCGGTCCGCCG
CCGCGGTAGCAGGCCGGGCCGGGGTCGGCTCCGGCCGAGTCCGGGCCGACTCGGTAGCGGCTCCCGTCGA
AATGCAGAATCGACCCGCCGCCGGCGGCCACCGTGTGGATGTCCAGCATCGGCGCGCGCAGCCGGACCCC
GGCAACCTGGGTCGTGAAGACGCGTTCGTACTCGCCGGCGTAGTGCGACACGTCGGTCGAGGTGCCGCCC
ATGTCGAAGCCAATAACATGATCGAAGCCGGCCAGCGCCGACATCCGCACCATGCCGACGATGCCGCCGG
CCGGACCAGACAGAATCGCGTCCTTGCCGCGGAAGTGCCCGGCCTGCGCCAGCCCCCCGTTGGACTGCAT
GAACATCAGTCGCACACCCCGCATCTGGTCGGCCACCTGGTTGATGTATCGGCGCAGCACCGGGGACAAG
TAGGCGTCGACCACGGTGGTATCCCCGCGCGGGACCAGTTTCATCAGCGGGCTGACCTCAGATGACAACG
AGATCTGGGCGAAGCCGATGCGCTGCGCCAGCGTACCGATTTCTCGCTCGTGTCCCGGGTAGAGGTAACT
GTGCAGGCACACCACCGCGACCGCGCGGATTCCGTCCGCATGGGCCTGCCGCATCTTCTCGCCCAATGCC
TCCAGGTCGGGTGCCCGCAGCACCCGGCCGTCGGCTGTGACCCGTTCATCGACCTCGACGACCCGCTCAT
AAAGCATCTCGGGCAACACGATCCGCCGGTCGAAGATGCGCGGACGATTCTGGTAGGCGATGCGCAGGGC
GTCGCCGAAACCGCGGGTGATCACCAGCAGTGTGCGCTCACCCGTGCGCTCGAGCAACGCATTGGTCGCC
ACCGTGGTGCCCATCCGCACCGCGTCGACGCGCGTGCCCGCCTCGCCGTTCGCTAGCAGCGCACGGATGC
CGGCCACCGCGGCGTCGCGATAGCGTGCCGGGTTGTCCGACAGCAGCTTGTGGGTCAGCAGCCGTCCGTC
CGGCCGGCGCGCCACAACGTCGGTGAACGTGCCACCCCGGTCGACCCAGAAGTGCCACCCCGCGCCAACC
ACCCGGACTCCCCCTTCACGCTCGCAGCCGGTCCCGTCCTCACAACGGCAGACGGGCCGAAGCCACCTAA
AGGTATCTCCGCTGTAACAGCGCGCATCCGGGCCGGTAACAGGGTCTCTTTAGCGTCGAGCCGTCATTAC
CGCTGATGTCGCCCGCTTGTCGACAGGAGACCTAACCGATGGCACTCACCACCGCCCCGGCAATCGATTA
TGCGCTGCCACGCCAGCAGGATGAGGGCGATCACTGGATCGACGACTGGCGCCCGGAAGACCCGGTGTTC
TGGGAGACGATCGGCAGGCCGATCGCCCGCCGTAACCTGATCTTCTCCATCTTCGCCGAGCACGTCGGCT
TCAGCGTGTGGATGCTGTGGAGCATCGTGGTTGTCCAGATGACCGCCGCCGCTCCCGGGCACCCCGCCGC
GTCCGGCTGGGCGCTGTCCGCCAGCCAGGCCCTATGTTTGGTCGCCGTCCCCAGCGGTGTCGGGGCGTTC
CTCCGGCTGCCGTACACCTTCGCGATCCCGATCTTTGGTGGCCGCAACTGGACGACCGTCTCGGCGGCGC
TGCTGGTGATCCCGTGCCTGCTGCTGGCTTGGGCGGTGAGCCACCCTTCCCTGCCGTTCGCGGTGTTGGT
GGTGATCGCGGCCACCGCCGGTTTCGGTGGCGGCAACTTTGCCTCATCGATGGCCAACATCTCGTTCTTC
TACCCGGAGAAGGACAAGGGTTGGGCGCTGGGCCTGAACGCGGCCGGAGGCAACATCGGGGTGGCGGTGG
TGCAGAAGATCATTCCGCCCATCGTGGTCGCCGGCAGTGGGGTGGCACTGTCGCGTGCCGGACTGTTCTT
CGTGCCCTTGGCCGTCGCCGCCGCGGTGTGCGCATTCCTGTTTATGAACAACCTCACGGAGGCCAAGGCC
GATGTGAAGCCGGTGTGGCAGTCGCTGCGGCATGCCGACACCTGGATCATGTCGCTGCTGTACATCGGCA
CCTTTGGGTCGTTCATCGGGTATTCGGCGGCCTTCCCGACGTTGCTCAAGACCGTGTTTGGCCGTGGTGA
CATCGCGTTGGGTTGGGCCTTCCTCGGCGCGGGCATCGGTTCCCTGGTCCGTCCGCTGGGCGGCAAGCTC
GCCGACCGGATCGGCGGTGCGCGGATCACCGCGGCCAGTTTCGTCATGCTGGCGGCCGGGGCGGCTGCGG
CGTTGTGGTCGGTGCAGTCGGTCAATCTGCCGGTGTTCTTCGTCAGCTTCATGTTCTTGTTCGTTGCCAC
CGGCATCGGCAATGGTTCGAGCTACCGGATGATCTCGAGGATCTTCCAGGTCAAAGGCGAAGTCGCCGGC
GGGGATCCGGAAACGATGGTGAACATGCGCCGACAGGCCGCCGGAGCGCTGGGCATCATCTCCTCGATCG
GCGCGTTCGGCGGGTTTGTGGTGCCGCTGGCCTACGCCTGGTCGAAGGTGCACTTCGGCAATATCGAACC
CGCCCTGCACTTCTACGTGGCGTTCTTCCTTGCCCTGCTCGTCGTCACCTGGTACTGCTACCTGCGTAGA
ACCACCCCCATGGGCCAGGTGGGGGTGTAGTTAGCCCGGCGGCGGTCTCACGTTGTGAGCCACGCGCAAA
CTCAGACTCTGCCGATGTCAACGCCCAGCTCGGCACCGAGCTTGTCCAGCGGCATGGTGACGTGCTCTCG
CTCGTGCACGCTGAGCCGGTCGCGCAGGTCTTCAAGCTCTTCCATTAGGCTCTCGTAGCGCTCAGCTGAG
ATGAGGATGGCTGCGGGTCGGCCATGATTCATCAACACGACGTCATCGTCGGCGGATTCACGCACAAGCC
TCGATAGGTGAGCGCGGGCTTCACTAATAGGCACTAGACTGCTGGTCATCGGTAGACCCCCCTTCGGTGT
CCGACGCGAGTAACGGTGATGACACGCGCTGCGTCGTCGACGATGTAAACAACGCGATAGTTGCCGAGGC
GGATGCGGTAAGTGGTGTCGAAGCCACTCATCTTCTCGCAGCCACGCGGGCGCGGTTCGTCGGCGAGCGC
GGCGACGGCGGTCAGATGCGCCGCTGGTCGTGGCGGTGCAGCCGTTGGATTGCTTTAGCTGCCGAGTTCT
CGATTTCGACCGCGTACCCACTTGCCATACAAAAATGTACAGACTTCAGATGCATAATATAAGCGCTAAT
TTTGCCGACGCGCTCTCACCGCGGCCACGGGCTGTAGTCGGCGATCAGCTCCTCCTGCGGCGGGCGCTGG
TCGGCCGGGACGTGCTGCAGGTTGATCCGGATCCGATACCAGATCGAACTCGGCCCGCGCATGCCGTCGA
CCAGCACATCGGCGGGCCGCAGCAAAGCCGCGGCGCCGGGATACCGGTCGCGCCAGATGTCCAACGCCGC
CATCGCCTCGGCCCGCGTCTTGGCGCGGGCGATCTCGATCAGCGGCTTGGCGGATTGCGCCTTCTGCGGC
GGACCCAGTTCCTCGGCCAGCATCAACAGCCGGTCGAGCCGGCCAACCGCGTCATCCATCCCGGCCCAGG
GGTCACCGATGTCGGCCAACCGGCTGGGCACGGTGGCCATGGTGAACACCGCCGGGTCGCAGCCGGGCAC
CTCCTCCCAGTGCAGCGGCGTGGACACCCGGGCATCCGGGGTGGCCCGCACCGAGTAGGCCGACGCGACC
GTGCGGTCCTTGGCGTTCTGGTTGAAGTCGACGAACACGCCCTCGCGTTCTTCCTTCCACCAACGACTGG
TTGCCGCGTCGGGTAGGCGCCGTTCGACCTCACGCGCAACGGTCTGGGCGGCCAGGCGCACCTGGGGAAA
CGACCAGCAAGGCGCGATCCGGGCATAGACGTGAAAGCCCCGCGACCCGGACGTCTTCGGCCATGCGGTC
AACCCGTAATCCTCCAGCACCTCCCGGACCACCAACGCGACCTCGACGACCCGCTGCCACGCGACCCCGG
GCATCGGGTCCAAGTCCACCCGCAGCTCGTCGGGATGATCGAGGTCGCCGGCGAGCACCGGATGCGGATT
GAGATCCACACACCCCAGGTTGATCACCCACGCCAGCCCGGCGGCGTCGTGAATGACCGCCTCCGCGGCG
GAGCGGCCCGACGCATAGTGCAGCTCGGCCACGTCCACCCAGTCTGGCCGGTTTGCCGGTGCGCGCTTCT
GAAACACCGCCTCGGCGGAGATGCCCTTGACGAAACGCTTGAGAATCATCGGCCGGCCGGCCACCCCGCG
CATCGCCCCCTCGGCCACGGCGAGGTAATAGCGGACCAGATCGAACTTGGTGTAGCCCTTTCGATCGTTG
TGAGCGGGGAAGACGACCCTGCCCGGATGCGTGACGATGACCTGGCGTCCGTGCACGTCCAGCGACACCG
GGGCGGCCATGCGGCTCATGGTAATTTGCGACCCGCCTCACATAGGGTGAGGTCATGCCTAACCTCACTG
ATCTGCCCGGGCAGGCCGTCTCCAAGCTCCAGAAGTCCATCGGACAGTACGTCGCGCGCGGCACTGCCGA
GTTGCATTACCTGCGGAAGATCATCGAATCGGGCGCGATCGGGCTGGAGCCGCCGCTGAACTACGCCGCG
CTCGCAGCCGATATCCGCAAGTGGGGGGAAGTCGGCATGCTGCCGTCGCACAATGCCAGGCGCGCCCCCA
ACCGGGCGGCCGTCATCGACGAAGAAGGCACGCTCACGTTTTCCGAACTCGACGAGGCCGCACACGCGGT
GGCCAATGGCCTACTGGCCAAGGGTGTCCGCGCCGGGGACGGCGTCGCCATCTTGGCGCGCAACCACCGC
TGGTTTGTCATCGCCAACTACGGGGCGGCCCGAGTGGGGGCCCGCATCATCTTGCTCAACAGCGAGTTCT
CCGGCCCGCAGATCAAAGAGGTGTCGGACCGTGAGGGCGCCAAGGTGATCATCTACGACGACGAGTACAC
CAAGGCCGTCAGCTTGGCCCAGCCACCGTTGGGCAAGCTGCGGGCGCTTGGTGTCAATCCCGACGACGAC
AAGCCGTCGGGCAGCTCCGACGAAACGTTGGCCGAGCTGATTGCGCACAGCAGCACCGCGCCCGCCCCGA
AGGCGAGCCGCCGTGCGTCGATCATCATTTTGACCAGCGGCACCACCGGCACCCCGAAGGGGGCGAACCG
TAACACACCGCCGACGCTGGCTCCGATCGGCGGCATTTTGTCGCACGTGCCGTTCAAGGCCGGCGAGGTG
ACGCTGTTGCCGTCGCCGATGTTCCATGCGCTGGGTTACATGCACGCCGCGCTCGCCATGTTCCTGGGCT
CGACGCTGGTGCTGCGGCGGCGGTTCAAGCCCGCGTTGGTGCTGGAAGACATCGAAAAGCACAAGGCGAC
ATCCATGGTCGTTGTACCAGTGATGCTGTCGCGGATCCTCGACCAGCTGGAGAAAACCGAACCCAAGCCC
GACTTGTCGAGCTTGAAGATCGTGTTCGTATCCGGATCGCAATTGGGTGCCGAGCTGGCCACCCGCGCGC
TGGGGGACCTCGGCCCGGTCATCTACAACATGTACGGCTCGACCGAGGTCGCGTTCGCCACCATCGCCGG
CCCCAAGGATCTGCAGTTCAACCCCAGCACGGTGGGGCCCGTCGTCAAGGGGGTGACGGTTAAGATCCTC
GACGAGAACGGCAATGAGGTGCCGCAGGGTGCCGTTGGCCGGATCTTTGTGGGCAATGCCTTCCCGTTCG
AGGGTTACACCGGCGGCGGTGGCAAGCAGATCATCGACGGCCTGTTGTCGTCCGGCGACGTCGGCTACTT
CGACGAGCGCGGCCTGCTGTATGTGAGCGGCCGCGACGACGAGATGATCGTCTCTGGTGGTGAGAACGTG
TTTCCCGCCGAAGTCGAGGATCTGATCAGCGGGCATCCCGACGTGGTGGAGGCCGCCGCGATCGGCGTCG
ACGATAAGGAGTTCGGTGCCCGGCTGCGCGCGTTCGTGGTCAAGAAGCCGGGAGCTGACCTCGACGAGGA
CACCATCAAGCAGTACGTACGCGATCATCTTGCCCGCTACAAGGTGCCGCGGGAGGTGATCTTCCTCGAC
GAGCTACCGCGCAACCCCACCGGCAAGGTCCTCAAACGTGAGCTACGCAAGCTGTAGCTGCTCGCGCGGG
TACTTACGGGTCGCGGGGTAGGCCCAGCAACCGCTCGGCGATGATGTTGAGCTGGACCTCCGACGTGCCC
CCGTAGATGGTGGTGGCCCGGCTGGCTAGCAGGTACTCGCCCCACTTGCCGGGCAATCGCTCTGTGTCGC
CGATCACCGCATCGGTGCCAAAGGACGACACCGCGAATTCGGCATAACCCTGGCCGGTGCGCATGGACAA
CAGCTTGGAGATCGCCGCCGGCGCCATCGGGTCACCCCCGGCCAGCGTCAACAGCGTGGAGCGCAAGTTG
AGCAGCTTGGTGGCGTGGCCCTCGGCGATCAATTGCCCGGCACGGTGTCGCGCGACCTGGTCGAACTGTC
CTTCGAAACGGTAATCGCGAACGAAGTCGACGAACTCGCCCAGGGTGGGGAGGAAGGTCGAATCGCTGCC
GCCGATCGACACCCGCTCGGCCGTCAGGGTGTTGCGGCTGACCTCCCACCCCCGGTTCACCTCCCCGAGC
ACCAACTCGTCGGGGACGAACACGTCGTCGAGGTAGACGGTGTTGAAAAACTCCTTACCCGTGAGCTCGC
GCAGCGGCTTCACTTGTACGCCTTCGCTTTTCATGTCCAGCAGGAAGTAGGTGATGCCGTTGTGCTTGGG
CGCCGACGGGTCCGTCCGCGCCAGCAGCGCACCCCATTGGGAGTACTGCGCGCCGGTGGTCCAGATCTTC
TGACCAGTGATGCGCCAGCCACCGTCGACCCGGGTGGCCTTGGTTGCCAGGCTAGCCAGGTCCGATCCCG
CGCCCGGCTCGGAGAACAGCTGGCACCAGAAAATGTCGCCTCGGAACGTTGGCGGCAGGAGGCGCTGCTT
CTGATTGTCGGTTCCGAACGCGACGATCGACGGCACGATCCACGTCGCGATGGCAATCTGCGGCCGCTTG
ACCCGCCCGGCGGTGAACTCCTGGGCGATGATGATCTGCTCGACCGGGCTGGCGGCCCGACCCCACGGCT
TGGGCAGATATGGCAGCACCCACCCACCTTCGGCGATCGCGACAGTGCGCGGCTCTCGCGGCATCGCCTT
CAGCGCGGCGACTTCGGCCCGGATCTGGGCCCGCAGCTTCTCGGTAGAGGGGTCCAGGTCGATGTCTACC
GGACGCATACCGGCAGTCGTCGCGGTGTCCACCACCCGCTGCGGATACTCCGAGCCGCGGCCAAAGCACG
CGGCCAGCATCAACGCCCGGCGGTAGTAGACGTTCGTGTCATGCTCCCAGGTGAAGCCGATGCCGCCGTG
CACCTGAATGCAGTCCTGCGTGCAGCGCTGAGCGGTCGCCGGTGCCAGCGTCGCCGCCACCGCCGCCGCG
AATTCGACGTCGGAGCTAGATTCGCCCGCGTCGTCTAAGGCTCGCGCCGCGTCCCACACCGCGGCGGTGG
CCCGCTCGGTGTCAGCGATCATCTCGGCGCACTTGTGCTTGATCGCCTGGAATTGCCCGATCGGCCGGCC
GAATTGTTCGCGGATCTTGGCATATGCCGACGCGGTGTCGGTCGCCCACCGCGCGACGCCAACGGCTTCA
GCGGACAGCAGGGTGGACATCAGCGCGTGAGCGGTCGTCATCGTGAGGTTGCTCAGCAGGGCGTCGTCGC
TGACGTCGACCGCGTTGGCCCGAATATGCGCGATGGGCCGCAACGGATCCAGGCTCTTGACCGCTTCGAT
CTCGAGCTGATCGTTGCGCAGTACAACCCACTCGTCACGGCTTTCGATGGCCACCGGTAGCACCAGAACG
GAGGCTTGCGCCGCGGCCGGAACCGCGCGGACTTCGCCCCGGATCACCAGCACGTCGCCATGGCGGGTGG
CGGTCAGCCCGGAATCTAGCGCGTAGGCGGCGATGGCCGCACCGGTTGCCAGTTCGGCGAGGACTTTGGC
TTGCGGATCATGGGCTGCGATCAGCGCGCTGGCGATCGCCGACGGCACGAACGGCCCGGGCACGGCGCCG
TAGCCGAACTCGGCAAGCACCACCGCTAGCTCGAGGATGCCGAAACCCTGGCCGCCGACCGACTCGGCCA
GATGCACACCCTGCAAGCCTTGTTCGGCCGCGGCCTGCCAGTAAGGCGGCGGGTTTTCGACCGGTGATTC
TAGCGCCGCGTGCAGCACCTCGGACGGCGCTACCCGCGCCACCAGGGAACGCACCGAATCGGCCAGCTCA
TAATGCTCAGGAGTAATAGCGATCGACATTGCTCGCCTTCCCATGCTGTTGGACGTTTCGGCCAAGCACC
TTCCAAGCTAACAACCGGTGGGTCGGTTATTAACGTTGGCTAGCGGATGGCCGGCGAAATGGGTGAGAAC
ACTCAGCGCCACCGCTTGGCTATCCACTTGGCGATGGTGTCGGCCTGCTCGCTGCGGGCGCCCGGGGTGG
TGAAGTAATGGTCGGTGTCGATCGAGACCTGAGTCTTGTCGCTGCTGGCGAGCCCGTCGTAGATCTGCTG
GGCATCCGACGGGAAGATTCCGGTGTCGGCCTCGGCGTTGAGCACCAGGGCCGGGCAGGTGATCCGGGCC
AGGTGGGGTGCGGCACGGGTTTGGGCCACCCGCAGGCTCCACATGCCCAGCCAGCCGCGCAGCGTGCAGG
CCGCGGCGATGCCGTGTGCGGAGCGGTTCGCCTTCACCGGCGTGCCCGCGTAGCACTGGTTGGGCCGACG
CTTGGTCGGTTCGATGCTGGGATCGACCATGCGCGGGTCGGCCCAGGTACGCATCACGCTGAACGGCCGA
TCAGAAAAGCCAGCTGCGCGAACACGTTTGAGTTCGGATTCGGCCCAGTCGGTGATGGTGTGGTTGCGTT
TGACCTGCGCGGAGCGATACCGGCTGATAAACTCCGGTGAGTACGGCGGCCCGTTGCGTTCGTCGAACAG
GTCAAGTTCGGGATCGGTTGCAACCGGATCATTTTCGTCAATGACGGCGGCGTCCATCCAAGCGGTGAGC
ACATCCGGACGGCCGGGATGAGCTGCGGCGGCAACGTATGCGTCGGCGGCCGGCAATTCGGTTACCCCGG
CTGCGGGTCGCATACCGTCCAGGGGAGTCACGTTCGGATCGACCGCTTGTGATTGGTAGGCGGCCATCAA
TGAGCCACCACCTGAATTGCCAAGCAACACCACTGTTTCCACGCCCTGAACTTCGCGGAGCCAGCGCACC
CCGACGCCGATGTCGACCAGTGCGTGATCGAGCAGAAAGCTGCTTTCGAAACCACGGAATCGGGTGTTCC
AGCCCAGAAACCCGATGCCGCGGATCGCCATGTACTCGGCGAGATAGTGCTCGGAGAAATCGATCTGGTA
GTGCGCGGCGATGAGCGCCACCTTCGGTTTGCGTCCCACGCTGTGGTGGTACAGCCCCTGGCATGGGTGC
CCACCGGCAGCCGCACGCCCCGCGGTTCGCGACGGCAGCCCGACGAACTCTCGGATGACCCCGGGCGTGG
CAGCACGACCAGTCAATTTGAGCTGTCCTCCTTACTGTAGATGGCGCGGTAGTAAATGTTGGCCAAGGTC
TGGATGCACGCCTGATCGTCAGGTTGTCCACGGCGTGAACGCTTACCGCTGAGCTGCAGGTAGCAAAACT
GGTTGAACATTGCCACAATCGCCTCGGCCATCAACTGGGGGTCATCGCCGACGCAATAGCCGTGCGCCTG
AGCGCGTTTGACCGTCTCGGTGATGAACGATATTGGAATCTGGCATATTTCGGACCAGTATTGCGCGAAG
TCGTCACTGACCATCGCCAACTGTGACACGCTGATCGCTTCTGCGAGGCGGTTGCGGTAGGTGTACCAAT
GGGCGGCAGCGGCTTCATACGCGCGCTCGCGGTCGGATAGGCCGTGCCGGATCACCGACAATGCCCGCTG
GTTGGCGTCGTCGCGGAAGCGCAGCGCCCACTGCCGGACCATCGCCTCTTTGGAGTCGTAGTAGTTGTAA
AAGGATGCCGCCGAGCGGCCGGCTTCGGCGGTGATGTCGGCGACGGTGGTCGCCAGGATTCCGTTGCGCA
CCACGACCGTCCGCGCGGCGGCGTCGATTGCGGCCTGGGTCCGCCGACCGCGTTGCGTCGGGAAGTCCGG
CACCTGGGCACCTCCCTGGAACAAAACTGAACCTGATGTTAGATTCAGATTCAGAGCTTGGCCAGGCCGC
CGTCCCGGGGAGCCAATGGGAGCCGCACGATGATCAAGCCGCACAACACCAACACCGAATTCGAGCTTGG
TGGGATCAACCACGTCGCGCTGGTGTGTTCGGACATGGCGCGCACCGTGGACTTCTACAGCAACATCCTG
GGGATGCCGCTGATCAAGGCGCTCGATCTGCCCGGCGGCCAAGGGCAGCACTTCTTCTTTGACGCCGGCA
ACGGCGATTGTGTCGCCTTCTTCTGGTTCGCCGATGCACCTGATCGGGTGCCCGGTCTTTCGTCGCCGGT
TGCCATCCCCGGCATCGGCGACATCACCAGCGCGGTGAGCACCATGAACCATCTGGCGTTTCATGTACCC
GCCGAAAGGTTCGACGCCTACCGGCAGCGGCTCAAGGACAAAGGCGTGCGGGTCGGCCCGGTGCTCAACC
ATGACGACAGCGAGACGCAGGTGTCCGCGGTGGTGCATCCCGGTGTGTACGTACGCTCGTTCTACTTCCA
GGACCCCGATGGGATAACTCTGGAATTCGCTTGCTGGACAAAGGAATTCACTACGAGCGACGCGCAGGCC
GTGCCGAAGACGGCGGCTGACCGGCGACCTCCGGTGGCTGCGGATCGTTAGCCCCGGATTTGGCAGCTGT
TGCCGCTACCCGGGGACGGGACAAGTTTGGGTCGGTGAGTTCATCGAGCAGCGCAGCTAGCTGATCGACC
AGCTGGTCGGGATCGAGTCGCACGTCACCGGCCAGCCAGGCGCTGATGGTCTGCCCGACGCCGCCGACGG
CGAAGTGTGCGACCGCCTTGACGTGGTCATTTGCCGGTGCGTGCAGGGTGTCGACGGCATGTTGGCCGGA
CAGCATGGCGAACAGGGCGCTGGATTCCGCACGCTTGCGGGTGATCACTGCGTTGGCCAGCTGTGTGCTG
AACAGCAGGCGTCCGACGCGGGCGTCTGCGGTGATGGTCCGCACGATGTTGGCCATGCCCGCGCGAGTCT
GCTCCCGCGCCGGTACCGCCGTGACCGCGGCCTGAGTGGTGGCGACCAGCTCGGCCACCACCCAGTCGAA
CACGCGGCCGACGAATTCGTCCTTGTCGGTGAAGCTTTCGTAGAAGTAGCGCACCGACAGGCCGGCCCGC
CGGCAAATGGTGCGGATGGTTAGCTCGGCGATGTCGTGCTGGTCGGACCCCAACAGGTCCAGGCCGGCAG
AGAGCGACTGGCGACGGCGCGTCGCCAGTCGCTCGGCGGCCTCGACGCCGCGGTAGGGTCGATCACTGCG
CGTCATACGGATCATCTTGACACTCGGGCACGATACCGGCCAATATCAGGATACAGGTGTTTCCATAATT
AGCGGCAGCGCCGGGAGGCCTTCGGATGGCGATTTCGCTGGTGGCTCACCAGCCCATCCCCCACGTCGAG
CGTCCCATGGCCGACCCACCCCGTCTCCAGCTGGCCAGGCGCCGGCGATCGGCGGCCGGCCCCGGCGGTA
ACGAGGACAGCTTGATGGGAGTGGCGCTGCTAGCCGGCCCGGCCAACGTGATCATGGAGTTGGCGATGCC
GGGTGTCGGCTACGGCGTGTTGGAGAGCCGTGTCGAAAGCGGCCGGCTGGACCGCCATCCGATCAAGCGG
GCGCGCACCACCTTTACCTACGTTGCGGTGGCCGTTGCCGGCAGCGACGACCAGAAGGCGGCCTTTCGTC
GCGCGGTGAATAAGGTTCACGCGCAGGTGTATTCGACTCCGGAGAGCCCGGTGTCCTACCACGCGTTCGA
TCCCGAACTACAGCTGTGGGTGGCGGCATGCCTCTATAAGGGCGGCGTCGACGTCTACCGCACCTTCGTC
GGCGAGATGGACGACGAAGAGGCCGACCATCATTACCGCGCGGGCATGGCGATGGGCACCACGTTGCAGG
TGCCGCCGCAGATGTGGCCACCGGATCGGGCGGCCTTCGACCGCTACTGGCGGCAATCACTGGACAGGGT
GCACATCGATGACGTCGTTCGCGACTACCTGTATCCGATCGTGGCGCTCCGAATTCGCGGGATCGCACTG
CCGGGTCCGCTGCGGCGGCTGTCGGAGGGTATCGCGCTGCTGATCACCACCGGTTTCCTGCCGCAGCGGT
TTCGCGACGAGATGCGGTTGCCGTGGGACGCGACCAAGCAGCGGCGCTTTGACGCGCTCATGGCCGTGCT
GCGCACGGTGAATCGCCTGATGCCGCGGTTTGTCCGGGAGTTCCCGTTCAACCTGATGCTCTGGGACCTG
GACCGGCGGATGAGGCGCGGGCGCCCGCTGGTGTAATCGCCGGCTTCGCGTGGACCGTTGCCGGTAGACC
GCTCGCTAGATTGGCGGGCGAATATGGCGCACAGAGGCAAACCGGGCGAAATCCCTATCCAGGCTCACCA
CGGCGCAGTGATGCTCCACGGCGATGGCCCCGAGTACCGCGTCAGGTATCAAGTCGCCCGATGCGTCGGC
CTCGTCGCAGAGTTTTCGCAGCAGCACCAGGTGTCTGGGGCCGGGGCTTGTCGGAAGGTGATGGGGCTGG
GCGGTGACGGCTTCGACGAATGCGAATGCATCCGCTCGTGGTGACGGAATCTCGAAGATGCGTCGATTCG
TTGTTAGCCGGAGGAACGACGCCCACACTAGGTTCGGCACTGTGAAGGGGTCGTCGGCCGCAAGCAGTCG
ATCGAACCAGGGGCGGACGGTTCGGTGATTCGGATGGTCACCGCGGTGTGCAGCCAGCAGCACGTTGACG
TCGATGAGGAACATCGCCTATTTGTGCCTGTCCAGGCTCACTTCCGCGAGTTCAGTTCCAGACCCTCGTC
GAGCACTTCGGACAACACCGTATTCGAGGTTAGGTCGATACCTGGCCGCGGACCGGTGCCGGCGTCAAAA
ACGGGGACGGTTGGCCGGGCGCCGCCGGTACGGGCGGCGGCGAGCTCCCGCCGAAGGGCGTCTTCGATCA
CAGCGCCCAGCGATTAACCACGCTCGCGGGCCCGGCGTTTGGCGGTAGCCAGTAGTTCATCCGAGATTGA
CACGGTGGTGCGCATGATGCTCAGGATAGCGCATCTACGGCATCATCTGCGGTGAGCAACTGATGCCCTC
AACGCCGCGTGTGGTCGCAGGTCTGCCTGCTATGGCAAGCCGTTGAGTCCGTTCTCGCCGAGCAGCAGCC
CGCCGGTGCCGCCGGCACCGGGCGTGGCCCCGGCTTTGCCGGCGTTGCCGCCGTTGCCGCCGTTGCCGAT
CAGCACGGCGTTGCCGCCGACACCACCGCTGCCGCCGGTACCGGCGCCAAACCCGCCGGCAACCCCCGTC
CCCGCCGTTGCCGAACACCCCGGCGTGGCCACCGTCACCGCCGGTGCCGCCGGTACCGGCGCCTAGAGCG
TTGGCACCGCTGCCGCCGGCGCCGCCGGCGCCGGCGGAGCCGAAGAGCAAGCCGCCGTTCCCGCCGGCGC
CGCCGGCGCCGCCTTGCTGGATGCTGGTAAGTGCTGCCCCGCCGTGCCCGCCGGCGCCGCCGGCGCCGCC
GAAGCCGAAGAGTAAGGCGCCGTTCCCGCCGGTTCCGCCGGCCCCGCCGGCAAGGGAGCTGGCGCCACCG
CTGCCGCCGGCGCCACCGGAGGCGCCGAGGGAGAGTAGGCCGGCGTTGCCGCCGTGCCCGCCGCCGCCGG
TGGTGATCCCGGACCCTCCCGAGCCGGCGGCGCCGCCGGTGCCGCCGGCTCCGAACAGTCCGCCGTTCCC
GCCGTTCCCACCGGCCCCGAAGTTCGTGCCGGCCCCGCCGGTGCCGCCAGTTCCGAACAGTCCGCCGTTC
CCGCCGTTCCCGCCGGCTGCGTTGAACCCGCCGGCCCCTCCGGCTCCGCCGTTGGCGAACAGTCCGCCGT
TGCCGCCGGCGCCGCCGACGCCGGCCGGGACACCGCCAGCGGCGCCGTGGCCGCCGGTGCCGGCCGCGCC
GAAGAGCAAACCGGCGTCGCCGCCGCGCCCGCCGGCCCCGCCGATGCCAGCGACGCCTATGGAGTTCCCA
CCGTTGCCGCCGGTGCCGCCGGAGCCGATCAGCAAGGAGACCCCACCGGCGCCGCCGGCCCCGCCGATCC
CTCCAGCACCGGTGGCTATCCCGCCGGTCCCGCCATTGCCACCGGTACCGAACAAGATCCCGCCGGCCCC
GCCGGCCCCGCCCGTAGCCGTGGCGGCGGTGTTGGTCGCACCGTGCCCGCCGTTACCGCCGTTGCCGAAC
AACCACCCGCCGGCCCCGCCGGCAGCCCCGGTCCCCGGGGTCCCGTTGGCGCCGTTGCCGATCAGCGGAC
GCCCAGTCAATGTCTGGAAGGGCTCATTCACCACATTGAGCGCTGCCTGCTGCAGGGTATGGACTGAGGT
GCTGACTGGAGCATTGGATCCGTCTAGTCCTATTAGCTGCCCGCCGAGGCCGCCGAGGCCGGCCTTGCCC
GCGGCTGCGCCGGTCCCGCCGCTGCCGCCGTTGCCGCCGTTGCCGATCTGCACGCCGTTACCGCCCGCTC
CGCCGTTGCCGCCGGTGCCGGTCACGCTGGCGCCGCCGTCACCGCCGTTGCCGCCGTTGCCGATCAAACC
GGGTATGCCACCGGCCCCGCCGGTGCCGCCTGGACCGGTGATAGCAGCGCCGCCGGCGCCGCCGGCGCCG
CCGGAGCCGTTGAGCAGGCCGGCGTTGCCGCCGGTGCCTCCTATCCCGCCGGTGGTGCGGCCGAACCCGC
CGGCGCCGCCGGCGCCGCCGGAGCCGAAGAACATGCCCGCGTTGCCGCCGTCCCCGCCGGCCCCGCCGTC
CCCGCCGGCGCTGGCAAGGCCTTCCCCGCCGGTGGTAGCGCCGCCCCCACCACTGCCGCCGGTGCCGCCG
GCGCCGAACAGTCCGCCGGCCCCGCCGGCCCCGCCGGCCCCGCCCATCCCGGCGACACCGGCGCCGATGG
TGCCGCCGGCCCCGCCGGTGCCGCCGGCGCCGAACAGTCCGCCGTTTCCGCCGGCCCCGCCGGCCCCGCC
GAACCCGCCTTTTCCGCCCACCCCACCGACCCCGCGTCGGTGAACATCCCGCCGGCCCCGCCCGCACCGC
CGGCCCCGCCGGAGGCGGTGGTGGCCAATGCGAACCCGCCGGCGCCGCCGACCCCGGCGGCGCCGAAGAG
CAGGCCGGCGTTGCCGCCGTCCCCGCCCGCACCACCGGCCCCGCCGGTGGTGTTCGTTGAGGCTCCGCCG
GCGCCGAACAACACGGCGTTCCCGCCGGTACCGCCGGCCCCGCCGATCCCGCCGGTGTTGGTGGCGACCC
CGCCGGCGCCGCCCGCCCCGCCGCTGCCGAGCAGCCCACTGGCCCCGCCGGCCCCGCCAGTCCCGCCGGT
GCCCCCAACGGCGTTGTTCGCCGCGCCGGATCCGCCGGCGCCGCCGTTGCCGATCAACCAGCCGCCGGGC
GCGCCGTCGGCCCCGGTGCCGGGGGCGCCGTTGGTGCCGTTGCCGATCAGCGGGCGCCCGGTATTCGCCA
GGAAGAACTCGTTAATCGGATCCAGCAGCGGCGACACCGCGGCGGCCTCGGCGGCGGCGTACGCGCCGCC
ACCGGAGGTCAACGCCTGCGTGAACTGGGCATGAAACGCCTGCGCTTGGGCACTGAGCGCCTGATAGGCC
TGGCCGTGCGCGCCGAACAGCGCCGCAACCGCCGTCGAGACTTCATCGGCACCCGCGGCCAGCAGCGCCG
TGGTGTTGGCCGCCGCGGCCGCGTTGGCCGCGGCGATGCTCGACTCGAGACTGGCTAAATCCGTTGCCGC
TGCCGCGATAACCTCTGGCGCCGCAATCACAAACGACATCTGACACCTCCCGACGGGCATCACCGCTCTG
TCGCGCCGACCTGGGCCTCCCCGGTCACCAGTGAAAATCGGCTGTAAGAAGCATCCCATTTCGAGGGGCA
ACACCTGGGGGGTTTGTCGAATTCTGGTAGGTAACTTCGCGGGCCGGGTAAACCCGGTGCGTCCTGTCAG
GTGAGTCGAGGGCAGCCCGCAGGCTGATGCTGGGGTATCTGGGCCGGCCGACCATGGCTGGCCGGCGGGT
GTTCTGAGGGCCGGTTCGCTGGCTATGGCAGGCCGTTGAGCCCGTTCTCGCCGATCAGCAGCCCGCTGGT
GCCGCCCGCGCCCGGCGTGCCGCCGGCTTTCCCGCCGTTGCCGCCGTTGCCGCCGTTGCCGATCAGCACG
GCGTTGCCGCCGACACCGCCATTGCCGCCGGTACCGGCGCCAAACCCGCCGGCACCGCCGTCGCCGCCGT
TGCCGAACACCCCGGCCGTACCGCCGTTGCCGCCGACCCCGCCCTTGGCGGCACCGCTGGCGCCGCCGGT
CCCGCCGGAGCCGCCGGAGCCGGAGAGCATGCCGGCGTTGCCGCCGGCCCCGCCGGCCCCACCAGCGCCG
ATGTTGCTGTACCCGCCGGCGCCGCCGGCGCCGCCGTAGCCGAAGAGCAAGCCGCCGGCTCCGCCGACCC
CACCGATCCCGCCGCCGTCGGTCAAGCTGGAGCCGCCGCTACCGCCGGCGCCACCCGAAGCGCCCAGGGA
GAACAAGCCCGCGTTGCCGCCGGCCCCGCCGGCGCCGCCGGGGACCGCGGCGGGGGTACCGTGGCCGCCG
GAGCCGCCGGTGCCGCCGGCGCCGAACAGCCCACCGTTCCCGCCGGCACCACCGGCCCCCGGGCCGGGGG
AGCCGCCGGCGCCGCCGGTGCCGCCGGCGCCGAACAGCCCGCCGTTCCCGCCGGCCCCGCCTGTCCCCGC
ATCTCCGCCCAACCCGCCGCTCCCGCCGGCCCCGCCGTTGGCAAACAGCCCGCCGTTCCCGCCGGTGCCG
CCGGTGCCGCCGGCTTTAGTGCTGGCGCCGGCCCCGCCGGTTCCGGCGGCGCCGAAGAACGATCCGGCGT
TACCGCCGTCCCCGCCGTCCCCACCGGCGGTGAGGCCGGCGCCGCCGCTGCCGCCGTTACCGCCGGAGCC
CATCAAGAAGGCCGCCCCACCGGCGCCGCCGTCCCCGCCGGTGCCCGTCGTGCCGACGCCGCCGGCCCCG
CCGGTGCCGCCGGTGCCGAAGAAGATCCCGCCGGCGCCGCCGTCCCCACCGTCCCCGCCGTTGGTTCCGG
TCGCCCCGGACCCGCCGTTGCCGCCGTTGCCGAACAGCCACCCGCCGGCCCCGCCGTCAGCCCCGGTTCC
AGGAGTCCCGTTGGCGCCGTTGCCGATCAGCGGGCGGCCGGTGAGCGTCTGGAAGGGCTCGTTCACCACA
TTGAGCACATTTTGCTGCAGGGTGTGCAGTGGCGAGGTGCTCGCGGGAGCATTGAATCCGTCTAGACCGA
GCAGCAGCCCGCTGACGCCGCCCACTCCGGCCTTGCCCGCGCCAATCCCACCGCTACCGCCGTTACCGCC
ATTGCCGATCAACACGCCGGTGCCGCCGATCCCGCCGTTGCCGCCGGTCACCGCGCTGGCGCCACCGTTA
CCGCCGTTGCCGCCGTTACCGATCAGCCCGGGGGTGCCGCCAGCCCCACCGATCCCGCCGGCGAAGCCCT
GGCCAACTCCGCCGTTGCCGCCGGCGCCGCCGGAGCCGAAGACCGTGCCGGCGTTGCCCCCGGGGCCGCC
TTGCCCGCCGTCGGCGAAGCCGAATCCGCCGGCGCCGCCGGAGCCGCCGGAGCCGAAGAGCAGCCCAGCG
TTGCCGCCGGCGCCGCCGGCGCCGCCTATGCCGCCGGCCGTGAGAGTACCGCCGTCCCCACCGATTCCGC
CGGCGCCGCCCGCGGCGCCGAGGGCGAGCATGCCGGCATTGCCGCCGGCCCCGCCGTCCCCGCCGGCGAC
CAGGCTGTGTCCGCCGCTGCCGCCTTCCCCGCCTGCGCCGAACAGCCCGCCGGCCCCGCCGGCCCCGCCG
ACTCCGCCGAAGCTGCTGTCGGCGAACCCGCCATGCCCGCCGGTGCCGCCGGCGCCGAACAGCCCGCCAG
CGCCACCGGCCCCACCGGCCCCGCCGGAGCTGCCGGCCCCACCGGATCCGCCGACCCCGCCGGTGGCGAA
CAGCCCGCCGGCCCCGCCGGCGCCGCCCGCCCCGCCGAGTGCACTGCCGTTCGTGAATCCGCCGGCCCCG
CCGACTCCGGCGGCGCCGAAGAGCAGGCCGGCGTTGCCGCCAGCCCCGCCGGCGCCGCCGGCCCCGCCCG
TGAGGGCTACTACGCCGCCGCCGGCGCCGCCGGCGCCGCCGGCGCCGAACAGCATGGCGTTGCCGCCGGC
TCCGCCGGACCCGCCGATCCCACTGCTGGCGACCCCGCCAGCGCCGCCGGCGCCGCCGTTGCCGATGAGC
CCGCCGGCGCCGCCGTTGCCGCCGGCGCCGCCGTTGACGCCGGCCGCGCCGGATCCTCCGGCGCCGCCGT
TGCCGATTAACCAGCCGCCGTCCCCGCCATTGGCCCCGGTGCCGGGGGCGCCGTTGGCGCCGTTGCCGAT
CAACGGGCGCCCGGTATTCGCCAGGAAGAACTCGTTGATCGGATCCAGCAGCGGCGACACCGCGGCGGCC
TCGGCGGCCGCATAGGCGCCGCCACCGGAGGTCAATGCCTGCACGAACTGGGCATGAAACGCCTGCGCTT
GGGCGCTGAGCGCCTGATAGGCCTGGCCGTGGGCGCCGAACAGCGCGGCGATGGCTGTCGACACCTCGTC
GGCGCCCGCGGCCATCAGTGCCGTGGTGTTGGCCGCCGCGGCTGCGTTTGCCGCGCTGATGCTCGATCCG
AGACTGGCCAAATCCGTTGCCGCTGCCGCGATAACCTCTGGCGCCGCAATCACAAACGACATCTGACACC
TCCCAATACGCATGACCGCTCTGTCATGCCGACCCGGGGAACGTCACCAGCAAAAATCGGCAGTAAGAAG
CATCCCATTTCCAGCGACAACACCTGGGGGGTTTTGGTCAAACTCTGGTAAGCGACTTCGTGTACCGGGT
GAACCCGGTGTGTCTTGAAGGACAGCCCGCAGGCTGATGCTGGGGGATCTGGGCCGGCCGACCATGGCTG
GCCGGCTGTTGGTCTGATGGCCGGTTCGCGGTTACAGGCCGTTGAGCCCGTTCTCGCCGATGATCAGCCC
GCTGGTGCCGCCGGCGCCGGGTGTGCCGCCGGCTTTCCCGCCGTTGCCGCCGTTGCCGCCGTTGCCGATC
AGCACGGCGTTGCCGCCGACACCGCCATTGCCGCCGGTACCGGCGCCAAACCCGCCGGCGCCGCCGTCGC
CGCCGTTGCCGAACACCCCGGCCGTACCGCCGTCACCGCCGGTGCCGCCGCTGCTGCCGATGCCGCTGGA
GCCACCGGTGCCGCCGGCACCGCCGAAGCCGAAGAGCGAGCCGCCACTGCCGCCGTTCCCGCCGACCCCG
CCGGTCCCGCCGACATTTAAGGCGCTGCCGCCGCTGCCGCCGGCGCCGCCGGAGGCGCCGAGGGCGAGTA
GGCCGGCGTTGCCGCCGCTGCCGCCGTTGCCGCCGAAGGTGCCGCCGCTGCTGCCGCCAGCACCGCCAGT
GCCGCCGGCGCCGAACAGCCCGCCGTGCCCCCCGGCGCCGCCGTCGGCGCCGAGCGTGCCCGCCCCGCCG
GTGCCGCCGGCGCCGAAGAGCAATCCGTTCCCCCCGGTCCCGCCATTCGCGCCAAACCCGCCGGCCCCGC
CGGCCCCGCCGTTGGCGAACAGCCCACCGGTACCACCGGCTCCGGCGGTGCCGCCGGCACCGATAAAGTT
TTGGGAGAGGGCGGCCTGGCCGCCGGTCCCTGCGGCACCGAGGAACAAGCCGGCGTCACCGCCGCGCCCG
CCGGCCCCGCCGGTGTCCAGGCCAAACCCGCCGCTGCCGCCGGTGCCGCCGGAGCCGATCAGCAAGGCGG
CTCCGCCGGTCCCGCCGGTCCCGCCTTGGCCCGTCGTTCCGATGCCGCCGGACCCGCCGGTGCCGCCAAT
ACCTGACAGGATTCCGCCGGCCCCGCCGGATCCGCCGTCTCCGCCGTCGGCGCCGGTCGCTCCGTGGCCG
CCGTTGCCGCCGTTGCCGAACAACCACCCGCCGGCCCCACCGTCGGCCCCGGTCCCCGGAGTGCCGTTGG
CGCCGTTGCCGATCAGCGGTCGCCCGGTGAGGGCTTGGGTGGGCTCGTTGATCGCGTTGAGGATTTGTTG
CTGCAGGGTGTGCAGTGGCGTGCTGGCGGGGGCGTTGAATCCGTCTCGACCTAGTAGCTGCCCGCCTAAG
CCGCCGGCGCCGGCCGTGCCGGCGGGTGCGCCAGTGCCGCCACTACCACCGTTACCGCCATTGCCGATCA
GCACGCCGCTTCCGCCGGCGCCGCCGGCGGCACCGGCGCCGTTCGCGCTGGCGCCGCCGTTGCCGCCGTT
GCCGGCGTTGCCGACGAGCCCGGGCGCGCCGCCGGCCCCACCGGTTCCGCCGGCGCCCGCGAAGGACCCG
CCGCCGGCGCCGCCGGCACCGCCCGCCCCGCTGAGCAGACCCGCCTTTCCGCCGGCGCCGCCCGCCCCGC
CGGCGTCGAAGCCCAGCCCGCCGACGCCGCCGGCGCCGCCGGAGCCGAACAACGTGCCGCCGTCGCCTCC
GATCCCACCGGCACCGCCGCCACCGTCCGGGCTGGATCCGCCGCTGCCGCCGGCGCCGCCGGCGGCACCG
AGGCTGAGCATGCCGGCGTCGCCGCCGGCCCCACCGTTCCCGCCGACGTTGATTATGCTCGTCCCGCCAC
TACCGCCGGTGCCGCCGGCGCCGAACAGCCCGCCAGAGCCGCCATCCCCGCCGGCGCCGCCGCCAAAGAT
GCCGAATCCGCCGGGCCCACCGGTGCCGCCGGCGCCGAACAGCCCGCCGTTTCCGCCGGATCCGCCGGCC
CCGCCGGTGCCGGCGTCGGTTGCCCCGCCGGCGCCACCGACCCCGCCGTCGGCGAACAGCCCGCCGTTTC
CGCCGGCCCCGCCGGCGCCGCCGGTGGCGCCGAAGGCGGCTGCGAATCCGCCGGGACCGCCGACCCCGGC
GGCCCCGAACAGCATGCCGGCGGCCCCGCCGGCGCCGCCGGCGCTGCCGGTCCCCGTGCTGGCCCTCCCG
CCGGCGCCGCCGGCGCCGCCGTTGCCGATGAGCCCGCCGGCGCCGCCGTTGCCGCCGGCCCCGCCGTTGA
CGCCGGCCGCGCCGGATCCTCCGGCGCCGCCGTTGCCGATTAACCAGCCGCCGTCCCCGCCATTGGCCCC
GGTGCCGGGGGCGCCGTTGGTGCCGTTGCCGATCAGCGGGCGCCCGGTATTCGCCAGGAAGAACTCGTTG
ATCGGGGCGAGCAGCGGCGAGGTGGCGGCGGCCTCGGCGGCGGCGTACGCGCCGCCACCGGAGGTCAACG
CCTGCACGAACTGGGCATGAAACGCCTGCGCTTGGGCGCTGAGCGCCTGATAGGCCTGGCCGTGGGCGCC
GAACAGCGCCGCAACCGCCGTCGAGACTTCATCGGCACCCGCGGCCAGCAGTGCTGTGGTGTTGGCCGCC
GCGGCTGCGTTTGCCGCGCTGATGCTCGACTCGAGACTGGCTAAATCCGTTGCCGCTGCCGCGATAACCT
CTGGCGCCGCAATCACAAACGACATCTGACACCTCCCAATACGCATGACCGCTCTGTCATGCCGACCCGG
GGAACGTCACCAGCAAAAATCGGCGGGCTACAGAATAACTCCGGCCCGGGAAAGGGATTTGGTATTTCCC
AAAATATCTCCCACATTTATGCGGTCGGCGCGTCGGCCGACGGGAGCTGGCAGCACCCGTGGGCCGGCGC
CGAGCGTTCGCTGGTGTCCGGCTGGGACTTGCATTGCGGCGCGCCGTGGTGTGGAATAGTGGTAATGAAA
ATCATGTTCATCAGTCCTCTGTGGTGTTTACGGCTATGACGCTGTGGATGGCCTCGCCGCCCGAGGTGCA
TTCGGCGTTGCTCAGCAGCGGGCCGGGGCCGGGCTCGGTGTTGTCGGCGGCCGGGGTGTGGTCGTCGCTG
AGCGCCGAATACGCCGCGGTCGCCGACGAGCTCATAGGGCTGCTGGGCGCCGTGCAGACCGGCGCTTGGC
AGGGGCCCAGCGCCGCGGCTTATGTGGCCGCCCACGCGCCGTACCTCGCGTGGTTAATGCGGGCCAGCGA
AACCAGCGCGGAAGCGGCCGCCCGGCACGAGACCGTGGCCGCGGCCTACACGACCGCGGTGGCGGCCATG
CCGACGTTGGTCGAGCTGGCCGCCAACCACACGCTTCACGGGGTCTTGGTGGCGACGAACTTCTTCGGCA
TCAACACCATCCCGATCGCGCTCAACGAGGCCGACTACGCGCGGATGTGGACGCAGGCCGCCAGCACGAT
GGCGACCTATCAAGCGGTCGCCGAGGCCGCGGTGGCGTCGGCACCGCAGACCACCCCGGCGCCGCCGATC
TTGGCAGCCGAAGCGGCCGACGATGACCACGATCATGACCACGATCACGGGGGCGAACCGACCCCGCTGG
ACTATCTGGTCGCGGAGATATTGCGCATCATCAGCGGTGGGCGCCTGATCTGGGATCCCGCCGAGGGCAC
CATGAACGGAATCCCGTTCGAAGATTATACGGACGCAGCCCAACCAATCTGGTGGGTTGTTCGTGCCATC
GAATTCAGTAAGGACTTTGAAACGTTTGTTCAGGAACTGTTTGTCAATCCGGTGGAGGCATTTCAGTTCT
ACTTTGAGCTTCTATTGTTCGACTACCCGACCCACATTGTGCAGATTGTTGAGGCGTTGAGCCAGTCCCC
GCAGTTGCTGGCGGTCGCACTCGGTTCCGTCATCTCCAACTTGGGTGCGGTGACCGGGTTCGCCGGGCTA
TCCGGCTTGGCCGGCATGCAGCCGGCGGCTATCCCGGCGCTAGCACCCGTCGCGGCGGCCCCGCCGACAT
TGCCGGCGGTCGCGATGGCCCCGACCATGGCCGCGCCGGGCGCGGCGGTTGCGTCGGCAGCCGCGCCGGC
GTCCGCGCCGGCGGCCAGCACGGTGGCCAGCGCCACGCCGGCACCGCCGCCGGCACCCGGCGCCGCCGGG
TTCGGCTATCCCTACGCCATCGCTCCGCCCGGCATCGGGTTCGGCTCGGGGATGAGCGCCAGCGCCAGCG
CTCAACGCAAGGCACCACAGCCCGATAGTGCGGCGGCGGCGGCGGCCGCGGCGGCCGTACGTGACCAAGC
GCGGGCGCGGCGGCGGCGCCGTGTCACGCGGCGCGGATACGGCGACGAGTTTATGGATATGAACATCGAC
GTCGATCCGGACTGGGGCCCTCCGCCCGGCGAAGACCCAGTCACATCCACGGTGGCCTCGGATCGGGGTG
CCGGACATCTGGGCTTTGCCGGGACGGCCCGCAGGGAGGCGGTTGCCGACGCGGCCGGGATGACCACGCT
GGCTGGCGATGATTTCGGCGACGGGCCAACGACGCCAATGGTGCCGGGTTCGTGGGATCCGGACCGGGAT
GCGCCTGGCTCGGCGGAGCCTGGAGATCGGGGCTGAGCTAGCCGCGTAGGGTCGATTGGGTGCGTACCGA
AGGTGATAGCTGGGACATCACAACGAGTGTCGGTTCGACCGCGCTGTTTGTCGCGACGGCGCGAGCGCTG
GAAGCCCAGAAGTCCGACCCGCTGGTCGTCGACCCATATGCGGAGGCGTTCTGCCGTGCCGTCGGCGGTT
CGTGGGCCGATGTGCTCGACGGCAAGCTTCCCGACCACAAGTTGAAGAGCACCGATTTCGGCGAGCACTT
CGTCAACTTCCAGGGTGCCCGCACCAAGTATTTCGACGAGTATTTCCGTCGGGCCGCCGCCGCCGGCGCG
CGGCAGGTGGTCATCCTGGCGGCGGGGCTGGACTCGCGCGCGTACCGGCTGCCTTGGCCCGACGGGACCA
CGGTTTTTGAGCTGGACCGCCCGCAGGTCCTTGATTTCAAGCGCGAGGTGCTCGCCAGCCACGGTGCCCA
ACCGCGCGCCCTGCGCCGCGAGATCGCCGTCGACCTGCGTGACGATTGGCCACAAGCCTTGCGGGACAGT
GGTTTCGATGCGGCTGCACCGTCGGCATGGATTGCCGAAGGGCTGCTGATCTATCTCCCGGCCACCGCCC
AGGAGCGGCTATTCACCGGCATCGATGCCCTGGCCGGGCGCCGAAGCCACGTCGCCGTCGAGGATGGTGC
CCCAATGGGGCCAGACGAATATGCGGCTAAGGTCGAAGAGGAGCGCGCCGCGATCGCCGAGGGAGCCGAG
GAGCACCCGTTTTTTCAACTGGTCTACAACGAGCGATGCGCGCCGGCCGCCGAGTGGTTCGGCGAGCGAG
GTTGGACCGCGGTCGCTACGCTGTTGAACGACTACCTCGAAGCGGTGGGTCGCCCGGTACCCGGACCGGA
ATCCGAAGCCGGGCCGATGTTCGCCCGCAACACCCTGGTCAGTGCCGCCCGCGTCTGACGGCGCACCGTT
CGCGCTGCCGGCACCCCGGGCTCCATAATGAAAATCATGTTCAGTAAGCTACACTCTGCATATCGGGCTA
CCAACGAAATGGAGTATCGGTCATGATCTTGCCAGCCGTGCCTAAAAGCTTGGCCGCAGGGCCGAGTCGA
TTGGTCGCGGTCGCCTCGACAGTTAGCTTATGCAATGCTAACTTCGGGGCAAAGTTCAGGCGGATCGGCC
GATGGCGGGCGTAGGTGAAGGAGACAGCGGAGGCGTGGAGCGTGATGACATTGGCATGGTGGCCGCTTCC
CCCGTCGCGTCTCGGGTAAATGGCAAGGTAGACGCTGACGTCGTCGGTCGATTTGCCACCTGCTGCCGTG
CCCTGGGCATCGCGGTTTACCAGCGTAAACGTCCGCCGGACCTGGCTGCCGCCCGGTCTGGTTTCGCCGC
GCTGACCCGCGTCGCCCATGACCAGTGCGACGCCTGGACCGGGCTGGCCGCTGCCGGCGACCAGTCCATC
GGGGTGCTGGAAGCCGCCTCGCGCACGGCGACCACGGCTGGTGTGTTGCAGCGGCAGGTGGAACTGGCCG
ATAACGCCTTGGGCTTCCTGTACGACACCGGGCTGTACCTGCGTTTTCGTGCCACCGGACCTGACGATTT
CCACCTCGCGTATGCCGCTGCGTTGGCTTCGACGGGCGGGCCGGAGGAGTTTGCCAAGGCCAATCACGTG
GTGTCCGGTATCACCGAGCGCCGCGCCGGCTGGCGTGCCGCCCGTTGGCTCGCCGTGGTCATCAACTACC
GCGCCGAGCGCTGGTCGGATGTCGTGAAGCTGCTCACTCCGATGGTTAATGATCCCGACCTCGACGAGGC
CTTTTCGCACGCGGCCAAGATCACCCTGGGCACCGCACTGGCCCGACTGGGCATGTTTGCCCCGGCGCTG
TCTTATCTGGAGGAACCCGACGGTCCTGTCGCGGTCGCTGCTGTCGACGGTGCACTGGCCAAAGCGCTGG
TGCTGCGCGCGCATGTGGATGAGGAGTCGGCCAGCGAAGTGCTGCAGGACTTGTATGCGGCTCACCCCGA
AAACGAACAGGTCGAGCAGGCGCTGTCGGATACCAGCTTCGGGATCGTCACCACCACAGCCGGGCGGATC
GAGGCCCGCACCGATCCGTGGGATCCGGCGACCGAGCCCGGCGCGGAGGATTTCGTCGATCCCGCGGCCC
ACGAACGCAAGGCCGCGCTGCTGCACGAGGCCGAACTCCAACTCGCCGAGTTCATCGGCCTCGACGAGGT
CAAACGCCAGGTGTCGCGGCTGAAGAGCTCAGTGGCCATGGAACTGGTCCGCAAGCAGCGTGGGCTCACG
GTCGCCCAACGCACGCACCACTTGGTGTTTGCGGGACCGCCCGGGACCGGCAAGACCACCATTGCCCGGG
TGGTCGCCAAGATCTATTGCGGCCTTGGCTTGTTGAAGCGGGAGAACATCCGCGAGGTCCATCGCGCCGA
CCTCATCGGCCAACACATCGGCGAGACCGAGGCGAAAACCAACGCGATCATCGACAGCGCGCTGGACGGG
GTGCTGTTCCTCGACGAGGCCTACGCCCTGGTGGCCACCGGCGCCAAGAACGACTTCGGGTTGGTGGCCA
TTGACACCTTGTTGGCCAGGATGGAAAACGACCGCGACCGGCTGGTGGTCATCATCGCCGGCTATCGCGC
CGACCTGGACAAATTCCTGGACACCAACGAGGGACTTCGGTCGCGTTTCACCCGCAACATCGACTTTCCC
TCCTACACGTCCCATGAGCTGGTGGAGATCGCGCACAAGATGGCCGAACAGCGAGACAGCGTCTTCGAAC
AGTCCGCGCTGCACGATTTGGAGGCGTTGTTCGCCAAGTTGGCGGCGGAGTCGACACCAGATACCAACGG
AATCTCGCGACGTAGCCTCGACATCGCGGGCAATGGTCGGTTTGTGCGCAACATCGTCGAACGCTCCGAA
GAAGAGCGTGAATTCCGGCTGGACCATTCCGAACATGCCGGATCCGGTGAGTTCAGCGACGAGGAGCTGA
TGACCATCACGGCCGACGACGTGGGTAGATCGGTAGAGCCGCTATTGCGTGGCCTCGGGCTCTCGGTGCG
GGCATGACGAACCAGCAGCACGACCACGACTTCGACCACGACCGTCGCTCGTTCGCCTCCCGAACCCCGG
TCAACAACAACCCCGACAAGGTTGTCTACCGCCGCGGCTTCGTCACCCGCCATCAGGTGACGGGCTGGCG
GTTCGTGATGCGCCGAATCGCCGCCGGAATCGCATTGCACGACACCCGCATGCTGGTCGACCCGTTGCGC
ACTCAGTCACGCGCGGTGCTGATGGGTGTGCTGATTGTGATCACGGGGTTGATCGGCTCCTTCGTATTCT
CGTTGATTCGGCCCAATGGGCAGGCGGGTAGCAACGCGGTGCTTGCCGACCGGTCCACCGCGGCGCTGTA
TGTGCGGGTGGGCGAGCAGCTGCACCCGGTGCTCAACCTGACCTCGGCCCGGCTGATCGTCGGCCGGCCG
GTGAGCCCGACGACGGTGAAAAGTACTGAGTTGGACCAGTTTCCGCGCGGAAACCTGATCGGCATCCCGG
GTGCGCCGGAGCGGATGGTGCAGAACACCTCCACCGACGCGAACTGGACGGTGTGTGACGGCCTCAACGC
ACCGTCGCGGGGCGGTGCGGATGGCGTGGGTGTGACGGTGATTGCCGGCCCGCTGGAGGACACCGGCGCA
CGCGCGGCCGCGCTCGGGCCCGGGCAGGCGGTGCTGGTCGACAGCGGCGCCGGCACCTGGCTGTTGTGGG
ACGGCAAGCGCAGCCCGATTGATCTGGCCGATCATGCGGTCACCAGCGGCCTCGGCCTGGGCGCCGACGT
GCCCGCGCCGCGGATCATCGCCTCGGGGCTGTTCAACGCGATACCCGAAGCACCGCCACTGACGGCGCCG
ATCATCCCGGATGCCGGCAACCCGGCGAGCTTCGGTGTGCCGGCGCCGATCGGCGCGGTGGTGAGTTCCT
ACGCCCTGAAAGACTCGGGCAAGACCATATCGGACACCGTGCAGTACTACGCGGTGCTGCCGGACGGTTT
GCAGCAGATTTCGCCGGTATTGGCGGCAATCCTGCGCAACAACAACTCCTATGGTCTGCAGCAGCCGCCT
CGGCTGGGGGCCGACGAGGTCGCCAAGCTGCCGGTGTCGCGGGTGTTGGACACCAGGCGCTATCCCAGCG
AGCCGGTAAGTCTCGTCGACGTTACCCGTGACCCCGTCACCTGCGCGTACTGGAGCAAGCCGGTGGGTGC
GGCCACCAGCTCGTTGACTCTGTTGGCAGGCTCGGCGCTGCCGGTGCCAGATGCGGTGCACACCGTCGAG
CTGGTCGGCGCCGGCAACGGTGGTGTGGCAACCCGAGTGGCGTTAGCGGCCGGTACTGGCTACTTCACCC
AGACGGTGGGCGGCGGCCCAGATGCGCCGGGCGCCGGGTCGTTGTTCTGGGTGTCGGATACCGGGGTGCG
TTACGGTATCGACAATGAGCCTCAGGGAGTGGCTGGAGGCGGCAAAGCGGTTGAGGCCCTTGGCCTGAAC
CCGCCCCCGGTCCCCATCCCGTGGTCGGTGCTGTCGCTGTTTGTGCCCGGCCCGACGCTGTCGCGTGCCG
ACGCGCTGCTGGCACACGACACCTTGGTGCCCGACAGCAGGCCCGCTCGTCCGGTATCGGCCGAGGGAGG
GTACCGGTGAGCAGACTGATCTTTGAGGCTCGTCGCCGACTGGCGCCGCCGAGCAGCCACCAGGGCACCA
TCATCATCGAGGCGCCTCCCGAGCTGCCTCGGGTGATCCCACCGTCACTGCTACGACGAGCGCTGCCTTA
TCTGATCGGGATCCTCATCGTGGGGATGATCGTGGCGCTGGTCGCCACCGGGATGCGGGTGATTTCTCCG
CAGACGTTGTTCTTCCCATTTGTGCTGCTGTTGGCGGCCACCGCGCTCTACCGCGGCAACGACAAGAAGA
TGCGCACCGAGGAGGTCGACGCCGAACGGGCCGACTACCTACGTTACCTATCGGTGGTGCGGGACAACAT
TCGGGCCCAGGCCGCCGAGCAGCGGGCCAGCGCGTTGTGGTCTCATCCTGACCCGACGGCGTTGGCGTCG
GTGCCGGGGTCACGTCGCCAATGGGAGCGTGACCCGCACGACCCCGACTTTTTGGTGTTGCGGGCCGGCC
GGCACACGGTACCGCTGGCTACTACGCTGCGAGTCAACGACACCGCCGACGAGATCGACCTGGAACCGGT
GTCGCACAGTGCATTACGCAGCCTGCTCGACACCCAGCGCAGCATTGGCGACGTGCCGACCGGGATCGAC
CTGACCAAGGTTTCGCGGATCACCGTGCTGGGGGAGCGCGCACAGGTGCGCGCGGTGTTACGCGCCTGGA
TCGCTCAGGCGGTGACCTGGCACGACCCGACGGTGCTCGGGGTGGCGCTGGCCGCGCGTGATCTGGAGGG
TCGCGATTGGAACTGGCTGAAGTGGTTACCGCACGTGGACATTCCCGGCCGCCTCGATGCGCTGGGCCCG
GCCCGCAATCTGTCGACCGATCCCGACGAGCTCATCGCGCTGCTGGGGCCCGTCCTGGCAGACCGCCCGG
CGTTTACCGGGCAGCCAACAGATGCGTTGCGGCACTTGCTGATCGTCGTCGATGACCCGGACTACGACCT
GGGCGCATCGCCGCTGGCGGTGGGCCGCGCGGGTGTCACCGTCGTGCACTGCTCGGCCAGTGCGCCGCAC
CGGGAACAGTATTCGGATCCGGAAAAGCCGATCCTGCGGGTGGCTCACGGCGCTATCGAACGCTGGCAGA
CAGGCGGCTGGCAGCCCTACATCGACGCCGCCGACCAATTCAGCGCTGATGAGGCCGCCCACCTGGCGCG
CCGACTGTCGCGGTGGGACTCCAACCCCACCCATGCCGGGCTGCGCTCGGCGGCCACTCGCGGCGCGAGT
TTCACCACACTGCTGGGCATCGAGGACGCATCCCGACTGGATGTGCCCGCGCTGTGGGCGCCGCGACGAC
GCGACGAGGAGTTACGCGTGCCGATCGGTGTCACTGGCACCGGCGAGCCGCTGATGTTCGACCTCAAAGA
CGAAGCCGAGGGCGGGATGGGCCCGCACGGGCTGATGATCGGCATGACCGGTTCGGGCAAGTCGCAGACT
TTGATGTCGATTCTGTTGTCGCTGTTGACCACACACTCCGCGGAGCGGCTCATCGTCATCTACGCCGACT
TCAAGGGTGAGGCCGGCGCCGACAGTTTCCGAGATTTCCCGCAGGTGGTTGCGGTGATCTCGAATATGGC
CGAGAAGAAGTCGTTGGCTGATCGGTTCGCCGACACGCTGCGCGGCGAGGTGGCTCGTCGCGAGATGCTG
CTGCGTGAGGCCGGCCGCAAGGTCCAGGGCAGCGCGTTCAACTCGGTGCTCGAGTATGAAAACGCCATCG
CCGCAGGGCATAGCCTGCCGCCCATCCCGACACTGTTCGTGGTCGCCGACGAGTTCACCTTGATGCTGGC
CGATCACCCGGAATACGCGGAGCTGTTCGACTATGTGGCCCGCAAGGGTCGCTCGTTTCGCATCCACATC
CTATTCGCGTCCCAGACACTGGACGTGGGCAAGATCAAAGACATCGACAAGAACACCGCCTATCGGATTG
GGCTGAAAGTGGCCAGCCCCAGCGTTTCTCGCCAGATCATCGGCGTGGAGGACGCCTACCACATCGAGTC
GGGCAAAGAACACAAAGGCGTGGGCTTTTTGGTGCCCGCGCCCGGTGCCACCCCGATAAGGTTCCGCAGC
ACCTATGTCGACGGGATCTATGAACCGCCGCAGACGGCTAAAGCCGTTGTCGTGCAATCCGTTCCGGAGC
CCAAGCTGTTCACCGCCGCCGCGGTGGAACCGGATCCGGGCACGGTGATCGCCGATACTGACGAACAAGA
ACCCGCCGACCCACCACGCAAACTGATCGCGACCATCGGCGAACAACTGGCCCGCTACGGTCCGCGGGCG
CCGCAGTTGTGGCTGCCGCCACTCGACGAAACGATCCCACTGAGCGCGGCGTTGGCCCGCGCCGGGGTGG
GCCCCCGGCAGTGGCGCTGGCCGCTGGGGGAGATCGACAGGCCCTTCGAGATGCGGCGCGACCCGTTGGT
GTTTGACGCTAGGTCGTCGGCCGGAAATATGGTGATCCACGGCGGCCCCAAGTCCGGCAAATCCACTGCG
CTGCAGACATTCATCCTCTCAGCTGCTAGCCTGCACTCGCCGCACGAGGTTAGCTTCTATTGCCTGGACT
ACGGCGGTGGGCAGCTGCGGGCGCTACAGGATCTAGCGCACGTCGGCAGTGTCGCCTCAGCGCTGGAACC
CGAACGCATCCGCCGCACCTTCGGCGAGCTCGAGCAACTGCTGTTGTCCCGGCAGCAGCGGGAAGTATTC
CGTGACCGGGGTGCTAATGGCTCGACCCCCGACGACGGGTTCGGTGAGGTGTTCCTGGTCATCGACAATC
TCTATGGCTTCGGCCGCGATAACACCGATCAGTTCAACACCCGTAATCCGTTGCTGGCCAGGGTAACCGA
ACTGGTCAACGTGGGCCTTGCCTACGGGATCCACGTGATCATTACCACGCCGAGCTGGCTGGAAGTGCCG
TTGGCGATGCGCGACGGGCTCGGGCTGCGTCTCGAGCTGCGACTGCACGACGCGCGCGACAGCAACGTGC
GGGTGGTCGGCGCCCTGCGCCGCCCGGCCGACGCCGTCCCGCACGACCAGCCCGGCCGCGGACTGACCAT
GGCCGCCGAGCACTTCCTGTTCGCGGCTCCAGAACTGGACGCGCAAACAAACCCGGTGGCCGCGATCAAC
GCCCGCTACCCCGGCATGGCGGCTCCCCCGGTTCGGTTGTTGCCCACCAACCTTGCGCCGCACGCCGTCG
GCGAACTGTATCGGGGTCCCGACCAACTGGTGATTGGCCAGCGCGAAGAAGACCTGGCGCCGGTGATACT
CGACCTCGCCGCCAACCCGCTGCTGATGGTGTTCGGCGATGCCAGGTCAGGAAAGACGACGCTGCTGCGC
CACATCATCCGCACCGTCCGCGAGCACTCCACCGCCGACCGGGTCGCGTTCACCGTGCTGGACCGCCGGC
TACACCTGGTCGACGAACCACTGTTCCCCGACAACGAGTACACCGCCAACATCGATCGGATCATCCCGGC
GATGCTCGGGCTGGCCAACCTCATCGAGGCGCGCCGGCCGCCGGCCGGGATGTCTGCGGCCGAGCTGTCC
CGCTGGACCTTTGCCGGGCACACCCACTACCTGATCATCGACGACGTCGACCAGGTACCGGATTCGCCGG
CGATGACCGGTCCCTACATCGGACAGCGGCCGTGGACCCCGCTGATCGGTCTCCTGGCCCAGGCCGGCGA
CTTGGGGCTACGGGTGATTGTCACCGGGCGTGCCACTGGATCGGCGCACCTGCTGATGACAAGTCCGTTG
CTGCGCCGGTTCAACGACCTGCAGGCGACCACGCTGATGTTGGCAGGCAATCCGGCCGACAGCGGCAAGA
TTCGCGGTGAGCGGTTTGCCCGATTGCCTGCTGGACGAGCAATTCTGTTGACCGACAGTGATAGTCCAAC
CTACGTGCAGTTGATCAACCCGCTGGTCGATGCGGCCGCGGTTTCTGGTGAAACCCAACAGAAGGGGAGT
CAGTCATGACGTTGCGAGTGGTTCCGGAGGGGCTGGCCGCAGCCAGCGCTGCGGTGGAAGCGCTGACGGC
GCGGTTGGCCGCCGCGCATGCGAGCGCAGCGCCGGTGATTACCGCGGTAGTGCCGCCGGCGGCGGATCCG
GTGTCGCTGCAGACCGCGGCCGGGTTCAGTGCACAGGGCGTCGAGCACGCGGTCGTCACCGCCGAAGGTG
TCGAAGAGCTGGGACGCGCCGGCGTTGGTGTGGGCGAATCCGGCGCCAGCTACCTGGCCGGTGATGCGGC
CGCCGCCGCTACGTACGGGGTCGTGGGCGGCTGAGCATGGCCGCGCCCATCTGGATGGCTTCGCCGCCGG
AGGTACATTCGGCGTTGCTTAGCAATGGTCCGGGCCCGGGTTCGCTAGTGGCGGCTGCCACGGCCTGGAG
CCAGCTGAGTGCCGAGTATGCCTCGACGGCAGCAGAACTCAGTGGGCTACTGGGGGCGGTACCTGGTTGG
GCATGGCAGGGGCCCAGCGCGGAGTGGTACGTGGCCGCGCATTTGCCATATGTGGCGTGGCTGACGCAGG
CCAGTGCGGATGCCGCAGGAGCAGCGGCCCAGCACGAGGCCGCCGCGGCGGCCTACACCACTGCCTTGGC
AGCCATGCCGACATTAGCGGAGTTGGCCGCCAACCACGTGATTCACACCGTGTTGGTGGCGACGAATTTC
TTTGGGATCAACACGATTCCCATCACGCTCAATGAGGCCGATTACGTGCGCATGTGGTTGCAGGCGGCCG
CCGTCATGGGTCTTTATCAGGCGGCTTCGGGTGCGGCACTGGCTTCGGCGCCGCGCACCGTCCCGGCGCC
GACGGTTATGAATCCAGGTGGCGGTGCGGCGAGCACTGTCGGGGCGGTCAACCCCTGGCAGTGGCTCTTA
GCGTTGCTTCAACAGCTCTGGAACGCCTACACGGGTTTCTACGGGTGGATGTTGCAGCTCATCTGGCAGT
TCCTGCAGGATCCCATTGGTAACTCGATCAAGATCATCATCGCCTTCCTCACGAATCCCATTCAGGCACT
GATCACTTACGGGCCGCTGTTGTTCGCGCTGGGCTACCAGATTTTCTTCAACCTGGTCGGCTGGCCGACC
TGGGGCATGATCTTGAGCTCGCCGTTCTTGTTGCCGGCCGGGCTCGGGCTGGGCTTGGCAGCAATAGCCT
TTCTACCTATTGTGCTTGCGCCCGCGGTGATTCCGCCGGCGAGTACTCCGCTGGCTGCTGCCGCCGTCGC
CGCCGGGTCGGTGTGGCCGGCGGTCAGCATGGCCGTAACGGGGGCGGGCACCGCTGGGGCTGCGACGCCC
GCGGCGGGCGCGGCTCCGTCTGCGGGCGCAGCGCCGGCCCCGGCAGCTCCCGCGACCGCCAGTTTCGCCT
ATGCGGTGGGTGGCAGCGGTGATTGGGGGCCGAGCTTGGGGCCGACGGTAGGTGGTCGCGGTGGTATCAA
GGCGCCGGCCGCTACGGTTCCGGCGGCGGCCGCGGCGGCGGCAACTCGTGGGCAGTCGCGCGCGCGGCGG
CGCCGGCGGTCTGAATTGCGGGACTACGGCGACGAGTTCTTGGACATGGATTCCGATAGCGGTTTCGGCC
CCTCGACGGGCGACCACGGCGCGCAGGCCTCCGAACGGGGGGCCGGGACGCTGGGATTCGCCGGGACCGC
AACCAAAGAACGCCGGGTCCGGGCGGTCGGGCTGACCGCACTGGCCGGTGATGAGTTCGGCAACGGCCCC
CGGATGCCGATGGTGCCGGGGACCTGGGAGCAGGGCAGCAACGAGCCCGAGGCGCCCGACGGATCGGGGA
GAGGGGGAGGCGACGGCTTACCGCACGACAGCAAGTAACCGAATTCCGAATCACGTGGACCCGTACGGGT
CGAAAGGAGAGATGTTATGAGCCTTTTGGATGCTCATATCCCACAGTTGGTGGCCTCCCAGTCGGCGTTT
GCCGCCAAGGCGGGGCTGATGCGGCACACGATCGGTCAGGCCGAGCAGGCGGCGATGTCGGCTCAGGCGT
TTCACCAGGGGGAGTCGTCGGCGGCGTTTCAGGCCGCCCATGCCCGGTTTGTGGCGGCGGCCGCCAAAGT
CAACACCTTGTTGGATGTCGCGCAGGCGAATCTGGGTGAGGCCGCCGGTACCTATGTGGCCGCCGATGCT
GCGGCCGCGTCGACCTATACCGGGTTCTGATCGAACCCTGCTGACCGAGAGGACTTGTGATGTCGCAAAT
CATGTACAACTACCCCGCGATGTTGGGTCACGCCGGGGATATGGCCGGATATGCCGGCACGCTGCAGAGC
TTGGGTGCCGAGATCGCCGTGGAGCAGGCCGCGTTGCAGAGTGCGTGGCAGGGCGATACCGGGATCACGT
ATCAGGCGTGGCAGGCACAGTGGAACCAGGCCATGGAAGATTTGGTGCGGGCCTATCATGCGATGTCCAG
CACCCATGAAGCCAACACCATGGCGATGATGGCCCGCGACACGGCCGAAGCCGCCAAATGGGGCGGCTAG
CTCGCGCTACATGGATGCAACACCCAACGCCGTCGAGCTGACGGTCGACAACGCTTGGTTCATCGCTGAA
ACCATTGGGGCGGGGACCTTTCCGTGGGTGCTGGCGATCACGATGCCCTATAGTGATGCCGCCCAGCGGG
GTGCGTTCGTCGACCGTCAGCGCGACGAGCTGACCCGGATGGGGCTGTTATCGCCGCAGGGTGTTATCAA
CCCTGCGGTCGCCGACTGGATCAAAGTGGTGTGCTTCCCGGACCGCTGGCTTGACCTGCGTTATGTGGGG
CCGGCCTCGGCCGACGGCGCCTGCGAGCTGCTACGTGGCATCGTCGCGCTGCGCACCGGCACCGGTAAGA
CCTCCAACAAGACCGGAAACGGTGTTGTTGCGCTGCGTAATGCGCAGCTGGTCACGTTCACCGCGATGGA
TATCGACGACCCCCGGGCGCTGGTTCCGATTCTTGGTGTCGGTTTGGCGCACCGGCCGCCGGCGCGGTTC
GACGAGTTCAGCTTGCCGACGCGGGTGGGCGCGCGGGCCGACGAACGGCTGCGGTCCGGCGTGCCACTCG
GGGAAGTCGTTGACTATCTGGGTATTCCGGCGTCCGCACGGCCGGTGGTGGAGTCCGTCTTCTCGGGGCC
GCGCAGCTACGTCGAGATCGTCGCCGGGTGCAACCGTGACGGCCGGCACACCACCACCGAGGTCGGCCTA
AGCATCGTCGACACCTCGGCGGGCCGGGTGTTGGTGAGTCCGTCGCGGGCATTCGACGGCGAGTGGGTCT
CCACCTTCAGCCCTGGGACACCGTTTGCGATCGCCGTCGCGATCCAAACACTGACCGCGTGCTTGCCAGA
CGGGCAATGGTTCCCGGGACAGCGGGTGTCGCGGGACTTCTCCACCCAATCCTCGTAATCAGAAACCAGA
AAGTGAGCACGATGTCCCAGGAACGGTCCCGCTGATGTCCGGCACCGTCATGCAGATCGTCCGCGTCGCC
ATTCTTGCGGACAGCAGGTTGACCGAGATGGCCCTGCCCGCGGAGTTGCCACTGCGCGAAATCCTGCCCG
CGGTACAACGCTTGGTGGTTCCCTCGGCGCAAAACGGCGATGGTGGCCAAGCCGACTCCGGCGCTGCCGT
GCAACTGAGTTTGGCGCCCGTCGGCGGGCAGCCGTTTAGCTTGGATGCCAGCCTGGACACCGTCGGTGTC
GTCGACGGTGATCTGTTGGTGTTGCAGCCGGTGCCCGCCGGTCCGGCCGCGCCGGGCATCGTCGAAGACA
TCGCCGACGCCGCGATGATCTTTTCGACGTCGCGGTTAAAGCCCTGGGGCATAGCGCATATCCAACGAGG
AGCGCTGGCCGCGGTGATTGCCGTGGCTCTGCTGGCTACCGGTTTGACGGTGACCTATCGGGTTGCCACC
GGTGTGCTGGCCGGGCTGCTGGCGGTGGCCGGGATCGCGGTGGCTAGCGCGCTGGCCGGATTGTTGATCA
CCATCCGTTCGCCACGTTCGGGTATCGCGCTGTCGATCGCCGCGCTGGTCCCCATCGGCGCGGCCCTGGC
GTTGGCGGTGCCAGGAAAGTTCGGGCCGGCGCAGGTATTGCTGGGTGCAGCTGGGGTAGCCGCATGGTCG
CTGATCGCGCTGATGATTCCCAGCGCCGAACGGGAACGCGTCGTCGCCTTCTTCACCGCAGCGGCGGTGG
TCGGGGCGTCGGTGGCGCTGGCGGCCGGTGCGCAATTGCTGTGGCAGCTGCCGTTGTTGAGCATCGGCTG
CGGGCTGATTGTGGCGGCGCTGTTGGTCACCATCCAGGCGGCTCAGCTTTCCGCACTGTGGGCGCGGTTC
CCGTTGCCGGTGATCCCGGCGCCGGGGGATCCCACCCCGTCGGCCCCGCCGTTGCGCCTGCTGGAGGATT
TGCCTCGGCGGGTGCGGGTCAGTGACGCCCATCAAAGCGGCTTCATCGCCGCGGCCGTGCTGCTCAGCGT
GTTGGGGTCGGTGGCCATCGCGGTGCGCCCAGAGGCGCTCAGCGTTGTGGGCTGGTATCTGGTGGCGGCG
ACTGCGGCCGCGGCCACCCTGCGCGCGCGGGTGTGGGATTCGGCCGCATGCAAGGCGTGGCTGCTGGCTC
AGCCCTATCTGGTAGCCGGGGTCCTGTTGGTGTTCTACACCGCGACCGGACGCTATGTCGCCGCGTTCGG
CGCGGTGCTGGTGCTAGCCGTGCTCATGCTGGCCTGGGTTGTGGTGGCACTGAACCCGGGCATCGCTTCG
CCGGAGAGCTACTCGCTGCCGCTGCGCCGGCTGCTGGGTTTGGTCGCCGCCGGGCTGGATGTTTCGCTGA
TCCCCGTCATGGCCTACCTGGTCGGATTGTTCGCTTGGGTGCTCAACAGATGATCCGTGCCGCATTTGCG
TGTCTGGCGGCGACCGTGGTCGTTGCGGGGTGGTGGACGCCGCCGGCGTGGGCGATCGGGCCGCCGGTGG
TGGACGCCGCCGCGCAACCGCCCAGCGGAGACCCGGGACCGGTGGCGCCGATGGAACAACGCGGTGCGTG
CAGCGTCTCCGGTGTTATCCCGGGCACCGATCCAGGCGTACCGACGCCCAGCCAAACGATGCTGAATCTG
CCTGCGGCTTGGCAGTTTTCCCGGGGTGAGGGCCAGCTGGTGGCGATCATCGACACCGGGGTGCAGCCGG
GCCCGCGACTGCCCAACGTCGATGCCGGTGGTGACTTCGTGGAGTCGACCGACGGGCTGACCGATTGTGA
CGGGCATGGCACCCTGGTCGCCGGAATCGTCGCCGGCCAGCCCGGTAATGACGGCTTCTCTGGTGTGGCG
CCGGCGGCGCGGCTGCTGTCCATCAGGGCGATGTCTACGAAGTTCTCACCGCGCACATCGGGGGGCGATC
CGCAGCTGGCGCAGGCCACACTTGACGTCGCGGTGCTGGCCGGTGCCATCGTTCATGCGGCCGACCTTGG
TGCCAAGGTGATCAACGTCTCCACGATCACCTGCCTACCCGCCGATCGGATGGTCGACCAGGCCGCGCTG
GGCGCGGCGATCCGGTATGCGGCGGTGGACAAGGACGCGGTGATCGTGGCGGCCGCGGGAAACACCGGAG
CGAGCGGATCGGTCAGCGCGTCGTGTGATTCCAACCCGTTGACCGATCTGAGCCGCCCAGACGATCCGCG
GAACTGGGCGGGCGTCACCTCGGTGTCCATCCCGTCGTGGTGGCAGCCCTACGTGTTGTCGGTGGCGTCG
CTCACATCCGCCGGGCAGCCATCGAAATTCAGCATGCCCGGGCCGTGGGTGGGCATCGCCGCACCCGGGG
AAAACATTGCGTCGGTGAGTAACTCAGGCGACGGCGCCCTGGCTAACGGACTGCCCGACGCCCACCAGAA
ACTGGTGGCTCTCAGCGGCACCAGCTACGCGGCCGGCTATGTCTCCGGGGTGGCCGCGCTGGTCCGCAGC
CGCTATCCCGGGCTGAACGCCACCGAGGTGGTGCGCCGGCTGACCGCCACCGCGCACCGCGGCGCCCGAG
AGTCCTCCAACATCGTCGGCGCCGGCAACCTGGACGCGGTGGCGGCCCTGACCTGGCAACTGCCCGCCGA
ACCCGGGGGCGGTGCCGCACCGGCCAAGCCGGTCGCCGATCCGCCGGTCCCGGCGCCCAAAGACACCACA
CCGCGCAACGTCGCATTCGCCGGAGCAGCCGCGCTGAGCGTGCTGGTCGGGCTCACAGCCGCGACTGTCG
CGATAGCGCGCCGACGAAGGGAGCCCACCGAATGAACCCGATCCCTTCTTGGCCCGGCAGGGGCCGGGTC
ACGTTGGTGCTGCTGGCGGTGGTGCCTGTAGCGCTGGCCTACCCCTGGCAATCGACACGCGATTACGTGC
TGCTGGGCGTGGCCGCCGCCGTCGTGATTGGGCTATTCGGCTTCTGGCGCGGGCTGTATTTCACCACGAT
CGCGCGCCGCGGGTTGGCAATCCTGCGCCGCCGACGCCGGATTGCCGAGCCCGCAACGTGCACGCGCACA
ACGGTGCTGGTGTGGGTTGGGCCGCCGGCATCGGATACGAACGTGCTGCCGCTGACGCTGATCGCCCGGT
ATTTGGACCGATACGGCATCCGCGCCGACACGATTCGCATCACCAGCCGCGTCACCGCATCCGGCGACTG
CCGGACCTGGGTCGGGTTGACGGTGGTCGCCGACGATAACCTGGCGGCGCTGCAGGCCCGGTCAGCGCGC
ATCCCCTTGCAAGAGACCGCGCAGGTCGCGGCGCGCCGGCTCGCCGACCATCTGCGCGAAATCGGTTGGG
AGGCTGGTACGGCCGCACCCGACGAGATCCCAGCGTTGGTGGCTGCGGATTCTCGCGAGACGTGGCGCGG
AATGCGGCACACCGACTCGGATTACGTTGCGGCATATCGGGTCAGCGCCGATGCCGAGTTGCCCGATACG
TTGCCCGCGATCCGGTCGCGTCCGGCGCAGGAGACCTGGATCGCGCTGGAGATCGCATATGCCGCCGGGT
CATCAACCCGCTACACGGTGGCCGCTGCCTGCGCATTGCGGACCGATTGGCGGCCTGGCGGCACCGCACC
GGTGGCCGGCCTGCTCCCGCAACACGGAAACCACGTGCCAGCCCTGACAGCCTTGGATCCGCGATCCACC
CGCCGACTCGACGGGCACACCGATGCTCCTGCCGACCTGCTGACCCGGCTGCACTGGCCTACTCCTACCG
CCGGCGCCCACCGGGCACCGCTGACCAACGCCGTCAGTCGAACATGAGGCCCTGCAGGAACACGGTCATC
CGCCGCAGATAGTCCAACTGGCTCACATGCAGCAGGTGGCTGCCGGGGAACCAGTGCAGCGCACAGCGAT
CCCACTGCTTCCACAGCGTTACCGCGTGCTCGGGTGGAGCCATTCGATCGCCAAGGCCGGTGATGATCAT
CCGCCGGTCCTTAGGTAGCAGCGGCCGATAGTTCAGTGGGCCGTGGTAGGCCAGCCCGGCGATCAGCTCA
TCACGGCTGATGTTGGTTAGCCGCAGTCCTAGCTTGACGAGCTTATTGGCCGGAAACCATTCGTCGAACA
GCTTGGCGGGCATGACGACGGGGCAGTTGGGGATGACAGCCTCAAGCCGACTTTCGACCGAAGCCAGCAG
CGCAGACGTGTAGCCCCCCAGGGATATACCCGTCAGGGCGATACGGTCGACGCCGATGTGGCGCAGGTAG
TCCACGATGGAACGAAAGTCATACACTGCCTGCGCCATCGCCTCGGCGAAGCCGCTCAATCCGCTAGTGA
AATAGCCGAAACCGCTAAACGGCGAGAACTTTTCGGCCCGCTGGCCGTGAAACGGCAACGTGTACAGCAA
AACGTCGTAGCCGGACCGGTAATACCAAGGCAGCGAAAAGAACAGCCCGTTGAGCAAGTATGACGATCCC
ATGAAGCCGTGGATGACGCACAGCGTAGGACGCGGGCCGTCGCGGTGGCGCCAGTGCTGCGCGTGCACAA
TGTTGTTGGCGGTCAATGCACTCCACCGCTGGCGCATCGTGGGGTTGATCGCCCGGAAGCCGCTGGCAAA
TGCGATGTTGTCCACGGTGCCGCGCGCAACCCATTCGGTGAGCGGGCTGGCCGGCCGCGAGGTGACCTTG
GGCAACTCCGTCGGCGCCGGAAAGGACTTCGCCGGATCATGCGCTGCCGCAAGTTCGGCGTAGAAGTTCA
GGTTGCTGCGCTCGCTGCCTTCGTTGACGTGACGTAGTGCGTTGGCGACAACGGCCGGAGTCACCGTCGC
GGACAGCACCGACGCGACCGCGGTGCGCAGCGCGACATCGGCGATCGCCGAAGACTCGACGAGTATCCGC
TGGCGGGCCGACAGCACCGAGCGCGAGGGCAGGCCCTCGGCGCCGGCATCCGCGCCGGGGACGTCGGGAA
TGGGGACGGGCGGACCGATCGCGTCGGCAGTGAACGTCCCTGACATCTCGGACATCAATGTCGATGGTAA
TCGCCAATGTGGCTGACCGCTGAAGGTTTCGACTGTATCGTCAATTTCTCACTCGGTCGAGCGCTTGTCC
AGGAGCACGTACATGTGGGATCCCGACGTCTACCTGGCTTTTTCGGGTCATCGCAACCGCCCGTTCTACG
AGTTGGTGTCACGGGTGGGTCTCGAGCGGGCGCGCCGCGTGGTCGACCTGGGGTGCGGGCCCGGCCACCT
GACACGCTACCTGGCACGACGATGGCCCGGCGCGGTGATCGAGGCTCTGGACAGCTCACCGGAGATGGTC
GCTGCCGCGGCCGAACGCGGGATCGACGCCACCACCGGTGACCTGCGGGACTGGAAACCAAAGCCCGACA
CCGATGTGGTGGTGAGCAACGCTGCGTTGCATTGGGTGCCTGAGCATTCCGACCTGTTGGTCCGGTGGGT
CGACGAGCTGGCGCCGGGATCATGGATCGCTGTTCAGATCCCCGGCAACTTCGAGACGCCGTCGCACGCC
GCGGTACGGGCGTTGGCCCGCCGCGAGCCGTATGCAAAGCTAATGCGCGACATACCTTTTCGTGTGGGCG
CGGTGGTCCAATCTCCGGCGTATTACGCGGAGCTGCTGATGGACACCGGCTGCAAGGTCGACGTGTGGGA
GACCACGTACCTACACCAGCTGACCGGCGAGCACCCGGTGTTGGACTGGATTACCGGAAGCGCGCTGGTC
CCAGTGCGTGAGCGGCTCAGCGATGAGAGCTGGCAGCAGTTTCGGCAGGAGCTCATTCCGCTGCTGAACG
ACGCCTACCCGCCACGGGCCGACGGTAGCACCATCTTTCCCTTCCGGCGGCTGTTCATGGTCGCCGAAGT
TGGTGGCGCGCGCCGCTCAGGTGGGTAGCCCCAGCCGCGGCGCCTCCGCTCGGTACCGGTCGACCCACTC
ATCAGAGCGCTGGTTGGCCTGCCGTTCCAGCATCGGTGCGGGCGCCAGTTTGGGATCCTGGCCGATGGCG
TCAAGCACACTGGCCACAATCGCGGTCAGGTTGCGCCATAACACCGGGTAGGCGATATCGATCGGATCGA
TGCCTTCCTCGGCAAACCAAGCGCGCCAGCCGTTTTCCTGATCGCGCAGATTCCTGATGATGTGGGCGAT
GGCACCGGCGTGGTAGACGGCCTGCGAGTCGCGCTTGGGGTCCGGATGGCCCCGCCAAACCTGGGTTTGC
ACGGCGCGCCAGAACGACACCGCTTGTGACACCACATCGGGCCGGTGGACGTGCACGAAAACCGGTTCGT
TGCCAATGACGTCGCGGATTGCCGCGCGCAAGCCATCCCCGGAGCGATCCGGCAATTGTGCTGCGCGTTG
CTGCAGCAGCGCAGTCTGATTCCACATCAACTTGCCGCCCCAGACGCCGTTGGGCGTGCGACCGGAGGTG
CGGACGTGCTCACGCCAGGCAACCGGCGTCGCGGTGTCCGGTGTACCGGGGTCCAGCGGATCGAGCAATT
GCAGGATCGTGTCATCGTCGACCCCAGCGAACCACTCCCGGGGCTGGGGGGCCATCCCGGTGCTAGGCAG
GTATTGGAAGAACTCCTGTGGTTCCCCGGCACAGCCCGTCGCGCGCAGCGATTCCACCAGCAGCGTGCTG
CCGCTGCGTTGGGTGGCGAGCACCAGATACGGTCTCACAGCGCGGGACATCCGATGAGCCTAGCTGCAGT
GTTCGTCGATGCCGCGGTCGGCGGCGATCGCTGACCGGCCCGTTGGCGTCTTGCGGTGGATCCGCAGATA
CGTTTCGGTGTAGCGCTCGGCGATGCGGGAACCGGCGAAGTCCGACGGAATGACGTCGGCCGTGCGCTGT
CGCCAATCATGCAGTCGCACGGCCAGATCGGCCGCGATCGCGGCCACGCCCTGGGTGCTGTCGTCGCCGG
CTAACAGGTTATTGGTCTCGGTGGGATCGGCGCGTAGATCGTAGAGTTCCCGCTGCGGGCGGGGCGCCTT
GACCAACGGTGCGACGGCCATGCCGGCCGGGCTTTCCTGGATATCCCACGGTAGGTCCAGCAGCGGCCGG
GGCGCGTAATTCTCGATGTAGCTGTATTCCTTGGTGCGGATTGCCCGAATCGGATCGAACGAGTCGTGAT
AGGTCTTGGCGGTGTATACGTGGTCACGCACCGCAGCGTTTTCAGTGTCCGGCGCGAGGAGGGCCGGTGC
GTGTGACACACCCTCGACATCGGCGGGTACCTCGAGTCTCAGCAGGTCCAATAGCGTCGGAACCAGATCG
ACGCCGCTGAAAAGCTCGTCATAGACGCGAGGCGCCATCGCCCGGCGAGTGGGCGGGCGGATGATCAGCG
CGATACCGGTTCCGGCGTCATACAGTGTGGACTTCGCCCGCGGAAATGCCGGACCGTGATCGGTGACGAA
CACCACCCAGGTGCTGGCGTCTAGGCCGGTATCGGCCAGTGTGTCAAGTAGCCGGCCAACCGCCTCGTCG
GCTGTGGCGATAGAACCGTAGAACTCGGCGACGTCTTGGCGCACCTCGGGGGTATCGGGCAGATAGTCGG
GCAGCTCGACGGCCGCGCTGTCGGCCGGCCGGTAGCGCTCATGCGGATAGGGCCGGTGGGTTTCGAAGAA
GCCGGCGGTCAACAGGAACCGTTGTCCGTCTAACGCGGGCACGCGATTATGCAGCCAGTCCTGGGCTTTG
GCGACCACGTATTCGCAGTAGGAGTTCGACACGTCGAATTCGTCGAAGCCCAGCCGCTTTGGGTAGGACG
TCTCATGCTGCATACCGAAAAGAGCTGAGTACCAACCCGATTCGGATAGCAATTGCGGTAGGGTTTGGAC
CCCGGTGCGGTATTCCCAGCCGTGATGGGCCAGGCCGACCAACCCGTTGCTTTGCGGGTAGCGGCCGGTG
AACAGCGAGCCCCGCGATGGTGTGCACAGCGGCGCGGTGGCATGTGCCCTGGTGAACAGGATGCCCTCGG
CGGCAAGCCGGTCCAGCCGCGGGCTGTAGACGTCCGGATGGTGGTAGACGCCGAGATAGCGCCCCAGGTC
GTGCCAGTGCACGATCAGCAGGTTCTCGCGCTGCCCTGTGGCACGCTCACTCGTCACCTTTGTCACCTCT
CCAGCGAACCGCACCCGGCGCCGAAGCCGGACAATAGAGCCTATACGTCGCGAGGCACTAGATACGCCAC
CGATGATGGCGGTAGGCTCGCTGATTGAATCGCGGCGACGGCGTAGGCGTGTTGTGTCTTGGCGTCCAGG
AGTCACGAGTCGACGGGAGGTTCCCGTGTCCTTTGTGATCGCACAACCGGAGATGATCGCGGCGGCGGCC
GGTGAGTTGGCCAGCATCAGATCGGCGATCAACGCGGCCAATGCGGCGGCCGCGGCCCAGACCACCGGAG
TCATGTCGGCGGCCGCCGACGAGGTGTCTACGGCGGTTGCCGCGCTGTTTTCCTCGCATGCCCAGGCCTA
TCAGGCCGCCAGCGCGCAAGCGGCCGCCTTTCACGCCCAGGTGGTGCGGACCCTGACCGTGGACGCGGGA
GCGTATGCCAGCGCCGAGGCCGCCAACGCCGGGCCGAACATGCTGGCCGCGGTCAACGCCCCCGCCCAGG
CGCTGTTGGGGCGCCCACTGATCGGCAACGGTGCCAACGGGGCGCCGGGCACCGGGCAGGCCGGCGGCGA
CGGTGGGCTGTTGTTCGGCAACGGCGGCAACGGCGGGTCCGGCGCACCCGGACAGGCCGGCGGGGCCGGC
GGGGCGGCCGGGTTCTTCGGCAACGGTGGCAACGGCGGGGACGGCGGGGCCGGAGCGAACGGCGGCGCCG
GCGGCACCGCCGGCTGGTTCTTCGGCTTCGGCGGCAACGGCGGGGCCGGCGGGATCGGTGTTGCCGGCAT
CAACGGCGGTCTCGGCGGCGCCGGCGGCGACGGCGGCAACGCCGGGTTCTTCGGCAACGGCGGCAACGGC
GGCATGGGCGGGGCCGGGGCGGCCGGCGTGAACGCCGTCAATCCCGGCCTGGCCACCCCGGTCACCCCGG
CGGCCAACGGCGGCAACGGCCTCAACCTCGTCGGCGTTCCCGGCACCGCCGGTGGCGGCGCCGATGGCGC
CAACGGCAGTGCCATTGGCCAGGCGGGCGGCGCTGGCGGTGACGGCGGCAACGCCTCCACGAGTGGGGGC
ATCGGGATCGCGCAAACCGGGGGCGCCGGCGGCGCTGGCGGTGCCGGCGGCGACGGCGCACCCGGTGGCA
ACGGCGGCAATGGTGGCAGCGTCGAGCACACTGGCGCTACCGGCTCCTCTGCGAGCGGCGGCAATGGTGC
CACCGGCGGGAACGGCGGGGTCGGTGCGCCCGGCGGTGCCGGCGGCAACGGCGGCCACGTCAGCGGCGGA
TCGGTCAACACAGCCGGCGCCGGTGGCAAAGGCGGCACCGGCGGCACCGGCGGCGCCGGCGGCCCGGGCG
GCCACGGCGGCAGCGTTCTATCCGGCCCGGTTGGCGACAGTGGCAACGGTGGTGCCGGCGGGGACGGCGG
GGCCGGGGTTAGCGCCACCGATATCGCCGGCACCGGCGGGCGCGGCGGCAACGGTGGTCATGGCGGGCTG
TGGATCGGCAACGGCGGCGACGGTGGTGCGGGCGGTGTCGGCGGTGTCGGCGGGGCCGGTGCGGCTGGCG
CGATCGGCGGCCACGGCGGCGATGGCGGCTCCGTAAATACCCCTATTGGCGGCAGCGAGGCCGGTGACGG
CGGTAAGGGCGGCCTGGGCGGGGACGGCGGTGGGCGCGGGATATTCGGCCAGTTTGGGGCCGGCGGGGCC
GGTGGTGCCGGAGGCGTCGGCGGCGCCGGCGGGGCTGGCGGGACCGGCGGCGGCGGCGGCAACGGTGGGG
CCATTTTCAATGCCGGTACCCCCGGCGCCGCCGGCACGGGCGGTGACGGCGGTGTTGGCGGGACCGGTGC
GGCCGGCGGGAAAGGCGGGGCCGGCGGTAGCGGCGGCGTCAACGGCGCCACCGGCGCCGACGGCGCCAAG
GGCCTCGACGGTGCCACCGGCGGCAAAGGCAACAACGGCAACCCCGGCTGAGTCCGGATTCACCGAGTCT
GTAGATACCGTGGTCCGCATTCGCAGTTTTGTGCGCCAACTACAGCCTCGATGACACGACCGCGGCGAAT
CCCGTTTCCCGGGTGCGGCGACACCGCGTCCTACGATTAGTAGGATCTCTGGTATGACGAAAGAGAAGAT
CTCCGTGACGGTGGACGCGGCCGTCCTCGCGGCGATCGACGCGGACGCCAGGGCGGCGGGTTTGAATCGG
TCGGAAATGATTGAGCAGGCACTGCGCAACGAGCACCTGCGTGTCGCTCTGCGCGATTACACGGCTAAAA
CCGTACCGGCGTTGGACATCGATGCCTACGCACAGCGGGTGTACCAGGCGAACCGGGCGGCCGGAAGTTG
ATCGCTCCCGGCGACATCGCGCCGCGCCGCGACAGTGAACACGAGCTCTACGTCGCCGTCTTGTCCAACG
CGCTCCATCGGGCCGCGGACACCGGACGGGTGATCACCTGCCCATTCATTCCGGGCCGGGTCCCCGAGGA
TCTCTTGGCGATGGTGGTGGCGGTCGAGCAACCCAACGGCACGCTGCTGCCGGAACTCGTGCAGTGGCTT
CATGTTGCCGCGCTCGGTGCGCCACTCGGCAACGCGGGCGTGGCCGCCCTACGCGAGGCTGCCTCGGTCG
TGACAGCTCTGCTCTGTTAGCCCTGTCACCGGCGAAGATACCTGATATCGCCAGATATCATCGGAAGATG
AGTGATGTACTGATTCGGGACATCCCCGACGACGTGTTAGCAAGCCTTGACGCGATCGCGGCACGCTTGG
GCTTGTCGCGGACCGAATACATCCGTCGGCGTTTAGCCCAGGATGCGCAGACGGCTCGCGTCACCGTGAC
AGCCGCGGATCTTCGACGCCTCAGGGGTGCGGTTGCCGGTCTGGGCGATCCCGAGCTTATGCGTCAGGCG
TGGAGGTGACTGACCAGCGCTGGCTGATCGACAAGTCGGCGCTGGTGCGGCTCACGGACAGCCCTGACAT
GGAAATCTGGTCGAACCGGATCGAACGCGGCCTGGTACACATCACGGGCGTGACACGCTTGGAAGTAGGG
TTCTCGGCCGAATGCGGGGAGATAGCGCGACGGGAGTTTCGTGAACCGCCGCTGTCTGCGATGCCCGTGG
AATACCTAACCCCGAGAATTGAAGACCGTGCGCTCGAGGTGCAGACCTTGCTTGCCGACCGCGGACACCA
CCGTGGCCCGTCGATCCCGGATCTGCTCATCGCCGCGACAGCCGAACTGTCGGGCTTGACGGTACTGCAC
GTCGACAAGGACTTTGACGCCATCGCCGCGCTTACCGGTCAGAAAACAGAACGGCTCACGCATCGCCCGC
CTTCCGCTTAAGGAGCCCGACCAACCCTTGTGATTGGCGTGGGGGGGCGCTAACGTAACTGTCTGTAACG
TTCGATACAGAACTGGCGCCGGGGTGCGGCCGCGACTCTACGAGCCGAGACAAGCCGGCGCAAGGATGGC
GCACCAGTGGGCGTTCCCGCCAAGAAAAAACAGCAGCAGGGGGAGAGGTCACGAGAATCGATTCTCGACG
CGACCGAACGCCTGATGGCGACCAAGGGCTACGCGGCGACCTCGATCAGCGACATCCGCGACGCGTGCGG
GCTAGCACCCAGCTCTATTTACTGGCACTTCGGCTCCAAAGAGGGCGTGCTGGCCGCCATGATGGAGCGC
GGCGCGCAGCGCTTCTTTGCCGCGATACCCACCTGGGATGAGGCCCATGGGCCCGTCGAGCAGCGATCCG
AGCGCCAGCTGACCGAGCTGGTGAGCCTGCAGTCGCAGCATCCGGACTTCCTGCGCCTGTTCTACCTGCT
GTCGATGGAACGAAGTCAGGATCCGGCGGTTGCCGCGGTGGTGCGCCGGGTCCGCAACACCGCGATCGCC
CGATTTCGTGACAGCATCACGCACCTGCTGCCATCGGACATCCCGCCGGGCAAAGCCGATCTCGTCGTCG
CGGAGCTGACCGCGTTCGCGGTTGCGCTGTCGGACGGCGTCTATTTCGCCGGCCACCTTGAACCGGACAC
GACCGACGTCGAGCGCATGTACCGGCGGCTGCGGCAAGCGCTCGAGGCCCTGATTCCCGTCCTCCTGGAG
GAGACATGAACACCGGAACCGCCGTCATCACCGGGGCCAGCTCCGGCCTCGGGTTGCAGTGCGCCCGCGC
CCTGCTACGTCGCGACGCATCGTGGCATGTGGTGTTGGCGGTGCGCGACCCGGCGCGCGGCCGTGCGGCC
ATGGAGGAATTGGGGGAGCCAAACCGGTGTTCGGTTCTCGAGGTGGACCTCGCGTCGGTGCGGTCCGTGC
GCAGTTTCGTGGAAACCGTGCGGACCACGCCGCTGCCGCCGATTCGTGCCCTGGTGTGCAATGCCGGCCT
GCAGGTGGTGTCGGGCATCGCGTTCACCGACGACGGTGTCGAGATGACGTTCGGGGTAAACCACTTGGGT
CACTTTGCTTTAGTGACCGGGATTCTCGACTGGTTGGCCCGTCCGGCGCGCATCGTTGTCGTCAGCAGCG
GCACGCACGACCCGAGCAAGCACACCGGAATGCCCGACCCTCGGTATACCTGCGCCGCCGACCTCGCGCA
CCCGCCCACCGATCAGAACACGCCGGCCGAAGGCCGCCGTCGATACACCACGTCCAAGCTGTGCAACGTG
CTCTTCACCTACGAGCTCGACCGCCGCCTCGATCACGGAGAACAGGGCGTGATGGTCAACGCGTTCGACC
CCGGCCTAATGCCGGGCTCCGGCTTGGCCCGCGACTATCCGCCGATCCTGCGACTGGCGTACCGTCTCCT
GTCGCCGATGCTGCGCGTCCTTCCCTTCGTTCACAGCACCCGGGTCTCCGGCGAACACCTGGCGGCGCTG
GCGGTCGATCCGCGGTTCGCGGGCGTGACGGGCCAATATTTCGCGGGCGCCAAGGCGATCCGGTCTTCCG
CCGAGTCCTACGATCGGGCAAAGGCGCTCGACCTCTGGGAGACCAGTGAACGGCTGCTGGCCCAGGTGAC
ATAGCTGCGCGTTATCCCCTAAAGAAACCCGCCAGGTTGGTGCCAAAGTTACCGATGCCGGAAAGGAACC
CCGGCGTCGCGAGATCCAGCGCGCTGGCGTTCAACCAGCCCGAGATGGTGTTGCCCACGTTGGCGACACC
CGATCCCAGCGCGCCGGTATTGAGGTAGCCCGACAGGCCGGCACCGGAGTTCACGAATCCCGATACGCTT
CCGGCGCCGCTGTTGAAGAAGCCCGACGACGGGCCGCCAGTGAGGTTGAAGTAGCCGGGGGTCACCGGAA
TGCCCAACAGCGGCAGGCCGATCAGGCCCTGATAGTCGCCACTCACCAAGAAGCCGTTGCTGTAGCTGCC
GGTAATGAACGCACCGGTGTCCACATCGCCCGTGTTCGCCACGCCCGTGTTGTAGTCACCGGTGTTGAGG
TAGCCCGTGTTGCCACTGCCCGGGTTGAAGCCGCCGGTGTTGAAGCTGCCCGGGTTGAAGCTGCCGGTGT
TGAGGTCCCCGGGGTTGAACACGCCCGTGTTGGTGCTGCCCGCGTTGCCGATGCCGGTGTTGAAGCCGCC
CGAGTTCGCGAGACCGAAGTTGCCGGTGCCGGTGTTAAAGATGCCGACGTTGCCGGTGCCCGAGTTGAAG
AACCCGATGTTTCCGCTGCCGGAGTTGAACAGCCCGATGTTGTTGCTGCCCGAGTTGAGGCTGCCGATCC
CGATCTGGCCGTTGCCGGTGAGCCCGACGCCGATGTTGTTGTTACCGGTATTCGCGAAGCCGATGTTGTA
GCTGCCGGTGTTGGCAAAGCCCAGGTTGTCGCTGCCGAAGTTCGCGAAGCCGATGTTGTAGCTGCCGGCG
TTGCCAAAGCCCAGGTTGTCGTCGCCCAGATTTGCCAACCCGATGTTGTAGCTGCCCAGGTTCGCCAAGC
CGATATCGAAGATCCCGGTGTTGGCGATGCCGATGTTGTTACCGCCGATGTTGACCCCGCCGAAGTTGAG
GTCGCCGAGGTTGCCGATGCCCAGGTTGGAGTCGCCGGTATTAACGAAGCCGATGTTGACGCTGCCCAGG
TTCCCGATGCCCGCGTTGAGGCCGCCCTGGTTTGCGACGCCGAAGTTCAGCGTCAGGTTGCCGGTGTTGT
CGAGGAACAGGCCGGCCAGGTTGGCGCCGATGTTTGCGATGCCCGAGCCGAAGGCGGGCGTCGCGAGGTC
CAGCGTGCTCGTGTTGTAGACGCCCGAGATGGTGTTGCCCAGGTTCGCCAGACCCGACTGCAGCGCGCCG
AAATTCAGTAGGCCCGAATTGCCCAAGCCGCCGGCGTTAAAGAAGCCCGAATTGCCAGCGCCGAAGTTCC
CGGAGCCCGACATGTTGCCGGCGCCGAAGTTCCCGAAGCCCGATACATGGCCGGCGCCGGTGTGGAAGAA
ACCCGACGACGGGCCGGTGGTCGAGTTGCCGAAACCCGGGGTACCACCGATGCTGATGCCGATGGGGATC
GGGCCGAAGCCGCCGGTGCCAACCATGCTGATGGTTTGCTGAATGGGCGAATCGATGGCGATGACTTGAT
TGACATCGATCGTGATGGGGCCGATCATCTCGTTGACAAGCACCGCCGCAGGACCAAGCAAGACTCGTAT
CTGGAAACCGGGAATGGTGAAACTGTTTGGCGTGGTGGCGACGACGGTGCCGGTGATGGGTATGTCGATT
GGAACACTCAAGTCGTAGCGGTAGGGGATTTCGGGAATGGTGATCGTTGTGGAAAGGCCAATCAACCCCT
GGTAGTCACCTCGCCAGAAGAACCCGTTGCTGTAATTGCCGGAGATGAACGCGCCGGTGTTGACGTTGCC
CGTGTTGGCCACACCCGTGTTGTAGTCACCCGCGTTGAAGTAGCCCGTGTTGTAGTCACCGGAGTTGAAG
CTGCCGGTGTTGTGATCGCCGAGGTTGAAGCTGCCGGTATTGGTGCTGCCAGTGTTGAAGCTGCCGGTGT
TGATGCTGCCGGTGTTGATGCTGCCGGTGTTGCCGACGCCGGTGTTGACGTTGCCCGGGTTGAACAGGCC
CGTGTTGGTGCTGCCCGTGTTCCCGAGGCCGGTGTTGAAGCTGCCCGAGTTTGCGATGCCGAAGTTTGCG
GTGCCGGTGTTTCCGATGCCCACGTTGCCGGTGCCCGAGTTGAAGAATCCTACGTTTCCGTCACCGGAGT
TGAACAAGCCGATGTTGTGGCTGCCCGAGTTGAAGCTGCCGAACCCGATCTGACCGGTGCCGGTGAGCCC
GATGCCGATATTGCCGCTACCGGTGTTGGCGAAGCCGATATTGGCACTGCCGGTGTTAGCAATGCCGATA
TGGTAGTTGCCCGAGTTGGCGAAGCCGACGCTGTAGTTGCCCAGGTTTGCCAAGCCAATGTTGTGGTTGC
CCACGTTTGCGAAACCGACATTGAAGATTCCGGTGTTCCCGATCCCGAAGTTAGAGCCCCCGAGGTTTGC
CAAGCCGACATTGAGGTTGCCGAGGCCGGCCAAGTCGAGGATCGTCGTGCCGGCGCCGCCCTGCAGCAGG
CCGGCGATGTTTGCGAGGCCGGAGCCGAAGGCCGGCGTCCCGAGGTCCAGCGGGCTCGTGTTGTAGATAC
CCGAGATGGTGTTGCCCACATTCGCCACACCCGATCCCAACGCGCCGACGTTGAGCAAGCCCGAGACTCC
TGAGGCTGCCGACGCAAGGTTCCACAGGCCCGATGTGTTGCCGCCGACGTTGCCGAACCCGGATGCGGTG
CCGGCGCCGGTGTTGAAGAAGCCTGACGACGGGCTGGTGGTCGAGTTTCCGATGCCCGGCGCTGCCGGAA
TGTCGATGATCGGGATGGTGATGGGGCCGAGGCCGGCGGTGGCGCTGATGTTGATCGCGGTCGTGGGTCC
GCCCACGGCGATCGCGAACGTGGGAACGCTGAGCACGAAGCTCGGGACAATGATGGGACCGATGTCCGGC
TCGGTATGGATGTGAAAGCTAAACGCGAAGGATTCGAAGCCGATGATGGGGATAGTGAAATTGTCCACCA
CGAGGTCGGTGAAACTGCCGGTGATCGGTATGTCGATTGGGATATTGACGTCCAAGTGCGCCGGAATCTC
CGGAATAGTCAGCGCGTAGGAGTAACCGATCAGGCCCTGGTAGTCGCCCCGCCACAAGATGCCGTTGCTG
TAGTTGCCGGAGATGAAAGCGCCGGTGCTGACGTCGCCCGTATTCGCGATGCCGGTGTTGTAGTTCCCGG
TGTTGAAGTGGCCGGTGTTGGTGTTACCCGCGTTGAAGCCGCCGGTGTTGAAGCTGCCGGTATTGAAATT
GCCGGTGTTGAAGTTACCGGGGTTGAAGCCGCCGGTGTTGCCGTCGCCCGAGTTGAACAAGCCCGTGCTG
GTGCTGCCCGAGTTGCCGATGCCGAAGTTTCCGGTGCCGGTGTTGCCGATGCCGAAGTTCCCGGTGCCCG
AGTTAAAGAAGCCGATGTTTCCGTCGCCCGAGTTGAACAAGCCGATGTTTCCGCTGCCCGAGTTCAGAGC
GCCGATCCCGATTTGGCCGGTACCGGTGAGCCCGATGCCGATATTGTTGCTGCCGGTGTTGGCAAAGCCG
ATATTGTTGCTGCCGGTGTTGGCAACGCCGATGTTGTAGCTGCCTAGGTTGGCAAAGCCCAGGTTGTCGT
CGCCGAAGTTTCCGAAGCCGATGTTGTAGTTGCCCAGATTCGCCACGCCGACGTCAAAGATCCCGGTGTT
GCCGAAGCCGGCGTTATTGCTGCCCAGGTTTGCCAGCCCAAGGTTCAGAGTCATCGTGCCCATACCGTCG
CGCATGAGACCGGAGGCAAAGGCCGGCGTCACGAGGTCCAACGCGCTCGCGTTGTAGAAACCCGAGACGG
TGTGACCCACGTTAGTCACACCCGACCCCAGCGCACCGACATTGAGATAACCCGAAATCCCTGAGGCGCC
GGCGACCACGTTCAAAAAGCCCGACGCGCTGCCCGCTCCGGAGTTGAAGAAGCCCGACGACGGACTAGTG
GTCGAGTTGCCGAAGCCCGATGTCGCGGGAATGTCGATGATCGGGATGGTGATGGAGCCGATACCGGCGC
TGGCGGTGATACCGATCGAGGTGGTGGGTCCGCCCACGGTGATCGCCGCCGTGGGCAAGGTGATATTGAT
GGTCGGGATGATGATGGGGGTGAAGTCGATATTATTTTCGGCAGCTACGATGCTGAAGCCCTGGAGGGTG
ACGACCCCGGCGTCGATGTTGATGGGTATATGTATCGGGATGTCGACGCCAAAGGTTAGGGCGATTTCGG
GAATCGCTAGCGCCGCGTGCAAGCCAATGAGGCCCTGATAATTTCCACTCCACAAGAACCCGTTGCTGTA
GCTGCCGGAGATGAAGGCGCCGGTGTCAACATCGCCGGTGTTTCCGAGTCCCGTGTTGTAGCTGCCTGGG
TTGAAATCCCCGGTGTTGGAATCGCCCGGATTGAAGCTGCCGGTGTTGAAGCTGCCGGTGTTGCCGATAC
CGGTATTGACGTCGCCGGAGTTGAAGAAGCCGGTGTTGGTGCTGCCGGTGTTTCCAAGCCCGAAGTTTGC
GGTGCCGGTGTTGCCGATGCCAACGTTTCCGTTGCCCGAGTTGAAAAAGCCGATGTTTCCGCTGCCCGAG
TTGAACAAGCCGATGTTTCCGCTGCCAGAATTCAGGGAGCCGAACCCGATCTGGCCGTCGCCCGTGAGCC
CAATGCCGATATTGTTGCTGCCGGTGTTCGCGAACCCGATATTGTTGCTGCCGGTGTTGGCGAAGCCCAG
GTTGTCGTTGCCCAAGTTTCCGAAGCCGACGTTGTAGCTGCCGAGGTTTCCGAAGCCCAGGTTGTCATCG
CCGAAGTTTCCGAAGCCGATGTTGTAACTGCCCAGATTTGCCAAACCGATGTCGAATATTCCGGTGTTTG
CGCCGCCGATGTTGTTGCCACCGATATTGGCGCTGCCGAAGTTGGCGCTGCCGAGGTTTGCAAAGCCGAT
GTTGTAGTCGCCGAGGTTTGCAATGCCGACGTTGAGGGTGCCGTGGTTTGCCAAGCCCAGGTTGAGGACC
ATGGTGCCCGTGCTGTCGCGCAGCAGGCCGGCGATACTGGTGCTGATGTTGGCCAGGCCTGAATTGAAGG
CCGGCGTCGCGAGGTCCGACGTGCTGGTGTTGTAGAACCCCGAGACGGTGGTGCCCACGTTCGCCAGACC
TGATCCCAGGGCGCCGACGTTGAGGAGCCCCGACGCCCCCGAGGTCGCGGAGGCCAGGTTCCAAAAGCCC
GAATTGGCGCCGCCGAAGTTGCCGAAGCCCGAGGCGCCGCCGGCGCCGGTATTGAAGAAACCTGACGACG
GGTTGGTGGTCGAGTTTCCGAAACCTGGCGCCGCCGGGATACTGATGAGCGGGATCCTAATGGCGCCACC
GCCAGTTATGGTGATCGCGGTATTCGGCCCTCCTATGGCGACTGTCGTCGTGGGGCCGACAACCGTGATG
TTCGGAATGGTAATGGGGCCAAAGTGGGCTCGCTGGCCCGCTATTGACGAAAGGACGATATCGCCGGTGG
GCGGAATCGTGACGCCCATAAGGGTGATGTTGCCGGCCGAGGCGGTGATCGGGATATCGATGGGAATATT
CACGCCGAGGCTTATGGGGAGAGGCATATCGATCACCAGGTTGAGGCCGACCAGGCCCTGGTAATCGCCG
CTTAAGAACAACCCGTTGCTGTAGTTTCCGGTGATGAAAGCCCCGGTGTCAACGTCGCCGGTGTTGGCGA
TGCCGGTGTTGTAGTTGCCAATGTTGAGGTAGCCGGTGTTGGTATTGCCCGGATTGAAGCCACCGGTGTT
GAAGCTGCCGGTGTTGAAGCTACCGGTGTTGAAGCTGCCCGGGTTGAAGGCGCCCGTGTTGACGTCGCCG
GAGTTGAATAGGCCGGTATTGGTGTTGCCGGTGTTTCCGATGCCAGTGTTGAAGCTGCCCGAGTTTGCGA
TGCCGAAGTTGCCGCTGCCGGAATTGAAGAATCCGATGTTGTTGCTGCCCGAGTTGAACAGGCCGATGTT
TCCGCTGCCCGAGTTGAAGCTGCCGAACCCGATCTGTCCGTTGCCCGTGAGCCCGATGCCGACATTGTTG
CTGCCCGTGTTCCCAAAGCCGACATTGTTGCTGCCGGTGTTCGCAAAGCCGATGTTGCCGCCGCCCGCGT
TAGCGAAACCCAGATTGTCGTTGCCGACGTTGCCGAAGCCGATGTTGTAGCTGCCGAAGTTGCCGAAGCC
CAGGTTGTCGTCGCCAAGGTTTCCGAAGCCGATGTTGTAGCTGCCCAGGTTCGCCAGGCCGACATCGAAG
ATTCCGGTGTTCCCGATGCCGACGTTGTTGTGGCCGATGGTGGCGCCGCCGAAGTTAAAGCCGCCGAGAC
TTGCGAAGCCCACGTTGAGGTTGCCGTGGTTGGCCAAGCCCAAGTTAATAGCCGCAGTACCCGCGCCGTC
GCGCAGCAGGCCGGCAATATTGGTTCCGATATTTGCCAACCCGGAGTTAACGGCGGGCGTCGAGAGGTCC
GACGTGCCCACGTTGTAGATACCCGAGATGGTGTTGCCCACATTCGCCACACCCGATCCCAGCGCGCCGA
CGTTGAGGAAGCCCGACATTCCCGACGTTGTGGAGACCAGGTTCATAAAGCCCGACGCGGCGCCCCCGAA
GTTGCCGAAGCCCGAGGCGCTGCCAGCGCCGCTATTGAAGAAGCCCGACGACAGTCCGCCGGTCGAGTTG
CCGAAGCCTGGAGTCGCTGGAATATGGATAATCGGGATGTTGATGGCGTCGACGACCACAGTGGCGCCGA
TATTGATCGCGGTAGTGGGTCCACCCACCATGACCACAGGTGTGGGACCGGTTATCCGTATCACTGGGAC
GGTGAAGGGGTCGATATCGACGGGTCCGAAAAAAATAACAGTGACGGCTGTGTTCGGTGGAAGATCGAGC
CCGCTGTATACGATGTCCGTGAAGCTGGCGGTGATCGGTATGTGAATCGGGATATTCACGTCGACGCTCA
CAATCGGGATTTCGGGAATGTCGACGCCGATGGCGAGGTCGATCAGACCCTGGTTGTCGCCCCGCCACAG
AAGGCCGTTGCTGTGGTTGCCGGAGATGAAAGCGCCGGTGTTGATATTGCCGGTGTTCGCCATGCCGGTG
TTGTAGTCGCCGGTGTTGAAGTAGCCGGTGTTGTAGTTACCTGCATTGAAGCCACCGGTGTTGACGCTGC
CGGTGTTGACGCTGCCGGTGTTATAGCTGCCCGGGTTCAAGCTACCCGTGTTGAGGTCTCCGGAGTTGAA
CAAGCCCGTGTTGGTGCTGCCCGCGTTCCCGATGCCGAAGTTTCCGGCGCCCGAGTTTCCGATGCCCCAG
TTTCCGGTGCCCGCGTTTCCTATCCCGAAGTTTCCGCTGCCCGAGTTGAACAATCCGATGTTTCCGTCAC
CCGAGTTGAACAAGCCGATATTGTGGCTGCCCGAGTTCAGGCTGCCGAACCCGATCTGGCCGCTGCCGGT
GAGCCCGATCCCGATATTGTTGCTGCCGATATTCGCAAAACCGATATTGTTGTCACCCGTGTTCGCGAAG
CCAAGATTATTGCTGCCGGTGTTCGCAAAGCCGATGTTGTAGCTGCCCGCGTGGGCGAAGCCCAGGTTGT
CGCCGCCTAGATTGCCGAAGCCAATATTGTAGTCGCCCAGGTTTGCCAAGCCCACATTGAAGATTCCGGC
GTTTGCACCGCCGACATTGTTGCCGCCGACGTTTGCCAACCCGAAGTTAAGGGTCATGGTGCCCACGCTG
TGGTGCAGCAGGCCGGAGTTAAAGGCTGGCGTCGCCAGATTCGACGTGCTCGTGTTGTAGAGACCCGAGA
TGGTGTTGCCAACGTTAGCTACACCCGATCCCAGCGCGCCGACGTTCCCGAAGCCCGAAAGTCCCGAGGT
TGCCGAGGCCAGGTTCCAAAAGCCCGAAGCGCCGCCGCCGAAGTTGCCGAAGCCCGAGGCGGTGCCGGCG
CCAGCGTTGAAGAAGCCCGACGACGGGCTGGTGGTCGAGTTCCCGAAGCCCGGGGCCGCCGGAATCTTGA
TGAGCGGGATGCTGACGCCCCCCACCATGCCGGTGAGGTTGCCGTCGATCGTGGTGGTTGGTCCGCCCAC
GGTGATCGTCACCGTGGGAAGGGTGAGCGTGGATTGCGGGAGCTCGACCGGGCCGTAGTAAACAACGAAG
GGAACAATGGATGTGAAGGGCAAACGCATGCCCGGAATCGTCATCACGCTTCCGGGCATGACCATCACCT
GATGTATCGGCATGCTGAATAGCTGCGCGTTTATCGGAATGGCGGGAATCTCGAGGGCGATATCGGCACC
GATCAGGCCTTGGTAGTCGCCCCGCCACAAGACGCCGTTGCTGTAGTTGCCGGCGATGAAGGCGCCGGTG
TTGACGTTGCCGGTGTTGGCCACTCCAGTGTTGTAGTCGCCGGTGTTGAAGTAGCCGGTGTTGTAGTTAC
CTGCGTTGAAGCTGCCGGTGTTGTAGTTGCCGGTGTTGAAGTTCCCGGTGTTGTAGCTGCCCGGGTTGAA
GCCGCCGGTGTTGACGTCGCCGGTGTTGAACCAGCCGGTGTTGGTGCTGCCCGTGTTGCCGAGGCCGAAG
TTTCCGGTGCCGCTGTTTCCGATGCCGAAATTGCCGGTGCCCGAGTTGAACAACCCGACGTTTCCGCTGC
CGGAGTTGAACAGGCCGATGTTGTGGCTGCCCGAGTTGAAGCTGCCGAACCCGATCTGTCCGTTGCCGGT
GAGCCCGATGCCGACATTGTTGCTGCCCGTATTCCCAAAGCCGACATTGTTGCTGCCGGTGTTCGCAAAG
CCGATGTTGTGGCCGCCCAGGTTGGCCAAACCCAGGTTGTCGCTGCCCAGGTTTGCAAAGCCGAGGTTGT
AGCTGCCCAAATTGCCGAAGCCGACGTTGAACACGCCGACGTTTCCGTTGCCCACGTTGTTGGCGCCGAC
GTTTGCCAAGCCGAGATTGAAGCCCGCCGCGCTCGGGGGGCCGGCAGCGGCTGCCGCGGCGCTGGTCAGC
CGCTCCGATAGGCCCGCCAGCTTCTTCAGCTGCTGGGTGAACGGCATCAACGCGGAGACGGCCGCCGACG
CTCCAGCGTGATAGCCAACCATCGCGGCCACATCCTGGGCCCACATCCGCTCATAGGCGGCCTCGGTGGC
CGCGATCGCCGGAGCGTTGAATCCCAGCAGATTCGAGCTCACCAGCGACACCAGCACGGCGCGGTTGGCC
GCGACGATCGCCGGATGCACCGTCGCTGCCCGCGCCGCCTCGAACGTGGCCACGGCTACCCGTGCCTGAG
CGGCGGCCTGCTCAGCCTGGGCCGTTGCCGAAATCAACCAGCCCAGGTAGGGGGCTACCGCGCGCGCCAT
CGCAACCGCCGCGGGGCCGCGCCACGCCGCATCCGCCAGGCCCGAGGTCACCGACCCAAACCACGACGCC
GCCACCGCCAGTTCGTCGGCTAGTCCGTCCCAGGCCGCCGCGGCCGCCAACATCGGCCCCGATCCGGCCC
CGAGATACATCCGTAACGAATTGACCTCGGGCGCCGACACCACGAAATCCATCCGTCATACCCGTTCGTC
AGCTGGCCGTCGGAGGTACGTTCAGGCTAATCAATCGTCTACTACTCGACTAGCCCGTGAACGGGTGAAA
AATGCTAGGACATTCACGTATTGGCCCGAGTGGGGCTGGTCGAGTATCAGGGGAAGCTTTATGGGGCAAA
GTCAAGTTTGTGGTTCGTCGTATCGGGGCGATCCAACCGAGCACATGTTTAGTGCACCAGAACGACGGGC
CGTGTATCGGGTGATCGCCGAACGCCGAGACATGCGCCGGTTCGTGCCCGGCGGTGTGGTGTCCGAGGAT
GTGCTGGCGCGGCTGTTGCACGCCGCACACGCCGCGCCCAGCGTCGGTCTGATGCAGCCATGGCGCTTTA
TCCGCATCACCGACGAGACACTCAAGCGACGCATCCACGCGCTCGTCGACGACGAACGCCTACTCACCGC
CGAAGCCCTGGGAGCACGGGAAGAAGAATTCCTGGCGCTGAAGGTCGAGGGCATTCTCGACTGCGCCGAG
CTGCTGGTGGTGGCGCTGTGCGACCGCAGAGGGTCCTACATCTTCGGCCGGCGCACCCTGCCCCAGATGG
ATCTGGCGTCGGTGTCGTGCGCCATCCAAAACCTGTGGCTGGCAGCGCGGTCCGAAGGCCTGGGCATGGG
ATGGGTGTCGCTGTTCGACCCACAACGTTTAGCGGCCCTGCTGGCGATGCCCGCCGACGCCGAACCGGTG
GCCATCTTGTGCCTGGGGCCGGTGCCCGAGTTTCCGGACCGGCCCGCGCTGGAACTGGATGGCTGGGCCT
ACGCGCGGCCACTCGCGGAATTCGTCTCCGAAAACCGATGGAGTTATCCGTCGGCGCTGGCCACAGATCA
CCATCACGGCGAATAGGTCACGCCGACCGCGAGGTTGACGTATTCGGCCGGCACGTCAAAGGCCAGCGAT
CGCCGCGGCAAGCGGCTCAACACATCTTCACCGATAGTGGCCTTGAAGTGCAGCGCGAGCTGGCCGCTGA
ACTTCGGGTCGACATCGGCGACATCGAGATCGAGTTGCAGACCCGTCGGCGAGATTTCGGCGGTCGCGGC
ACCGGCCTGCGGCCCGTCCCAGCGCGCGTCGACGACCCGGCCGGCTAGCTTCGGCACCATCGACAGGGTT
CCCAGCACCCGCTGTTCGGTGAACGCCAGCGCACCCACGTAGCTGGCGATGCTGTGCGATGCCCGCAGCC
CCGGGATAACGCCGGTGAACCGCCTGGTGACGGCCACGTATTCGGCAAGGTAGATGAGTCCCTCAGCCTC
AACCTGACAGCGTAGGTCAGCAGGCAGCCTGCCGAGACCAAACCACTTGCGAACAATGACAGCCATGAGG
CCAGTATGGAGTCGTTTTGTCGGTGCCGCACCGATGCTGGTAGGAGTTAGAGCATGACTCGCCCGCAAGC
GCTTCTCGCTGTTTCGCTCGCTTTTGTCGCAACCGCGGTGTATGCCGTCATGTGGGTGGGGCACTCCCAG
GATTGGGGTTGGCTGCATAGTTTCGATTGGTCGTTGTTGAACGCAGCGCACGACATCGGGATAAAGAACC
CTGCGTGGGTGCGCTTCTGGGATGGTGTATCCCTGATCTTGGGCCCAGTCGTGCTGCGGCCGCTGGGTTT
GCTGGCCGCGATGGTCGCACTGGCGAAGCGCAAGATACGGATAGCGTTGTTGCTGTTGGCCTGTTTACCG
CTCAACGCGATCATGACGATCGCGGCCAAATCCGTGGCCCACCGCCCGCGACCGGCGACTGCGCTGGTAT
CTGCCCATTCGACTTCGTTTCCGTCAGGGCATGCGTTGGAGGCGACCGCAAGCGTACTCGCGCTGCTAAC
CGTCCTGTTGCCCATGCTGCACAGCAGGTTTACTCGGCACATCGCCATCACGGTGGGCGCGCTGTGCGTG
TTGACGGTCGGTGTTGCCAGGGTGGCGTTGAACGTGCATCATCCGACCGACGTTGTTGCCGGCTGGGCGC
TGGGGTACCTGTATTTCCTCGTGTGCCTGTGCGTATTTCGACCGCCGTCGATATTCGGTGCCCAACGCGC
GTCTCATGCTTTGTCGCCGCCAGTGGAGGTGTCGAGACAACCCGAACCGGAAGTCGACACGGCCCGCTAA
AGCCATGGTGCGCTGTGCATTTCGCTTTGTCACCGCACAGTGACCCAGCCGGATTCTAACCTTGACTTGA
CCACACGAGGTGATTGTCTGACGATTGAGCGATGAGCCGACTCCTAGCTTTGCTGTGCGCTGCGGTATGC
ACGGGCTGCGTTGCTGTGGTTCTCGCGCCAGTGAGCCTGGCCGTCGTCAACCCGTGGTTCGCGAACTCGG
TCGGCAATGCCACTCAGGTGGTTTCGGTGGTGGGAACCGGCGGTTCGACGGCCAAGATGGATGTCTACCA
ACGCACCGCCGCCGGCTGGCAGCCGCTCAAGACCGGTATCACCACCCATATCGGTTCGGCGGGCATGGCG
CCGGAAGCCAAGAGCGGATATCCGGCCACTCCGATGGGGGTTTACAGCCTGGACTCCGCTTTTGGCACCG
CGCCGAATCCCGGTGGCGGGTTGCCGTATACCCAAGTCGGACCCAATCACTGGTGGAGTGGCGACGACAA
TAGCCCCACCTTTAACTCCATGCAGGTCTGTCAGAAGTCCCAGTGCCCGTTCAGCACGGCCGACAGCGAG
AACCTGCAAATCCCGCAGTACAAGCATTCGGTCGTGATGGGCGTCAACAAGGCCAAGGTCCCAGGCAAAG
GCTCCGCGTTCTTCTTTCACACCACCGACGGCGGGCCCACCGCGGGTTGTGTGGCGATCGACGATGCCAC
GCTGGTGCAGATCATCCGTTGGCTGCGGCCTGGTGCGGTGATCGCGATCGCCAAGTAACCCCGGACCTCG
ATTGTGAACTGTGCGACGGGTTTTCGGCGTGTTGCGTCGTGAGATTCACGTTCGGCGTCAATCGGCCAGC
GCGCGGCCCGGCCTGATGTTGAAGTTAAGGCCCGCCAACGACATGGTCGCCTCGTAGGTTCGGTCGTAGC
CGGTGGCGCTGATCCGCCAGCCGTCGGTGGTTCGTCGGTACTGGTCGTGGTAGAACGCGGCGCCGATGAG
CATGAAATTGAACTCGGCGACGATGACCCGGTCTTGCAGGTACCAGATGCCGGTTGCGGTATCGCCGGTC
ACGGTGATTTCCGGATGGGTGACCCGGTGTTCGGTGATGACACCCGGGCCGAGTGCCTGGCGCAGGTAGT
CGACCAGGTCGGCGCGGTTGGTGAAGTGCAGCTCCGTACCGACCGATGACCCGTAATCGCCGGTGACATC
CTCGGCCAGGGTGTCGGTGAAGTCGTCCCAATGCTTGGTGTCCAATGCCCGCAGATACCGGTATTTGAGC
TGTTTGATCGCTGCAATGTCGGCTGGATCACCCGGAGTCACCACGCCATTGCAGCACACCGGCTCACGGG
TAGCTTTGGGGTATGAGCCAATCCCGGTACGCGGGGTTGTCCCGCAGCGAGCTGGCAGTTCTGTTACCCG
AGCTGTTGTTGATCGGCCAGCTGATCGACCGATCGGGCATGGCCTGGTGTATACAGGCATTCGGCCGCCA
GGAGATGCTGCAGATCGCCATCGAGGAGTGGGCGGGCGCCAGCCCGATCTACACCAAGCGCATGCAAAAG
GCGCTGAACTTCGAGGGCGACGACGTGCCCACCATCTTCAAGGGGCTACAGCTCGACATCGGCGCGCCGC
CGCAATTCATGGACTTCCGTTTCACCCTGCACGACCGCTGGCACGGCGAGTTTCACCTCGACCACTGCGG
TGCGCTGCTCGACGTGGAGCCGATGGGCGACGACTACGTCGTCGGCATGTGCCACACCATCGAAGATCCG
ACGTTCGACGCCACCGCGATCGCGACCAACCCGCGCGCGCAGGTGCGCCCCATCCACCGGCCGCCCCGCA
AGCCGGCCGACCGGCATCCGCACTGTGCGTGGACCGTCATCATCGACGAGTCCTATCCCGAGGCTGAGGG
TATTCCGGCGCTGGACGCGGTCCGTGAAACCAAAGCTGCCACCTGGGAATTAGACAACGTCGATGCGTCT
GACGACGGGCTGGTGGACTATTCGGGTCCGCTGGTGTCCGACCTGGACTTCGGGGCGTTCTCGCATTCCG
CACTGGTGCGGATGGCCGATGAGGTCTGCCTGCAAATGCACCTGCTGAATCTGTCGTTCGCCATTGCCGT
GCGGAAACGGGCCAAAGCCGATGCTCAACTGGCCATTTCGGTGAACACCCGCCAGTTGATCGGAGTGGCC
GGGCTGGGCGCAGAACGCATTCACCGTGCGATGGCTTTACCCGGCGGAATCGAAGGCGCGTTAGGTGTGC
TGGAGCTACACCCGCTGCTCAACCCGGCCGGTTACGTGCTGGCCGAAACGTCGCCGGACCGTCTGGTGGT
GCACAACTCGCCAGCCCACGCCGACGGCGCCTGGATTTCGTTGTGCACACCGGCATCCGTGCAGCCGTTG
CAGGCCATCGCCACCGCTGTAGACCCGCATCTGAAGGTTCGGATCAGCGGGACGGACACCGACTGGACCG
CGGAACTCATCGAGGCCGATGCCCCAGCGAGCGAACTGCCGGAGGTGTTGGTAGCCAAGGTCAGTCGCGG
ATCGGTCTTCCAGTTCGAGCCGAGGCGCTCACTGCCGTTGACCGTGAAATGAGCTCGATGCGATCTGTCA
AGTCGGTGGCGGTACCGCTTCGGTGACACCACCGCATCGACCGCATACCAATGAGGTTGTCACCGAACCG
TATACGGCCCACCCGCCGCTATGGTTAACGCTGGCCACCGACCCCTATTGACGAAAGCCTTCCGCTATGT
ACGACCCGCTGGGGTTGTCGATCGGGACCACAAACCTGGTCGCGGCGGGTAACGGAGGTCCGCCGGTTAC
TCGTCGCGCCGTGCTGACCCTGTACCCGCATTGCGCACCGAAAATCGGTGTGCCTAGCCAGAACCCGAAC
TTGATCGAGCCGGGCGCCCTAATGAGCGGCTTTGTTGAGCGCATTGGAGATGCGGTGGCGCTGGTGTCTC
CCGACGGATCCGTGCACGATCCAGACCTCTTGCTGGTCGAGGCGCTGGATGCGATGGTGCTGACCGCCGG
TGCGGACGCGAGTTCCTCGGAGATCGCCATTGCCGTTCCCGCGCATTGGAAGCCCGGAGCTGTACACGCA
CTGCGTAACGGTTTGCGGACGCACGTCGGCTTCGTCCGCAGCGGCATGGCGCCGCGCCTGGTTTCCGATG
CGATCGCGGCGTTGACCGCGGTGAACTCGGAATTGGGCCTGCCCCACGGCAGTGTGGTGGGGTTGCTTGA
TTTCGGTGGCTCCGCGACTTACGTCACCTTGGTGGAGACCAAGTCGGATTCCAGGACGTCGGATTTCCAG
CCCGTTAGTGCCACGGCACGGTACCAGGACTTTTCCGGTAGTCAGATCGACCAGGCTTTGCTGCTTCGGG
TCATCGACCAATTCGGGTACGGCGATGACGTCGATCCGGCCAGTACCGCCGCGGTCGGGCAACTCGGCCA
ACTCAGGGAGCAGTGCCGTGCGGCAAAGGAACGACTGTCCACCGACGTTGCCACGGAATTGTTCGCTGAG
CTTGCCGGGTGCAGCTCGAGCATCGAGATGACTCGGGAACAGCTCGAAGACCTGATCCAGGATCCATTGA
CCGGCTTCATCTACGCGTTCGACGACATGCTGGCGCGCCACAACGCGAGCTGGGCGGATCTCGCGGCGGT
GGTCACCGTCGGCGGTGGTGCCAATATTCCCCTTGTGACTCAACGTCTTTCGTTCCACACTCGTCGACCT
GTGCTGACCGCGTCGCAACCCGGGTGCGCGGCGGCGATGGGTGCGTTGCTGCTCGCCAACCGTGGGGGAG
AGCGCGATTCGCGAACGCGGACGTCCATCGGCCTCGCCACGGCCGCAGCCGCCGGCACCAGTGTCATCGA
GCTGCCGGCCGGCGACGTCATGGTCATCGACCATGAGGCCTTGACCGATCGCGAGTTGGCCTGGTCGCAG
ACCGACTTCCCAAGCGAAGCTCCGGCGCGTTTCGAGGGCGACTCGTATAACGAAGGCGGCCCCTGCTGGT
CGATGCGTCTGAACGCGGTCGAGCCCCCCAAAGGACCAGCGTGGCGGCGAATCCGGGTGTCGCAGTTGCT
CATCGGGGTGTCGGCGGTAGTGGCCATGACCGCGATCGGGGGCGTGGCATTGACGTTGACAGCCATCGAG
AGACGCCCAAGCCCGCTACCAACCCCAATTGTGCCCGGCCTGGCCCCGATGCCGCCCGGATCCGTCGTGC
CTAGCTCGCGCGCACCGACCCCGCCGCCACCGCCGTCGACCGTTGCGCCGCTTCCCAGTGCGGCACCGGC
CCCGACGACGGTCGCGCCGGCACCGCCGCCGCCCACACAGGTGGTGACGACCACGACAGCGCCACCCGTC
ACCACGACGCCGAGGCCGTCGCCGACCACCACAACGACCACCGCGCCACCGTCGACAACGACGACAACCG
AGCCGCCGGTGACGACCACTTCGACGATTCCAACGATTCCGACGACTACGACGACGGTGAAGATGACCAC
GGAGTGGTTGCACGTCCCGTTTTTGCCCGTTCCGATCCCGGTCCCGATTCCGCAAAATCCGGGTGCCGGC
GAACCGCAGAACCCGTTCGGAAGCCTTGGCTCTGGGTGAGCCGCGTTCCCCGGAGCTGGCCCCGTCGGTG
TCAGGTCCGTAGTATCGGTATGGGTTGCTGAGGAGGTCGCGTGGGCGACTATGGTCCGTTTGGATTCGAT
CCCGACGAATTCGATCGGGTGATCCGGGAGGGGAGCGAGGGACTGCGCGACGCGTTCGAGCGGATCGGCA
GGTTCCTCAGCTCATCCGGCGCGGGAACGGGCTGGTCGGCAATCTTCGAGGACTTGTCCCGGCGCTCGCG
TCCGGCGCCGGAGACCGCCGGCGAGGCCGGTGACGGTGTGTGGGCCATCTATACGGTGGACGCCGACGGT
GGTGCCCGCGTTGAACAGGTGTATGCGACCGAGCTTGACGCCCTGCGCGCGAACAAGGACAACACCGACC
CGAAACGCAAAGTCCGCTTCCTGCCATACGGCATCGCGGTCAGCGTCCTCGACGATCCGGTGGACGAGGC
CCAGTAACGTCAGCCCTGCTGGACGCTGTTGGAACCGCCGGCATTGCTGATCTTCGGCGAGCCCGAGTGA
TACGTGACCTCGTTGTTGAAGCCGGCGGCTTCGATGGTGTCGACGGAGTCGACGGTGACCGAGTTCCTCA
TGCCGGACACGGTGAGGCTGGTGCAGTGGCCGGTGATCACCACCGTGTTGGACATGCCGCTGACGCTGAC
AATGCTGTCGTTGCAGGCGATTGTCCGGTTCACGTTGACGCCGGAGACGCTCAGGCTGGCGCCGGCCGGC
GGAAGAGTGGTGGCCGGTTGCGCAGTCGGGGTTGGAACAGCCCGGGAGACAGACGGGGTGGGCGAGAGAA
CGACGAAGTTGCCTTGGGAAAGCCGCTGTGCGCTGAATGCGGCGATGCCACCCACCAGAACCAGCACGCC
GACAACGACGACCGCGGCCAGGATCCACCACGCCCTGTTGCCGGAGGACGATCGCGGCGATGGGCCGCCG
AACGGGCCGCCATAGCTATACGGCGGCGGTGGCGGGCCGGGTGGATAGGTGTAGCCGCCCGACTGCGAGC
CGCCGAGTTCGGAGGCGCGTGCCACGTCGGCTAGCGGCCGCTCCAGTTCCCGGATTCGCGCCTCCGGGTC
ATCCTCTGGGTTCATGCACAGATGCTCCCACACGACGATCATGCCGCATAGGTAGTTGCGCCCGGCGGCA
CCACACGATTCGGCTTGGCCTGCTATCGTCCCATGCTTATGCCTGAGATGGATCGTCGCCGAATGATGAT
GATGGCGGGGTTCGGCGCCCTGGCTGCCGCGCTTCCCGCCCCGACAGCCTGGGCCGACCCGTCCCGGCCG
GCCGCGCCGGCTGGTCCGACACCGGCGCCCGCCGCGCCGGCTGCGGCAACCGGTGGGCTTTTGTTCCACG
ACGAGTTCGACGGGCCGGCCGGTTCGGTCCCGGACCCGTCCAAGTGGCAGGTGTCGAACCACCGGACGCC
CATCAAGAACCCGGTGGGCTTTGACCGGCCCCAGTTTTTTGGGCAGTACCGCGACAGTCGACAGAACGTG
TTCCTCGACGGCAACTCCAATCTCGTGCTGCGCGCTACCCGAGAGGGCAACAGGTATTTCGGTGGCCTGG
TCCACGGCCTGTGGCGGGGTGGCATCGGGACCACCTGGGAGGCCCGGATCAAGTTCAACTGCCTGGCTCC
GGGCATGTGGCCCGCCTGGTGGTTGTCCAATGACGATCCTGGTCGCAGCGGCGAAATCGACCTGATCGAG
TGGTATGGCAACGGGACTTGGCCGTCGGGAACCACCGTGCACGCCAACCCGGACGGCACCGCATTCGAGA
CCTGCCCGATCGGTGTGGACGGTGGTTGGCACAACTGGCGCGTCACGTGGAATCCGAGCGGCATGTACTT
CTGGCTGGATTACGCCGACGGCATTGAGCCCTACTTCTCGGTTCCGGCGACCGGAATCGAAGACCTCAAC
GAGCCCATCCGCGAGTGGCCGTTCAACGACCCCGGCTACACGGTGTTTCCGGTGTTGAACCTTGCGGTTG
GCGGTTCTGGTGGCGGCGATCCCGCGACGGGTTCCTATCCACAGGAGATGCTCGTCGACTGGGTGCGCGT
CTTTTAACGCCTCGCGCTCTTGCCCGGGGTGCTACCCGGCTTGCTCGGAGAAAGCATGGAGTTTTTGGTC
ACCATGACCACCCGCGTTCCCGATAGCATGCCCGCGGACGCAGTCGAGCGGGTCCGTGCCCGCGAGGCTG
CCCGCTCGCGCGAGCTCGCGGCACAGGGAAAGCTACTCCGCCTGTGGCGCCCGCCGCTGCGGCCGGGCGA
ATGGCGCACCCTGGGGCTGTTCGCCGCCGACGACAACGGCGAACTGGAGCAGCTGCTGGCCTCGATGCCG
CCGCGGTCGTGGCGCACCGACGACGTCACGCCGCTGGGTGCTCACCCGAACGACCCGGTTGGCCAGGGGA
TAACCATCGCGCCGGGTAAGGGTCCGGAGTTTCTGATCGCGACGACCATTATGGTGCCACCGGGTACCCC
GGCTCAGGTGGTCGACGACACCGTGGCGCGCGAGGCTCGCCGCGCGCCCGAGCTGGCCGGGCGGGGACAC
CTGGTGCGGTTGTGGGCACTACCCGACGGACCGGACGGCCAGCGCACCCTGGGGCTGTGGCGGGCTCGCG
ACCCTGGCGAGCTGATGGCCATCCTGGAATCGCTACCGCTTGCTGGCTGGATGACCATCGAGACCACGCC
GCTGAGTCCGCATCCCGATGATCCGATCCGCATGCCCTGACCGTTTCCGGTGTCGCCGGGCTCTTAGGCG
CCGTCCCACTCGCCGCGGGCGATGAGAACATCACGAAGTAGGTCCGCGCGATCGGTGATGATGCCGTCCA
CGTCCATGTCGAGAAGGGTGTGCATCACATCGGGTTCGTCGACGGTCCAGGCATGCACTTGGCGTCCCGC
AGCATGAAAGCCGCGGACCCGTGCCGGCGTAATGACCGGTACACCGCCAAGCCGTGACGGTAGTTGCACG
CAGTCGATGTCGCGCATCATCCGCCAGGCATATGCCCGGCTGCCCAGCGGACGCGCGGTCAGCCACGCCA
GCAGCGCGCCCGTTCCTGCCGAACTAGCGACCCGCTTGGTCAGCAGGCGCAATGCGCGCCGGCGACGGCG
CTCGGAAAACGAACCGATCAGCACCCGGTTGTGCGCGTTGCACCGCTCGATGACGTTGACGGTCGGCTCG
ATCGCCGATGCGGCTTTAATGTCGATGTTGACCCGCATGTCTGGCAGCGCGGTAAGCAGGTCTTCCAGGG
TTGGGATCGACTGCCCCGCACCCAGCTGCGCCTTGCGGACATCACGCCAATCCAACCGGTCGACCGCGCC
GGATAACCCCACCCCGGGCGCCAGCCTACGGTCATGCAGGATCACGGCTACGCCGTCCCGGGTGGCGCGA
ACGTCGGTCTCGATGTAGCGGAATCCGAGCTTGGCCGCCTCCTGGAACGCCCCCATGCTGTTCATGGGCA
ATCTGAACGACGTAAATCCTCTGTGCGCCATGGCAATCCGCCCCCCATGGCGAAGAAATTCCACGGTAGG
TGCGCCACCGTCGCTCATCAGGTCAGTATCACATAGCCTCGGCCGCCGGGGGCGTCCACGCCGGGGGCAG
CACCGCTCTGTCGGCGACGGTTCCTGTGCACCAGCCGCTTTCGCATCGCAGTGGTAATGGGCGCTCCCAT
ACGGCGCGGTCGGCGACGACGGTGCATGGGCCGGCCATCGTTTTGGGCCTTCCCCGCCTTGCCGCCGGGC
CACCGACGTTCAGCATCACCATCAGCGTCGACGTGTCACATCGGAGCCGATGACGGGAATCGAACCCGCG
TATTCAGCTTGGGAAGCTGATGTTCTGCCATTGAACTACATCGGCACGGTTGCCTCGAAAGGCTAGCATC
CAGAATCATTCCATCACCCCCAGGCCGTACAAGATCAGAAATCCGGCAAAGAACATCACGGCCATCCATG
GCCGCTCCGGCGTTTCGTGCGCCTCGACAAGCAGTTCCTCCACGACCAGCCAGAGCAGCGCCGCCGCCGC
GAACGCCAACACGAGGGTCAGGACGGTATTTCCCGCCCGGCCCAGCGCCACGGCACCTGACACACCGCCC
ACCGCGATCACTAGGCTCAGGGCGCTTGTGGTCGCCGCGGCCCGGATCCTAGGCATTCCGGAGCCGGCCA
GGCGCAGGGCCACCGCCAGACCCAGGAACAGCACCTCGACCGTCAGGGCGATGGTGATGATGATCGCGGT
GCGACTGGACACCGTCGCGCCCGTTGCGACCAGCAACCCGTCGATGAAGAGGTCAACCGCGACTACGGTG
AGGAACCCGACGGGCAGTTCGCCCACGTCGTCGCCGTCTTGATGTTCCCCGTGGCCGTCAAATCGGCGCA
GTGCAACGAGTACCGCGACGCCTGCACTGAAGCCCACAACGATCAGCCAGAGCGGACCTCTGCTGCGCAG
GTCTGGTAGCACTTCCCCGGCCACGGCGGCCATGACAATTCCCGCGGCGAAATGTTGGACGCCGCTGACC
ATCGCCGCCGACGGCGTGCGCACCGACGGGACCACGCCGCCGAGAATCCCGGCGAGAACCGGGAAGGTGA
CCAACGAGGCGGCCGTTGTGACGTTGCTGATGCCAACCTCCCGGTTTCGGTCGAAGATCTCGGCTCGGGC
ACGCTTGAACATTGTGACGGCTAGTGACAAATGCAGCGACTTTCGGGGAAACGGGCATTGAAATAAGGAA
GGAACAGCATGTCGAAGGTGCTGGTCACCGGATTCGGACCCTACGGCGTGACGCCGGTAAATCCGGCACA
GCTCACCGCCGAAGAGCTGGATGGTCGCACCATCGCCGGCGCAACGGTCATCTCGCGGATCGTGCCCAAC
ACGTTCTTCGAGTCGATCGCGGCAGCTCAGCAGGCCATCGCAGAGATCGAGCCAGCATTGGTGATCATGC
TGGACGAATACCCGGGACGCAGCATGATCACCGTCGAGCGACTCGCGCAAAACGTCAACGACTGCGGGCG
GTACGGCCTCGCCGACTGCGCCGGCAGGGTTTTGGTCGGTGAGCCAACCGACCCCGCCGGCCCGGTCGCC
TACCACGCGACCGTACCGGTTCGCGCGATGGTGCTGGCCATGCGAAAGGCCGGCGTGCCAGCTGACGTCT
CGGACGCGGCGGGCACGTTCGTGTGCAATCACCTCATGTACGGCGTGCTGCACCACCTCGCCCAGAAGGG
TCTGCCCGTCCGCGCCGGTTGGATTCATCTGCCGTGCCTGCCCAGCGTCGCCGCACTGGATCACAACCTC
GGTGTTCCGAGCATGTCGGTCCAGACGGCGGTCGCCGGGGTCACGGCTGGCATCGAGGCAGCCATTCGGC
AGTCCGCAGATATCCGCGAACCGATCCCGTCGCGATTGCAGATCTAGGGCGCAGCTGACGGCGGTCTTCT
AGAGATTAGATATTTATTCTTCCGTTATCTTGTCGTAATCTGCTCAGCGTGGGCCGACATGAATTAGCTA
GGGACCGGCGAAAGTCGTCAGCGGTCCTGGCTGCGGTCCTCGCCCCGGCCGCCGTGTTCTTCGCCACGGG
CGGAGATGTCAGTACGCTTGCCGCCCGCGCCGATGCCAACCCGGTTCTCGGCGACGACGCGCCCTGTTGT
GTGCAGATCGTGCCGGTTGCACCGCTGGCTTTCTCCTCACAGATATCCGGCGGTGAAATCGGGACGGGCC
TTGCTGCCAGCCAGTTCGCTTCGGCATCGAGATGGCGCATCGTATCTCGGTATTTGCCGGTAGGGGTGGC
ACCCGAGCAGGGTCTACAGGTCAAGACCGTCTTGACAGCCCGCAGTATCAGTGCGGCTTTCCCCGAAATT
CGCGAAATCGGCGGCGTTCGGCCGGATGCGCTGAGATGGCATCCCAATGGTTTGGCGCTCGACGTGATGG
TTCCCAACCCCGGCACCGCCGAGGGCATAGCGCTGGGCAACGAGATCGTCGCTTTCGTACTGAAGAACGC
GACCCGATTTGGGATGCAAGATGTGATTTGGCGTGGCGCCTACTACACGCCCAACGGCGCGCGGACAACC
GGGGCCGGCCACTACGACCACATCCACATCACGACCGTGGGCGGCGGGTATCCCACCGGCGAGGAACTCT
ACATCCGCTGAGCCAGCGTGCGGCGACAGATACGCTCGTCGGGTGCTGCTCTCCGATCGTGATCTTCGGG
CCGAGATCTCCTCCGGGCGGTTGGGGATCGACCCGTTCGACGACACCCTGGTCCAGCCGTCCAGCATCGA
CGTCCGGCTCGATTGCTTGTTTCGGGTGTTCAACAACACTCGCTACACCCACATCGACCCGGCCAAGCAG
CAGGACGAGCTGACCAGCCTGGTGCAACCGGTCGACGGGGAACCCTTCGTGTTGCACCCGGGCGAATTCG
TGCTCGGCTCGACGCTGGAGCTTTTCACTCTGCCCGACAACCTCGCCGGACGGCTGGAAGGCAAGTCTTC
GTTGGGCCGGCTGGGCCTGCTGACGCATTCCACCGCGGGCTTCATCGATCCTGGCTTCAGCGGTCACATC
ACCCTGGAGCTATCCAACGTCGCCAACCTGCCGATCACTTTGTGGCCCGGCATGAAAATCGGTCAGCTGT
GCATGTTGCGCCTGACCAGCCCGTCCGAGCATCCCTACGGCAGTTCCCGGGCGGGGTCGAAATACCAGGG
TCAGCGCGGGCCCACGCCGTCGCGCTCCTACCAGAACTTCATCAGGTCTACTTAGCATCCGGCGCGGCTA
GGCCTGTCGCGGGTAGCTGTCACCTGCCGTTTGCCTGGTGCTCAGCGCCGCGATGCGGTTCGCTCATCGC
AGCCACCTACACACAGTGGTGTGCGATGCAGCGTCTTCGGCACTGGGTATCTGGGTGCCACCCACGCCGT
CGGTATGGCGCAACTGGGACACGAGGTCGTCGGGGTCGATATCGATCCCGGTAAGGTCGCCAAGCTCGCC
GGGGGTGACATTCCGTTCTACGAACCCGGCCTGCGAAAGCTGTTGACTGATAACCTGGCTGCCGGCCGCT
TGCGGTTCACCACCGACTACGACATGGCGGCCGATTTCGCCGACGTGCATTTCCTGGGGGTCGGCACGCC
GCAAAAGATAGGCGAATATGGCGCCGACCTGCGGCATGTCCACGCCGTCATCGATGCGCTGGTGCCGCGT
CTGGTCAGGGCGTCGATTCTGGTCGGCAAGTCGACAGTCCCAGTGGGCACCGCAGCCGAACTGGGACATC
GGGCCGGTGCACTGGCACCCCGGGGAGTCGACGTGGAAATTGCCTGGAATCCGGAATTCCTGCGCGAGGG
CTTCGCGGTGCACGACACCCTCAACCCCGACCGTATCGTCCTTGGGGTACAAGATGATTCGACGCGCGCC
GAGGTAGCCGTCCGCGAGCTGTACGCGCCGCTGCTGGCAGCGGGCGTGCCGTTTCTGGTGACCGATCTGC
AGACCGCGGAGTTGGTCAAGGTATCCGCCAATGCCTTTCTGGCGACCAAGATTTCGTTTATCAATGCGAT
CTCCGAAGTGTGCGAGGCGGCGGGTGCCGACGTTAGCCAGCTGGCCGATGCGCTCGGATACGACCCGCGG
ATCGGACGCCAATGCCTCAACGCGGGCTTGGGTTTCGGCGGCGGCTGCTTGCCCAAGGACATCCGCGCTT
TCATGGCCCGCGCCGGCGAACTGGGAGCCGACCAGGCGTTGACGTTCCTGCGTGAAGTGGACAGCATCAA
CATGCGCCGGCGCACCAAGATGGTGGAACTGGCCACCACCGCATGCGGTGGCTCGTTGCTGGGCGCCAAT
ATTGCGGTGCTCGGCGCGGCGTTCAAACCCGAATCCGATGACGTGCGCGATTCGCCCGCCCTCAATGTGG
CGGGCCAGCTGCAGCTCAACGGCGCCACGGTCCACGTGTACGATCCAAAGGCCTTGGACAACGCCCACCG
ACTGTTCCCTACCTTGAACTATGCGGTTTCGGTTGCGGAGGCCTGCGAGCGCGCGGACGCCGTGTTGGTG
CTTACCGAATGGCGGGAGTTCATCGATCTCGAACCCGCTGATCTAGCCAACCGGGTGCGGGCCCGGGTGA
TCGTGGACGGCCGCAACTGCCTCGACGTGACCCGCTGGCGGCGGGCAGGCTGGCGGGTGTTCCGGCTGGG
AGTGCCGCGATTAGGGCACTGACCGGCGCAGCCAGCGCAAGTACTCTCGGTCACCGAGCAGTTCCAGACG
ACGCCACAGCACGGGGTTGTCGGCGGACTGGGTGAAATGGCAGCCGATAGCGGCTAGCTGTCGGCTGCGG
TCAACCTCGATCATGATGTCGAGGTGACCGTGACCGCGCCCCCCGAAGGAGGCGCTGAACTCGGCGTTGA
GCCGATCGGCGATCGGTTGGGGCAGTGCCCAGGCCAATACGGGGATACCGGGTGTCGAAGCCGCCGCGAG
CGCAGCTTCGGTTGCGCGACGGTGGTCGGGGTGGCCTGTTACGCCGTTGTCGTCGAACACGAGTAGCAGG
TCTGCTCCGGCGAGGGCATCCACCACGCGTTGCGTCAGCTCGTTGAGCGGGATCTGCGCTAGACCGTTAT
CCGGGTATGCGAGTAGTTGCACATGATCGACACCCAGGACCTGTGCCGCAGCGGCGAGTTCCTCCCGGCG
CACCTCACCGAGGTTTCGGTCGGTCCGGCCGAGTGTGGAGGCCTCGCCGTGGGTGAAGCACAATCCTCGC
AGCCGCGTTCCCTGCGCCGTGAAATCACCCAATACCGCCCCGAGCCCGAAGGACTCGTCGTCCGGATGGG
CGAACACAGCAAGCACTTCGTGTGCGCAGGGGAGACGGTTGCAGCTGTTCATCGATTCACCGTCCGGAGG
ATCCGTGCGCGCGGGTGGACAGCCGCCGCATATTATGTAGTTCCAATGAGCAATGGAATTATATTCCCAA
GGATGACTGGAAATGGCTGGACAGTCCGATCGTAAGGCGGCGTTGTTGGACCAGGTAGCGCGCGTGGGCA
AGGCGCTGGCCAATGGGCGGCGATTGCAAATCCTGGACTTGCTCGCCCAAGGTGAGCGCGCGGTAGAAGC
GATCGCGACGGCGACCGGGATGAACCTGACCACGGCATCGGCGAATCTGCAGGCGCTGAAGAGCGGCGGG
[truncated: 4,060,119 more chars]
