# Supplementary material for: Genome Analysis of Multi- and Extensively-Drug-Resistant Tuberculosis from KwaZulu-Natal, South Africa
Source: PLoS One. 2009 Nov 5;4(11):e7778. doi: 10.1371/journal.pone.0007778 (PMC2767505; doi:10.1371/journal.pone.0007778)
Supplement: Table S7 — Inferred annotation of KZN V2475 protein coding regions based on alignment to F11, in tab-separated ASCII format. (0.39 MB TXT) [file pone.0007778.s007.txt]

Product Name	Start	End	Strand	Length	Gi	GeneID	Locus	Locus_tag	COG(s)
chromosomal replication initiation protein	102	1625	+	507	15607143	885041	dnaA	Rv0001	COG0593L
DNA polymerase III subunit beta	2153	3361	+	402	15607144	887092	dnaN	Rv0002	COG0592L
recombination protein F	3381	4534	+	385	15607145	887089	recF	Rv0003	COG1195L
hypothetical protein Rv0004	4535	5098	+	187	15607146	887088	-	Rv0004	COG5512R
DNA gyrase subunit B	5224	7368	+	714	15607147	887081	gyrB	Rv0005	COG0187L
DNA gyrase subunit A	7403	9919	+	838	15607148	887105	gyrA	Rv0006	COG0188L
POSSIBLE CONSERVED MEMBRANE PROTEIN	10015	10929	+	304	15607149	885982	-	Rv0007	-
POSSIBLE MEMBRANE PROTEIN	11975	12412	-	145	15607150	887085	-	Rv0008c	-
PROBABLE IRON-REGULATED PEPTIDYL-PROLYL CIS-TRANS ISOMERASE A PPIA (PPIase A) (ROTAMASE A)	12569	13117	+	182	15607151	887087	ppiA	Rv0009	COG0652O
PROBABLE CONSERVED MEMBRANE PROTEIN	13234	13659	-	141	15607152	887082	-	Rv0010c	-
putative septation inhibitor protein	13815	14096	-	93	15607153	887074	-	Rv0011c	-
PROBABLE CONSERVED MEMBRANE PROTEIN	14190	14978	+	262	15607154	887083	-	Rv0012	COG3879S
para-aminobenzoate synthase component II	15015	15690	+	232	57116682	885955	trpG	Rv0013	COG0512EH
TRANSMEMBRANE SERINE/THREONINE-PROTEIN KINASE B PKNB (PROTEIN KINASE B) (STPK B)	15691	17567	-	626	15607156	887072	pknB	Rv0014c	COG0515RTKL, COG2815S
TRANSMEMBRANE SERINE/THREONINE-PROTEIN KINASE A PKNA (PROTEIN KINASE A) (STPK A)	17568	18859	-	431	15607157	885953	pknA	Rv0015c	COG0515RTKL
PROBABLE PENICILLIN-BINDING PROTEIN PBPA	18860	20331	-	491	15607158	887078	pbpA	Rv0016c	COG0768M
PROBABLE CELL DIVISION PROTEIN RODA	20332	21737	-	469	15607159	887075	rodA	Rv0017c	COG0772D
POSSIBLE SERINE/THREONINE PHOSPHATASE PPP	21738	23273	-	514	15607160	887070	ppp	Rv0018c	COG0631T
hypothetical protein Rv0019c	23375	23838	-	155	15607161	887079	-	Rv0019c	COG1716T
hypothetical protein Rv0020c	23962	25545	-	527	15607162	887067	TB39.8	Rv0020c	COG1716T
hypothetical protein Rv0021c	26014	26982	-	322	15607163	887066	-	Rv0021c	COG2070R
PROBABLE TRANSCRIPTIONAL REGULATORY PROTEIN WHIB-LIKE WHIB5	27124	27543	-	139	15607164	887071	whiB5	Rv0022c	-
POSSIBLE TRANSCRIPTIONAL REGULATORY PROTEIN	27696	28462	+	256	15607165	887062	-	Rv0023	COG1396K
PUTATIVE SECRETED PROTEIN P60-RELATED PROTEIN	28463	29308	+	281	15607166	887061	-	Rv0024	COG0791M
hypothetical protein Rv0025	29346	29708	+	120	15607167	887060	-	Rv0025	-
hypothetical protein Rv0026	29823	31169	+	448	15607168	887057	-	Rv0026	-
hypothetical protein Rv0027	31290	31607	+	105	15607169	887054	-	Rv0027	-
hypothetical protein Rv0028	31615	31920	+	101	15607170	885812	-	Rv0028	-
hypothetical protein Rv0029	32158	33255	+	365	15607171	887053	-	Rv0029	-
hypothetical protein Rv0030	33325	33654	+	109	15607172	887051	-	Rv0030	-
POSSIBLE REMNANT OF A TRANSPOSASE	33683	33895	+	70	15607173	887049	-	Rv0031	-
POSSIBLE 8-AMINO-7-OXONONANOATE SYNTHASE BIOF2 (AONS) (8-AMINO-7-KETOPELARGONATE SYNTHASE) (7-KETO-8-AMINO-PELARGONIC ACID SYNTHETASE) (7-KAP SYNTHETASE) (L-ALANINE--PIMELYL CoA LIGASE)	34396	36708	+	771	15607174	887050	bioF2	Rv0032	COG0156H
PROBABLE ACYL CARRIER PROTEIN ACPA (ACP)	36709	36968	+	87	15607175	887052	acpA	Rv0033	COG0236IQ
hypothetical protein Rv0034	36969	37360	+	131	15607176	887046	-	Rv0034	COG3631R
PROBABLE FATTY-ACID-CoA LIGASE FADD34 (FATTY-ACID-CoA SYNTHETASE) (FATTY-ACID-CoA SYNTHASE)	37361	39049	+	562	57116683	887048	fadD34	Rv0035	COG0318IQ
hypothetical protein Rv0036c	39158	39931	-	257	15607178	887043	-	Rv0036c	-
PROBABLE CONSERVED INTEGRAL MEMBRANE PROTEIN	39979	41304	-	441	15607179	887042	-	Rv0037c	COG0477GEPR
hypothetical protein Rv0038	41406	42014	+	202	15607180	887045	-	Rv0038	COG1678K
POSSIBLE CONSERVED TRANSMEMBRANE PROTEIN	42106	42453	-	115	15607181	887038	-	Rv0039c	-
SECRETED PROLINE RICH PROTEIN MTC28 (PROLINE RICH 28 KDA ANTIGEN)	42535	43467	-	310	57116684	887037	mtc28	Rv0040c	-
leucyl-tRNA synthetase	43664	46573	+	969	15607183	887040	leuS	Rv0041	COG0495J
POSSIBLE TRANSCRIPTIONAL REGULATORY PROTEIN (PROBABLY MARR-FAMILY)	46683	47309	-	208	15607184	887034	-	Rv0042c	COG1846K
PROBABLE TRANSCRIPTIONAL REGULATORY PROTEIN (PROBABLY GNTR-FAMILY)	47468	48202	-	244	15607185	887032	-	Rv0043c	COG1802K
POSSIBLE OXIDOREDUCTASE	48335	49129	-	264	15607186	887030	-	Rv0044c	COG2141C
POSSIBLE HYDROLASE	49145	50041	-	298	15607187	887029	-	Rv0045c	COG0596R
MYO-INOSITOL-1-PHOSPHATE SYNTHASE INO1 (Inositol 1-phosphate synthetase) (D-glucose 6-phosphate cycloaldolase) (Glucose 6-phosphate cyclase) (Glucocycloaldolase)	50123	51226	-	367	15607188	887028	ino1	Rv0046c	COG1260I
hypothetical protein Rv0047c	51287	51829	-	180	15607189	887031	-	Rv0047c	COG1695K
POSSIBLE MEMBRANE PROTEIN	51930	52799	-	289	15607190	887027	-	Rv0048c	-
hypothetical protein Rv0049	52933	53346	+	137	15607191	887024	-	Rv0049	-
PROBABLE BIFUNCTIONAL PENICILLIN-BINDING PROTEIN 1A/1B PONA1 (MUREIN POLYMERASE) (PBP1): PENICILLIN-INSENSITIVE TRANSGLYCOSYLASE (PEPTIDOGLYCAN TGASE) + PENICILLIN-SENSITIVE TRANSPEPTIDASE (DD-TRANSPEPTIDASE)	53765	55797	+	678	57116685	887065	ponA1	Rv0050	COG0744M
PROBABLE CONSERVED TRANSMEMBRANE PROTEIN	55798	57480	+	560	15607193	887018	-	Rv0051	COG5650S
hypothetical protein Rv0052	57512	58075	+	187	15607194	887015	-	Rv0052	COG0693R
30S ribosomal protein S6	58294	58584	+	96	15607195	887020	rpsF	Rv0053	COG0360J
single-strand DNA-binding protein	58688	59182	+	164	15607196	887013	ssb	Rv0054	COG0629L
30S ribosomal protein S18	59224	59478	+	84	57116686	887022	rpsR	Rv0055	COG0238J
50S ribosomal protein L9	59511	59969	+	152	15607198	887010	rplI	Rv0056	COG0359J
hypothetical protein Rv0057	59998	60497	+	173	15607199	887008	-	Rv0057	-
replicative DNA helicase	60498	63122	+	874	15607200	887009	dnaB	Rv0058	COG0305L, COG1372L
hypothetical protein Rv0059	63302	63994	+	230	15607201	887006	-	Rv0059	-
hypothetical protein Rv0060	64011	65069	+	352	15607202	887004	-	Rv0060	COG2110R
hypothetical protein Rv0061	65093	65518	+	141	15607203	887003	-	Rv0061	-
POSSIBLE CELLULASE CELA1 (ENDOGLUCANASE) (ENDO-1,4-BETA-GLUCANASE) (FI-CMCASE) (CARBOXYMETHYL CELLULASE)	65654	66796	+	380	57116687	887007	celA1	Rv0062	COG5297G
POSSIBLE OXIDOREDUCTASE	67025	68464	+	479	15607205	886999	-	Rv0063	COG0277C
hypothetical protein Rv0064	68722	71661	+	979	15607206	886996	-	Rv0064	COG1615S
hypothetical protein Rv0065	71960	72361	+	133	15607207	886993	-	Rv0065	COG4113R
PROBABLE ISOCITRATE DEHYDROGENASE	72413	74650	-	745	15607208	887016	icd2	Rv0066c	COG2838C
POSSIBLE TRANSCRIPTIONAL REGULATORY PROTEIN (POSSIBLY TETR-FAMILY)	74768	75337	-	189	15607209	886991	-	Rv0067c	COG1309K
short chain dehydrogenase	75440	76351	+	303	15607210	886989	-	Rv0068	COG1028IQR
PROBABLE L-SERINE DEHYDRATASE SDAA (L-SERINE DEAMINASE) (SDH) (L-SD)	76376	77757	-	461	15607211	886986	sdaA	Rv0069c	COG1760E
PROBABLE SERINE HYDROXYMETHYLTRANSFERASE GLYA2 (SERINE METHYLASE 2) (SHMT 2)	77758	79035	-	425	15607212	886983	glyA2	Rv0070c	COG0112E
POSSIBLE MATURASE	79625	80323	+	235	15607213	886988	-	Rv0071	COG3344L
PROBABLE GLUTAMINE-TRANSPORT TRANSMEMBRANE PROTEIN ABC TRANSPORTER	80754	81803	+	349	15607214	886984	-	Rv0072	COG0577V
PROBABLE GLUTAMINE-TRANSPORT ATP-BINDING PROTEIN ABC TRANSPORTER	81806	82798	+	330	15607215	886977	-	Rv0073	COG1136V
hypothetical protein Rv0074	82878	84113	+	411	15607216	886976	-	Rv0074	COG1228Q
PROBABLE AMINOTRANSFERASE	84126	85298	+	390	15607217	886982	-	Rv0075	COG1168E
PROBABLE MEMBRANE PROTEIN	85313	85702	-	129	15607218	886992	-	Rv0076c	-
PROBABLE OXIDOREDUCTASE	85766	86596	-	276	15607219	886969	-	Rv0077c	COG0596R
PROBABLE TRANSCRIPTIONAL REGULATORY PROTEIN	86658	87263	+	201	15607220	886990	-	Rv0078	COG1309K
hypothetical protein Rv0078A	87338	87931	-	197	57116688	3205053	-	Rv0078A	-
hypothetical protein Rv0079	88334	89151	+	273	15607221	886995	-	Rv0079	COG1544J
hypothetical protein Rv0080	89152	89610	+	152	15607222	886966	-	Rv0080	-
PROBABLE TRANSCRIPTIONAL REGULATORY PROTEIN	89705	90049	+	114	15607223	887012	-	Rv0081	COG0640K
PROBABLE OXIDOREDUCTASE	90054	90529	+	159	15607224	886968	-	Rv0082	COG3260C
PROBABLE OXIDOREDUCTASE	90530	92452	+	640	15607225	886965	-	Rv0083	COG0651CP
POSSIBLE FORMATE HYDROGENLYASE HYCD (FHL)	92458	93408	+	316	15607226	886959	hycD	Rv0084	COG0650C
POSSIBLE HYDROGENASE HYCP	93419	94080	+	220	15607227	886973	hycP	Rv0085	COG4237C
POSSIBLE HYDROGENASE HYCQ	94081	95543	+	488	15607228	886963	hycQ	Rv0086	COG0651CP
POSSIBLE FORMATE HYDROGENASE HYCE (FHL)	95544	97022	+	492	15607229	886956	hycE	Rv0087	COG3261C, COG3262C
hypothetical protein Rv0088	97057	97731	+	224	15607230	886954	-	Rv0088	COG0030J
POSSIBLE METHYLTRANSFERASE/METHYLASE	97888	98481	+	197	15607231	886949	-	Rv0089	COG0500QR
POSSIBLE MEMBRANE PROTEIN	98610	99380	+	256	15607232	886961	-	Rv0090	COG0601EP, COG3305S
PROBABLE BIFUNCTIONAL MTA/SAH NUCLEOSIDASE MTN: 5'-METHYLTHIOADENOSINE NUCLEOSIDASE (METHYLTHIOADENOSINE METHYLTHIORIBOHYDROLASE) + S-ADENOSYLHOMOCYSTEINE NUCLEOSIDASE (S-ADENOSYL-L-HOMOCYSTEINE HOMOCYSTEINYLRIBOHYDROLASE)	99814	100581	+	255	15607233	886953	mtn	Rv0091	COG0775F
PROBABLE CATION TRANSPORTER P-TYPE ATPASE A CTPA	100713	102944	+	761	15607234	886946	ctpA	Rv0092	COG2217P
PROBABLE CONSERVED MEMBRANE PROTEIN	102945	103793	-	282	15607235	886945	-	Rv0093c	COG5660S
hypothetical protein Rv0094c	103840	103842	-	317	15607236	886943	-	Rv0094c	-
PPE FAMILY PROTEIN	105454	106845	+	463	57116689	886938	PPE1	Rv0096	-
POSSIBLE OXIDOREDUCTASE	106864	107729	+	289	15607239	886942	-	Rv0097	COG2175Q
hypothetical protein Rv0098	107730	108281	+	183	15607240	886935	-	Rv0098	-
acyl-CoA synthetase	108286	109908	+	540	15607241	886933	fadD10	Rv0099	COG0318IQ
hypothetical protein Rv0100	109913	110130	+	78	15607242	886931	-	Rv0100	COG3433Q
PROBABLE PEPTIDE SYNTHETASE NRP (PEPTIDE SYNTHASE)	110131	117669	+	2512	15607243	886951	nrp	Rv0101	COG1020Q, COG3320Q
PROBABLE CONSERVED INTEGRAL MEMBRANE PROTEIN	117844	119829	+	661	15607244	886926	-	Rv0102	COG3336S
PROBABLE CATION-TRANSPORTER P-TYPE ATPASE B CTPB	120045	122303	-	752	15607245	886928	ctpB	Rv0103c	COG2217P
hypothetical protein Rv0104	122447	123961	+	504	15607246	886923	-	Rv0104	COG0664T
50S ribosomal protein L28	124110	124394	-	94	57116690	886920	rpmB	Rv0105c	COG0227J
hypothetical protein Rv0106	124504	125700	+	398	15607248	886919	-	Rv0106	COG0523R
PROBABLE CATION-TRANSPORTER ATPASE I CTPI	125773	130672	-	1632	15607249	886915	ctpI	Rv0107c	COG0474P
hypothetical protein Rv0108c	131026	131235	-	69	15607250	886918	-	Rv0108c	-
PE-PGRS FAMILY PROTEIN	131514	133004	+	496	57116691	886912	PE_PGRS1	Rv0109	-
PROBABLE CONSERVED INTEGRAL MEMBRANE PROTEIN	133152	133901	+	249	15607252	886917	-	Rv0110	COG0705R
POSSIBLE TRANSMEMBRANE ACYLTRANSFERASE	134082	136139	+	685	15607253	886909	-	Rv0111	COG1835I
POSSIBLE GDP-MANNOSE 4,6-DEHYDRATASE GCA (GDP-D-MANNOSE DEHYDRATASE)	136421	137377	+	318	15607254	886907	gca	Rv0112	COG0451MG
PROBABLE SEDOHEPTULOSE-7-PHOSPHATE ISOMERASE GMHA (PHOSPHOHEPTOSE ISOMERASE)	137451	138041	+	196	15607255	886905	gmhA	Rv0113	COG0279G
POSSIBLE D-ALPHA,BETA-D-HEPTOSE-1,7-BIPHOSPHATE PHOSPHATASE GMHB (D-GLYCERO-D-MANNO-HEPTOSE 7-PHOSPHATE KINASE)	138073	138644	+	190	15607256	886903	gmhB	Rv0114	COG0241E
POSSIBLE D-ALPHA-D-HEPTOSE-7-PHOSPHATE KINASE HDDA	138645	139805	+	386	15607257	886902	hddA	Rv0115	COG2605R
POSSIBLE CONSERVED MEMBRANE PROTEIN	140399	141154	-	251	15607258	886900	-	Rv0116c	COG1376S
OXIDATIVE STRESS RESPONSE REGULATORY PROTEIN OXYS	141332	142259	+	314	15607259	886914	oxyS	Rv0117	COG0583K
putative oxalyl-CoA decarboxylase	142260	144008	-	582	15607260	886898	oxcA	Rv0118c	COG0028EH
acyl-CoA synthetase	144181	145758	+	525	15607261	886896	fadD7	Rv0119	COG0318IQ
elongation factor G	145759	147903	-	714	15607262	886894	fusA2	Rv0120c	COG0480J
hypothetical protein Rv0121c	148040	148474	-	144	15607263	886892	-	Rv0121c	COG3576R
hypothetical protein Rv0122	148623	148987	+	122	15607264	886888	-	Rv0122	-
hypothetical protein Rv0123	148988	149356	+	122	15607265	886887	-	Rv0123	-
PE-PGRS FAMILY PROTEIN	149665	151309	+	487	57116692	886883	PE_PGRS2	Rv0124	-
PROBABLE SERINE PROTEASE PEPA (SERINE PROTEINASE) (MTB32A)	151461	152528	+	355	15607267	886924	pepA	Rv0125	COG0265O
TREHALOSE SYNTHASE TRES	152637	154385	+	601	15607268	886881	treS	Rv0126	COG0366G
hypothetical protein Rv0127	154500	155859	+	455	15607269	886880	-	Rv0127	COG3281G
PROBABLE CONSERVED TRANSMEMBRANE PROTEIN	155927	156706	+	259	15607270	886878	-	Rv0128	COG3619S
SECRETED ANTIGEN 85-C FBPC (85C) (ANTIGEN 85 COMPLEX C) (AG58C) (MYCOLYL TRANSFERASE 85C) (FIBRONECTIN-BINDING PROTEIN C)	156838	157860	-	340	57116693	886885	fbpC	Rv0129c	COG0627R
hypothetical protein Rv0130	158107	158562	+	151	15607272	886876	-	Rv0130	COG2030I
PROBABLE ACYL-CoA DEHYDROGENASE FADE1	158575	159918	-	447	15607273	886874	fadE1	Rv0131c	COG1960I
PUTATIVE F420-DEPENDENT GLUCOSE-6-PHOSPHATE DEHYDROGENASE FGD2	159960	161042	-	360	15607274	886877	fgd2	Rv0132c	COG2141C
PROBABLE ACETYLTRANSFERASE	161129	161734	+	201	15607275	886873	-	Rv0133	COG0454KR
POSSIBLE EPOXIDE HYDROLASE EPHF (EPOXIDE HYDRATASE) (ARENE-OXIDE HYDRATASE)	162031	162903	+	300	15607276	886871	ephF	Rv0134	COG0596R
POSSIBLE TRANSCRIPTIONAL REGULATORY PROTEIN	162904	163509	-	201	15607277	886869	-	Rv0135c	COG1309K
PROBABLE CYTOCHROME P450 138 CYP138	163626	164951	+	441	15607278	886868	cyp138	Rv0136	COG2124Q
methionine sulfoxide reductase A	164972	165520	-	182	15607279	886865	msrA	Rv0137c	COG0225O
hypothetical protein Rv0138	165583	166086	+	167	15607280	886863	-	Rv0138	-
POSSIBLE OXIDOREDUCTASE	166087	167109	+	340	15607281	886860	-	Rv0139	COG0451MG
hypothetical protein Rv0140	167170	167530	+	126	15607282	886859	-	Rv0140	COG2343S
hypothetical protein Rv0141c	167531	167941	-	136	15607283	886872	-	Rv0141c	COG3631R
hypothetical protein Rv0142	167971	168897	+	308	15607284	886858	-	Rv0142	COG0122L
PROBABLE CONSERVED TRANSMEMBRANE PROTEIN	168964	170442	-	492	15607285	886856	-	Rv0143c	COG0038P
PROBABLE TRANSCRIPTIONAL REGULATORY PROTEIN (POSSIBLY TETR-FAMILY)	170544	171386	+	280	15607286	886854	-	Rv0144	COG1309K
hypothetical protein Rv0145	171475	172106	+	317	15607287	886851	-	Rv0145	COG3315Q
hypothetical protein Rv0146	172149	173081	+	310	15607288	886849	-	Rv0146	COG3315Q
PROBABLE ALDEHYDE DEHYDROGENASE (NAD+) DEPENDENT	173176	174696	+	506	15607289	886847	-	Rv0147	COG1012C
PROBABLE SHORT-CHAIN TYPE DEHYDROGENASE/REDUCTASE	174771	175631	+	286	15607290	886845	-	Rv0148	COG1028IQR
POSSIBLE QUINONE OXIDOREDUCTASE (NADPH:QUINONE OXIDOREDUCTASE) (ZETA-CRYSTALLIN)	175638	176602	+	322	15607291	886843	-	Rv0149	COG0604CR
hypothetical protein Rv0150c	176603	176890	-	95	15607292	886840	-	Rv0150c	-
PE FAMILY PROTEIN	177481	179247	-	588	57116694	886857	PE1	Rv0151c	-
PE FAMILY PROTEIN	179257	180834	-	525	57116695	886838	PE2	Rv0152c	-
PHOSPHOTYROSINE PROTEIN PHOSPHATASE PTPB (PROTEIN-TYROSINE-PHOSPHATASE) (PTPase)	181093	181923	-	276	15607295	886842	ptbB	Rv0153c	COG2365T
PROBABLE ACYL-CoA DEHYDROGENASE FADE2	181925	183136	-	403	15607296	886836	fadE2	Rv0154c	COG1960I
PROBABLE NAD(P) TRANSHYDROGENASE (SUBUNIT ALPHA) PNTAA	183560	184660	+	366	15607297	886832	pntAa	Rv0155	COG3288C
PROBABLE NAD(P) TRANSHYDROGENASE (SUBUNIT ALPHA) PNTAB	184661	184989	+	110	15607298	886890	pntAb	Rv0156	COG3288C
PROBABLE NAD(P) TRANSHYDROGENASE (SUBUNIT BETA) PNTB	184990	186417	+	475	15607299	886830	pntB	Rv0157	COG1282C
PROBABLE TRANSCRIPTIONAL REGULATORY PROTEIN (POSSIBLY TETR-FAMILY)	186723	187367	+	214	15607300	886828	-	Rv0158	COG1309K
PE FAMILY PROTEIN	187371	188777	-	468	57116696	886826	PE3	Rv0159c	-
PE FAMILY PROTEIN	188869	190377	-	502	57116697	886825	PE4	Rv0160c	-
POSSIBLE OXIDOREDUCTASE	190545	191894	+	449	15607303	886835	-	Rv0161	COG0277C
PROBABLE ZINC-TYPE ALCOHOL DEHYDROGENASE (E SUBUNIT) ADHE	191922	193054	-	383	57116698	886824	adhE1	Rv0162c	COG1062C
hypothetical protein Rv0163	193055	193510	+	151	15607305	886821	-	Rv0163	COG0824R
hypothetical protein Rv0164	193564	194049	+	161	57116699	886267	TB18.5	Rv0164	COG2867I
POSSIBLE TRANSCRIPTIONAL REGULATORY PROTEIN (PROBABLY GNTR-FAMILY)	194082	194876	-	264	57116700	886818	-	Rv0165c	COG1802K
acyl-CoA synthetase	194931	196595	+	554	15607307	886822	fadD5	Rv0166	COG0318IQ
CONSERVED HYPOTHETICAL INTEGRAL MEMBRANE PROTEIN YRBE1A	196799	197596	+	265	15607308	886816	yrbE1A	Rv0167	COG0767Q
CONSERVED HYPOTHETICAL INTEGRAL MEMBRANE PROTEIN YRBE1B	197598	198467	+	289	15607309	886812	yrbE1B	Rv0168	COG0767Q
MCE-FAMILY PROTEIN MCE1A	198472	199832	+	454	57116701	886823	mce1A	Rv0169	COG0840NT, COG1463Q
MCE-FAMILY PROTEIN MCE1B	199833	200869	+	346	15607311	886810	mce1B	Rv0170	COG1463Q
MCE-FAMILY PROTEIN MCE1C	200870	202413	+	515	15607312	886808	mce1C	Rv0171	COG0840NT, COG1463Q
MCE-FAMILY PROTEIN MCE1D	202414	204002	+	530	15607313	886807	mce1D	Rv0172	COG1463Q
POSSIBLE MCE-FAMILY LIPOPROTEIN LPRK (MCE-FAMILY LIPOPROTEIN MCE1E)	204003	205168	+	390	15607314	886804	lprK	Rv0173	COG1463Q
MCE-FAMILY PROTEIN MCE1F	205169	206716	+	515	15607315	886820	mce1F	Rv0174	COG1463Q
PROBABLE CONSERVED MCE ASSOCIATED MEMBRANE PROTEIN	206752	207389	+	213	15607316	886801	-	Rv0175	-
PROBABLE CONSERVED MCE ASSOCIATED TRANSMEMBRANE PROTEIN	207390	208354	+	322	15607317	886799	-	Rv0176	COG1714S
PROBABLE CONSERVED MCE ASSOCIATED PROTEIN	208355	208875	+	184	15607318	886795	-	Rv0177	-
PROBABLE CONSERVED MCE ASSOCIATED MEMBRANE PROTEIN	208876	209610	+	244	15607319	886814	-	Rv0178	-
POSSIBLE LIPOPROTEIN LPRO	209641	210750	-	369	15607320	886796	lprO	Rv0179c	-
PROBABLE CONSERVED TRANSMEMBRANE PROTEIN	210830	212188	-	452	15607321	886792	-	Rv0180c	COG1511S
hypothetical protein Rv0181c	212215	212949	-	244	15607322	886788	-	Rv0181c	COG1741R
RNA polymerase factor sigma-70	212966	214025	-	370	15607323	886786	sigG	Rv0182c	COG1595K
POSSIBLE LYSOPHOSPHOLIPASE	214026	214865	+	279	57116702	886785	-	Rv0183	COG2267I
hypothetical protein Rv0184	214907	215652	+	249	15607325	886806	-	Rv0184	-
hypothetical protein Rv0185	215653	216162	+	169	15607326	886782	-	Rv0185	-
PROBABLE BETA-GLUCOSIDASE BGLS (GENTIOBIASE) (CELLOBIASE) (BETA-D-GLUCOSIDE GLUCOHYDROLASE)	216207	218282	+	691	15607327	886780	bglS	Rv0186	COG1472G
PROBABLE O-METHYLTRANSFERASE	218643	219305	+	220	15607328	886779	-	Rv0187	COG4122R
PROBABLE CONSERVED TRANSMEMBRANE PROTEIN	219424	219855	+	143	15607329	886776	-	Rv0188	-
dihydroxy-acid dehydratase	219934	221661	-	575	15607330	886774	ilvD	Rv0189c	COG0129EG
hypothetical protein Rv0190	221809	222099	+	96	15607331	886772	-	Rv0190	COG1937S
PROBABLE CONSERVED INTEGRAL MEMBRANE PROTEIN	222227	223468	+	413	15607332	886770	-	Rv0191	COG2814G
hypothetical protein Rv0192	223502	224602	+	366	15607333	886768	-	Rv0192	COG1376S
CONSERVED SECRETED PROTEIN	223545	223847	+	100	57116703	3205105	-	Rv0192A	-
hypothetical protein Rv0193c	224662	226509	-	615	15607334	886764	-	Rv0193c	-
PROBABLE DRUGS-TRANSPORT TRANSMEMBRANE ATP-BINDING PROTEIN ABC TRANSPORTER	226816	230400	+	1194	15607335	886790	-	Rv0194	COG1132V
POSSIBLE TWO COMPONENT TRANSCRIPTIONAL REGULATORY PROTEIN (PROBABLY LUXR-FAMILY)	230837	231472	+	211	15607336	886762	-	Rv0195	COG2197TK
POSSIBLE TRANSCRIPTIONAL REGULATORY PROTEIN	231585	232168	+	194	15607337	886760	-	Rv0196	COG1309K
POSSIBLE OXIDOREDUCTASE	232169	234455	+	762	15607338	886758	-	Rv0197	COG0243C
PROBABLE ZINC METALLOPROTEASE	234456	236447	-	663	15607339	886755	-	Rv0198c	COG3590O
PROBABLE CONSERVED MEMBRANE PROTEIN	236490	237145	+	219	15607340	886753	-	Rv0199	-
POSSIBLE CONSERVED TRANSMEMBRANE PROTEIN	237146	237831	+	229	15607341	886803	-	Rv0200	-
hypothetical protein Rv0201c	237832	238331	-	167	15607342	886756	-	Rv0201c	COG1476K
PROBABLE CONSERVED TRANSMEMBRANE TRANSPORT PROTEIN MMPL11	238332	241232	-	966	15607343	886750	mmpL11	Rv0202c	COG2409R
POSSIBLE EXPORTED PROTEIN	241454	241864	+	136	15607344	886748	-	Rv0203	-
PROBABLE CONSERVED TRANSMEMBRANE PROTEIN	241916	243154	-	412	15607345	886747	-	Rv0204c	COG0392S
PROBABLE CONSERVED TRANSMEMBRANE PROTEIN	243324	244423	+	367	15607346	886766	-	Rv0205	COG0628R
POSSIBLE CONSERVED TRANSMEMBRANE TRANSPORT PROTEIN MMPL3	244424	247258	-	944	15607347	886752	mmpL3	Rv0206c	COG2409R
hypothetical protein Rv0207c	247324	248052	-	242	15607348	886742	-	Rv0207c	COG1432S
tRNA (guanine-N(7))-methyltransferase	248055	248846	-	263	15607349	886740	trmB	Rv0208c	COG0220R
hypothetical protein Rv0209	248978	250059	+	361	15607350	886739	-	Rv0209	-
hypothetical protein Rv0210	250060	251538	+	492	15607351	886735	-	Rv0210	-
phosphoenolpyruvate carboxykinase	251722	253542	+	606	15607352	886744	pckA	Rv0211	COG1274C
POSSIBLE TRANSCRIPTIONAL REGULATORY PROTEIN NADR (PROBABLY ASNC-FAMILY)	253609	254576	-	323	15607353	886734	nadR	Rv0212c	COG1056H, COG3172H
POSSIBLE METHYLTRANSFERASE (METHYLASE)	254577	255890	-	437	15607354	886746	-	Rv0213c	COG1032C
acyl-CoA synthetase	256004	257617	+	537	15607355	886737	fadD4	Rv0214	COG0318IQ
PROBABLE ACYL-CoA DEHYDROGENASE FADE3	257723	258796	-	357	15607356	886730	fadE3	Rv0215c	COG1960I
hypothetical protein Rv0216	258853	259862	+	337	15607357	886729	-	Rv0216	COG2030I
POSSIBLE ESTERASE LIPW	259863	260771	-	302	15607358	886726	lipW	Rv0217c	COG0657I
PROBABLE CONSERVED TRANSMEMBRANE PROTEIN	260864	262192	+	442	15607359	886727	-	Rv0218	COG2041R
PROBABLE CONSERVED TRANSMEMBRANE PROTEIN	262194	262742	+	182	15607360	886725	-	Rv0219	-
PROBABLE ESTERASE LIPC	262752	263963	+	403	15607361	886722	lipC	Rv0220	COG0657I
hypothetical protein Rv0221	264007	265416	+	469	15607362	886719	-	Rv0221	COG1020Q
enoyl-CoA hydratase	265447	266235	+	262	15607363	886723	echA1	Rv0222	COG1024I
PROBABLE ALDEHYDE DEHYDROGENASE	266241	267704	-	487	15607364	886718	-	Rv0223c	COG1012C
POSSIBLE METHYLTRANSFERASE (METHYLASE)	267803	268567	-	254	15607365	886715	-	Rv0224c	COG0500QR
POSSIBLE CONSERVED PROTEIN	268603	269757	+	384	15607366	886713	-	Rv0225	COG0438M
PROBABLE CONSERVED TRANSMEMBRANE PROTEIN	269774	271504	-	576	15607367	886711	-	Rv0226c	-
PROBABLE CONSERVED MEMBRANE PROTEIN	271514	272779	-	421	15607368	886710	-	Rv0227c	-
PROBABLE INTEGRAL MEMBRANE ACYLTRANSFERASE	272995	274218	+	407	15607369	886708	-	Rv0228	COG1835I
POSSIBLE CONSERVED MEMBRANE PROTEIN	274246	274922	-	226	15607370	886724	-	Rv0229c	COG1487R
PROBABLE PHOSPHOTRIESTERASE PHP (PARATHION HYDROLASE) (PTE) (ARYLDIALKYLPHOSPHATASE) (PARAOXONASE) (A-ESTERASE) (ARYLTRIPHOSPHATASE) (PARAOXON HYDROLASE)	274923	275903	-	326	15607371	886705	php	Rv0230c	COG1735R
PROBABLE ACYL-CoA DEHYDROGENASE FADE4	275998	277704	+	568	15607372	886703	fadE4	Rv0231	COG1960I
PROBABLE TRANSCRIPTIONAL REGULATORY PROTEIN (PROBABLY TETR/ACRR-FAMILY)	277839	278524	+	229	15607373	886701	-	Rv0232	COG1309K
ribonucleotide-diphosphate reductase subunit beta	278525	279469	+	314	15607374	886699	nrdB	Rv0233	COG0208F
succinic semialdehyde dehydrogenase	279545	281080	-	511	57116704	886732	gabD1	Rv0234c	COG1012C
PROBABLE CONSERVED TRANSMEMBRANE PROTEIN	281106	282554	-	482	15607376	886695	-	Rv0235c	-
PROBABLE CONSERVED TRANSMEMBRANE PROTEIN	282589	286791	-	1400	15607377	886707	-	Rv0236c	-
SMALL SECRETED PROTEIN	286838	287011	-	57	57116705	3205106	-	Rv0236A	-
PROBABLE CONSERVED LIPOPROTEIN LPQI	287126	288292	+	388	57116706	886693	lpqI	Rv0237	COG1472G
POSSIBLE TRANSCRIPTIONAL REGULATORY PROTEIN (PROBABLY TETR-FAMILY)	288368	288982	+	204	15607379	886691	-	Rv0238	COG1309K
hypothetical protein Rv0239	289044	289277	+	77	15607380	886689	-	Rv0239	-
hypothetical protein Rv0240	289285	289722	+	145	15607381	886688	-	Rv0240	COG1848R
hypothetical protein Rv0241c	289752	290594	-	280	15607382	886686	-	Rv0241c	COG2030I
3-ketoacyl-(acyl-carrier-protein) reductase	290605	291969	-	454	15607383	886697	fabG	Rv0242c	COG1028IQR
acetyl-CoA acetyltransferase	292111	293433	+	440	15607384	886682	fadA2	Rv0243	COG0183I
PROBABLE ACYL-CoA DEHYDROGENASE FADE5	293737	295572	-	611	15607385	886698	fadE5	Rv0244c	COG1960I
POSSIBLE OXIDOREDUCTASE	295944	296432	+	162	15607386	886680	-	Rv0245	COG1853R
PROBABLE CONSERVED INTEGRAL MEMBRANE PROTEIN	296748	298054	+	436	15607387	886678	-	Rv0246	-
fumarate reductase iron-sulfur subunit	298055	298801	-	248	15607388	886677	-	Rv0247c	COG0479C
succinate dehydrogenase flavoprotein subunit	298802	300742	-	646	15607389	886675	sdhA	Rv0248c	COG1053C
PROBABLE SUCCINATE DEHYDROGENASE	300773	301594	-	273	15607390	886671	-	Rv0249c	-
hypothetical protein Rv0250c	301674	301967	-	97	15607391	886669	-	Rv0250c	-
HEAT SHOCK PROTEIN HSP (HEAT-STRESS-INDUCED RIBOSOME-BINDING PROTEIN A)	302112	302591	-	159	15607392	886667	hsp	Rv0251c	COG0071O
PROBABLE NITRITE REDUCTASE	302805	305366	+	853	15607393	886665	nirB	Rv0252	COG1251C
PROBABLE NITRITE REDUCTASE	305392	305748	+	118	15607394	886664	nirD	Rv0253	COG2146PR
PROBABLE BIFUNCTIONAL COBALAMIN BIOSYNTHESIS PROTEIN COBU: COBINAMIDE KINASE + COBINAMIDE PHOSPHATE GUANYLYLTRANSFERASE	305764	306288	-	174	15607395	886661	cobU	Rv0254c	COG2087H
cobyric acid synthase	306313	307797	-	494	57116707	886673	cobQ1	Rv0255c	COG1492H
PPE FAMILY PROTEIN	307816	309486	-	556	57116708	886684	PPE2	Rv0256c	-
hypothetical protein Rv0257	309638	310012	+	124	57116709	3205110	-	Rv0257	-
hypothetical protein Rv0258c	310233	310688	-	151	15607399	886654	-	Rv0258c	-
hypothetical protein Rv0259c	310713	311452	-	247	15607400	886657	-	Rv0259c	COG2138S
bifunctional uroporphyrinogen-III synthetase/response regulator domain protein	311453	312598	-	381	15607401	886651	-	Rv0260c	COG0745TK, COG1587H
PROBABLE INTEGRAL MEMBRANE NITRITE EXTRUSION PROTEIN NARK3 (NITRITE FACILITATOR)	312698	314107	-	469	15607402	886663	narK3	Rv0261c	COG2223P
AMINOGLYCOSIDE 2'-N-ACETYLTRANSFERASE AAC (AAC(2')-IC)	314248	314793	-	181	15607403	886648	aac	Rv0262c	COG0456R
hypothetical protein Rv0263c	314803	315705	-	300	15607404	886659	-	Rv0263c	COG1984E
hypothetical protein Rv0264c	315722	316354	-	210	15607405	886646	-	Rv0264c	COG2049E
PROBABLE PERIPLASMIC IRON-TRANSPORT LIPOPROTEIN	316450	317442	-	330	57116710	886650	-	Rv0265c	COG0614P
PROBABLE 5-OXOPROLINASE OPLA (5-OXO-L-PROLINASE) (PYROGLUTAMASE) (5-OPASE)	317464	321093	-	1209	15607407	886642	oplA	Rv0266c	COG0145EQ, COG0146EQ
PROBABLE INTEGRAL MEMBRANE NITRITE EXTRUSION PROTEIN NARU (NITRITE FACILITATOR)	321270	322661	+	463	15607408	886644	narU	Rv0267	COG2223P
hypothetical protein Rv0268c	322703	323212	-	169	15607409	886647	-	Rv0268c	COG2161D
hypothetical protein Rv0269c	323277	324470	-	397	15607410	886640	-	Rv0269c	COG3285L
acyl-CoA synthetase	324506	326188	+	560	15607411	886637	fadD2	Rv0270	COG0318IQ
PROBABLE ACYL-CoA DEHYDROGENASE FADE6	326205	328400	-	731	15607412	886641	fadE6	Rv0271c	COG1960I
hypothetical protein Rv0272c	328514	329643	-	377	15607413	886635	-	Rv0272c	-
POSSIBLE TRANSCRIPTIONAL REGULATORY PROTEIN	329644	330264	-	206	15607414	886633	-	Rv0273c	COG1309K
hypothetical protein Rv0274	330361	330871	+	193	15607415	886631	-	Rv0274	COG0346E
POSSIBLE TRANSCRIPTIONAL REGULATORY PROTEIN (POSSIBLY TETR-FAMILY)	330872	331597	-	241	57116711	886629	-	Rv0275c	COG1309K
hypothetical protein Rv0276	331687	332607	+	306	15607417	886627	-	Rv0276	COG3662S
hypothetical protein Rv0277c	332647	333075	-	142	15607418	886625	-	Rv0277c	-
PE-PGRS FAMILY PROTEIN	333376	339175	-	957	57116712	886623	PE_PGRS3	Rv0278c	-
PE-PGRS FAMILY PROTEIN	339425	341938	-	837	57116713	886621	PE_PGRS4	Rv0279c	-
PPE FAMILY PROTEIN	342229	343839	+	536	57116714	886619	PPE3	Rv0280	-
hypothetical protein Rv0281	343863	344771	+	302	15607422	886618	-	Rv0281	COG3315Q
hypothetical protein Rv0282	344995	346886	+	631	15607423	886613	-	Rv0282	COG0464O
POSSIBLE CONSERVED MEMBRANE PROTEIN	346887	348499	+	538	15607424	886645	-	Rv0283	-
POSSIBLE CONSERVED MEMBRANE PROTEIN	348500	352488	+	1330	15607425	886611	-	Rv0284	COG1674D
PE FAMILY PROTEIN	352489	352797	+	102	57116715	886608	PE5	Rv0285	-
PPE FAMILY PROTEIN	352800	354341	+	513	57116716	886607	PPE4	Rv0286	-
ESAT-6 LIKE PROTEIN ESXG (CONSERVED HYPOTHETICAL PROTEIN TB9.8)	354390	354683	+	97	15607428	886604	esxG	Rv0287	-
LOW MOLECULAR WEIGHT PROTEIN ANTIGEN 7 ESXH (10 kDa ANTIGEN) (CFP-7) (PROTEIN TB10.4)	354713	355003	+	96	15607429	886603	esxH	Rv0288	COG4842S
hypothetical protein Rv0289	355014	355901	+	295	15607430	886602	-	Rv0289	-
PROBABLE CONSERVED TRANSMEMBRANE PROTEIN	355948	357362	+	472	15607431	886599	-	Rv0290	-
PROBABLE MEMBRANE-ANCHORED MYCOSIN MYCP3 (SERINE PROTEASE) (SUBTILISIN-LIKE PROTEASE) (SUBTILASE-LIKE) (MYCOSIN-3)	357363	358744	+	461	15607432	886615	mycP3	Rv0291	COG1404O
PROBABLE CONSERVED TRANSMEMBRANE PROTEIN	358745	359726	+	331	15607433	886601	-	Rv0292	-
hypothetical protein Rv0293c	359727	360929	-	400	15607434	886594	-	Rv0293c	COG0596R
PROBABLE TRANS-ACONITATE METHYLTRANSFERASE TAM	361036	361809	+	261	15607435	886593	tam	Rv0294	COG4106R
hypothetical protein Rv0295c	361810	362613	-	267	15607436	886596	-	Rv0295c	COG4424S
PROBABLE SULFATASE	362623	364020	-	465	57116717	886600	-	Rv0296c	COG3119P
PE-PGRS FAMILY PROTEIN	364199	365965	+	591	57116718	885981	PE_PGRS5	Rv0297	-
hypothetical protein Rv0298	366108	366331	+	75	15607439	886590	-	Rv0298	-
hypothetical protein Rv0299	366332	366634	+	100	15607440	886598	-	Rv0299	COG0012J
hypothetical protein Rv0300	366682	366899	+	73	15607441	886588	-	Rv0300	-
hypothetical protein Rv0301	366900	367325	+	141	15607442	886586	-	Rv0301	COG1487R
PROBABLE TRANSCRIPTIONAL REGULATORY PROTEIN (PROBABLY TETR/ACRR-FAMILY)	367461	368089	+	210	15607443	886584	-	Rv0302	COG1309K
PROBABLE DEHYDROGENASE/REDUCTASE	368090	368998	+	302	15607444	886581	-	Rv0303	COG1028IQR
PPE FAMILY PROTEIN	369006	375620	-	2204	57116719	886592	PPE5	Rv0304c	COG1357S
PPE FAMILY PROTEIN	375676	378596	-	963	57116720	885978	PPE6	Rv0305c	-
PUTATIVE OXIDOREDUCTASE	378799	379457	+	223	15607447	886577	-	Rv0306	COG0778C
hypothetical protein Rv0307c	379458	379940	-	160	15607448	886580	-	Rv0307c	-
PROBABLE CONSERVED INTEGRAL MEMBRANE PROTEIN	379998	380714	+	238	15607449	886583	-	Rv0308	COG0671I
POSSIBLE CONSERVED EXPORTED PROTEIN	380816	381472	+	218	15607450	886574	-	Rv0309	COG3786S
hypothetical protein Rv0310c	381542	382033	-	163	15607451	886570	-	Rv0310c	-
hypothetical protein Rv0311	382057	383286	+	409	15607452	886579	-	Rv0311	-
CONSERVED HYPOTHETICAL PROLINE AND THREONINE RICH PROTEIN	383441	385303	+	620	15607453	886566	-	Rv0312	COG0443O
hypothetical protein Rv0313	385375	385761	+	128	15607454	886572	-	Rv0313	-
POSSIBLE CONSERVED MEMBRANE PROTEIN	385764	386426	-	220	15607455	886564	-	Rv0314c	-
POSSIBLE BETA-1,3-GLUCANASE PRECURSOR	386487	387371	+	294	15607456	886563	-	Rv0315	COG2273G
POSSIBLE MUCONOLACTONE ISOMERASE	387420	388034	+	204	15607457	886560	-	Rv0316	COG4829Q
POSSIBLE GLYCEROPHOSPHORYL DIESTER PHOSPHODIESTERASE GLPQ2 (GLYCEROPHOSPHODIESTER PHOSPHODIESTERASE)	388058	388828	-	256	15607458	886559	glpQ2	Rv0317c	COG0584C
PROBABLE CONSERVED INTEGRAL MEMBRANE PROTEIN	389190	389984	-	264	57116721	886576	-	Rv0318c	COG0428P
pyrrolidone-carboxylate peptidase	390033	390701	+	222	15607460	886555	pcp	Rv0319	COG2039O
POSSIBLE CONSERVED EXPORTED PROTEIN	390773	391435	+	220	15607461	886553	-	Rv0320	-
deoxycytidine triphosphate deaminase	391467	392039	+	190	15607462	886552	dcd	Rv0321	COG0717F
PROBABLE UDP-GLUCOSE 6-DEHYDROGENASE UDGA (UDP-GLC DEHYDROGENASE) (UDP-GLCDH) (UDPGDH)	392145	393464	+	443	15607463	886550	udgA	Rv0322	COG1004M
hypothetical protein Rv0323c	393465	394136	-	223	15607464	886557	-	Rv0323c	COG2120S
POSSIBLE TRANSCRIPTIONAL REGULATORY PROTEIN (POSSIBLY ARSR-FAMILY)	394237	394917	+	226	15607465	886548	-	Rv0324	COG0607P, COG0640K
hypothetical protein Rv0325	394924	395148	+	74	15607466	886546	-	Rv0325	COG0500QR
hypothetical protein Rv0326	395158	395580	+	151	15607467	886544	-	Rv0326	COG0500QR
POSSIBLE CYTOCHROME P450 135A1 CYP135A1	395581	396930	-	449	15607468	886538	cyp135A1	Rv0327c	COG2124Q
POSSIBLE TRANSCRIPTIONAL REGULATORY PROTEIN (POSSIBLY TETR/ACRR-FAMILY)	396996	397578	+	200	15607469	886542	-	Rv0328	COG1309K
hypothetical protein Rv0329c	397579	398205	-	208	15607470	886536	-	Rv0329c	COG0500QR
hypothetical protein Rv0330c	398232	398972	-	246	15607471	886540	-	Rv0330c	COG1309K
POSSIBLE DEHYDROGENASE/REDUCTASE	399086	400252	+	388	15607472	886534	-	Rv0331	COG0446R
hypothetical protein Rv0332	400327	401112	+	261	15607473	886532	-	Rv0332	-
hypothetical protein Rv0333	401139	401513	+	124	15607474	886528	-	Rv0333	-
ALPHA-D-GLUCOSE-1-PHOSPHATE THYMIDYLYLTRANSFERASE RMLA (DTDP-GLUCOSE SYNTHASE) (DTDP-GLUCOSE PYROPHOSPHORYLASE)	401543	402409	+	288	15607475	886568	rmlA	Rv0334	COG1209M
PE FAMILY PROTEIN	402420	402935	-	171	57116722	886527	PE6	Rv0335c	-
CONSERVED 13E12 REPEAT FAMILY PROTEIN	403077	404588	+	503	15607477	886524	-	Rv0336	-
aminotransferase AlaT	404758	406047	-	429	15607478	886522	aspC	Rv0337c	COG0436E
PROBABLE IRON-SULFUR-BINDING REDUCTASE	406078	408726	-	882	15607479	886520	-	Rv0338c	COG0247C
POSSIBLE TRANSCRIPTIONAL REGULATORY PROTEIN	408835	411333	-	832	15607480	886516	-	Rv0339c	COG2197TK, COG2771K
hypothetical protein Rv0340	411519	412058	+	179	15607481	886514	-	Rv0340	-
ISONIAZID INDUCTIBLE GENE PROTEIN INIB	412247	413686	+	479	15607482	886518	iniB	Rv0341	-
ISONIAZID INDUCTIBLE GENE PROTEIN INIA	413723	415641	+	640	15607483	886510	iniA	Rv0342	COG0699R
ISONIAZID INDUCTIBLE GENE PROTEIN INIC	415642	417123	+	493	15607484	886508	iniC	Rv0343	COG0699R
PROBABLE LIPOPROTEIN LPQJ	417266	417826	-	186	15607485	886512	lpqJ	Rv0344c	-
hypothetical protein Rv0345	417935	418345	+	136	15607486	886505	-	Rv0345	COG2068R
POSSIBLE L-ASPARAGINE PERMEASE ANSP2 (L-ASPARAGINE TRANSPORT PROTEIN)	418387	419850	-	487	57116723	886530	ansP2	Rv0346c	COG1113E
PROBABLE CONSERVED MEMBRANE PROTEIN	420189	421175	+	328	15607488	886501	-	Rv0347	-
POSSIBLE TRANSCRIPTIONAL REGULATORY PROTEIN	421178	421831	+	217	15607489	886500	-	Rv0348	COG1396K
hypothetical protein Rv0349	421834	422493	+	219	15607490	886506	-	Rv0349	-
molecular chaperone DnaK	422720	424593	+	625	15607491	885946	dnaK	Rv0350	COG0443O
PROBABLE GRPE PROTEIN (HSP-70 COFACTOR)	424594	425301	+	235	15607492	886497	grpE	Rv0351	COG0576O
PROBABLE CHAPERONE PROTEIN DNAJ1	425337	426523	+	395	57116724	886495	dnaJ1	Rv0352	COG0484O
PROBABLE HEAT SHOCK PROTEIN TRANSCRIPTIONAL REPRESSOR HSPR (MERR FAMILY)	426524	426904	+	126	15607494	885929	hspR	Rv0353	COG0789K
PPE FAMILY PROTEIN	427205	427631	-	141	57116725	886498	PPE7	Rv0354c	-
PPE FAMILY PROTEIN	427714	437541	-	3300	57116726	886491	PPE8	Rv0355c	COG1357S
hypothetical protein Rv0356c	437692	438332	-	214	15607497	886490	-	Rv0356c	COG2050Q
adenylosuccinate synthetase	438333	439631	-	432	15607498	886484	purA	Rv0357c	COG0104F
hypothetical protein Rv0358	439722	440369	+	215	15607499	886493	-	Rv0358	-
PROBABLE CONSERVED INTEGRAL MEMBRANE PROTEIN	440380	441159	+	259	15607500	886482	-	Rv0359	COG1994R
hypothetical protein Rv0360c	441164	441601	-	145	15607501	886480	-	Rv0360c	-
PROBABLE CONSERVED MEMBRANE PROTEIN	441684	442511	+	275	15607502	886478	-	Rv0361	-
POSSIBLE Mg2+ TRANSPORT TRANSMEMBRANE PROTEIN MGTE	442733	444115	+	460	15607503	886476	mgtE	Rv0362	COG2239P
fructose-bisphosphate aldolase	444127	445161	-	344	15607504	886474	fba	Rv0363c	COG0191G
POSSIBLE CONSERVED TRANSMEMBRANE PROTEIN	445257	445928	+	227	15607505	886473	-	Rv0364	COG0586S
hypothetical protein Rv0365c	445929	447059	-	376	15607506	886487	-	Rv0365c	COG4833G
hypothetical protein Rv0366c	447084	447677	-	197	15607507	886471	-	Rv0366c	COG4185S
hypothetical protein Rv0367c	447706	448095	-	129	15607508	886468	-	Rv0367c	-
hypothetical protein Rv0368c	448176	449387	-	403	15607509	886469	-	Rv0368c	COG3552R
POSSIBLE MEMBRANE OXIDOREDUCTASE	449393	449908	-	171	15607510	886485	-	Rv0369c	COG3427S
POSSIBLE OXIDOREDUCTASE	450009	450901	-	298	15607511	886465	-	Rv0370c	COG0714R
hypothetical protein Rv0371c	450902	451491	-	197	15607512	886463	-	Rv0371c	COG2068R
hypothetical protein Rv0372c	451492	452247	-	251	15607513	886460	-	Rv0372c	COG1975O
PROBABLE CARBON MONOXYDE DEHYDROGENASE (LARGE CHAIN)	452266	454661	-	799	15607514	886472	-	Rv0373c	COG1529C
PROBABLE CARBON MONOXYDE DEHYDROGENASE (SMALL CHAIN)	454662	455141	-	159	15607515	886462	-	Rv0374c	COG2080C
PROBABLE CARBON MONOXYDE DEHYDROGENASE (MEDIUM CHAIN)	455156	456016	-	286	15607516	886456	-	Rv0375c	COG1319C
hypothetical protein Rv0376c	456092	456228	-	380	15607517	886454	-	Rv0376c	COG1975O
POSSIBLE PROTEIN TRANSPORT PROTEIN SECE2	456233	456448	+	71	57116727	886449	secE2	Rv0379	COG3360S
POSSIBLE RNA METHYLTRANSFERASE (RNA METHYLASE)	456524	457075	-	183	15607521	886446	-	Rv0380c	COG0566J
hypothetical protein Rv0381c	457171	458079	-	302	15607522	886444	-	Rv0381c	-
orotate phosphoribosyltransferase	458097	458636	-	179	57116728	886443	pyrE	Rv0382c	COG0461F
POSSIBLE CONSERVED SECRETED PROTEIN	458717	459571	-	284	15607524	886458	-	Rv0383c	-
PROBABLE ENDOPEPTIDASE ATP BINDING PROTEIN (CHAIN B) CLPB (CLPB PROTEIN) (HEAT SHOCK PROTEIN F84.1)	459712	462258	-	848	15607525	886440	clpB	Rv0384c	COG0542O
hypothetical protein Rv0385	462391	463563	+	390	15607526	886441	-	Rv0385	COG0543HC, COG1017C
PROBABLE TRANSCRIPTIONAL REGULATORY PROTEIN (PROBABLY LUXR/UHPA-FAMILY)	463667	466924	+	1085	15607527	886030	-	Rv0386	COG2114T, COG2771K, COG3903R
hypothetical protein Rv0387c	466928	467662	-	244	15607528	886436	-	Rv0387c	-
PPE FAMILY PROTEIN	467715	468259	-	180	57116729	886439	PPE9	Rv0388c	-
phosphoribosylglycinamide formyltransferase 2	468593	469848	+	419	15607530	886032	purT	Rv0389	COG0027F
hypothetical protein Rv0390	469849	470267	+	140	15607531	886433	-	Rv0390	COG0607P
O-succinylhomoserine sulfhydrylase	470268	471484	+	406	15607532	886431	metZ	Rv0391	COG0626E
PROBABLE MEMBRANE NADH DEHYDROGENASE NDHA	471485	472897	-	470	15607533	886430	ndhA	Rv0392c	COG1252C
CONSERVED 13E12 REPEAT FAMILY PROTEIN	473039	474364	+	441	15607534	886428	-	Rv0393	-
POSSIBLE SECRETED PROTEIN	474380	475099	-	239	15607535	886435	-	Rv0394c	-
hypothetical protein Rv0395	475198	475602	+	134	15607536	886425	-	Rv0395	-
hypothetical protein Rv0396	475608	476000	+	130	15607537	886423	-	Rv0396	-
CONSERVED 13E12 REPEAT FAMILY PROTEIN	476074	476442	+	122	15607538	886421	-	Rv0397	-
POSSIBLE SECRETED PROTEIN	476937	477578	-	213	15607539	886419	-	Rv0398c	-
POSSIBLE CONSERVED LIPOPROTEIN LPQK	477585	478814	-	409	15607540	886416	lpqK	Rv0399c	COG1680V
ACYL-CoA DEHYDROGENASE FADE7	478824	480011	-	395	15607541	886427	fadE7	Rv0400c	COG1960I
PROBABLE CONSERVED TRANSMEMBRANE PROTEIN	480047	480418	+	123	15607542	886438	-	Rv0401	-
PROBABLE CONSERVED TRANSMEMBRANE TRANSPORT PROTEIN MMPL1	480613	483485	-	958	15607543	886413	mmpL1	Rv0402c	COG2409R
PROBABLE CONSERVED MEMBRANE PROTEIN MMPS1	483486	483914	-	142	15607544	886411	mmpS1	Rv0403c	-
acyl-CoA synthetase	484235	485988	+	585	15607545	886409	fadD30	Rv0404	COG0318IQ
PROBABLE MEMBRANE BOUND POLYKETIDE SYNTHASE PKS6	485989	490144	+	1402	15607546	886407	pks6	Rv0405	COG3321Q
BETA LACTAMASE LIKE PROTEIN	490145	490963	-	272	15607547	886403	-	Rv0406c	COG0491R
PROBABLE F420-DEPENDENT GLUCOSE-6-PHOSPHATE DEHYDROGENASE FGD1	491041	492043	+	336	15607548	886418	fgd1	Rv0407	COG2141C
phosphate acetyltransferase	492044	494108	+	690	15607549	886401	pta	Rv0408	COG0280C, COG0857R
acetate kinase	494109	495266	+	385	15607550	886399	ackA	Rv0409	COG0282C
SERINE/THREONINE-PROTEIN KINASE PKNG (PROTEIN KINASE G) (STPK G)	495320	497571	-	750	15607551	886397	pknG	Rv0410c	COG0515RTKL
PROBABLE GLUTAMINE-BINDING LIPOPROTEIN GLNH (GLNBP)	497572	498557	-	328	15607552	886393	glnH	Rv0411c	COG0834ET
POSSIBLE CONSERVED MEMBRANE PROTEIN	498558	499877	-	439	15607553	886415	-	Rv0412c	-
POSSIBLE MUTATOR PROTEIN MUTT3 (7,8-DIHYDRO-8-OXOGUANINE-TRIPHOSPHATASE) (8-OXO-DGTPASE) (DGTP PYROPHOSPHOHYDROLASE)	499971	500607	+	217	15607554	886405	mutT3	Rv0413	COG0494LR
thiamine-phosphate pyrophosphorylase	500608	501276	-	222	15607555	886391	thiE	Rv0414c	COG0352H
POSSIBLE THIAMINE BIOSYNTHESIS OXIDOREDUCTASE THIO	501406	502424	+	340	15607556	886390	thiO	Rv0415	COG0665E
sulfur carrier protein ThiS	502425	502623	+	68	15607557	886395	thiS	Rv0416	COG2104H
thiazole synthase	502624	503382	+	252	15607558	886396	thiG	Rv0417	COG2022H
PROBABLE LIPOPROTEIN AMINOPEPTIDASE LPQL	503754	505256	+	500	15607559	886381	lpqL	Rv0418	COG2234R
POSSIBLE LIPOPROTEIN PEPTIDASE LPQM	505344	506818	+	498	15607560	886388	lpqM	Rv0419	COG2321R
POSSIBLE TRANSMEMBRANE PROTEIN	506819	507229	-	136	15607561	886383	-	Rv0420c	-
hypothetical protein Rv0421c	507390	508015	-	209	15607562	886377	-	Rv0421c	COG3571R
phosphomethylpyrimidine kinase	508016	508813	-	265	15607563	886375	thiD	Rv0422c	COG0351H
thiamine biosynthesis protein ThiC	508840	510483	-	547	15607564	886379	thiC	Rv0423c	COG0422H
hypothetical protein Rv0424c	510635	510910	-	91	15607565	886374	-	Rv0424c	-
POSSIBLE METAL CATION TRANSPORTING P-TYPE ATPASE CTPH	510960	515579	-	1539	15607566	886373	ctpH	Rv0425c	COG0474P
POSSIBLE TRANSMEMBRANE PROTEIN	515631	516074	-	147	15607567	886387	-	Rv0426c	-
PROBABLE EXODEOXYRIBONUCLEASE III PROTEIN XTHA (EXONUCLEASE III) (EXO III) (AP ENDONUCLEASE VI)	516275	517150	-	291	15607568	886370	xthA	Rv0427c	COG0708L
hypothetical protein Rv0428c	517153	518060	-	302	15607569	886368	-	Rv0428c	COG0454KR
peptide deformylase	518061	518654	-	197	15607570	886366	def	Rv0429c	COG0242J
hypothetical protein Rv0430	518991	519299	+	102	15607571	886364	-	Rv0430	-
PUTATIVE TUBERCULIN RELATED PEPTIDE	519331	519825	+	164	15607572	886362	-	Rv0431	-
PROBABLE PERIPLASMIC SUPEROXIDE DISMUTASE	519858	520580	+	240	15607573	886358	sodC	Rv0432	COG2032P
hypothetical protein Rv0433	520582	521712	+	376	15607574	886356	-	Rv0433	COG2170S
hypothetical protein Rv0434	521772	522425	+	217	15607575	886360	-	Rv0434	COG2802R
PUTATIVE CONSERVED ATPASE	522605	524787	-	728	15607576	886352	-	Rv0435c	COG0464O
PROBABLE CDP-DIACYLGLYCEROL--SERINE O-PHOSPHATIDYLTRANSFERASE PSSA (PS SYNTHASE) (PHOSPHATIDYLSERINE SYNTHASE)	524788	525644	-	286	15607577	886385	pssA	Rv0436c	COG1183I
phosphatidylserine decarboxylase	525645	526340	-	231	15607578	886350	psd	Rv0437c	COG0688I
PROBABLE MOLYBDOPTERIN BIOSYNTHESIS PROTEIN MOEA2	526401	527618	-	405	57116730	886348	moeA2	Rv0438c	COG0303H
short chain dehydrogenase	527637	528572	-	311	15607580	886342	-	Rv0439c	COG1028IQR
chaperonin GroEL	528866	530488	+	540	15607581	886354	groEL	Rv0440	COG0459O
hypothetical protein Rv0441c	530554	530982	-	142	15607582	886344	-	Rv0441c	-
PPE FAMILY PROTEIN	531009	532472	-	487	57116731	886340	PPE10	Rv0442c	-
hypothetical protein Rv0443	532654	533169	+	171	15607584	886336	-	Rv0443	-
hypothetical protein Rv0444c	533349	534047	-	232	15607585	886346	-	Rv0444c	COG5343S
RNA polymerase sigma factor SigK	534091	534654	-	187	15607586	886334	sigK	Rv0445c	COG1595K
POSSIBLE CONSERVED TRANSMEMBRANE PROTEIN	534703	535473	-	256	15607587	886332	-	Rv0446c	COG3752S
PROBABLE CYCLOPROPANE-FATTY-ACYL-PHOSPHOLIPID SYNTHASE UFAA1 (CYCLOPROPANE FATTY ACID SYNTHASE) (CFA SYNTHASE)	535482	536761	-	427	15607588	886330	ufaA1	Rv0447c	COG2230M
hypothetical protein Rv0448c	536762	537427	-	221	15607589	886328	-	Rv0448c	COG3496S
hypothetical protein Rv0449c	537487	538806	-	439	15607590	886326	-	Rv0449c	COG2907R
PROBABLE CONSERVED TRANSMEMBRANE TRANSPORT PROTEIN MMPL4	538846	541745	-	967	15607591	886323	mmpL4	Rv0450c	COG2409R
PROBABLE CONSERVED MEMBRANE PROTEIN MMPS4	541746	542168	-	140	15607592	886321	mmpS4	Rv0451c	-
POSSIBLE TRANSCRIPTIONAL REGULATORY PROTEIN	542400	543110	+	236	15607593	886319	-	Rv0452	COG1309K
PPE FAMILY PROTEIN	543432	544988	+	518	57116732	886317	PPE11	Rv0453	-
hypothetical protein Rv0454	545093	545443	+	116	15607595	886339	-	Rv0454	COG0009J
hypothetical protein Rv0455c	545633	546079	-	148	15607596	886314	-	Rv0455c	-
enoyl-CoA hydratase	546147	547061	-	304	15607597	886312	echA2	Rv0456c	COG1024I
hypothetical protein Rv0456A	547334	547615	-	93	57116733	3205039	-	Rv0456A	COG2337T
PROBABLE PEPTIDASE	547844	549865	-	673	15607598	886310	-	Rv0457c	COG1505E
PROBABLE ALDEHYDE DEHYDROGENASE	549933	551455	+	507	15607599	886306	-	Rv0458	COG1012C
hypothetical protein Rv0459	551456	551947	+	163	15607600	886372	-	Rv0459	COG3564S
CONSERVED HYDROPHOBIC PROTEIN	552007	552246	+	79	15607601	886304	-	Rv0460	-
PROBABLE TRANSMEMBRANE PROTEIN	552284	552808	+	174	15607602	886302	-	Rv0461	-
dihydrolipoamide dehydrogenase	552872	554266	+	464	15607603	886300	lpd	Rv0462	COG1249C
PROBABLE CONSERVED MEMBRANE PROTEIN	554274	554567	+	97	15607604	886299	-	Rv0463	-
hypothetical protein Rv0464c	554571	555139	-	190	15607605	886296	-	Rv0464c	COG2128S
PROBABLE TRANSCRIPTIONAL REGULATORY PROTEIN	555140	556564	-	474	15607606	886320	-	Rv0465c	COG1396K, COG3800R
hypothetical protein Rv0466	556716	557510	+	264	15607607	886294	-	Rv0466	COG3884I
isocitrate lyase	557785	559071	+	428	57116734	886291	icl	Rv0467	COG2224C
3-hydroxybutyryl-CoA dehydrogenase	559153	560013	+	286	15607609	886288	fadB2	Rv0468	COG1250I
POSSIBLE MYCOLIC ACID SYNTHASE UMAA	560146	561006	+	286	57116735	886286	umaA	Rv0469	COG2230M
MYCOLIC ACID SYNTHASE PCAA (CYCLOPROPANE SYNTHASE)	561106	561969	-	287	57116736	886284	pcaA	Rv0470c	COG2230M
hypothetical protein Rv0470A	562112	562482	-	146	57116737	3205059	-	Rv0470A	COG1575H
hypothetical protein Rv0471c	562483	562971	-	162	15607612	886280	-	Rv0471c	-
PROBABLE TRANSCRIPTIONAL REGULATORY PROTEIN (POSSIBLY TETR-FAMILY)	562981	563685	-	234	15607613	886308	-	Rv0472c	COG1309K
POSSIBLE CONSERVED TRANSMEMBRANE PROTEIN	563822	565192	+	456	15607614	886279	-	Rv0473	COG2733S
PROBABLE TRANSCRIPTIONAL REGULATORY PROTEIN	565279	565701	+	140	15607615	886276	-	Rv0474	COG1396K
IRON-REGULATED HEPARIN BINDING HEMAGGLUTININ HBHA (ADHESIN)	566055	566654	+	199	15607616	886272	hbhA	Rv0475	-
POSSIBLE CONSERVED TRANSMEMBRANE PROTEIN	566766	567029	+	87	15607617	886282	-	Rv0476	-
POSSIBLE CONSERVED SECRETED PROTEIN	567034	567479	+	148	15607618	886273	-	Rv0477	-
deoxyribose-phosphate aldolase	567480	568154	+	224	15607619	888425	deoC	Rv0478	COG0274F
PROBABLE CONSERVED MEMBRANE PROTEIN	568179	569221	-	348	15607620	885535	-	Rv0479c	-
POSSIBLE AMIDOHYDROLASE	569222	570064	-	280	57116738	887163	-	Rv0480c	COG0388R
hypothetical protein Rv0481c	570246	570770	-	174	15607622	887161	-	Rv0481c	-
UDP-N-acetylenolpyruvoylglucosamine reductase	570797	571906	+	369	15607623	887169	murB	Rv0482	COG0812M
PROBABLE CONSERVED LIPOPROTEIN LPRQ	571968	573303	+	451	15607624	887167	lprQ	Rv0483	COG1376S
PROBABLE SHORT-CHAIN TYPE OXIDOREDUCTASE	573304	574059	-	251	15607625	887158	-	Rv0484c	COG4221R
POSSIBLE TRANSCRIPTIONAL REGULATORY PROTEIN	574242	575558	+	438	15607626	887170	-	Rv0485	COG1940KG
MANNOSYLTRANSFERASE	575606	577044	+	480	15607627	887160	-	Rv0486	COG0438M
hypothetical protein Rv0487	577045	577596	+	183	15607628	887162	-	Rv0487	-
PROBABLE CONSERVED INTEGRAL MEMBRANE PROTEIN	577922	578527	+	201	15607629	887171	-	Rv0488	COG1279R
phosphoglyceromutase	578684	579433	+	249	57116739	887183	gpm1	Rv0489	COG0588G
PUTATIVE TWO COMPONENT SENSOR HISTIDINE KINASE SENX3	579607	580835	+	410	15607631	887185	senX3	Rv0490	COG0642T
TWO COMPONENT SENSORY TRANSDUCTION PROTEIN REGX3 (TRANSCRIPTIONAL REGULATORY PROTEIN) (PROBABLY LUXR-FAMILY)	581043	581722	+	227	15607632	887195	regX3	Rv0491	COG0745TK
PROBABLE OXIDOREDUCTASE GMC-TYPE	581723	583608	-	629	57116740	887199	-	Rv0492c	COG2303E
hypothetical protein Rv0492A	583609	583934	-	109	57116741	3205069	-	Rv0492A	-
hypothetical protein Rv0493c	583935	584924	-	329	15607634	887200	-	Rv0493c	-
PROBABLE TRANSCRIPTIONAL REGULATORY PROTEIN (PROBABLY GNTR-FAMILY)	584929	585657	+	242	57116742	887166	-	Rv0494	COG2186K
hypothetical protein Rv0495c	585658	586548	-	296	15607636	887198	-	Rv0495c	-
hypothetical protein Rv0496	586628	587610	+	328	15607637	887234	-	Rv0496	COG0248FP
PROBABLE CONSERVED TRANSMEMBRANE PROTEIN	587611	588543	+	310	15607638	887240	-	Rv0497	-
hypothetical protein Rv0498	588559	589401	+	280	15607639	887238	-	Rv0498	COG1082G
hypothetical protein Rv0499	589417	590292	+	291	15607640	887243	-	Rv0499	COG1155C
pyrroline-5-carboxylate reductase	590317	591204	+	295	15607641	887256	proC	Rv0500	COG0345E
hypothetical protein Rv0500A	591345	591581	+	78	57116743	3205035	-	Rv0500A	COG1910P
hypothetical protein Rv0500B	591709	591810	+	33	57116744	3205036	-	Rv0500B	-
POSSIBLE UDP-GLUCOSE 4-EPIMERASE GALE2 (GALACTOWALDENASE) (UDP-GALACTOSE 4-EPIMERASE) (URIDINE DIPHOSPHATE GALACTOSE 4-EPIMERASE) (URIDINE DIPHOSPHO-GALACTOSE 4-EPIMERASE)	591888	593018	+	376	57116745	887228	galE2	Rv0501	COG0451MG
hypothetical protein Rv0502	593025	594101	+	358	15607643	887260	-	Rv0502	COG0204I
CYCLOPROPANE-FATTY-ACYL-PHOSPHOLIPID SYNTHASE 2 CMAA2 (CYCLOPROPANE FATTY ACID SYNTHASE) (CFA SYNTHASE) (CYCLOPROPANE MYCOLIC ACID SYNTHASE 2) (MYCOLIC ACID TRANS-CYCLOPROPANE SYNTHETASE)	594105	595013	-	302	15607644	887264	cmaA2	Rv0503c	COG2230M
hypothetical protein Rv0504c	595036	595536	-	166	15607645	887268	-	Rv0504c	-
POSSIBLE PHOSPHOSERINE PHOSPHATASE SERB1 (PSP) (O-PHOSPHOSERINE PHOSPHOHYDROLASE) (PSPASE)	595698	596819	-	373	57116746	887270	serB1	Rv0505c	COG0560E
PROBABLE CONSERVED MEMBRANE PROTEIN MMPS2	596993	597432	+	147	15607647	887279	mmpS2	Rv0506	-
PROBABLE CONSERVED TRANSMEMBRANE TRANSPORT PROTEIN MMPL2	597433	600331	+	968	15607648	887248	mmpL2	Rv0507	COG2409R
hypothetical protein Rv0508	600332	600625	+	97	15607649	887301	-	Rv0508	COG0526OC
glutamyl-tRNA reductase	600675	602081	+	468	15607650	887292	hemA	Rv0509	COG0373H
porphobilinogen deaminase	602091	603020	+	309	15607651	887306	hemC	Rv0510	COG0181H
PROBABLE UROPORPHYRIN-III C-METHYLTRANSFERASE HEMD (UROPORPHYRINOGEN III METHYLASE) (UROGEN III METHYLASE) (SUMT) (UROGEN III METHYLASE) (UROM)	603053	604750	+	565	57116747	887280	hemD	Rv0511	COG0007H, COG1587H
delta-aminolevulinic acid dehydratase	604836	605825	+	329	15607653	887312	hemB	Rv0512	COG0113H
POSSIBLE CONSERVED TRANSMEMBRANE PROTEIN	605838	606382	+	182	15607654	887307	-	Rv0513	-
POSSIBLE TRANSMEMBRANE PROTEIN	606383	606682	+	99	15607655	887319	-	Rv0514	-
CONSERVED 13E12 REPEAT FAMILY PROTEIN	606785	608292	+	503	15607656	887322	-	Rv0515	-
hypothetical protein Rv0516c	608293	608769	-	158	15607657	887324	-	Rv0516c	COG1366T
POSSIBLE MEMBRANE ACYLTRANSFERASE	608980	610290	+	436	15607658	887323	-	Rv0517	COG1835I
POSSIBLE EXPORTED PROTEIN	610422	611117	+	231	15607659	887321	-	Rv0518	COG0443O
POSSIBLE CONSERVED MEMBRANE PROTEIN	611406	612308	-	300	15607660	887334	-	Rv0519c	COG0627R
POSSIBLE METHYLTRANSFERASE/METHYLASE (FRAGMENT)	612489	612831	+	116	15607661	887331	-	Rv0520	COG0500QR
POSSIBLE METHYLTRANSFERASE/METHYLASE (FRAGMENT)	612832	613137	+	101	57116748	3205045	-	Rv0521	-
PROBABLE GABA PERMEASE GABP (4-AMINO BUTYRATE TRANSPORT CARRIER) (GAMA-AMINOBUTYRATE PERMEASE)	613272	614559	+	434	57116749	886261	gabP	Rv0522	COG1113E
hypothetical protein Rv0523c	614560	614955	-	131	15607663	887341	-	Rv0523c	-
glutamate-1-semialdehyde aminotransferase	615069	616456	+	462	15607664	887349	hemL	Rv0524	COG0001H
hypothetical protein Rv0525	616457	617061	+	202	15607665	887358	-	Rv0525	COG0406G
POSSIBLE THIOREDOXIN PROTEIN (THIOL-DISULFIDE INTERCHANGE PROTEIN)	617113	617726	+	216	15607666	887339	-	Rv0526	COG0526OC
POSSIBLE CYTOCHROME C-TYPE BIOGENESIS PROTEIN CCDA	617727	618506	+	259	57116750	887362	ccdA	Rv0527	COG0785O
PROBABLE CONSERVED TRANSMEMBRANE PROTEIN	618539	620124	+	529	15607668	887372	-	Rv0528	COG1333O
POSSIBLE CYTOCHROME C-TYPE BIOGENESIS PROTEIN CCSA	620125	621099	+	324	57116751	887380	ccsA	Rv0529	COG0755O
hypothetical protein Rv0530	621141	622358	+	405	15607670	887385	-	Rv0530	COG0455D
POSSIBLE CONSERVED MEMBRANE PROTEIN	622563	622880	+	105	15607671	887376	-	Rv0531	-
PE-PGRS FAMILY PROTEIN	623027	624790	+	594	57116752	887391	PE_PGRS6	Rv0532	-
3-oxoacyl-(acyl carrier protein) synthase III	624791	625798	-	335	15607673	887381	fabH	Rv0533c	COG0332I
1,4-dihydroxy-2-naphthoate octaprenyltransferase	625880	626758	-	292	15607674	887408	menA	Rv0534c	COG1575H
5'-methylthioadenosine phosphorylase	626775	627565	+	264	15607675	887430	pnp	Rv0535	COG0005F
PROBABLE UDP-GLUCOSE 4-EPIMERASE GALE3 (GALACTOWALDENASE) (UDP-GALACTOSE 4-EPIMERASE) (URIDINE DIPHOSPHATE GALACTOSE 4-EPIMERASE) (URIDINE DIPHOSPHO-GALACTOSE 4-EPIMERASE)	627566	628606	+	346	57116753	887457	galE3	Rv0536	COG0451MG
PROBABLE INTEGRAL MEMBRANE PROTEIN	628616	630049	-	477	15607677	887465	-	Rv0537c	-
POSSIBLE CONSERVED MEMBRANE PROTEIN	630358	632004	+	548	15607678	887473	-	Rv0538	-
PROBABLE DOLICHYL-PHOSPHATE SUGAR SYNTHASE (DOLICHOL-PHOSPHATE SUGAR SYNTHETASE) (DOLICHOL-PHOSPHATE SUGAR TRANSFERASE) (SUGAR PHOSPHORYLDOLICHOL SYNTHASE)	632061	632689	+	210	15607679	887476	-	Rv0539	COG0463M
hypothetical protein Rv0540	632690	633352	+	220	15607680	887489	-	Rv0540	COG3222S
PROBABLE CONSERVED INTEGRAL MEMBRANE PROTEIN	633373	634722	-	449	15607681	887416	-	Rv0541c	-
O-succinylbenzoic acid--CoA ligase	634734	635822	-	362	15607682	887507	menE	Rv0542c	COG0318IQ
hypothetical protein Rv0543c	635891	636193	-	100	15607683	887494	-	Rv0543c	-
POSSIBLE CONSERVED TRANSMEMBRANE PROTEIN	636253	636527	-	92	15607684	887511	-	Rv0544c	-
PROBABLE LOW-AFFINITY INORGANIC PHOSPHATE TRANSPORTER INTEGRAL MEMBRANE PROTEIN PITA	636528	637781	-	417	15607685	887517	pitA	Rv0545c	COG0306P
hypothetical protein Rv0546c	637901	638287	-	128	15607686	887509	-	Rv0546c	COG0346E
short chain dehydrogenase	638350	639234	-	294	15607687	887527	-	Rv0547c	COG1028IQR
naphthoate synthase	639330	640274	-	314	15607688	887529	menB	Rv0548c	COG0447H
hypothetical protein Rv0549c	640546	640955	-	137	15607689	887534	-	Rv0549c	COG4113R
hypothetical protein Rv0550c	640956	641222	-	88	15607690	887515	-	Rv0550c	COG5302R
acyl-CoA synthetase	641414	643071	-	571	15607691	887526	fadD8	Rv0551c	COG0318IQ
hypothetical protein Rv0552	643207	644807	+	534	15607692	887537	-	Rv0552	COG1574R
O-succinylbenzoate synthase	644808	645784	+	326	15607693	887544	menC	Rv0553	COG4948MR
POSSIBLE PEROXIDASE BPOC (NON-HAEM PEROXIDASE)	645785	646573	+	262	15607694	887535	bpoC	Rv0554	COG0596R
2-succinyl-6-hydroxy-2,4-cyclohexadiene-1-carboxylic acid synthase/2-oxoglutarate decarboxylase	646616	648276	+	554	15607695	887554	menD	Rv0555	COG1165H
PROBABLE CONSERVED TRANSMEMBRANE PROTEIN	648277	648792	+	171	15607696	887551	-	Rv0556	-
MANNOSYLTRANSFERASE PIMB	648854	649990	+	378	15607697	887609	pimB	Rv0557	COG0438M
ubiquinone/menaquinone biosynthesis methyltransferase	650007	650711	+	234	57116754	887591	ubiE	Rv0558	COG2226H
POSSIBLE CONSERVED SECRETED PROTEIN	650725	651063	-	112	15607699	887569	-	Rv0559c	-
POSSIBLE BENZOQUINONE METHYLTRANSFERASE (METHYLASE)	651097	651822	-	241	15607700	887637	-	Rv0560c	COG0500QR
POSSIBLE OXIDOREDUCTASE	651847	653073	-	408	15607701	887638	-	Rv0561c	COG0644C
PROBABLE POLYPRENYL-DIPHOSPHATE SYNTHASE GRCC1 (POLYPRENYL PYROPHOSPHATE SYNTHETASE)	653089	654096	+	335	15607702	887647	grcC1	Rv0562	COG0142H
heat shock protein HtpX	654197	655057	+	286	15607703	887649	htpX	Rv0563	COG0501O
NAD(P)H-dependent glycerol-3-phosphate dehydrogenase	655242	656267	-	341	15607704	887651	gpsA	Rv0564c	COG0240C
PROBABLE MONOOXYGENASE	656328	657788	-	486	15607705	887662	-	Rv0565c	COG2072P
nucleotide-binding protein	657866	658357	-	163	15607706	887633	-	Rv0566c	COG1666S
PROBABLE METHYLTRANSFERASE/METHYLASE	658639	659658	+	339	15607707	887667	-	Rv0567	COG0500QR
POSSIBLE CYTOCHROME P450 135B1 CYP135B1	659768	661186	+	472	15607708	887654	cyp135B1	Rv0568	COG2124Q
hypothetical protein Rv0569	661321	661587	+	88	15607709	887678	-	Rv0569	-
PROBABLE RIBONUCLEOSIDE-DIPHOSPHATE REDUCTASE (LARGE SUBUNIT) NRDZ (RIBONUCLEOTIDE REDUCTASE)	661613	663691	+	692	15607710	887666	nrdZ	Rv0570	COG0209F
hypothetical protein Rv0571c	663805	665136	-	443	15607711	887710	-	Rv0571c	COG0596R, COG1926R, COG2267I
hypothetical protein Rv0572c	665360	665701	-	113	15607712	887696	-	Rv0572c	-
nicotinate phosphoribosyltransferase	666169	667560	-	463	15607713	887716	-	Rv0573c	COG1488H
hypothetical protein Rv0574c	667570	668712	-	380	15607714	887721	-	Rv0574c	COG2843M
hypothetical protein Rv0575c	668897	670063	-	388	15607715	887720	-	Rv0575c	COG0654HC
PROBABLE TRANSCRIPTIONAL REGULATORY PROTEIN (POSSIBLY ARSR-FAMILY)	670166	671470	+	434	15607716	887717	-	Rv0576	COG0640K, COG3832S
hypothetical protein Rv0577	671484	672269	+	261	15607717	887732	TB27.3	Rv0577	COG3324R
PE-PGRS FAMILY PROTEIN	672314	676225	-	1306	57116755	887725	PE_PGRS7	Rv0578c	-
hypothetical protein Rv0579	676547	677305	+	252	15607719	887738	-	Rv0579	COG1656S
hypothetical protein Rv0580c	677434	677925	-	163	15607720	887712	-	Rv0580c	-
hypothetical protein Rv0581	678019	678230	+	71	15607721	887739	-	Rv0581	-
hypothetical protein Rv0582	678231	678638	+	135	15607722	887747	-	Rv0582	COG2402R
PROBABLE CONSERVED LIPOPROTEIN LPQN	678698	679384	-	228	15607723	887733	lpqN	Rv0583c	-
POSSIBLE CONSERVED EXPORTED PROTEIN	679538	682171	+	877	15607724	887752	-	Rv0584	COG3537G
PROBABLE CONSERVED INTEGRAL MEMBRANE PROTEIN	682194	684581	-	795	15607725	887753	-	Rv0585c	COG0392S, COG3642T
PROBABLE TRANSCRIPTIONAL REGULATORY PROTEIN (GNTR-FAMILY)	684719	685437	+	240	15607726	887754	-	Rv0586	COG2186K
CONSERVED HYPOTHETICAL INTEGRAL MEMBRANE PROTEIN YRBE2A	685438	686235	+	265	15607727	887755	yrbE2A	Rv0587	COG0767Q
CONSERVED HYPOTHETICAL INTEGRAL MEMBRANE PROTEIN YRBE2B	686237	687124	+	295	15607728	887761	yrbE2B	Rv0588	COG0767Q
MCE-FAMILY PROTEIN MCE2A	687130	688340	+	404	57116756	887745	mce2A	Rv0589	COG1463Q
MCE-FAMILY PROTEIN MCE2B	688341	689116	+	275	15607730	887771	mce2B	Rv0590	COG1463Q
MCE-FAMILY RELATED PROTEIN	689117	689367	+	84	57116757	3205078	-	Rv0590A	-
MCE-FAMILY PROTEIN MCE2C	689368	690809	+	481	15607731	887770	mce2C	Rv0591	COG1463Q
MCE-FAMILY PROTEIN MCE2D	690810	692332	+	508	15607732	887786	mce2D	Rv0592	COG1463Q
POSSIBLE MCE-FAMILY LIPOPROTEIN LPRL (MCE-FAMILY LIPOPROTEIN MCE2E)	692333	693541	+	402	15607733	887829	lprL	Rv0593	COG1463Q
MCE-FAMILY PROTEIN MCE2F	693546	695096	+	516	15607734	887797	mce2F	Rv0594	COG1463Q
hypothetical protein Rv0595c	695148	695536	-	130	15607735	887835	-	Rv0595c	COG1487R
hypothetical protein Rv0596c	695537	695794	-	85	15607736	887846	-	Rv0596c	COG4118D
hypothetical protein Rv0597c	695977	697212	-	411	15607737	887853	-	Rv0597c	COG1373R
hypothetical protein Rv0598c	697463	697872	-	137	15607738	887861	-	Rv0598c	-
hypothetical protein Rv0599c	697873	698109	-	78	15607739	887856	-	Rv0599c	COG2002K
PROBABLE TWO COMPONENT SENSOR KINASE -SECOND PART	698213	698719	-	168	57116758	887847	-	Rv0600c	COG0642T
PROBABLE TWO COMPONENT SENSOR KINASE -FIRST PART	698833	699303	-	156	15607741	887868	-	Rv0601c	COG0642T
PROBABLE TWO COMPONENT DNA BINDING TRANSCRIPTIONAL REGULATORY PROTEIN TCRA	699347	700108	-	253	15607742	887870	tcrA	Rv0602c	COG0745TK
POSSIBLE EXPORTED PROTEIN	700165	700476	+	103	15607743	887863	-	Rv0603	-
PROBABLE CONSERVED LIPOPROTEIN LPQO	700548	701498	+	316	15607744	887879	lpqO	Rv0604	-
hypothetical protein Rv0607	703122	703508	+	128	15607747	887883	-	Rv0607	-
hypothetical protein Rv0608	703553	703794	+	81	15607748	887895	-	Rv0608	COG4423S
hypothetical protein Rv0609	703795	704138	+	133	15607749	887896	-	Rv0609	COG3742S
hypothetical protein Rv0609A	704139	704366	+	75	57116759	3205046	-	Rv0609A	-
hypothetical protein Rv0610c	705061	706218	-	385	15607750	887890	-	Rv0610c	-
hypothetical protein Rv0611c	706270	706632	-	127	15607751	887906	-	Rv0611c	-
hypothetical protein Rv0612	706633	707238	+	201	15607752	887908	-	Rv0612	-
hypothetical protein Rv0613c	707257	709664	-	855	15607753	887913	-	Rv0613c	COG0653U
hypothetical protein Rv0614	709665	710653	+	330	15607754	887914	-	Rv0614	-
PROBABLE INTEGRAL MEMBRANE PROTEIN	710654	710892	+	80	15607755	887920	-	Rv0615	-
hypothetical protein Rv0616c	710893	711159	-	88	15607756	887921	-	Rv0616c	-
hypothetical protein Rv0617	711315	711716	+	133	15607757	887926	-	Rv0617	COG1848R
PROBABLE GALACTOSE-1-PHOSPHATE URIDYLYLTRANSFERASE GALTA	711845	712482	+	231	57116760	887932	galTa	Rv0618	COG1085C
PROBABLE GALACTOSE-1-PHOSPHATE URIDYLYLTRANSFERASE GALTB	712483	713024	+	181	57116761	887943	galTb	Rv0619	COG1085C
galactokinase	713025	714116	+	363	15607760	887936	galK	Rv0620	COG0153G
POSSIBLE MEMBRANE PROTEIN	714511	715575	+	354	15607761	887901	-	Rv0621	COG0120G
POSSIBLE MEMBRANE PROTEIN	715679	716626	+	315	57116762	887942	-	Rv0622	-
hypothetical protein Rv0623	716719	716972	+	84	15607763	887970	-	Rv0623	COG4423S
hypothetical protein Rv0624	716973	717368	+	131	15607764	887951	-	Rv0624	COG3742S
PROBABLE CONSERVED TRANSMEMBRANE PROTEIN	717462	718202	-	246	15607765	887967	-	Rv0625c	COG0398S
hypothetical protein Rv0626	718334	718590	+	86	15607766	887996	-	Rv0626	COG4118D
hypothetical protein Rv0627	718591	718998	+	135	15607767	887991	-	Rv0627	COG1487R
hypothetical protein Rv0628c	719070	720221	-	383	15607768	887986	-	Rv0628c	COG4398S
PROBABLE EXONUCLEASE V (ALPHA CHAIN) RECD (EXODEOXYRIBONUCLEASE V ALPHA CHAIN) (EXODEOXYRIBONUCLEASE V POLYPEPTIDE)	720314	722037	-	575	15607769	887999	recD	Rv0629c	COG0507L
PROBABLE EXONUCLEASE V (BETA CHAIN) RECB (EXODEOXYRIBONUCLEASE V BETA CHAIN)(EXODEOXYRIBONUCLEASE V POLYPEPTIDE) (CHI-SPECIFIC ENDONUCLEASE)	722038	725321	-	1094	15607770	888004	recB	Rv0630c	COG0210L, COG1074L
PROBABLE EXONUCLEASE V (GAMMA CHAIN) RECC (EXODEOXYRIBONUCLEASE V GAMMA CHAIN)(EXODEOXYRIBONUCLEASE V POLYPEPTIDE)	725322	728615	-	1097	15607771	888008	recC	Rv0631c	COG1330L
enoyl-CoA hydratase	728892	729587	-	231	15607772	888015	echA3	Rv0632c	COG1024I
POSSIBLE EXPORTED PROTEIN	729636	730475	-	279	15607773	888001	-	Rv0633c	-
POSSIBLE GLYOXALASE II (HYDROXYACYLGLUTATHIONE HYDROLASE) (GLX II)	730629	731342	-	237	15607774	888016	-	Rv0634c	COG0491R
hypothetical protein Rv0634A	731422	731673	+	83	57116763	3205041	-	Rv0634A	-
50S ribosomal protein L33	732021	732188	+	55	57116764	3205042	rpmG	Rv0634B	COG0267J
hypothetical protein Rv0635	732239	732701	+	158	15607775	888032	-	Rv0635	-
hypothetical protein Rv0636	732702	733130	+	142	15607776	888031	-	Rv0636	COG2030I
hypothetical protein Rv0637	733134	733634	+	166	15607777	888019	-	Rv0637	-
preprotein translocase subunit SecE	734046	734531	+	161	57116765	888042	secE	Rv0638	COG0690U
transcription antitermination protein NusG	734563	735279	+	238	15607779	888039	nusG	Rv0639	COG0250K
50S ribosomal protein L11	735331	735759	+	142	15607780	888045	rplK	Rv0640	COG0080J
50S ribosomal protein L1	735826	736533	+	235	15607781	888043	rplA	Rv0641	COG0081J
METHOXY MYCOLIC ACID SYNTHASE 4 MMAA4 (METHYL MYCOLIC ACID SYNTHASE 4) (MMA4) (HYDROXY MYCOLIC ACID SYNTHASE)	736607	737512	-	301	15607782	888056	mmaA4	Rv0642c	COG2230M
METHOXY MYCOLIC ACID SYNTHASE 3 MMAA3 (METHYL MYCOLIC ACID SYNTHASE 3) (MMA3) (HYDROXY MYCOLIC ACID SYNTHASE)	737577	738458	-	293	15607783	888058	mmaA3	Rv0643c	COG2230M
METHOXY MYCOLIC ACID SYNTHASE 2 MMAA2 (METHYL MYCOLIC ACID SYNTHASE 2) (MMA2) (HYDROXY MYCOLIC ACID SYNTHASE)	738606	739469	-	287	15607784	888061	mmaA2	Rv0644c	COG2230M
METHOXY MYCOLIC ACID SYNTHASE 1 MMAA1 (METHYL MYCOLIC ACID SYNTHASE 1) (MMA1) (HYDROXY MYCOLIC ACID SYNTHASE)	739636	740496	-	286	15607785	888060	mmaA1	Rv0645c	COG2230M
PROBABLE LIPASE/ESTERASE LIPG	740543	741448	-	301	15607786	888065	lipG	Rv0646c	COG0596R
hypothetical protein Rv0647c	741460	742926	-	488	15607787	888070	-	Rv0647c	COG0661R
ALPHA-MANNOSIDASE	743561	747204	+	1215	15607788	888048	-	Rv0648	COG0383G
POSSIBLE MALONYL COA-ACYL CARRIER PROTEIN TRANSACYLASE FABD2 (MCT)	747205	747878	+	224	57116766	888079	fabD2	Rv0649	-
POSSIBLE SUGAR KINASE	747879	748787	+	302	15607790	888082	-	Rv0650	COG1940KG
50S ribosomal protein L10	749118	749654	+	178	15607791	888049	rplJ	Rv0651	COG0244J
50S ribosomal protein L7/L12	749691	750075	+	130	15607792	888078	rplL	Rv0652	COG0222J
POSSIBLE TRANSCRIPTIONAL REGULATORY PROTEIN (PROBABLY TETR-FAMILY)	750076	750771	-	231	15607793	888087	-	Rv0653c	COG1309K
PROBABLE DIOXYGENASE	750842	752347	+	501	15607794	888089	-	Rv0654	COG3670Q
POSSIBLE RIBONUCLEOTIDE-TRANSPORT ATP-BINDING PROTEIN ABC TRANSPORTER MKL	752359	753438	+	359	15607795	888081	mkl	Rv0655	COG1127Q
hypothetical protein Rv0656c	753826	754209	-	127	15607796	888106	-	Rv0656c	-
hypothetical protein Rv0657c	754304	754459	-	51	15607797	888077	-	Rv0657c	COG5450K
PROBABLE CONSERVED INTEGRAL MEMBRANE PROTEIN	754535	755251	-	238	15607798	888102	-	Rv0658c	COG1266R
hypothetical protein Rv0659c	755527	755821	-	102	15607799	888134	-	Rv0659c	COG2337T
hypothetical protein Rv0660c	755822	756067	-	81	15607800	888141	-	Rv0660c	-
hypothetical protein Rv0661c	756177	756610	-	145	15607801	888143	-	Rv0661c	-
hypothetical protein Rv0662c	756611	756978	-	122	15607802	888117	-	Rv0662c	-
POSSIBLE ARYLSULFATASE ATSD (ARYL-SULFATE SULPHOHYDROLASE) (ARYLSULPHATASE)	756979	759342	+	787	15607803	888144	atsD	Rv0663	COG3119P
hypothetical protein Rv0664	759374	759642	+	90	15607804	888146	-	Rv0664	-
hypothetical protein Rv0665	759643	759977	+	112	15607805	888149	-	Rv0665	-
POSSIBLE MEMBRANE PROTEIN	759978	760151	+	57	15607806	888158	-	Rv0666	-
DNA-directed RNA polymerase subunit beta	760649	764167	+	1172	15607807	888164	rpoB	Rv0667	COG0085K
DNA-directed RNA polymerase subunit beta'	764212	768162	+	1316	15607808	888177	rpoC	Rv0668	COG0086K
POSSIBLE HYDROLASE	768526	770439	-	637	15607809	888181	-	Rv0669c	-
endonuclease IV	770634	771391	+	252	15607810	888190	end	Rv0670	COG0648L
POSSIBLE CONSERVED LIPOPROTEIN LPQP	771423	772265	+	280	15607811	888194	lpqP	Rv0671	COG3509Q
PROBABLE ACYL-CoA DEHYDROGENASE FADE8	772325	773953	+	542	15607812	888198	fadE8	Rv0672	COG1960I
enoyl-CoA hydratase	773964	774902	+	312	15607813	888175	echA4	Rv0673	COG1024I
hypothetical protein Rv0674	774905	775623	+	240	15607814	888203	-	Rv0674	COG3327K
enoyl-CoA hydratase	775624	776415	+	263	57116767	888222	echA5	Rv0675	COG1024I
PROBABLE CONSERVED TRANSMEMBRANE TRANSPORT PROTEIN MMPL5	776427	779317	-	964	15607816	888219	mmpL5	Rv0676c	COG2409R
POSSIBLE CONSERVED MEMBRANE PROTEIN MMPS5	779318	779746	-	142	15607817	888233	mmpS5	Rv0677c	COG1138O
hypothetical protein Rv0678	779831	780328	+	165	15607818	888235	-	Rv0678	-
CONSERVED HYPOTHETICAL THREONINE RICH PROTEIN	780384	780881	-	165	15607819	888230	-	Rv0679c	-
PROBABLE CONSERVED TRANSMEMBRANE PROTEIN	780883	781257	-	124	15607820	888229	-	Rv0680c	-
PROBABLE TRANSCRIPTIONAL REGULATORY PROTEIN (POSSIBLY TETR-FAMILY)	781562	782152	+	196	15607821	888239	-	Rv0681	COG1309K
30S ribosomal protein S12	782401	782774	+	124	15607822	888259	rpsL	Rv0682	COG0048J
30S ribosomal protein S7	782775	783245	+	156	15607823	888245	rpsG	Rv0683	COG0049J
elongation factor G	783326	785431	+	701	57116768	888240	fusA1	Rv0684	COG0480J
elongation factor Tu	785662	786852	+	396	15607825	888262	tuf	Rv0685	COG0050J
PROBABLE MEMBRANE PROTEIN	786990	787787	+	265	15607826	888271	-	Rv0686	-
3-ketoacyl-(acyl-carrier-protein) reductase	787940	788767	+	275	15607827	888279	fabG	Rv0687	COG1028IQR
PUTATIVE FERREDOXIN REDUCTASE	788781	789997	+	406	15607828	888280	-	Rv0688	COG0446R
hypothetical protein Rv0689c	789998	790252	-	84	15607829	888283	-	Rv0689c	-
hypothetical protein Rv0690c	790865	791910	-	349	15607830	888292	-	Rv0690c	COG4427S
PROBABLE TRANSCRIPTIONAL REGULATORY PROTEIN	791911	792507	-	198	15607831	888296	-	Rv0691c	COG1309K
hypothetical protein Rv0692	792672	792997	+	109	15607832	888285	-	Rv0692	-
PROBABLE COENZYME PQQ SYNTHESIS PROTEIN E PQQE (COENZYME PQQ SYNTHESIS PROTEIN III)	792998	794173	+	391	15607833	888302	pqqE	Rv0693	COG0535R
POSSIBLE L-LACTATE DEHYDROGENASE (CYTOCHROME) LLDD1	794176	795366	+	396	15607834	888310	lldD1	Rv0694	COG1304C
hypothetical protein Rv0695	795556	796307	+	251	15607835	888314	-	Rv0695	COG1402R
PROBABLE MEMBRANE SUGAR TRANSFERASE	796360	797772	+	470	15607836	888307	-	Rv0696	COG0463M
PROBABLE DEHYDROGENASE	797774	799213	+	479	15607837	888316	-	Rv0697	COG2303E
hypothetical protein Rv0698	799674	800285	+	203	15607838	888327	-	Rv0698	-
hypothetical protein Rv0699	800470	800691	+	73	15607839	888335	-	Rv0699	-
30S ribosomal protein S10	801328	801633	+	101	15607840	888331	rpsJ	Rv0700	COG0051J
50S ribosomal protein L3	801650	802302	+	217	15607841	888343	rplC	Rv0701	COG0087J
50S ribosomal protein L4	802303	802973	+	223	15607842	888345	rplD	Rv0702	COG0088J
50S ribosomal protein L23	802974	803269	+	100	15607843	888353	rplW	Rv0703	COG0089J
50S ribosomal protein L2	803531	804373	+	280	15607844	888341	rplB	Rv0704	COG0090J
30S ribosomal protein S19	804414	804691	+	93	15607845	888356	rpsS	Rv0705	COG0185J
50S ribosomal protein L22	804692	805284	+	197	15607846	888359	rplV	Rv0706	COG0091J
30S ribosomal protein S3	805285	806109	+	274	15607847	888357	rpsC	Rv0707	COG0092J
50S ribosomal protein L16	806113	806528	+	138	15607848	888377	rplP	Rv0708	COG0197J
50S ribosomal protein L29	806529	806758	+	77	15607849	888374	rpmC	Rv0709	COG0255J
30S ribosomal protein S17	806759	807169	+	136	15607850	888391	rpsQ	Rv0710	COG0186J
POSSIBLE ARYLSULFATASE ATSA (ARYL-SULFATE SULPHOHYDROLASE) (ARYLSULPHATASE)	807338	809701	+	787	15607851	888394	atsA	Rv0711	COG3119P
hypothetical protein Rv0712	809749	810648	+	299	15607852	888346	-	Rv0712	COG1262S
PROBABLE CONSERVED TRANSMEMBRANE PROTEIN	810949	811890	+	313	15607853	888405	-	Rv0713	-
50S ribosomal protein L14	812376	812744	+	122	15607854	888411	rplN	Rv0714	COG0093J
50S ribosomal protein L24	812745	813061	+	105	15607855	888421	rplX	Rv0715	COG0198J
50S ribosomal protein L5	813062	813625	+	187	15607856	888400	rplE	Rv0716	COG0094J
30S ribosomal protein S14	813630	813815	+	61	57116769	888414	rpsN	Rv0717	COG0199J
30S ribosomal protein S8	813979	814377	+	132	15607858	888424	rpsH	Rv0718	COG0096J
50S ribosomal protein L6	814401	814940	+	179	15607859	888433	rplF	Rv0719	COG0097J
50S ribosomal protein L18	814943	815311	+	122	15607860	888457	rplR	Rv0720	COG0256J
30S ribosomal protein S5	815331	815993	+	220	15607861	888465	rpsE	Rv0721	COG0098J
50S ribosomal protein L30	815996	816192	+	65	15607862	888505	rpmD	Rv0722	COG1841J
50S ribosomal protein L15	816193	816633	+	146	15607863	888531	rplO	Rv0723	COG0200J
POSSIBLE PROTEASE IV SPPA (ENDOPEPTIDASE IV) (SIGNAL PEPTIDE PEPTIDASE)	816666	818533	+	623	15607864	888535	sppA	Rv0724	COG0616OU
hypothetical protein Rv0724A	818534	818541	-	111	57116770	3205058	-	Rv0724A	-
hypothetical protein Rv0725c	818542	819447	-	301	15607865	888447	-	Rv0725c	COG3315Q
hypothetical protein Rv0726c	819540	820643	-	367	15607866	888552	-	Rv0726c	COG3315Q
L-fuculose-phosphate aldolase	820846	821498	-	218	15607867	888550	fucA	Rv0727c	COG0235G
POSSIBLE D-3-PHOSPHOGLYCERATE DEHYDROGENASE SERA2 (PHOSPHOGLYCERATE DEHYDROGENASE) (PGDH)	821499	822479	-	326	15607868	888555	serA2	Rv0728c	COG0111HE
POSSIBLE D-XYLULOSE KINASE XYLB (XYLULOKINASE) (XYLULOSE KINASE)	822510	823856	+	448	15607869	888548	xylB	Rv0729	COG1070G
hypothetical protein Rv0730	823869	824597	+	242	15607870	888558	-	Rv0730	-
hypothetical protein Rv0731c	824686	825642	-	318	15607871	888556	-	Rv0731c	COG3315Q
preprotein translocase subunit SecY	825803	827124	+	441	15607872	888559	secY	Rv0732	COG0201U
adenylate kinase	827125	827670	+	181	15607873	888567	adk	Rv0733	COG0563F
methionine aminopeptidase	827673	828473	+	266	57116771	888564	mapA	Rv0734	COG0024J
RNA polymerase sigma factor SigL	828546	829079	+	177	15607875	888609	sigL	Rv0735	COG1595K
PROBABLE CONSERVED MEMBRANE PROTEIN	829143	829895	+	250	15607876	888611	-	Rv0736	COG5662K
POSSIBLE TRANSCRIPTIONAL REGULATORY PROTEIN	830210	830707	+	165	15607877	888619	-	Rv0737	COG1846K
hypothetical protein Rv0738	831065	831613	+	182	15607878	888620	-	Rv0738	-
hypothetical protein Rv0739	831858	832664	+	268	15607879	888622	-	Rv0739	-
hypothetical protein Rv0740	832779	833306	+	175	15607880	888638	-	Rv0740	-
PE-PGRS FAMILY PROTEIN	833984	834511	+	175	57116772	888645	PE_PGRS8	Rv0742	-
hypothetical protein Rv0743c	834889	835442	-	185	15607883	888641	-	Rv0743c	-
POSSIBLE TRANSCRIPTIONAL REGULATORY PROTEIN	835443	835949	-	168	15607884	888648	-	Rv0744c	-
hypothetical protein Rv0745	836157	836684	+	175	15607885	888595	-	Rv0745	-
PE-PGRS FAMILY PROTEIN	836704	839055	+	783	57116773	888664	PE_PGRS9	Rv0746	-
PE-PGRS FAMILY PROTEIN	839454	842057	+	801	57116774	888662	PE_PGRS10	Rv0747	-
hypothetical protein Rv0748	842148	842405	+	85	15607888	888682	-	Rv0748	-
hypothetical protein Rv0749	842429	842857	+	142	15607889	888681	-	Rv0749	-
hypothetical protein Rv0749A	842938	843075	-	45	57116775	3205052	-	Rv0749A	-
hypothetical protein Rv0750	843234	843479	+	81	15607890	888688	-	Rv0750	-
PROBABLE 3-HYDROXYISOBUTYRATE DEHYDROGENASE MMSB (HIBADH)	843548	844432	-	294	15607891	888658	mmsB	Rv0751c	COG2084I
PROBABLE ACYL-CoA DEHYDROGENASE FADE9	844443	845615	-	390	15607892	888684	fadE9	Rv0752c	COG1960I
PROBABLE METHYLMALONATE-SEMIALDEHYDE DEHYDROGENASE MMSA (METHYLMALONIC ACID SEMIALDEHYDE DEHYDROGENASE) (MMSDH)	845622	847154	-	510	15607893	888707	mmsA	Rv0753c	COG1012C
PE-PGRS FAMILY PROTEIN	847360	849114	+	584	57116776	888695	PE_PGRS11	Rv0754	COG0406G
PPE FAMILY PROTEIN	849304	851241	-	645	57116777	888708	PPE12	Rv0755c	-
PUTATIVE TRANSPOSASE (FRAGMENT)	851543	851728	-	61	57116778	3205072	-	Rv0755A	COG3415L
hypothetical protein Rv0756c	851942	852667	-	241	15607896	888730	-	Rv0756c	COG0108H
POSSIBLE TWO COMPONENT SYSTEM RESPONSE TRANSCRIPTIONAL POSITIVE REGULATOR PHOP	852809	853552	+	247	15607897	888772	phoP	Rv0757	COG0745TK
POSSIBLE TWO COMPONENT SYSTEM RESPONSE SENSOR KINASE MEMBRANE ASSOCIATED PHOR	853597	855025	+	485	15607898	888775	phoR	Rv0758	COG0642T
hypothetical protein Rv0759c	855026	855358	-	110	15607899	888776	-	Rv0759c	COG0537FGR
hypothetical protein Rv0760c	855467	855886	-	139	15607900	888784	-	Rv0760c	-
POSSIBLE ZINC-CONTAINING ALCOHOL DEHYDROGENASE NAD DEPENDENT ADHB	855899	857026	-	375	57116779	888738	adhB	Rv0761c	COG1062C
hypothetical protein Rv0762c	857125	857670	-	181	15607902	888807	-	Rv0762c	-
POSSIBLE FERREDOXIN	857673	857879	-	68	15607903	888814	-	Rv0763c	COG1141C
CYTOCHROME P450 51 CYP51 (CYPL1) (P450-L1A1) (STEROL 14-ALPHA DEMETHYLASE) (LANOSTEROL 14-ALPHA DEMETHYLASE) (P450-14DM)	857882	859236	-	451	15607904	888819	cyp51	Rv0764c	COG2124Q
short chain dehydrogenase	859237	860063	-	275	15607905	888793	-	Rv0765c	COG1028IQR
PROBABLE CYTOCHROME P450 123 CYP123	860064	861269	-	402	15607906	888834	cyp123	Rv0766c	COG2124Q
hypothetical protein Rv0767c	861270	861911	-	213	15607907	888833	-	Rv0767c	-
PROBABLE ALDEHYDE DEHYDROGENASE NAD DEPENDENT ALDA (ALDEHYDE DEHYDROGENASE	862113	863582	+	489	15607908	888832	aldA	Rv0768	COG1012C
short chain dehydrogenase	863613	864355	+	248	15607909	888837	-	Rv0769	COG1028IQR
PROBABLE DEHYDROGENASE/REDUCTASE	864457	865340	+	295	15607910	888868	-	Rv0770	COG2084I
POSSIBLE 4-CARBOXYMUCONOLACTONE DECARBOXYLASE (CMD)	865341	865775	+	144	15607911	888872	-	Rv0771	COG0599S
phosphoribosylamine--glycine ligase	865787	867051	+	422	15607912	888873	purD	Rv0772	COG0151F
PROBABLE BIFUNCTIONAL ACYLASE GGTA: CEPHALOSPORIN ACYLASE (GL-7ACA ACYLASE) + GAMMA-GLUTAMYLTRANSPEPTIDASE (GGT)	867052	868590	-	512	15607913	888893	ggtA	Rv0773c	COG0405E
PROBABLE CONSERVED EXPORTED PROTEIN	868641	869552	-	303	57116780	888895	-	Rv0774c	COG0627R
hypothetical protein Rv0775	869608	870184	+	207	15607915	888899	-	Rv0775	COG3226S
hypothetical protein Rv0776c	870185	870964	-	259	15607916	888918	-	Rv0776c	COG4328S
adenylosuccinate lyase	871209	872627	+	472	15607917	888929	purB	Rv0777	COG0015F
POSSIBLE CYTOCHROME P450 126 CYP126	872632	873872	+	414	15607918	888913	cyp126	Rv0778	COG2124Q
POSSIBLE CONSERVED TRANSMEMBRANE PROTEIN	873873	874493	-	206	15607919	888941	-	Rv0779c	COG0841V
phosphoribosylaminoimidazole-succinocarboxamide synthase	874544	875433	+	297	15607920	888928	hemH	Rv0780	COG0152F
PROBABLE PROTEASE II PTRBA	875434	875932	+	236	57116781	885840	ptrBa	Rv0781	COG1770E
PROBABLE PROTEASE II PTRBB	875933	877593	+	552	57116782	885862	ptrBb	Rv0782	COG1770E
POSSIBLE MULTIDRUG RESISTANCE INTEGRAL MEMBRANE EFFLUX PROTEIN EMRB	878021	879643	-	540	15607923	885836	emrB	Rv0783c	COG0477GEPR
hypothetical protein Rv0784	879841	880527	+	228	15607924	885863	-	Rv0784	COG3233R
putative FAD-binding dehydrogenase	880543	882243	+	566	15607925	885864	-	Rv0785	COG3573R
hypothetical protein Rv0786c	882278	882661	-	129	15607926	885615	-	Rv0786c	COG2220R
hypothetical protein Rv0787	882662	883621	+	319	15607927	885468	-	Rv0787	COG0458EF
phosphoribosylformylglycinamidine synthase subunit PurS	883727	883962	+	79	57116783	886264	-	Rv0787A	COG1828F
phosphoribosylformylglycinamidine synthase subunit I	883963	884637	+	224	15607928	885181	purQ	Rv0788	COG0047F
hypothetical protein Rv0789c	884654	885253	-	199	15607929	885153	-	Rv0789c	-
hypothetical protein Rv0790c	885275	885999	-	242	15607930	885253	-	Rv0790c	COG1305E
hypothetical protein Rv0791c	886000	887039	-	347	15607931	885273	-	Rv0791c	COG2141C
PROBABLE TRANSCRIPTIONAL REGULATORY PROTEIN (PROBABLY GNTR-FAMILY)	887040	887849	-	269	15607932	885142	-	Rv0792c	COG2188K
hypothetical protein Rv0793	887922	888227	+	101	15607933	885497	-	Rv0793	COG1359S
PROBABLE OXIDOREDUCTASE	888340	889839	-	499	57116784	885076	-	Rv0794c	COG1249C
29 KDa ANTIGEN CFP29	891324	892109	-	265	15607938	885460	cfp29	Rv0798c	COG1659S
hypothetical protein Rv0799c	892110	893117	-	335	15607939	885388	-	Rv0799c	COG2837P
putative aminopeptidase 2	893162	894463	+	433	15607940	885461	pepC	Rv0800	COG1362E
hypothetical protein Rv0801	894475	894815	+	115	15607941	885376	-	Rv0801	-
hypothetical protein Rv0802c	894816	895472	-	218	15607942	885332	-	Rv0802c	COG1670J
phosphoribosylformylglycinamidine synthase II	895664	897924	+	754	15607943	885358	purL	Rv0803	COG0046F
hypothetical protein Rv0804	897925	898554	+	209	15607944	885330	-	Rv0804	COG1266R
hypothetical protein Rv0805	898675	899575	+	318	15607945	885326	-	Rv0805	COG1409R
POSSIBLE UDP-GLUCOSE-4-EPIMERASE CPSY (GALACTOWALDENASE) (UDP-GALACTOSE-4-EPIMERASE) (URIDINE DIPHOSPHATE GALACTOSE-4-EPIMERASE) (URIDINE DIPHOSPHO-GALACTOSE-4-EPIMERASE)	899576	901174	-	532	15607946	885243	cpsY	Rv0806c	-
hypothetical protein Rv0807	901479	901868	+	129	15607947	885272	-	Rv0807	-
amidophosphoribosyltransferase	901955	903538	+	527	15607948	885085	purF	Rv0808	COG0034F
phosphoribosylaminoimidazole synthetase	903569	904663	+	364	15607949	885134	purM	Rv0809	COG0150F
hypothetical protein Rv0810c	904749	904931	-	60	15607950	885410	-	Rv0810c	-
hypothetical protein Rv0811c	905078	906184	-	368	15607951	885401	-	Rv0811c	COG0354R
4-amino-4-deoxychorismate lyase	906267	907136	+	289	57116785	885397	-	Rv0812	COG0115EH
hypothetical protein Rv0813c	907182	907862	-	226	15607953	885395	-	Rv0813c	-
CONSERVED HYPOTHETICAL PROTEIN SSEC2	908025	908327	-	100	15607954	885435	sseC2	Rv0814c	-
PROBABLE THIOSULFATE SULFURTRANSFERASE CYSA2 (RHODANESE-LIKE PROTEIN) (THIOSULFATE CYANIDE TRANSSULFURASE) (THIOSULFATE THIOTRANSFERASE)	908329	909162	-	277	15607955	885449	cysA2	Rv0815c	COG2897P
PROBABLE THIOREDOXIN THIX	909455	909873	-	140	15607956	885087	thiX	Rv0816c	COG0526OC
PROBABLE CONSERVED EXPORTED PROTEIN	909874	910686	-	270	15607957	885440	-	Rv0817c	-
TRANSCRIPTIONAL REGULATORY PROTEIN	910816	911579	+	255	15607958	885144	-	Rv0818	COG0745TK
hypothetical protein Rv0819	911580	912527	+	315	15607959	885251	-	Rv0819	COG0456R
PROBABLE PHOSPHATE-TRANSPORT ATP-BINDING PROTEIN ABC TRANSPORTER PHOT	912570	913346	+	258	15607960	885136	phoT	Rv0820	COG1117P
PROBABLE PHOSPHATE-TRANSPORT SYSTEM TRANSCRIPTIONAL REGULATORY PROTEIN PHOY2	913402	914043	-	213	15607961	885270	phoY2	Rv0821c	COG0704P
hypothetical protein Rv0822c	914101	916155	-	684	15607962	885374	-	Rv0822c	COG1316K
POSSIBLE TRANSCRIPTIONAL REGULATORY PROTEIN	916321	917490	-	389	15607963	885380	-	Rv0823c	COG0042J
PROBABLE ACYL-	917578	918594	-	338	57116786	885444	desA1	Rv0824c	-
hypothetical protein Rv0825c	918756	919397	-	213	15607965	885354	-	Rv0825c	COG1309K
hypothetical protein Rv0826	919478	920533	+	351	15607966	885360	-	Rv0826	COG3662S
PROBABLE TRANSCRIPTIONAL REGULATORY PROTEIN	920585	920977	-	130	15607967	885375	-	Rv0827c	COG0640K
POSSIBLE DEAMINASE	921035	921418	-	140	15607968	885265	-	Rv0828c	COG0590FJ
POSSIBLE TRANSPOSASE (FRAGMENT)	921707	921709	+	96	15607969	885403	-	Rv0829	COG0675L
hypothetical protein Rv0830	921814	922719	+	301	15607970	885886	-	Rv0830	COG3315Q
hypothetical protein Rv0831c	922738	923553	-	271	15607971	885349	-	Rv0831c	-
PE-PGRS FAMILY PROTEIN	924795	925204	+	137	57116787	885236	PE_PGRS12	Rv0832	-
PE-PGRS FAMILY PROTEIN	925205	927454	+	749	57116788	885391	PE_PGRS13	Rv0833	-
PE-PGRS FAMILY PROTEIN	927681	930329	-	882	57116789	885369	PE_PGRS14	Rv0834c	-
POSSIBLE LIPOPROTEIN LPQQ	930797	931441	+	214	15607975	885883	lpqQ	Rv0835	-
hypothetical protein Rv0836c	933481	934134	-	217	15607976	885356	-	Rv0836c	COG4849S
hypothetical protein Rv0837c	934205	935233	-	342	15607977	885109	-	Rv0837c	COG4861S
PROBABLE CONSERVED LIPOPROTEIN LPQR	935922	936692	+	256	15607978	885417	lpqR	Rv0838	COG2173M
hypothetical protein Rv0839	936779	937591	+	270	15607979	885255	-	Rv0839	COG0500QR
PROBABLE PROLINE IMINOPEPTIDASE PIP (PROLYL AMINOPEPTIDASE) (PAP)	937659	938519	-	286	15607980	885611	pip	Rv0840c	COG0596R
PROBABLE CONSERVED TRANSMEMBRANE PROTEIN	938795	939037	+	80	57116790	3205068	-	Rv0841	COG0477GEPR
PROBABLE CONSERVED INTEGRAL MEMBRANE PROTEIN	939314	940589	+	430	15607982	885616	-	Rv0842	-
PROBABLE DEHYDROGENASE	940590	941594	+	334	15607983	885554	-	Rv0843	COG1071C
POSSIBLE NITRATE/NITRITE RESPONSE TRANSCRIPTIONAL REGULATORY PROTEIN NARL	941658	942308	-	216	15607984	885603	narL	Rv0844c	COG2197TK
POSSIBLE TWO COMPONENT SENSOR KINASE	942392	943669	+	425	15607985	885218	-	Rv0845	COG4585T
PROBABLE OXIDASE	943882	945396	-	504	15607986	885207	-	Rv0846c	COG2132Q
PROBABLE LIPOPROTEIN LPQS	945545	945937	+	130	15607987	885051	lpqS	Rv0847	-
POSSIBLE CYSTEINE SYNTHASE A CYSK2 (O-ACETYLSERINE SULFHYDRYLASE) (O-ACETYLSERINE (THIOL)-LYASE) (CSASE)	946140	947257	+	372	57116791	885545	cysK2	Rv0848	COG0031E
PROBABLE CONSERVED INTEGRAL MEMBRANE TRANSPORT PROTEIN	947258	948512	+	419	15607989	885111	-	Rv0849	COG0477GEPR
short chain dehydrogenase	948844	949670	-	275	15607991	885550	-	Rv0851c	COG1028IQR
POSSIBLE FATTY-ACID-CoA LIGASE FADD16 (FATTY-ACID-CoA SYNTHETASE) (FATTY-ACID-CoA SYNTHASE)	949761	950597	+	278	15607992	885044	fadD16	Rv0852	COG1022I
PROBABLE PYRUVATE OR INDOLE-3-PYRUVATE DECARBOXYLASE PDC	950638	952320	-	560	15607993	885576	pdc	Rv0853c	COG3961GHR
hypothetical protein Rv0854	952385	952828	+	147	15607994	885127	-	Rv0854	COG0113H
PROBABLE FATTY-ACID-CoA RACEMASE FAR	952834	953913	+	359	15607995	885790	far	Rv0855	COG1804C
hypothetical protein Rv0856	954027	954431	+	134	15607996	885783	-	Rv0856	-
hypothetical protein Rv0857	954459	954928	+	157	57116792	885078	-	Rv0857	-
aminotransferase	954929	956122	-	397	15607998	885784	-	Rv0858c	COG0436E
acetyl-CoA acetyltransferase	956279	957490	+	403	15607999	885774	fadA	Rv0859	COG0183I
PROBABLE FATTY OXIDATION PROTEIN FADB	957495	959657	+	720	15608000	885799	fadB	Rv0860	COG1024I, COG1250I
PROBABLE DNA HELICASE ERCC3	959725	961353	-	542	15608001	885425	ercc3	Rv0861c	COG1061KL
hypothetical protein Rv0862c	961597	963853	-	756	15608002	885413	-	Rv0862c	-
hypothetical protein Rv0863	963854	964135	+	93	15608003	885423	-	Rv0863	-
molybdenum cofactor biosynthesis protein C	964145	964644	+	167	15608004	885826	moaC	Rv0864	COG0315H
PROBABLE MOLYBDOPTERIN BIOSYNTHESIS MOG PROTEIN	964645	965123	+	160	15608005	885348	mog	Rv0865	COG0521H
PROBABLE MOLYBDENUM COFACTOR BIOSYNTHESIS PROTEIN E2 MOAE2 (MOLYBDOPTERIN CONVERTING FACTOR LARGE SUBUNIT) (MOLYBDOPTERIN	965124	965549	+	141	15608006	885431	moaE2	Rv0866	COG0314H
POSSIBLE RESUSCITATION-PROMOTING FACTOR RPFA	965567	966790	-	407	15608007	885749	rpfA	Rv0867c	-
PROBABLE MOLYBDENUM COFACTOR BIOSYNTHESIS PROTEIN D 2 MOAD2 (MOLYBDOPTERIN CONVERTING FACTOR SMALL SUBUNIT) (MOLYBDOPTERIN	967238	967516	-	92	15608008	885763	moaD2	Rv0868c	COG1977H
molybdenum cofactor biosynthesis protein A	967520	968598	-	360	15608009	885773	moaA	Rv0869c	COG2896H
hypothetical protein Rv0870c	968599	968988	-	129	15608010	885709	-	Rv0870c	COG3304S
PROBABLE COLD SHOCK-LIKE PROTEIN B CSPB	969153	969560	+	135	15608011	885725	cspB	Rv0871	COG1278K
PE-PGRS FAMILY PROTEIN	969679	971508	-	606	57116793	885742	PE_PGRS15	Rv0872c	-
PROBABLE ACYL-CoA DEHYDROGENASE FADE10	971769	973721	+	650	15608013	885636	fadE10	Rv0873	COG1960I
hypothetical protein Rv0874c	973810	974970	-	386	15608014	885658	-	Rv0874c	COG4398S
POSSIBLE CONSERVED EXPORTED PROTEIN	975070	975554	-	162	15608015	885669	-	Rv0875c	-
POSSIBLE CONSERVED TRANSMEMBRANE PROTEIN	975555	977201	-	548	15608016	885562	-	Rv0876c	COG0477GEPR
hypothetical protein Rv0877	977339	978127	+	262	15608017	885601	-	Rv0877	-
PPE FAMILY PROTEIN	978136	979468	-	443	57116794	885617	PPE13	Rv0878c	-
POSSIBLE CONSERVED TRANSMEMBRANE PROTEIN	979746	980021	-	91	15608019	885095	-	Rv0879c	-
POSSIBLE TRANSCRIPTIONAL REGULATORY PROTEIN (POSSIBLY MARR-FAMILY)	980199	980626	+	143	15608020	885205	-	Rv0880	COG1846K
POSSIBLE RRNA METHYLTRANSFERASE (RRNA METHYLASE)	980627	981489	+	288	15608021	885121	-	Rv0881	COG0566J
PROBABLE TRANSMEMBRANE PROTEIN	981490	981770	+	94	15608022	885248	-	Rv0882	-
hypothetical protein Rv0883c	981771	982532	-	253	15608023	885139	-	Rv0883c	-
phosphoserine aminotransferase	982689	983819	-	376	15608024	885140	serC	Rv0884c	COG1932HE
hypothetical protein Rv0885	984027	985049	+	340	15608025	885285	-	Rv0885	-
PROBABLE NADPH:ADRENODOXIN OXIDOREDUCTASE FPRB (ADRENODOXIN REDUCTASE) (AR) (FERREDOXIN-NADP(+) REDUCTASE)	985068	986777	+	575	15608026	885195	fprB	Rv0886	COG0493ER, COG1146C
hypothetical protein Rv0887c	986778	987236	-	152	15608027	885113	-	Rv0887c	COG2764S
PROBABLE EXPORTED PROTEIN	988498	989970	+	490	15608028	885210	-	Rv0888	-
citrate synthase 2	990005	991126	-	373	15608029	885466	citA	Rv0889c	COG0372C
PROBABLE TRANSCRIPTIONAL REGULATORY PROTEIN (PROBABLY LUXR-FAMILY)	991213	993861	-	882	15608030	885227	-	Rv0890c	COG2771K, COG3903R
POSSIBLE TRANSCRIPTIONAL REGULATORY PROTEIN	993863	994720	-	285	15608031	885493	-	Rv0891c	COG2114T
PROBABLE MONOOXYGENASE	995118	996582	+	495	15608032	885225	-	Rv0892	COG2072P
hypothetical protein Rv0893c	996583	997560	-	325	15608033	885477	-	Rv0893c	COG3315Q
POSSIBLE TRANSCRIPTIONAL REGULATORY PROTEIN (POSSIBLY LUXR-FAMILY)	997789	998970	+	393	15608034	885199	-	Rv0894	COG3903R
hypothetical protein Rv0895	999047	1000564	+	505	15608035	885481	-	Rv0895	COG1020Q
type II citrate synthase	1000737	1002032	+	431	15608036	885208	gltA	Rv0896	COG0372C
PROBABLE OXIDOREDUCTASE	1002073	1003680	-	535	15608037	885641	-	Rv0897c	COG1233Q
hypothetical protein Rv0898c	1003706	1003969	-	87	15608038	885206	-	Rv0898c	-
OUTER MEMBRANE PROTEIN A OMPA	1004077	1005057	+	326	15608039	885286	ompA	Rv0899	COG2885M
POSSIBLE MEMBRANE PROTEIN	1005070	1005221	+	50	15608040	885179	-	Rv0900	-
POSSIBLE CONSERVED EXPORTED OR MEMBRANE PROTEIN	1005222	1005749	+	175	15608041	885203	-	Rv0901	-
TWO COMPONENT SENSOR HISTIDINE KINASE PRRB	1005766	1007106	-	446	15608042	885647	prrB	Rv0902c	COG0642T
TWO COMPONENT RESPONSE TRANSCRIPTIONAL REGULATORY PROTEIN PRRA	1007117	1007827	-	236	15608043	885209	prrA	Rv0903c	COG0745TK
PUTATIVE ACETYL-COENZYME A CARBOXYLASE CARBOXYL TRANSFERASE (SUBUNIT BETA) ACCD3 (ACCASE BETA CHAIN)	1007958	1009445	-	495	15608044	885279	accD3	Rv0904c	COG0777I, COG0825I
enoyl-CoA hydratase	1009472	1010203	+	243	15608045	885825	echA6	Rv0905	COG1024I
hypothetical protein Rv0906	1010209	1011327	+	372	15608046	885150	-	Rv0906	COG2220R
hypothetical protein Rv0907	1011401	1012996	+	532	15608047	885146	-	Rv0907	COG1680V
PROBABLE METAL CATION TRANSPORTER ATPASE P-TYPE CTPE	1012997	1015390	+	797	15608048	885657	ctpE	Rv0908	COG0474P
hypothetical protein Rv0909	1015947	1016126	+	59	15608049	885197	-	Rv0909	-
hypothetical protein Rv0910	1016132	1016566	+	144	15608050	885137	-	Rv0910	-
hypothetical protein Rv0911	1016664	1017437	+	257	15608051	885093	-	Rv0911	COG3324R
PROBABLE CONSERVED TRANSMEMBRANE PROTEIN	1017502	1017951	+	149	15608052	885103	-	Rv0912	-
POSSIBLE DIOXYGENASE	1018483	1019991	-	502	15608053	885042	-	Rv0913c	COG3670Q
acetyl-CoA acetyltransferase	1019993	1021231	-	412	15608054	885046	-	Rv0914c	COG0183I
PPE FAMILY PROTEIN	1021324	1022595	-	423	57116795	885069	PPE14	Rv0915c	-
PE FAMILY PROTEIN	1022610	1022909	-	99	57116796	885167	PE7	Rv0916c	-
POSSIBLE GLYCINE BETAINE TRANSPORT INTEGRAL MEMBRANE PROTEIN BETP	1023353	1025134	+	593	15608057	885172	betP	Rv0917	COG1292M
hypothetical protein Rv0918	1025477	1025949	+	158	15608058	885198	-	Rv0918	COG4453S
hypothetical protein Rv0919	1025950	1026450	+	166	15608059	885221	-	Rv0919	COG0454KR
hypothetical protein Rv0923c	1030779	1031843	-	354	15608063	885568	-	Rv0923c	COG2105S, COG4195R
manganese transport protein MntH	1031844	1033130	-	428	57116797	885569	mntH	Rv0924c	COG1914P
hypothetical protein Rv0925c	1033162	1033899	-	245	15608065	885570	-	Rv0925c	COG0655R
hypothetical protein Rv0926c	1033976	1035052	-	358	15608066	885387	-	Rv0926c	COG3804S
short chain dehydrogenase	1035106	1035897	-	263	15608067	885571	-	Rv0927c	COG1028IQR
PERIPLASMIC PHOSPHATE-BINDING LIPOPROTEIN PSTS3 (PBP-3) (PSTS3) (PHOS1)	1036169	1037281	+	370	57116798	885366	pstS3	Rv0928	COG0226P
PHOSPHATE-TRANSPORT INTEGRAL MEMBRANE ABC TRANSPORTER PSTC2	1037294	1038264	+	324	15608069	885585	pstC2	Rv0929	COG0573P
PROBABLE PHOSPHATE-TRANSPORT INTEGRAL MEMBRANE ABC TRANSPORTER PSTA1	1038265	1039185	+	308	57116799	885589	pstA1	Rv0930	COG0581P
TRANSMEMBRANE SERINE/THREONINE-PROTEIN KINASE D PKND (PROTEIN KINASE D) (STPK D)	1039186	1041180	-	664	15608071	885607	pknD	Rv0931c	COG0515RTKL, COG3391S
PERIPLASMIC PHOSPHATE-BINDING LIPOPROTEIN PSTS2 (PBP-2) (PSTS2)	1041202	1042314	-	370	57116800	885613	pstS2	Rv0932c	COG0226P
PHOSPHATE-TRANSPORT ATP-BINDING PROTEIN ABC TRANSPORTER PSTB	1042530	1043360	+	276	15608073	885653	pstB	Rv0933	COG1117P
PERIPLASMIC PHOSPHATE-BINDING LIPOPROTEIN PSTS1 (PBP-1) (PSTS1)	1043381	1044505	+	374	57116801	885724	pstS1	Rv0934	COG0226P
PHOSPHATE-TRANSPORT INTEGRAL MEMBRANE ABC TRANSPORTER PSTC1	1044565	1045581	+	338	57116802	885644	pstC1	Rv0935	COG0573P
PHOSPHATE-TRANSPORT INTEGRAL MEMBRANE ABC TRANSPORTER PSTA2	1045583	1046464	+	301	15608076	885756	pstA2	Rv0936	COG0581P
hypothetical protein Rv0937c	1046465	1047286	-	273	15608077	885050	-	Rv0937c	COG1273S
ATP-dependent DNA ligase	1047402	1049677	+	759	15608078	885561	-	Rv0938	COG1793L, COG3285L
POSSIBLE BIFUNCTIONAL ENZYME: 2-HYDROXYHEPTA-2,4-DIENE-1,7-DIOATE ISOMERASE (HHDD ISOMERASE) + CYCLASE/DEHYDRASE	1049678	1051612	+	644	15608079	885560	-	Rv0939	COG0179Q, COG0491R
POSSIBLE OXIDOREDUCTASE	1051859	1052725	-	288	15608080	885412	-	Rv0940c	COG2141C
hypothetical protein Rv0941c	1052810	1053583	-	257	15608081	885914	-	Rv0941c	-
hypothetical protein Rv0942	1053626	1053904	+	92	15608082	885913	-	Rv0942	-
PROBABLE MONOOXYGENASE	1053962	1055002	-	346	15608083	885889	-	Rv0943c	COG2072P
POSSIBLE FORMAMIDOPYRIMIDINE-DNA GLYCOSYLASE (FAPY-DNA GLYCOSYLASE)	1055031	1055507	+	158	15608084	885888	-	Rv0944	COG0266L
short chain dehydrogenase	1055513	1056274	+	253	15608085	885629	-	Rv0945	COG1028IQR
glucose-6-phosphate isomerase	1056290	1057951	-	553	15608086	885533	pgi	Rv0946c	COG0166G
hypothetical protein Rv0948c	1058912	1059229	-	105	15608088	885485	-	Rv0948c	COG1605E
PROBABLE ATP-DEPENDENT DNA HELICASE II UVRD1	1059526	1061841	+	771	57116803	885442	uvrD1	Rv0949	COG0210L
hypothetical protein Rv0950c	1061922	1062920	-	332	15608090	885438	-	Rv0950c	COG0739M
succinyl-CoA synthetase subunit beta	1063227	1064390	+	387	15608091	885434	sucC	Rv0951	COG0045C
succinyl-CoA synthetase subunit alpha	1064403	1065314	+	303	15608092	885426	sucD	Rv0952	COG0074C
POSSIBLE OXIDOREDUCTASE	1065377	1066225	-	282	15608093	885419	-	Rv0953c	COG2141C
PROBABLE CONSERVED TRANSMEMBRANE PROTEIN	1066390	1067301	+	303	15608094	885411	-	Rv0954	-
PROBABLE CONSERVED INTEGRAL MEMBRANE PROTEIN	1067341	1068708	+	455	15608095	885408	-	Rv0955	-
phosphoribosylglycinamide formyltransferase	1068824	1069467	+	215	15608096	885407	purN	Rv0956	COG0299F
bifunctional phosphoribosylaminoimidazolecarboxamide formyltransferase/IMP cyclohydrolase	1069468	1071039	+	523	15608097	885406	purH	Rv0957	COG0138F
POSSIBLE MAGNESIUM CHELATASE	1071146	1072517	+	459	15608098	885405	-	Rv0958	COG1239H
hypothetical protein Rv0959	1072518	1074536	+	672	15608099	885329	-	Rv0959	COG4867R
hypothetical protein Rv0960	1074808	1075191	+	127	15608100	885158	-	Rv0960	COG4113R
PROBABLE INTEGRAL MEMBRANE PROTEIN	1075337	1075684	+	115	15608101	885173	-	Rv0961	-
POSSIBLE LIPOPROTEIN LPRP	1075703	1076377	-	224	15608102	885177	lprP	Rv0962c	COG1902C, COG4608E
hypothetical protein Rv0963c	1076560	1077360	-	266	15608103	885184	-	Rv0963c	-
hypothetical protein Rv0964c	1077459	1077941	-	160	15608104	885186	-	Rv0964c	-
hypothetical protein Rv0965c	1078041	1078460	-	139	15608105	885230	-	Rv0965c	-
hypothetical protein Rv0966c	1078496	1079098	-	200	57116804	885043	-	Rv0966c	-
hypothetical protein Rv0967	1079238	1079597	+	119	15608107	885312	-	Rv0967	COG1937S
hypothetical protein Rv0968	1079654	1079950	+	98	15608108	885052	-	Rv0968	-
PROBABLE METAL CATION TRANSPORTER P-TYPE ATPASE CTPV	1080006	1082314	+	770	15608109	885254	ctpV	Rv0969	COG2217P
PROBABLE CONSERVED INTEGRAL MEMBRANE PROTEIN	1082315	1082947	+	210	15608110	885242	-	Rv0970	-
enoyl-CoA hydratase	1083038	1083846	-	269	15608111	885308	echA7	Rv0971c	COG1024I
PROBABLE ACYL-CoA DEHYDROGENASE FADE12	1083847	1085009	-	388	15608112	885237	fadE12	Rv0972c	COG1960I
PROBABLE ACETYL-/PROPIONYL-COENZYME A CARBOXYLASE ALPHA CHAIN (ALPHA SUBUNIT) ACCA2: BIOTIN CARBOXYLASE + BIOTIN CARBOXYL CARRIER PROTEIN (BCCP)	1085010	1087013	-	667	15608113	885922	accA2	Rv0973c	COG0439I, COG0511I, COG4770I
PROBABLE ACETYL-/PROPIONYL-CoA CARBOXYLASE (BETA SUBUNIT) ACCD2	1087019	1088608	-	529	15608114	886064	accD2	Rv0974c	COG4799I
PROBABLE ACYL-CoA DEHYDROGENASE FADE13	1088611	1089755	-	382	15608115	885856	fadE13	Rv0975c	COG1960I
hypothetical protein Rv0976c	1089756	1091438	-	560	15608116	885860	-	Rv0976c	-
PE-PGRS FAMILY PROTEIN	1091636	1094407	+	923	57116805	885264	PE_PGRS16	Rv0977	-
PE-PGRS FAMILY PROTEIN	1094624	1095631	-	331	57116806	885077	PE_PGRS17	Rv0978c	COG3391S
hypothetical protein Rv0979c	1095945	1096139	-	64	57116807	885063	-	Rv0979c	-
50S ribosomal protein L32	1096161	1096334	+	57	57116808	3205057	rpmF	Rv0979A	-
PE-PGRS FAMILY PROTEIN	1096353	1097726	-	457	57116809	885327	PE_PGRS18	Rv0980c	COG3391S
MYCOBACTERIAL PERSISTENCE REGULATOR MRPA (TWO COMPONENT RESPONSE TRANSCRIPTIONAL REGULATORY PROTEIN)	1098091	1098782	+	230	15608121	885038	mprA	Rv0981	COG0745TK
PROBABLE TWO COMPONENT SENSOR KINASE MPRB	1098783	1100297	+	504	15608122	885062	mprB	Rv0982	COG0642T
PROBABLE SERINE PROTEASE PEPD (SERINE PROTEINASE) (MTB32B)	1100341	1101734	+	464	15608123	885382	pepD	Rv0983	COG0265O
POSSIBLE PTERIN-4-ALPHA-CARBINOLAMINE DEHYDRATASE MOAB2 (PHS) (4-ALPHA-HYDROXY-TETRAHYDROPTERIN DEHYDRATASE) (PTERIN-4-A-CARBINOLAMINE DEHYDRATASE) (PHENYLALANINE HYDROXYLASE-STIMULATING PROTEIN) (PHS) (PTERIN CARBINOLAMINE DEHYDRATASE) (PCD)	1101735	1102280	+	181	15608124	885378	moaB2	Rv0984	COG0521H
large-conductance mechanosensitive channel	1102300	1102755	-	151	15608125	885368	mscL	Rv0985c	COG1970M
PROBABLE ADHESION COMPONENT TRANSPORT ATP-BINDING PROTEIN ABC TRANSPORTER	1103078	1103816	+	248	15608126	885364	-	Rv0986	COG1136V
PROBABLE ADHESION COMPONENT TRANSPORT TRANSMEMBRANE PROTEIN ABC TRANSPORTER	1103817	1106384	+	855	15608127	885363	-	Rv0987	COG0577V
POSSIBLE CONSERVED EXPORTED PROTEIN	1106391	1107551	+	386	15608128	885353	-	Rv0988	COG5621R
PROBABLE POLYPRENYL-DIPHOSPHATE SYNTHASE GRCC2 (POLYPRENYL PYROPHOSPHATE SYNTHETASE)	1107680	1108657	-	325	15608129	885355	grcC2	Rv0989c	COG0142H
hypothetical protein Rv0990c	1108718	1109374	-	218	15608130	885343	-	Rv0990c	-
CONSERVED HYPOTHETICAL SERINE RICH PROTEIN	1109447	1109779	-	110	15608131	885350	-	Rv0991c	COG2331S
hypothetical protein Rv0992c	1109853	1110446	-	197	15608132	885337	-	Rv0992c	COG0212H
PROBABLE UTP--GLUCOSE-1-PHOSPHATE URIDYLYLTRANSFERASE GALU (UDP-GLUCOSE PYROPHOSPHORYLASE) (UDPGP) (ALPHA-D-GLUCOSYL-1-PHOSPHATE URIDYLYLTRANSFERASE) (URIDINE DIPHOSPHOGLUCOSE PYROPHOSPHORYLASE)	1110547	1111467	+	306	15608133	885341	galU	Rv0993	COG1210M
PROBABLE MOLYBDOPTERIN BIOSYNTHESIS PROTEIN MOEA1	1111544	1112824	+	426	57116810	885404	moeA1	Rv0994	COG0303H
POSSIBLE RIBOSOMAL-PROTEIN-ALANINE ACETYLTRANSFERASE RIMJ (ACETYLATING ENZYME FOR N-TERMINAL OF RIBOSOMAL PROTEIN S5)	1112887	1113498	+	203	15608135	885399	rimJ	Rv0995	COG1670J
PROBABLE CONSERVED TRANSMEMBRANE PROTEIN	1113659	1114735	+	358	15608136	885393	-	Rv0996	-
hypothetical protein Rv0997	1115568	1115999	+	143	15608137	885386	-	Rv0997	-
hypothetical protein Rv0998	1116023	1117024	+	333	15608138	885385	-	Rv0998	COG0454KR, COG0664T
hypothetical protein Rv0999	1117042	1117800	+	252	15608139	886043	-	Rv0999	-
hypothetical protein Rv1000c	1117806	1118423	-	205	57116811	886266	-	Rv1000c	COG3145L
arginine deiminase	1118460	1119668	+	402	15608141	888313	arcA	Rv1001	COG2235E
hypothetical protein Rv1002c	1119703	1121214	-	503	15608142	887882	-	Rv1002c	COG1928O
hypothetical protein Rv1003	1121297	1122154	+	285	15608143	887935	-	Rv1003	COG0313R
PROBABLE MEMBRANE PROTEIN	1122164	1123423	-	419	15608144	886039	-	Rv1004c	-
para-aminobenzoate synthase component I	1123497	1124873	-	458	15608145	888205	pabB	Rv1005c	COG0147EH
hypothetical protein Rv1006	1124989	1126692	+	567	15608146	888234	-	Rv1006	-
methionyl-tRNA synthetase	1126719	1128278	-	519	15608147	886050	metG	Rv1007c	COG0143J
PROBABLE DEOXYRIBONUCLEASE TATD (YJJV PROTEIN)	1128364	1129158	+	264	15608148	886047	tatD	Rv1008	COG0084L
Probable resuscitation-promoting factor rpfB	1129366	1130426	+	362	15608149	886048	rpfB	Rv1009	COG3583S
dimethyladenosine transferase	1130427	1131380	+	317	15608150	888792	ksgA	Rv1010	COG0030J
4-diphosphocytidyl-2-C-methyl-D-erythritol kinase	1131466	1132386	+	306	15608151	886034	ispE	Rv1011	COG1947I
hypothetical protein Rv1012	1132403	1132696	+	97	15608152	886045	-	Rv1012	-
acyl-CoA synthetase	1132900	1134534	+	544	15608153	886035	pks16	Rv1013	COG0318IQ
peptidyl-tRNA hydrolase	1134608	1135183	-	191	15608154	886037	pth	Rv1014c	COG0193J
50S ribosomal protein L25/general stress protein Ctc	1135196	1135843	-	215	15608155	885992	rplY	Rv1015c	COG1825J
PROBABLE CONSERVED LIPOPROTEIN LPQT	1136060	1136740	-	226	15608156	886066	lpqT	Rv1016c	-
ribose-phosphate pyrophosphokinase	1136776	1137756	-	326	15608157	885993	prsA	Rv1017c	COG0462FE
Probable UDP-N-acetylglucosamine pyrophosphorylase glmU	1137848	1139335	-	495	15608158	886069	glmU	Rv1018c	COG1207M
PROBABLE TRANSCRIPTIONAL REGULATORY PROTEIN (PROBABLY TETR-FAMILY)	1139590	1140183	+	197	15608159	886056	-	Rv1019	COG1309K
PROBABLE TRANSCRIPTION-REPAIR COUPLING FACTOR MFD (TRCF)	1140242	1143945	+	1234	15608160	886077	mfd	Rv1020	COG1197LK
nucleoside triphosphate pyrophosphohydrolase	1143946	1144923	+	325	15608161	886052	-	Rv1021	COG1694R
PROBABLE CONSERVED LIPOPROTEIN LPQU	1145011	1145742	+	243	15608162	886076	lpqU	Rv1022	COG2951M
phosphopyruvate hydratase	1145839	1147128	+	429	15608163	886062	eno	Rv1023	COG0148G
POSSIBLE CONSERVED MEMBRANE PROTEIN	1147133	1147819	+	228	15608164	886059	-	Rv1024	COG2919D
hypothetical protein Rv1025	1147836	1148293	+	155	15608165	886042	-	Rv1025	COG1507S
hypothetical protein Rv1026	1148294	1149253	+	319	15608166	886089	-	Rv1026	COG0248FP
PROBABLE TRANSCRIPTIONAL REGULATORY PROTEIN KDPE	1149702	1150378	-	226	15608167	886046	kdpE	Rv1027c	COG0745TK
PROBABLE SENSOR PROTEIN KDPD	1150379	1152961	-	860	15608168	886084	kdpD	Rv1028c	COG2205T
Probable membrane protein kdpF	1153195	1153286	+	30	57116812	3205056	kdpF	Rv1028A	-
potassium-transporting ATPase subunit A	1153287	1154998	+	571	15608169	887414	kdpA	Rv1029	COG2060P
potassium-transporting ATPase subunit B	1154999	1157127	+	709	15608170	887343	kdpB	Rv1030	COG2216P
Probable Potassium-transporting ATPase C chain KDPC (Potassium-translocating ATPase C chain) (ATP phosphohydrolase	1157128	1157697	+	189	15608171	886008	kdpC	Rv1031	COG2156P
TWO COMPONENT SENSOR HISTIDINE KINASE TRCS	1157701	1159230	-	509	15608172	887790	trcS	Rv1032c	COG0642T
TWO COMPONENT TRANSCRIPTIONAL REGULATOR TRCR	1159238	1160011	-	257	15608173	887957	trcR	Rv1033c	COG0745TK
PROBABLE TRANSPOSASE (FRAGMENT)	1160193	1160195	-	129	15608174	886010	-	Rv1034c	COG3039L
PUTATIVE ESAT-6 LIKE PROTEIN ESXI (ESAT-6 LIKE PROTEIN 1)	1161819	1162103	-	94	15608177	888299	esxI	Rv1037c	-
ESAT-6 LIKE PROTEIN ESXJ (ESAT-6 LIKE PROTEIN 2)	1162130	1162426	-	98	15608178	888372	esxJ	Rv1038c	-
PPE FAMILY PROTEIN	1162572	1163747	-	391	57116813	888477	PPE15	Rv1039c	-
PE FAMILY PROTEIN	1163824	1164651	-	275	57116814	888533	PE8	Rv1040c	-
hypothetical protein Rv1043c	1167057	1168082	-	341	15608183	888634	-	Rv1043c	COG0265O
hypothetical protein Rv1044	1168329	1168948	+	207	15608184	888712	-	Rv1044	-
hypothetical protein Rv1045	1168949	1169830	+	293	15608185	888783	-	Rv1045	-
hypothetical protein Rv1046c	1169980	1170505	-	174	57116815	886071	-	Rv1046c	-
hypothetical protein Rv1048c	1172315	1173430	-	371	15608188	885295	-	Rv1048c	-
PROBABLE TRANSCRIPTIONAL REPRESSOR PROTEIN	1173663	1174109	+	148	15608189	886091	-	Rv1049	COG1846K
PROBABLE OXIDOREDUCTASE	1174158	1175063	+	301	15608190	887146	-	Rv1050	COG1028IQR
hypothetical protein Rv1051c	1175222	1175977	-	251	15608191	887142	-	Rv1051c	-
hypothetical protein Rv1052	1177000	1177287	+	129	15608192	888441	-	Rv1052	-
hypothetical protein Rv1053c	1177288	1177563	-	91	15608193	887141	-	Rv1053c	-
PROBABLE INTEGRASE (FRAGMENT)	1178205	1178515	+	104	57116816	887139	-	Rv1054	-
POSSIBLE INTEGRASE (FRAGMENT)	1178516	1178650	+	44	57116817	887138	-	Rv1055	-
hypothetical protein Rv1056	1178905	1179669	+	254	15608196	887147	-	Rv1056	COG2343S
hypothetical protein Rv1057	1180673	1181854	+	393	15608197	887135	-	Rv1057	COG3391S
acyl-CoA synthetase	1181961	1183592	+	543	15608198	887133	fadD14	Rv1058	COG0318IQ
hypothetical protein Rv1059	1183668	1184732	+	354	15608199	886015	-	Rv1059	COG0289E, COG3804S
hypothetical protein Rv1060	1184785	1185258	+	157	15608200	887130	-	Rv1060	-
hypothetical protein Rv1061	1185292	1186155	+	287	15608201	887136	-	Rv1061	COG0121R
hypothetical protein Rv1062	1186160	1187017	+	285	15608202	887129	-	Rv1062	COG1752R
hypothetical protein Rv1063c	1187018	1188100	-	360	15608203	887128	-	Rv1063c	COG1752R
POSSIBLE LIPOPROTEIN LPQV	1188181	1188600	-	139	15608204	887126	lpqV	Rv1064c	-
hypothetical protein Rv1065	1188712	1189274	+	188	15608205	887125	-	Rv1065	-
hypothetical protein Rv1066	1189275	1189670	+	131	15608206	887127	-	Rv1066	COG0607P
PE-PGRS FAMILY PROTEIN	1189698	1191698	-	667	57116818	887122	PE_PGRS19	Rv1067c	-
PE-PGRS FAMILY PROTEIN	1192031	1193422	-	463	57116819	887123	PE_PGRS20	Rv1068c	-
hypothetical protein Rv1069c	1193784	1195543	-	587	15608209	887120	-	Rv1069c	COG4425S
enoyl-CoA hydratase	1195544	1196317	-	257	15608210	887117	echA8	Rv1070c	COG1024I
enoyl-CoA hydratase	1196329	1197366	-	345	15608211	887116	echA9	Rv1071c	COG1024I
PROBABLE CONSERVED TRANSMEMBRANE PROTEIN	1197553	1198389	+	278	15608212	887114	-	Rv1072	COG4760S
hypothetical protein Rv1073	1198505	1199355	+	283	15608213	887132	-	Rv1073	-
acetyl-CoA acetyltransferase	1199429	1200646	-	405	15608214	887113	fadA3	Rv1074c	COG0183I
CONSERVED EXPORTED PROTEIN	1200699	1201643	-	314	15608215	887110	-	Rv1075c	COG2755E
POSSIBLE LIPASE LIPU	1202040	1202933	+	297	15608216	887112	lipU	Rv1076	COG0657I
Probable cystathionine beta-synthase CBS (Serine sulfhydrase) (Beta-thionase) (Hemoprotein H-450)	1202990	1204384	+	464	57116820	887108	cbs	Rv1077	COG0031E, COG0517R
Probable Proline-rich antigen homolog pra	1204586	1205308	+	240	15608218	887111	pra	Rv1078	COG1714S
cystathionine gamma-synthase	1205340	1206506	+	388	15608219	887103	metB	Rv1079	COG0626E
transcription elongation factor GreA	1206577	1207071	-	164	15608220	887115	greA	Rv1080c	COG0782K
PROBABLE CONSERVED MEMBRANE PROTEIN	1207257	1207691	-	144	15608221	887102	-	Rv1081c	-
Mycothiol conjugate amidase Mca (Mycothiol S-conjugate amidase)	1207793	1208655	+	288	15608222	887101	mca	Rv1082	COG2120S
hypothetical protein Rv1083	1208656	1208908	+	88	15608223	887100	-	Rv1083	-
hypothetical protein Rv1084	1208909	1210930	+	673	15608224	887098	-	Rv1084	COG1331O
POSSIBLE HEMOLYSIN-LIKE PROTEIN	1211029	1211757	-	242	15608225	887107	-	Rv1085c	COG1272R
SHORT (C15) CHAIN Z-ISOPRENYL DIPHOSPHATE SYNTHASE (Z-FPP SYNTHASE) (Z-FARNESYL DIPHOSPHATE SYNTHASE) (Z-FPP SYNTHETASE) (Z-FARNESYL DIPHOSPHATE SYNTHETASE) (GERANYLTRANSTRANSFERASE) (FARNESYL PYROPHOSPHATE SYNTHETASE)	1211868	1212656	+	262	15608226	887097	-	Rv1086	COG0020I
PE-PGRS FAMILY PROTEIN	1212833	1215010	+	767	57116821	887094	PE_PGRS21	Rv1087	-
hypothetical protein Rv1087A	1215187	1215507	+	106	57116822	3205067	-	Rv1087A	COG0020I
PE FAMILY PROTEIN	1215660	1215915	+	144	57116823	887096	PE9	Rv1088	-
PE FAMILY PROTEIN	1215916	1216278	+	120	57116824	887090	PE10	Rv1089	-
PROBABLE CELLULASE CELA2A (ENDO-1,4-BETA-GLUCANASE) (ENDOGLUCANASE) (CARBOXYMETHYL CELLULASE)	1216664	1216745	+	34	57116825	3205066	celA2a	Rv1089A	-
PROBABLE CELLULASE CELA2B (ENDO-1,4-BETA-GLUCANASE) (ENDOGLUCANASE) (CARBOXYMETHYL CELLULASE)	1216746	1217201	+	151	15608230	885637	celA2b	Rv1090	-
PE-PGRS FAMILY PROTEIN	1217616	1220096	+	853	57116826	885258	PE_PGRS22	Rv1091	-
pantothenate kinase	1220314	1221252	-	312	15608232	885120	coaA	Rv1092c	COG1072H
serine hydroxymethyltransferase	1221640	1222920	+	426	57116827	885338	glyA	Rv1093	COG0112E
POSSIBLE ACYL-	1223025	1223852	+	275	15608234	885339	desA2	Rv1094	-
PROBABLE PHOH-LIKE PROTEIN PHOH2 (PHOSPHATE STARVATION-INDUCIBLE PROTEIN PSIH)	1224063	1225364	+	433	15608235	885592	phoH2	Rv1095	COG1875T
POSSIBLE GLYCOSYL HYDROLASE	1225451	1226326	+	291	15608236	885949	-	Rv1096	COG0726G
PROBABLE MEMBRANE GLYCINE AND PROLINE RICH PROTEIN	1226329	1227206	-	293	15608237	885962	-	Rv1097c	-
fumarate hydratase	1227207	1228631	-	474	15608238	885651	fumC	Rv1098c	COG0114C
fructose 1,6-bisphosphatase II	1228662	1229648	-	328	15608239	885861	glpX	Rv1099c	COG1494G
hypothetical protein Rv1100	1229749	1230450	+	233	15608240	885852	-	Rv1100	-
hypothetical protein Rv1101c	1230457	1231614	-	385	15608241	885482	-	Rv1101c	COG0628R
hypothetical protein Rv1102c	1231726	1232036	-	103	15608242	886001	-	Rv1102c	COG2337T
hypothetical protein Rv1103c	1232037	1232357	-	106	15608243	885941	-	Rv1103c	-
POSSIBLE PARA-NITROBENZYL ESTERASE (FRAGMENT)	1232367	1233056	+	229	15608244	885835	-	Rv1104	COG2272I
POSSIBLE PARA-NITROBENZYL ESTERASE (FRAGMENT)	1233377	1233892	+	171	57116828	885977	-	Rv1105	COG2272I
PROBABLE CHOLESTEROL DEHYDROGENASE	1233910	1235022	-	370	15608246	886004	-	Rv1106c	COG0451MG
exodeoxyribonuclease VII small subunit	1235032	1235278	-	85	15608247	886005	xseB	Rv1107c	COG1722L
exodeoxyribonuclease VII large subunit	1235279	1236522	-	415	15608248	885984	xseA	Rv1108c	COG1570L
hypothetical protein Rv1109c	1236523	1237161	-	212	15608249	885828	-	Rv1109c	-
4-hydroxy-3-methylbut-2-enyl diphosphate reductase	1237251	1238258	+	335	57116829	885830	ispH	Rv1110	COG0761IM
hypothetical protein Rv1111c	1238275	1239258	-	327	57116830	885447	-	Rv1111c	-
translation-associated GTPase	1239321	1240394	+	357	15608252	887151	-	Rv1112	COG0012J
hypothetical protein Rv1113	1240482	1240675	+	65	15608253	885450	-	Rv1113	-
hypothetical protein Rv1114	1240676	1241050	+	124	15608254	885490	-	Rv1114	COG1487R
POSSIBLE EXPORTED PROTEIN	1241253	1241951	+	232	15608255	885951	-	Rv1115	COG0791M
hypothetical protein Rv1116	1242069	1242180	+	61	15608256	885969	-	Rv1116	-
CONSERVED HYPOTHETICAL PROTEIN (FRAGMENT)	1242181	1242456	-	91	57116831	3205101	-	Rv1116A	-
hypothetical protein Rv1117	1242699	1243022	+	107	15608257	885847	-	Rv1117	COG1359S
hypothetical protein Rv1118c	1243037	1243897	-	286	15608258	888936	-	Rv1118c	-
hypothetical protein Rv1119c	1243930	1244075	-	49	15608259	885853	-	Rv1119c	-
hypothetical protein Rv1120c	1244076	1244570	-	164	15608260	885633	-	Rv1120c	COG2114T
glucose-6-phosphate 1-dehydrogenase	1244773	1246173	+	466	57116832	885817	zwf1	Rv1121	COG0364G
6-phosphogluconate dehydrogenase-like protein	1246195	1247209	+	340	15608262	885820	gnd2	Rv1122	COG1023G
POSSIBLE PEROXIDASE BPOB (NON-HAEM PEROXIDASE)	1247210	1248118	-	302	15608263	885965	bpoB	Rv1123c	COG0596R
PROBABLE EPOXIDE HYDROLASE EPHC (EPOXIDE HYDRATASE)	1248193	1249143	+	316	15608264	886022	ephC	Rv1124	COG0596R
hypothetical protein Rv1125	1249148	1250392	+	414	15608265	886021	-	Rv1125	COG0624E
hypothetical protein Rv1126c	1250396	1250997	-	201	15608266	885845	-	Rv1126c	-
pyruvate phosphate dikinase	1250998	1252470	-	490	15608267	885956	ppdK	Rv1127c	COG0574G
hypothetical protein Rv1128c	1252683	1254038	-	451	15608268	885849	-	Rv1128c	-
PROBABLE TRANSCRIPTIONAL REGULATOR PROTEIN	1254140	1255600	-	486	15608269	885963	-	Rv1129c	COG1396K, COG3800R
hypothetical protein Rv1130	1255621	1257197	+	526	15608270	885843	-	Rv1130	COG2079R
methylcitrate synthase	1257198	1258379	+	393	15608271	888949	gltA1	Rv1131	COG0372C
hypothetical protein Rv1132	1258391	1260121	+	576	15608272	885824	-	Rv1132	-
5-methyltetrahydropteroyltriglutamate--homocysteine methyltransferase	1260133	1262412	-	759	15608273	888947	metE	Rv1133c	COG0620E
hypothetical protein Rv1134	1262988	1263224	+	78	15608274	885983	-	Rv1134	-
PPE FAMILY PROTEIN	1263338	1265194	-	618	57116833	885131	PPE16	Rv1135c	-
POSSIBLE ACETYL-CoA ACETYLTRANSFERASE (ACETOACETYL-CoA THIOLASE)	1265380	1265622	+	80	57116834	3205047	-	Rv1135A	COG0183I
POSSIBLE ENOYL-CoA HYDRATASE	1265672	1266013	+	113	15608276	888948	-	Rv1136	COG1024I
hypothetical protein Rv1137c	1266153	1266521	-	122	15608277	885071	-	Rv1137c	-
POSSIBLE OXIDOREDUCTASE	1266538	1267550	-	338	15608278	885119	-	Rv1138c	COG0644C
hypothetical protein Rv1139c	1267551	1268051	-	166	15608279	885110	-	Rv1139c	COG1755S
PROBABLE INTEGRAL MEMBRANE PROTEIN	1268355	1269203	+	282	15608280	885117	-	Rv1140	COG1266R
enoyl-CoA hydratase	1269211	1270017	-	268	15608281	886024	echA11	Rv1141c	COG1024I
enoyl-CoA hydratase	1270160	1270966	-	268	15608282	885458	echA10	Rv1142c	COG1024I
PROBABLE ALPHA-METHYLACYL-CoA RACEMASE MCR (2-methylacyl-CoA racemase) (2-arylpropionyl-CoA epimerase )	1271070	1272152	+	360	15608283	885067	mcr	Rv1143	COG1804C
PROBABLE SHORT-CHAIN TYPE DEHYDROGENASE/REDUCTASE	1272164	1272916	+	250	15608284	885932	-	Rv1144	COG1028IQR
PROBABLE CONSERVED TRANSMEMBRANE TRANSPORT PROTEIN MMPL13A	1273431	1274342	+	303	15608285	885798	mmpL13a	Rv1145	COG2409R
PROBABLE CONSERVED TRANSMEMBRANE TRANSPORT PROTEIN MMPL13B	1274363	1275775	+	470	15608286	885575	mmpL13b	Rv1146	COG2409R
hypothetical protein Rv1147	1275908	1276558	+	216	15608287	885471	-	Rv1147	COG0500QR
hypothetical protein Rv1148c	1278652	1278756	-	482	15608288	885451	-	Rv1148c	-
NAD-dependent deacetylase	1279913	1280626	-	237	15608291	886026	-	Rv1151c	COG0846K
PROBABLE TRANSCRIPTIONAL REGULATORY PROTEIN	1280664	1281006	+	121	15608292	885985	-	Rv1152	COG1725K
PROBABLE O-METHYLTRANSFERASE OMT	1281007	1281851	-	282	15608293	885994	omt	Rv1153c	COG3315Q
hypothetical protein Rv1154c	1281852	1282437	-	213	15608294	885991	-	Rv1154c	COG3797S
hypothetical protein Rv1155	1282438	1282881	+	147	15608295	885604	-	Rv1155	-
hypothetical protein Rv1156	1283315	1283902	+	195	15608296	885593	-	Rv1156	COG0177L
CONSERVED HYPOTHETICAL ALA-, PRO-RICH PROTEIN	1284065	1285180	-	371	15608297	885878	-	Rv1157c	-
CONSERVED HYPOTHETICAL ALA-, PRO-RICH PROTEIN	1285188	1285871	-	227	15608298	888930	-	Rv1158c	-
mannosyltransferase	1286001	1287292	+	431	15608299	885899	pimE	Rv1159	-
pterin-4-alpha-carbinolamine dehydratase	1287293	1287577	-	94	57116835	3205109	phhB	Rv1159A	COG2154H
PROBABLE MUTATOR PROTEIN MUTT (7,8-dihydro-8-oxoguanine-triphosphatase) (8-OXO-DGTPASE)	1287604	1288029	+	141	15608300	888485	mutT2	Rv1160	COG0494LR
PROBABLE RESPIRATORY NITRATE REDUCTASE (ALPHA CHAIN) NARG	1288337	1292035	+	1232	15608301	885573	narG	Rv1161	COG5013C
PROBABLE RESPIRATORY NITRATE REDUCTASE (BETA CHAIN) NARH	1292074	1293750	+	558	15608302	888265	narH	Rv1162	COG1140C
PROBABLE RESPIRATORY NITRATE REDUCTASE (DELTA CHAIN) NARJ	1293807	1294412	+	201	15608303	885890	narJ	Rv1163	COG2180C
PROBABLE RESPIRATORY NITRATE REDUCTASE (GAMMA CHAIN) NARI	1294415	1295155	+	246	15608304	888935	narI	Rv1164	COG2181C
POSSIBLE GTP-BINDING TRANSLATION ELONGATION FACTOR TYPA (TYROSINE PHOSPHORYLATED PROTEIN A) (GTP-BINDING PROTEIN)	1295177	1297063	+	628	15608305	886038	typA	Rv1165	COG1217T
PROBABLE CONSERVED LIPOPROTEIN LPQW	1297161	1299068	+	635	15608306	886036	lpqW	Rv1166	COG0747E
PROBABLE TRANSCRIPTIONAL REGULATORY PROTEIN	1299096	1299701	-	201	15608307	888758	-	Rv1167c	COG1309K
PPE FAMILY PROTEIN	1299773	1300813	-	346	57116836	885990	PPE17	Rv1168c	-
PE FAMILY PROTEIN	1300831	1301133	-	100	57116837	885930	PE11	Rv1169c	-
N-Acetyl-1-D-myo-Inosityl-2-Amino-2-Deoxy-alpha- D-Glucopyranoside Deacetylase mshB (GlcNAc-Ins deacetylase)	1301313	1302224	+	303	15608310	885997	mshB	Rv1170	COG2120S
hypothetical protein Rv1171	1302316	1302756	+	146	57116838	885986	-	Rv1171	-
PE FAMILY PROTEIN	1302764	1303690	-	308	57116839	885988	PE12	Rv1172c	-
FO synthase	1303940	1306510	+	856	15608313	886061	fbiC	Rv1173	COG1060HR
LOW MOLECULAR WEIGHT T-CELL ANTIGEN TB8.4	1306678	1307010	-	110	15608314	886082	TB8.4	Rv1174c	-
PROBABLE NADPH DEPENDENT 2,4-DIENOYL-COA REDUCTASE FADH (2,4-dienoyl coenzyme A reductase) (4-enoyl-CoA reductase)	1307211	1309231	-	674	15608315	886053	fadH	Rv1175c	COG0446R, COG1902C
hypothetical protein Rv1176c	1309232	1309801	-	189	15608316	886080	-	Rv1176c	COG1695K
PROBABLE FERREDOXIN FDXC	1310014	1310340	+	108	15608317	885869	fdxC	Rv1177	COG1146C
N-succinyldiaminopimelate aminotransferase	1310373	1311461	+	362	15608318	886031	-	Rv1178	COG0436E
hypothetical protein Rv1179c	1311489	1314308	-	939	15608319	886083	-	Rv1179c	COG1061KL
PROBABLE POLYKETIDE BETA-KETOACYL SYNTHASE PKS3	1314735	1316201	+	488	15608320	886055	pks3	Rv1180	COG3321Q
PROBABLE POLYKETIDE BETA-KETOACYL SYNTHASE PKS4	1316244	1320992	+	1582	15608321	886081	pks4	Rv1181	COG3321Q
PROBABLE CONSERVED POLYKETIDE SYNTHASE ASSOCIATED PROTEIN PAPA3	1321045	1322463	+	472	15608322	886072	papA3	Rv1182	COG1020Q
PROBABLE CONSERVED TRANSMEMBRANE TRANSPORT PROTEIN MMPL10	1322530	1325538	+	1002	15608323	886068	mmpL10	Rv1183	COG2409R
POSSIBLE EXPORTED PROTEIN	1325542	1326621	-	359	15608324	886063	-	Rv1184c	COG3008R
acyl-CoA synthetase	1326786	1328522	-	578	15608325	886065	fadD21	Rv1185c	COG0318IQ
hypothetical protein Rv1186c	1328699	1330315	-	538	15608326	886057	-	Rv1186c	COG2508TQ
PROBABLE PYRROLINE-5-CARBOXYLATE DEHYDROGENASE ROCA	1330400	1332030	+	543	15608327	886058	rocA	Rv1187	COG1012C
PROBABLE PROLINE DEHYDROGENASE	1332031	1333020	+	329	15608328	886054	-	Rv1188	COG0506E
RNA polymerase sigma factor SigI	1333102	1333974	+	290	15608329	886079	sigI	Rv1189	COG1595K
hypothetical protein Rv1190	1333990	1334868	+	292	15608330	886049	-	Rv1190	COG0596R
hypothetical protein Rv1191	1334941	1335855	+	304	15608331	886041	-	Rv1191	COG0596R
hypothetical protein Rv1192	1335937	1336764	+	275	15608332	886007	-	Rv1192	COG0596R
acyl-CoA synthetase	1336804	1338225	+	473	15608333	886074	fadD36	Rv1193	COG0318IQ
hypothetical protein Rv1194c	1338258	1339523	-	421	15608334	886040	-	Rv1194c	COG2508TQ
PE FAMILY PROTEIN	1340013	1340312	+	99	57116840	886044	PE13	Rv1195	-
PPE FAMILY PROTEIN	1340359	1341534	+	391	57116841	886073	PPE18	Rv1196	-
ESAT-6 LIKE PROTEIN ESXK (ESAT-6 LIKE PROTEIN 3)	1341669	1341965	+	98	15608337	886051	esxK	Rv1197	-
PUTATIVE ESAT-6 LIKE PROTEIN ESXL (ESAT-6 LIKE PROTEIN 4)	1342016	1342300	+	94	15608338	886090	esxL	Rv1198	-
POSSIBLE TRANSPOSASE	1342368	1342370	-	415	15608339	886092	-	Rv1199c	COG3328L
PROBABLE CONSERVED INTEGRAL MEMBRANE TRANSPORT PROTEIN	1343952	1345225	+	425	15608340	886087	-	Rv1200	COG0477GEPR
PROBABLE TRANSFERASE	1345226	1346179	-	317	15608341	886088	-	Rv1201c	COG2171E
dipeptidase	1346270	1347330	+	354	57116842	887386	dapE	Rv1202	COG0624E
hypothetical protein Rv1203c	1347331	1347915	-	194	15608343	886086	-	Rv1203c	-
hypothetical protein Rv1204c	1347946	1349634	-	562	15608344	887552	-	Rv1204c	COG0488R
hypothetical protein Rv1205	1349729	1350292	+	187	15608345	886075	-	Rv1205	COG1611R
acyl-CoA synthetase	1350342	1352135	+	597	15608346	887549	fadD6	Rv1206	COG0318IQ
PROBABLE DIHYDROPTEROATE SYNTHASE 2 FOLP2 (DHPS 2) (Dihydropteroate pyrophosphorylase 2)	1352201	1353153	+	318	15608347	887447	folP2	Rv1207	COG0294H
hypothetical protein Rv1208	1353154	1354128	+	324	15608348	886085	-	Rv1208	COG0463M
hypothetical protein Rv1209	1354167	1354531	+	122	15608349	887600	-	Rv1209	-
PROBABLE DNA-3-METHYLADENINE GLYCOSYLASE I TAGA (TAG I) (3-methyladenine-DNA glycosylase I, constitutive) (DNA-3-methyladenine glycosidase I )	1354532	1355146	+	204	15608350	888035	tagA	Rv1210	COG2818L
hypothetical protein Rv1211	1355253	1355480	+	75	15608351	887990	-	Rv1211	-
PUTATIVE GLYCOSYL TRANSFERASE	1355508	1356671	-	387	15608352	887805	-	Rv1212c	COG0438M
glucose-1-phosphate adenylyltransferase	1356846	1358060	+	404	15608353	887933	glgC	Rv1213	COG0448G
PE FAMILY PROTEIN	1358303	1358635	-	110	57116843	888362	PE14	Rv1214c	-
hypothetical protein Rv1215c	1358769	1360454	-	561	15608355	887684	-	Rv1215c	COG2936R
PROBABLE CONSERVED INTEGRAL MEMBRANE PROTEIN	1360482	1361156	-	224	15608356	888125	-	Rv1216c	COG2020O
PROBABLE TETRONASIN-TRANSPORT INTEGRAL MEMBRANE PROTEIN ABC TRANSPORTER	1361165	1362807	-	548	15608357	888401	-	Rv1217c	COG3559M
PROBABLE TETRONASIN-TRANSPORT ATP-BINDING PROTEIN ABC TRANSPORTER	1362808	1363732	-	311	15608358	888518	-	Rv1218c	COG1131V
PROBABLE TRANSCRIPTIONAL REGULATORY PROTEIN	1363733	1364371	-	212	15608359	888582	-	Rv1219c	COG1309K
PROBABLE METHYLTRANSFERASE	1364513	1365160	-	215	15608360	888419	-	Rv1220c	COG4122R
RNA polymerase sigma factor SigE	1365423	1366196	+	257	15608361	888751	sigE	Rv1221	COG1595K
hypothetical protein Rv1222	1366354	1366818	+	154	15608362	885196	-	Rv1222	-
PROBABLE SERINE PROTEASE HTRA (DEGP PROTEIN)	1366886	1368472	+	528	57116844	888912	htrA	Rv1223	COG0265O
sec-independent translocase	1368474	1368869	+	131	15608364	887143	tatB	Rv1224	COG1826U
hypothetical protein Rv1225c	1368902	1369732	-	276	15608365	887148	-	Rv1225c	COG0647G
PROBABLE TRANSMEMBRANE PROTEIN	1369843	1371302	-	487	15608366	887144	-	Rv1226c	COG3428S
PROBABLE TRANSMEMBRANE PROTEIN	1371303	1371836	-	177	15608367	885872	-	Rv1227c	COG3402S
PROBABLE LIPOPROTEIN LPQX	1371931	1372488	+	185	15608368	886013	lpqX	Rv1228	-
PROBABLE MRP-RELATED PROTEIN MRP	1372788	1373960	-	390	15608369	886067	mrp	Rv1229c	COG0489D
POSSIBLE MEMBRANE PROTEIN	1373973	1375208	-	411	15608370	887134	-	Rv1230c	COG2951M
PROBABLE MEMBRANE PROTEIN	1375333	1375871	-	180	15608371	887140	-	Rv1231c	COG4420S
hypothetical protein Rv1232c	1375872	1377179	-	435	15608372	886014	-	Rv1232c	COG2239P
hypothetical protein Rv1233c	1377241	1377837	-	198	15608373	887131	-	Rv1233c	-
PROBABLE TRANSMEMBRANE PROTEIN	1377987	1378514	+	175	15608374	887137	-	Rv1234	-
PROBABLE SUGAR-BINDING LIPOPROTEIN LPQY	1378535	1379937	+	468	15608375	887145	lpqY	Rv1235	COG1653G
PROBABLE SUGAR-TRANSPORT INTEGRAL MEMBRANE PROTEIN ABC TRANSPORTER SUGA	1379938	1380861	+	307	15608376	887124	sugA	Rv1236	COG1175G
PROBABLE SUGAR-TRANSPORT INTEGRAL MEMBRANE PROTEIN ABC TRANSPORTER SUGB	1380866	1381690	+	274	15608377	887121	sugB	Rv1237	COG0395G
PROBABLE SUGAR-TRANSPORT ATP-BINDING PROTEIN ABC TRANSPORTER SUGC	1381695	1382876	+	393	15608378	887104	sugC	Rv1238	COG3839G
POSSIBLE MAGNESIUM AND COBALT TRANSPORT TRANSMEMBRANE PROTEIN CORA	1382953	1384053	-	366	15608379	887106	corA	Rv1239c	COG0598P
malate dehydrogenase	1384224	1385213	+	329	15608380	887119	mdh	Rv1240	COG0039C
hypothetical protein Rv1241	1385289	1385545	+	86	15608381	887118	-	Rv1241	-
hypothetical protein Rv1242	1385546	1385977	+	143	15608382	887095	-	Rv1242	-
PE-PGRS FAMILY PROTEIN	1386000	1387688	-	562	57116845	887109	PE_PGRS23	Rv1243c	-
PROBABLE LIPOPROTEIN LPQZ	1387868	1388728	+	286	15608384	887093	lpqZ	Rv1244	COG1732M
PROBABLE SHORT-CHAIN TYPE DEHYDROGENASE/REDUCTASE	1388809	1389639	-	276	15608385	887091	-	Rv1245c	COG1028IQR
hypothetical protein Rv1246c	1389696	1389985	-	97	15608386	887099	-	Rv1246c	COG2026JD
hypothetical protein Rv1247c	1389986	1390255	-	89	15608387	887086	-	Rv1247c	COG2161D
alpha-ketoglutarate decarboxylase	1390368	1394063	-	1231	161352467	887084	kgd	Rv1248c	COG0508C, COG0567C
POSSIBLE MEMBRANE PROTEIN	1394205	1394993	-	262	15608389	887077	-	Rv1249c	-
PROBABLE DRUG-TRANSPORT INTEGRAL MEMBRANE PROTEIN	1395190	1396831	+	579	15608390	887073	-	Rv1250	COG0477GEPR
hypothetical protein Rv1251c	1396832	1400251	-	1139	15608391	887080	-	Rv1251c	COG1112L, COG2251R
PROBABLE LIPOPROTEIN LPRE	1400307	1400915	-	202	15608392	887064	lprE	Rv1252c	-
PROBABLE COLD-SHOCK DEAD-BOX PROTEIN A HOMOLOG DEAD (ATP-dependent RNA helicase deaD homolog)	1400981	1402668	+	563	15608393	887069	deaD	Rv1253	COG0513LKJ
PROBABLE ACYLTRANSFERASE	1402669	1403788	+	383	15608394	887076	-	Rv1254	COG1835I
PROBABLE TRANSCRIPTIONAL REGULATORY PROTEIN	1403789	1404396	-	202	15608395	887068	-	Rv1255c	COG1309K
PROBA BLE CYTOCHROME P450 130 CYP130	1404397	1405614	-	405	15608396	887059	cyp130	Rv1256c	COG2124Q
PROBABLE OXIDOREDUCTASE	1405728	1407091	-	455	15608397	887063	-	Rv1257c	COG0277C
PROBABLE CONSERVED INTEGRAL MEMBRANE TRANSPORT PROTEIN	1407092	1408349	-	419	15608398	887056	-	Rv1258c	COG0477GEPR
hypothetical protein Rv1259	1408350	1409249	+	299	15608399	887047	-	Rv1259	COG1573L
hypothetical protein Rv1260	1409251	1410369	+	372	15608400	887044	-	Rv1260	COG0654HC
hypothetical protein Rv1261c	1410495	1410944	-	149	15608401	887055	-	Rv1261c	-
HYPOTHETICAL HIT-LIKE PROTEIN	1410949	1411383	-	144	15608402	887036	-	Rv1262c	COG0537FGR
amidase	1411442	1412830	+	462	15608403	887041	amiB2	Rv1263	COG0154J
ADENYLYL CYCLASE (ATP PYROPHOSPHATE-LYASE) (ADENYLATE CYCLASE)	1412905	1414098	+	397	15608404	887035	-	Rv1264	COG2114T
hypothetical protein Rv1265	1414271	1414951	+	226	15608405	887058	-	Rv1265	-
PROBABLE TRANSMEMBRANE SERINE/THREONINE-PROTEIN KINASE H PKNH (PROTEIN KINASE H) (STPK H)	1414971	1416851	-	626	15608406	887023	pknH	Rv1266c	COG0515RTKL
PROBABLE TRANSCRIPTIONAL REGULATORY PROTEIN EMBR	1417192	1418358	-	388	15608407	887026	embR	Rv1267c	COG1716T, COG3629T
hypothetical protein Rv1268c	1418669	1419367	-	232	15608408	887033	-	Rv1268c	-
CONSERVED PROBABLE SECRETED PROTEIN	1419590	1419964	-	124	15608409	887039	-	Rv1269c	-
POSSIBLE LIPOPROTEIN LPRA	1420025	1420759	-	244	15608410	887017	lprA	Rv1270c	-
CONSERVED HYPOTHETICAL SECRETED PROTEIN	1420972	1421313	-	113	15608411	887019	-	Rv1271c	-
PROBABLE DRUGS-TRANSPORT TRANSMEMBRANE ATP-BINDING PROTEIN ABC TRANSPORTER	1421421	1423312	-	631	15608412	887021	-	Rv1272c	COG1132V
PROBABLE DRUGS-TRANSPORT TRANSMEMBRANE ATP-BINDING PROTEIN ABC TRANSPORTER	1423313	1425061	-	582	15608413	887025	-	Rv1273c	COG1132V
POSSIBLE LIPOPROTEIN LPRB	1425208	1425761	+	185	15608414	887011	lprB	Rv1274	-
POSSIBLE LIPOPROTEIN LPRC	1425762	1426304	+	180	15608415	887014	lprC	Rv1275	-
hypothetical protein Rv1276c	1426449	1426925	-	158	15608416	887000	-	Rv1276c	COG2062T
hypothetical protein Rv1277	1427175	1428424	+	417	15608417	887001	-	Rv1277	COG0420L
hypothetical protein Rv1278	1428425	1431052	+	875	15608418	887005	-	Rv1278	COG0419L, COG4717S
PROBABLE DEHYDROGENASE FAD flavoprotein GMC oxidoreductase	1431073	1432659	+	528	15608419	887002	-	Rv1279	COG2303E
PROBABLE PERIPLASMIC OLIGOPEPTIDE-BINDING LIPOPROTEIN OPPA	1432676	1434443	-	591	15608420	886985	oppA	Rv1280c	COG0747E
PROBABLE OLIGOPEPTIDE-TRANSPORT ATP-BINDING PROTEIN ABC TRANSPORTER OPPD	1434444	1436278	-	612	15608421	886997	oppD	Rv1281c	COG1123R
PROBABLE OLIGOPEPTIDE-TRANSPORT INTEGRAL MEMBRANE PROTEIN ABC TRANSPORTER OPPC	1436279	1437150	-	291	15608422	886980	oppC	Rv1282c	COG1173EP
PROBABLE OLIGOPEPTIDE-TRANSPORT INTEGRAL MEMBRANE PROTEIN ABC TRANSPORTER OPPB	1437151	1438128	-	325	15608423	886981	oppB	Rv1283c	COG0601EP
hypothetical protein Rv1284	1438335	1438826	+	163	15608424	886987	-	Rv1284	COG0288P
sulfate adenylyltransferase subunit 2	1438920	1439917	+	332	15608425	886979	cysD	Rv1285	COG0175EH
bifunctional sulfate adenylyltransferase subunit 1/adenylylsulfate kinase protein	1439918	1441762	+	614	15608426	886978	cysN	Rv1286	COG0529P, COG2895P
hypothetical protein Rv1287	1441816	1442301	+	161	15608427	886998	-	Rv1287	COG1959K
hypothetical protein Rv1288	1442359	1443729	+	456	15608428	886974	-	Rv1288	COG0627R, COG1388M
hypothetical protein Rv1289	1443778	1444410	+	210	15608429	886994	-	Rv1289	-
hypothetical protein Rv1290c	1444493	1446058	-	521	15608430	886971	-	Rv1290c	COG4325S
hypothetical protein Rv1290A	1446069	1446383	+	104	57116846	3205114	-	Rv1290A	-
CONSERVED HYPOTHETICAL SECRETED PROTEIN	1446510	1446845	-	111	15608431	886975	-	Rv1291c	-
arginyl-tRNA synthetase	1447390	1449038	+	550	15608432	886964	argS	Rv1292	COG0018J
PROBABLE DIAMINOPIMELATE DECARBOXYLASE LYSA (DAP DECARBOXYLASE)	1449039	1450382	+	447	15608433	886960	lysA	Rv1293	COG0019E
homoserine dehydrogenase	1450386	1451707	+	441	15608434	886962	thrA	Rv1294	COG0460E
threonine synthase	1451708	1452790	+	360	15608435	886957	thrC	Rv1295	COG0498E
homoserine kinase	1452951	1453901	+	316	15608436	886958	thrB	Rv1296	COG0083E
transcription termination factor Rho	1454158	1455966	+	602	15608437	886952	rho	Rv1297	COG1158K
50S ribosomal protein L31	1456117	1456359	+	80	15608438	886955	rpmE	Rv1298	COG0254J
peptide chain release factor 1	1456449	1457518	+	357	15608439	886948	prfA	Rv1299	COG0216J
PROBABLE HEMK PROTEIN HOMOLOG HEMK	1457519	1458406	+	325	15608440	886950	hemK	Rv1300	COG2890J
hypothetical protein Rv1301	1458512	1459165	+	217	15608441	886970	-	Rv1301	COG0009J
PROBABLE UNDECAPAPRENYL-PHOSPHATE ALPHA-N-ACETYLGLUCOSAMINYLTRANSFERASE RFE (UDP-GlcNAc TRANSFERASE)	1459249	1460463	+	404	15608442	886947	rfe	Rv1302	COG0472M
hypothetical protein Rv1303	1460720	1461197	+	161	15608443	886944	-	Rv1303	-
F0F1 ATP synthase subunit A	1461198	1461950	+	250	15608444	886941	atpB	Rv1304	COG0356C
F0F1 ATP synthase subunit C	1461999	1462244	+	81	15608445	886937	atpE	Rv1305	COG0636C
F0F1 ATP synthase subunit B	1462275	1462790	+	171	15608446	886939	atpF	Rv1306	COG0711C
PROBABLE ATP SYNTHASE DELTA CHAIN ATPH	1462797	1464137	+	446	15608447	886934	atpH	Rv1307	COG0711C, COG0712C
F0F1 ATP synthase subunit alpha	1464182	1465831	+	549	15608448	886936	atpA	Rv1308	COG0056C
F0F1 ATP synthase subunit gamma	1465838	1466755	+	305	15608449	886929	atpG	Rv1309	COG0224C
F0F1 ATP synthase subunit beta	1466795	1468255	+	486	15608450	886932	atpD	Rv1310	COG0055C
F0F1 ATP synthase subunit epsilon	1468269	1468634	+	121	15608451	886967	atpC	Rv1311	COG0355C
CONSERVED HYPOTHETICAL SECRETED PROTEIN	1468642	1469085	+	147	15608452	886930	-	Rv1312	-
hypothetical protein Rv1314c	1470625	1471206	-	193	15608454	886925	-	Rv1314c	COG2096S
UDP-N-acetylglucosamine 1-carboxyvinyltransferase	1471275	1472531	+	418	15608455	886921	murA	Rv1315	COG0766M
PROBABLE METHYLATED-DNA--PROTEIN-CYSTEINE METHYLTRANSFERASE OGT (6-O-methylguanine-DNA methyltransferase) (O-6-methylguanine-DNA-alkyltransferase)	1478088	1478581	-	165	15608456	886913	ogt	Rv1316c	COG0350L
PROBABLE ADA REGULATORY PROTEIN ALKA (Regulatory protein of adaptative response) (Methylated-DNA--protein-cysteine methyltransferase) (O-6-methylguanine-DNA alkyltransferase) (O-6-methylguanine-DNA methyltransferase) (3-methyladenine DNA glycosylase II)	1478582	1480072	-	496	15608457	886916	alkA	Rv1317c	COG0122L, COG2169F
POSSIBLE ADENYLATE CYCLASE (ATP PYROPHOSPHATE-LYASE) (ADENYLYL CYCLASE)	1480153	1481778	-	541	15608458	886910	-	Rv1318c	COG2114T
POSSIBLE ADENYLATE CYCLASE (ATP PYROPHOSPHATE-LYASE) (ADENYLYL CYCLASE)	1481848	1483455	-	535	15608459	886911	-	Rv1319c	COG2114T
POSSIBLE ADENYLATE CYCLASE (ATP PYROPHOSPHATE-LYASE) (ADENYLYL CYCLASE)	1483468	1485171	-	567	15608460	886906	-	Rv1320c	COG2114T
hypothetical protein Rv1321	1485233	1485913	+	226	15608461	886908	-	Rv1321	COG1637L
hypothetical protein Rv1322	1485936	1486232	+	98	15608462	886927	-	Rv1322	-
hypothetical protein Rv1322A	1486267	1486725	-	152	57116847	3205097	-	Rv1322A	COG0346E
acetyl-CoA acetyltransferase	1486816	1487985	+	389	15608463	886904	fadA4	Rv1323	COG0183I
POSSIBLE THIOREDOXIN	1488115	1489029	+	304	15608464	886897	-	Rv1324	COG3118O
PE-PGRS FAMILY PROTEIN	1489108	1490919	-	603	57116848	886899	PE_PGRS24	Rv1325c	-
glycogen branching enzyme	1491071	1493266	-	731	15608466	886893	glgB	Rv1326c	COG0296G
PROBABLE GLUCANASE GLGE	1493274	1495379	-	701	57116849	886895	glgE	Rv1327c	COG0366G
PROBABLE GLYCOGEN PHOSPHORYLASE GLGP	1495518	1498109	+	863	15608468	886886	glgP	Rv1328	COG0058G
PROBABLE ATP-DEPENDENT HELICASE DING	1498149	1500143	-	664	15608469	886889	dinG	Rv1329c	COG1199KL
nicotinate phosphoribosyltransferase	1500167	1501513	-	448	57116850	886884	-	Rv1330c	COG1488H
ATP-dependent Clp protease adaptor protein ClpS	1501615	1501879	+	101	15608471	886891	clpS	Rv1331	COG2127S
PROBABLE TRANSCRIPTIONAL REGULATORY PROTEIN	1501880	1502536	+	218	15608472	886901	-	Rv1332	-
PROBABLE HYDROLASE	1502553	1503587	+	344	15608473	886882	-	Rv1333	COG3191EQ
hypothetical protein Rv1334	1503595	1504035	+	146	15608474	886875	-	Rv1334	COG1310R
9.5 KDA CULTURE FILTRATE ANTIGEN CFP10A	1504057	1504338	+	93	15608475	886879	-	Rv1335	COG1977H
PROBABLE CYSTEINE SYNTHASE B CYSM (CSASE B) (O-acetylserine sulfhydrylase B) (O-acetylserine (Thiol)-lyase B)	1504348	1505309	+	323	15608476	886867	cysM	Rv1336	COG0031E
PROBABLE INTEGRAL MEMBRANE PROTEIN	1505310	1506028	+	240	15608477	886870	-	Rv1337	COG0705R
glutamate racemase	1506029	1506844	+	271	15608478	886866	murI	Rv1338	COG0796M
hypothetical protein Rv1339	1506871	1507692	+	273	15608479	886972	-	Rv1339	COG1234R
ribonuclease PH	1507709	1508484	+	259	15608480	886864	rph	Rv1340	COG0689J
putative deoxyribonucleotide triphosphate pyrophosphatase	1508536	1509137	+	204	15608481	886861	-	Rv1341	COG0127F
hypothetical protein Rv1342c	1509138	1509496	-	120	57116851	886862	-	Rv1342c	-
PROBABLE CONSERVED LIPOPROTEIN LPRD	1509497	1509877	-	126	15608483	886852	lprD	Rv1343c	COG4578K
acyl carrier protein	1509922	1510234	+	106	15608484	886848	-	Rv1344	COG0236IQ
acyl-CoA synthetase	1510235	1511799	+	521	15608485	886855	fadD33	Rv1345	COG0318IQ
POSSIBLE ACYL-CoA DEHYDROGENASE FADE14	1511800	1512926	+	386	15608486	886844	fadE14	Rv1346	COG1960I
hypothetical protein Rv1347c	1512927	1513559	-	210	15608487	886846	-	Rv1347c	COG1670J
PROBABLE DRUGS-TRANSPORT TRANSMEMBRANE ATP-BINDING PROTEIN ABC TRANSPORTER	1514001	1516576	+	859	15608488	886853	-	Rv1348	COG1132V, COG2375P
PROBABLE DRUGS-TRANSPORT TRANSMEMBRANE ATP-BINDING PROTEIN ABC TRANSPORTER	1516577	1518316	+	579	15608489	886834	-	Rv1349	COG1132V
3-ketoacyl-(acyl-carrier-protein) reductase	1518445	1519184	+	247	15608490	886837	fabG	Rv1350	COG1028IQR
hypothetical protein Rv1351	1519185	1519514	+	109	15608491	886831	-	Rv1351	-
hypothetical protein Rv1352	1519717	1520088	+	123	15608492	886833	-	Rv1352	-
PROBABLE TRANSCRIPTIONAL REGULATORY PROTEIN	1520154	1520939	-	261	15608493	886827	-	Rv1353c	COG1309K
hypothetical protein Rv1354c	1520959	1522830	-	623	15608494	886829	-	Rv1354c	COG2199T, COG2200T
hypothetical protein Rv1355c	1522839	1524982	-	715	15608495	886839	moeY	Rv1355c	COG0476H
hypothetical protein Rv1356c	1524983	1525774	-	263	15608496	886850	-	Rv1356c	-
hypothetical protein Rv1357c	1526247	1527170	-	307	15608497	886815	-	Rv1357c	COG2200T
PROBABLE TRANSCRIPTIONAL REGULATORY PROTEIN	1527566	1531046	+	1159	15608498	886817	-	Rv1358	COG2114T, COG2771K, COG3903R
PROBABLE TRANSCRIPTIONAL REGULATORY PROTEIN	1531128	1531880	+	250	15608499	886841	-	Rv1359	COG2114T
PROBABLE OXIDOREDUCTASE	1532303	1533325	+	340	15608500	886813	-	Rv1360	COG2141C
PPE FAMILY PROTEIN	1533398	1534588	-	396	57116852	886819	PPE19	Rv1361c	-
POSSIBLE MEMBRANE PROTEIN	1534903	1535561	-	220	15608502	886809	-	Rv1362c	-
POSSIBLE MEMBRANE PROTEIN	1535562	1536347	-	261	15608503	886811	-	Rv1363c	-
hypothetical protein Rv1364c	1536638	1538599	-	653	57116853	886802	-	Rv1364c	COG2172T, COG2202T, COG2208TK
ANTI-ANTI-SIGMA FACTOR RSFA (ANTI-SIGMA FACTOR ANTAGONIST) (REGULATOR OF SIGMA F A)	1538738	1539124	-	128	15608505	886794	rsfA	Rv1365c	COG1366T
hypothetical protein Rv1366	1539345	1540166	+	273	15608506	886805	-	Rv1366	COG2357S
hypothetical protein Rv1367c	1540467	1541600	-	377	15608507	886793	-	Rv1367c	COG1680V
PROBABLE CONSERVED LIPOPROTEIN LPRF	1541975	1542760	+	261	15608508	886798	lprF	Rv1368	-
PROBABLE CONSERVED MEMBRANE PROTEIN	1542956	1544421	+	489	15608511	886800	-	Rv1371	-
hypothetical protein Rv1372	1544422	1545603	+	393	57116854	886797	-	Rv1372	COG3424Q
GLYCOLIPID SULFOTRANSFERASE	1545609	1546589	+	326	15608513	886781	-	Rv1373	-
hypothetical protein Rv1374c	1546669	1547127	-	152	57116855	886783	-	Rv1374c	-
hypothetical protein Rv1375	1547429	1548744	+	439	15608515	886778	-	Rv1375	COG1944S
hypothetical protein Rv1376	1548745	1550175	+	497	15608516	886777	-	Rv1376	COG3482S
PUTATIVE TRANSFERASE	1550176	1550814	-	212	15608517	886775	-	Rv1377c	COG0500QR
hypothetical protein Rv1378c	1550825	1552250	-	475	15608518	886773	-	Rv1378c	COG1403V
pyrimidine regulatory protein PyrR	1552251	1552828	+	193	15608519	886769	pyrR	Rv1379	COG2065F
aspartate carbamoyltransferase catalytic subunit	1552829	1553784	+	319	15608520	886771	pyrB	Rv1380	COG0540F
dihydroorotase	1553785	1555073	+	430	15608521	886765	pyrC	Rv1381	COG0044F
PROBABLE EXPORT OR MEMBRANE PROTEIN	1555074	1555567	+	165	15608522	886767	-	Rv1382	-
carbamoyl phosphate synthase small subunit	1555568	1556697	+	376	15608523	886761	carA	Rv1383	COG0505EF
carbamoyl phosphate synthase large subunit	1556698	1560041	+	1115	57116856	886253	carB	Rv1384	COG0458EF
orotidine 5'-phosphate decarboxylase	1560042	1560866	+	274	15608524	886763	pyrF	Rv1385	COG0284F
PE FAMILY PROTEIN	1561061	1561365	+	102	57116857	886757	PE15	Rv1386	-
PPE FAMILY PROTEIN	1561366	1562985	+	539	57116858	886784	PPE20	Rv1387	-
PUTATIVE INTEGRATION HOST FACTOR MIHF	1563291	1563863	+	190	15608527	886751	mihF	Rv1388	-
guanylate kinase	1563998	1564624	+	208	15608528	886787	gmk	Rv1389	COG0194F
DNA-directed RNA polymerase subunit omega	1564690	1565022	+	110	15608529	886754	rpoZ	Rv1390	COG1758K
bifunctional phosphopantothenoylcysteine decarboxylase/phosphopantothenate synthase	1565038	1566294	+	418	15608530	886749	dfp	Rv1391	COG0452H
S-adenosylmethionine synthetase	1566422	1567633	+	403	15608531	886741	metK	Rv1392	COG0192H
PROBABLE MONOXYGENASE	1567706	1569180	-	492	15608532	886743	-	Rv1393c	COG2072P
PROBABLE CYTOCHROME P450 132 CYP132	1569181	1570566	-	461	57116859	886738	cyp132	Rv1394c	COG2124Q
PROBABLE TRANSCRIPTIONAL REGULATORY PROTEIN	1570644	1571678	+	344	57116860	886251	-	Rv1395	COG2207K
PE-PGRS FAMILY PROTEIN	1571724	1573453	-	576	57116861	886745	PE_PGRS25	Rv1396c	-
hypothetical protein Rv1397c	1573708	1574105	-	133	15608535	886736	-	Rv1397c	COG1487R
hypothetical protein Rv1398c	1574106	1574363	-	85	15608536	886759	-	Rv1398c	-
PROBABLE LIPASE LIPH	1574446	1575405	-	319	15608537	886731	lipH	Rv1399c	COG0657I
PROBABLE LIPASE LIPH	1575430	1576392	-	320	15608538	886728	lipI	Rv1400c	COG0657I
POSSIBLE MEMBRANE PROTEIN	1576526	1577128	+	200	15608539	886733	-	Rv1401	COG3714S
primosome assembly protein PriA	1577209	1579176	+	655	15608540	886716	priA	Rv1402	COG1198L
PUTATIVE METHYLTRANSFERASE	1579194	1580018	-	274	15608541	886717	-	Rv1403c	COG0500QR
PROBABLE TRANSCRIPTIONAL REGULATORY PROTEIN	1580187	1580669	+	160	15608542	886712	-	Rv1404	COG1846K
PUTATIVE METHYLTRANSFERASE	1580741	1581565	-	274	15608543	886714	-	Rv1405c	COG0500QR
methionyl-tRNA formyltransferase	1581762	1582696	+	312	15608544	886706	fmt	Rv1406	COG0223J
PROBABLE FMU PROTEIN (SUN PROTEIN)	1582697	1584070	+	457	15608545	886720	fmu	Rv1407	COG0144J
ribulose-phosphate 3-epimerase	1584095	1584789	+	232	15608546	886702	rpe	Rv1408	COG0036G
PROBABLE BIFUNCTIONAL riboflavin biosynthesis protein RIBG : Diaminohydroxyphosphoribosylaminopyrimidine deaminase (Riboflavin-specific deaminase) + 5-amino-6-(5-phosphoribosylamino) uracil reductase (HTP reductase)	1584790	1585805	+	339	15608547	886721	ribG	Rv1409	COG0117H, COG1985H
AMINOGLYCOSIDES/TETRACYCLINE-TRANSPORT INTEGRAL MEMBRANE PROTEIN	1585806	1587362	-	518	15608548	886709	-	Rv1410c	COG0477GEPR
PROBABLE CONSERVED LIPOPROTEIN LPRG	1587368	1588078	-	236	15608549	886700	lprG	Rv1411c	-
riboflavin synthase subunit alpha	1588163	1588768	+	201	15608550	886690	ribC	Rv1412	COG0307H
hypothetical protein Rv1413	1588982	1589486	+	171	15608551	886692	-	Rv1413	COG3616E
hypothetical protein Rv1414	1589487	1589888	+	133	15608552	886696	-	Rv1414	COG3616E
bifunctional 3,4-dihydroxy-2-butanone 4-phosphate synthase/GTP cyclohydrolase II protein	1589993	1591270	+	425	15608553	886694	ribA2	Rv1415	COG0108H, COG0807H
riboflavin synthase subunit beta	1591285	1591745	+	154	15608554	886681	ribH	Rv1416	COG0054H
POSSIBLE CONSERVED MEMBRANE PROTEIN	1591746	1592210	+	154	15608555	886704	-	Rv1417	-
PROBABLE LIPOPROTEIN LPRH	1592235	1592921	+	228	15608556	886687	lprH	Rv1418	-
hypothetical protein Rv1419	1593101	1593574	+	157	15608557	886683	-	Rv1419	-
excinuclease ABC subunit C	1593638	1595574	+	646	15608558	886672	uvrC	Rv1420	COG0322L
hypothetical protein Rv1421	1595575	1596476	+	301	15608559	886676	-	Rv1421	COG1660R
hypothetical protein Rv1422	1596477	1597501	+	342	15608560	886670	-	Rv1422	COG0391S
PROBABLE TRANSCRIPTIONAL REGULATORY PROTEIN WHIA	1597502	1598479	+	325	15608561	886674	whiA	Rv1423	COG1481S
POSSIBLE MEMBRANE PROTEIN	1598489	1599250	-	253	15608562	886685	-	Rv1424c	-
hypothetical protein Rv1425	1599254	1600633	+	459	15608563	886668	-	Rv1425	-
PROBABLE ESTERASE LIPO	1600655	1601916	-	420	15608564	886660	lipO	Rv1426c	COG0657I
acyl-CoA synthetase	1601917	1603524	-	535	15608565	886679	fadD12	Rv1427c	COG0318IQ
hypothetical protein Rv1428c	1603528	1604355	-	275	15608566	886656	-	Rv1428c	COG0204I
hypothetical protein Rv1429	1604474	1605742	+	422	15608567	886658	-	Rv1429	COG2508TQ
PE FAMILY PROTEIN	1605982	1607568	+	528	57116862	886652	PE16	Rv1430	-
hypothetical protein Rv1431	1607679	1609444	+	589	15608569	886662	-	Rv1431	-
PROBABLE DEHYDROGENASE	1609445	1610866	+	473	15608570	886643	-	Rv1432	COG1233Q
POSSIBLE CONSERVED EXPORTED PROTEIN	1611030	1611845	+	271	15608571	886649	-	Rv1433	COG1376S
hypothetical protein Rv1434	1611852	1611937	+	45	15608572	886634	-	Rv1434	-
Probable conserved Proline, Glycine, Valine-rich secreted protein	1611938	1612567	-	202	15608573	886653	-	Rv1435c	-
glyceraldehyde-3-phosphate dehydrogenase	1612924	1613943	+	339	15608574	886632	gap	Rv1436	COG0057G
phosphoglycerate kinase	1613946	1615180	+	412	15608575	886636	pgk	Rv1437	COG0126G
triosephosphate isomerase	1615181	1615966	+	261	15608576	886628	tpiA	Rv1438	COG0149G
hypothetical protein Rv1439c	1616578	1617003	-	141	15608577	886630	-	Rv1439c	-
preprotein translocase subunit SecG	1617454	1617687	+	77	57116863	886624	secG	Rv1440	COG1314U
PE-PGRS FAMILY PROTEIN	1617826	1619244	-	491	57116864	886626	PE_PGRS26	Rv1441c	-
PROBABLE BIOTIN SULFOXIDE REDUCTASE BISC (BDS reductase) (BSO reductase)	1619351	1621651	+	766	15608580	886620	bisC	Rv1442	COG0243C
hypothetical protein Rv1443c	1621767	1622252	-	161	15608581	886622	-	Rv1443c	COG4276S
hypothetical protein Rv1444c	1622847	1623257	-	136	15608582	886616	-	Rv1444c	COG0419L
6-phosphogluconolactonase	1623274	1624013	-	247	15608583	886617	devB	Rv1445c	COG0363G
PUTATIVE OXPP CYCLE PROTEIN OPCA	1624014	1624925	-	303	15608584	886612	opcA	Rv1446c	COG3429G
glucose-6-phosphate 1-dehydrogenase	1624979	1626518	-	514	15608585	886614	zwf2	Rv1447c	COG0364G
transaldolase	1626519	1627640	-	373	15608586	886606	tal	Rv1448c	COG0176G
transketolase	1627657	1629759	-	700	15608587	886638	tkt	Rv1449c	COG0021G
PE-PGRS FAMILY PROTEIN	1630198	1633117	-	1329	57116865	886605	PE_PGRS27	Rv1450c	-
protoheme IX farnesyltransferase	1634823	1635749	+	308	15608589	886666	ctaB	Rv1451	COG0109O
PE-PGRS FAMILY PROTEIN	1635798	1636917	-	741	57116866	886595	PE_PGRS28	Rv1452c	-
POSSIBLE TRANSCRIPTIONAL ACTIVATOR PROTEIN	1638175	1639428	+	421	57116867	886610	-	Rv1453	COG2508TQ
PROBABLE QUINONE REDUCTASE QOR (NADPH:quinone reductase) (Zeta-crystallin homolog protein)	1639456	1640442	-	328	15608592	886589	qor	Rv1454c	COG0604CR
hypothetical protein Rv1455	1640462	1641274	+	287	15608593	886597	-	Rv1455	-
PROBABLE UNIDENTIFIED ANTIBIOTIC-TRANSPORT INTEGRAL MEMBRANE ABC TRANSPORTER	1641275	1642207	-	310	15608594	886591	-	Rv1456c	COG1612O
PROBABLE UNIDENTIFIED ANTIBIOTIC-TRANSPORT INTEGRAL MEMBRANE ABC TRANSPORTER	1642319	1643100	-	261	15608595	886587	-	Rv1457c	COG0842V
PROBABLE UNIDENTIFIED ANTIBIOTIC-TRANSPORT ATP-BINDING PROTEIN ABC TRANSPORTER	1643101	1644042	-	313	15608596	886582	-	Rv1458c	COG1131V
POSSIBLE CONSERVED INTEGRAL MEMBRANE PROTEIN	1644200	1645973	-	591	15608597	886585	-	Rv1459c	-
PROBABLE TRANSCRIPTIONAL REGULATORY PROTEIN	1646021	1646823	+	268	57116868	886573	-	Rv1460	COG2345K
hypothetical protein Rv1461	1646824	1649360	+	846	15608599	886609	-	Rv1461	COG0719O, COG1372L
hypothetical protein Rv1462	1649361	1650550	+	397	15608600	886567	-	Rv1462	COG0719O
PROBABLE CONSERVED ATP-BINDING PROTEIN ABC TRANSPORTER	1650551	1651351	+	266	15608601	886571	-	Rv1463	COG0396O
PROBABLE CYSTEINE DESULFURASE CSD	1651353	1652602	+	417	15608602	886565	csd	Rv1464	COG0520E
POSSIBLE NITROGEN FIXATION RELATED PROTEIN	1652603	1653065	+	162	15608603	886569	-	Rv1465	COG0822C
hypothetical protein Rv1466	1653066	1653413	+	115	15608604	886561	-	Rv1466	COG2151R
PROBABLE ACYL-CoA DEHYDROGENASE FADE15	1653508	1655337	-	609	15608605	886562	fadE15	Rv1467c	COG1960I
PE-PGRS FAMILY PROTEIN	1655444	1656556	-	370	57116869	886556	PE_PGRS29	Rv1468c	-
PROBABLE CATION TRANSPORTER P-TYPE ATPASE D CTPD	1656798	1658771	+	657	15608607	886578	ctpD	Rv1469	COG2217P
PROBABLE THIOREDOXIN TRXA	1658815	1659189	+	124	15608608	886558	trxA	Rv1470	COG0526OC
PROBABLE THIOREDOXIN TRXB1	1659205	1659576	+	123	57116870	886554	trxB1	Rv1471	COG0526OC
enoyl-CoA hydratase	1659598	1660455	+	285	15608610	886547	echA12	Rv1472	COG1024I
PROBABLE MACROLIDE-TRANSPORT ATP-BINDING PROTEIN ABC TRANSPORTER	1660491	1662119	+	542	15608611	886549	-	Rv1473	COG0488R
POSSIBLE TRANSCRIPTIONAL REGULATORY PROTEIN	1662216	1662407	+	63	57116871	3205054	-	Rv1473A	-
PROBABLE TRANSCRIPTIONAL REGULATORY PROTEIN	1662476	1663039	-	187	15608612	886543	-	Rv1474c	COG1309K
aconitate hydratase	1663050	1665881	-	943	15608613	886545	acn	Rv1475c	COG1048C
POSSIBLE MEMBRANE PROTEIN	1666039	1666599	+	186	15608614	886539	-	Rv1476	-
HYPOTHETICAL INVASION PROTEIN	1666825	1668243	+	472	15608615	886541	-	Rv1477	COG0791M
HYPOTHETICAL INVASION PROTEIN	1668254	1668979	+	241	15608616	886535	-	Rv1478	COG0791M
PROBABLE TRANSCRIPTIONAL REGULATORY PROTEIN MOXR1	1669118	1670247	+	377	57116872	886537	moxR1	Rv1479	COG0714R
hypothetical protein Rv1480	1670248	1671201	+	317	15608618	886531	-	Rv1480	COG1721R
PROBABLE MEMBRANE PROTEIN	1671212	1672219	+	335	15608619	886533	-	Rv1481	COG2304R
hypothetical protein Rv1482c	1672292	1673134	-	280	57116873	886526	-	Rv1482c	-
3-OXOACYL-	1673275	1674018	+	247	15608621	886551	fabG1	Rv1483	COG1028IQR
enoyl-(acyl carrier protein) reductase	1674037	1674846	+	269	15608622	886523	inhA	Rv1484	COG0623I
ferrochelatase	1674852	1675851	+	344	15608623	886525	hemH	Rv1485	COG0276H
hypothetical protein Rv1486c	1675852	1676718	-	288	57116874	886519	-	Rv1486c	-
hypothetical protein Rv1487	1676776	1677210	+	144	15608625	886521	-	Rv1487	COG1585OU
POSSIBLE EXPORTED CONSERVED PROTEIN	1677232	1678377	+	381	15608626	886515	-	Rv1488	COG0330O
hypothetical protein Rv1489	1678387	1678743	+	118	57116875	3205064	-	Rv1489	-
hypothetical protein Rv1489A	1678777	1679007	+	76	57116876	3205065	-	Rv1489A	COG1884I
PROBABLE MEMBRANE PROTEIN	1679157	1680464	+	435	15608628	886511	-	Rv1490	-
hypothetical protein Rv1491c	1681043	1681801	-	252	15608629	886513	-	Rv1491c	COG0398S
PROBABLE METHYLMALONYL-CoA MUTASE SMALL SUBUNIT MUTA (MCM)	1681992	1683839	+	615	15608630	886507	mutA	Rv1492	COG1884I, COG2185I
methylmalonyl-CoA mutase	1683840	1686092	+	750	15608631	886509	mutB	Rv1493	COG1884I, COG2185I
hypothetical protein Rv1494	1686106	1686404	+	100	15608632	886502	-	Rv1494	-
hypothetical protein Rv1495	1686405	1686718	+	105	15608633	886504	-	Rv1495	COG2337T
arginine/ornithine transport system ATPase	1686719	1687723	+	334	15608634	886496	-	Rv1496	COG1703E
PROBABLE ESTERASE LIPL	1687776	1689065	+	429	15608635	886575	lipL	Rv1497	COG1680V
PROBABLE METHYLTRANSFERASE	1689138	1689755	-	205	15608636	886503	-	Rv1498c	COG0500QR
hypothetical protein Rv1498A	1689969	1690181	-	70	57116877	3205040	-	Rv1498A	COG3360S
hypothetical protein Rv1499	1690242	1690640	+	132	57116878	886494	-	Rv1499	-
PROBABLE GLYCOSYLTRANSFERASE	1690685	1691713	+	342	15608638	886492	-	Rv1500	COG0463M
hypothetical protein Rv1501	1691725	1692546	+	273	15608639	886499	-	Rv1501	COG5285Q
hypothetical protein Rv1502	1692759	1693658	+	299	15608640	886486	-	Rv1502	COG2152G
hypothetical protein Rv1503c	1693831	1694379	-	182	15608641	886488	-	Rv1503c	COG0399M
hypothetical protein Rv1504c	1694380	1694979	-	199	15608642	886481	-	Rv1504c	COG0399M
hypothetical protein Rv1505c	1695116	1695777	-	221	15608643	886483	-	Rv1505c	COG0110R
hypothetical protein Rv1506c	1695778	1696278	-	166	15608644	886479	-	Rv1506c	COG0500QR
hypothetical protein Rv1507c	1696562	1697190	-	231	15608645	886477	-	Rv1507c	-
hypothetical protein Rv1507A	1697191	1697694	+	167	57116879	3205095	-	Rv1507A	-
Probable membrane protein	1697930	1699700	-	599	15608646	886078	-	Rv1508c	-
hypothetical protein Rv1508A	1699701	1700046	+	120	57116880	3205096	-	Rv1508A	COG1089M
hypothetical protein Rv1509	1700047	1700928	+	293	15608647	886475	-	Rv1509	COG0500QR
conserved probable membrane protein	1701130	1702428	+	432	15608648	886466	-	Rv1510	-
GDP-D-mannose dehydratase gmdA (GDP-mannose 4,6 dehydratase) (GMD)	1702909	1703927	+	340	15608649	886529	gmdA	Rv1511	COG1089M
probable nucleotide-sugar epimerase epiA	1703928	1704892	+	322	15608650	886461	epiA	Rv1512	COG0451MG
hypothetical protein Rv1513	1704893	1705624	+	243	15608651	886464	-	Rv1513	COG0500QR
hypothetical protein Rv1514c	1705642	1706430	-	262	15608652	886457	-	Rv1514c	COG0463M
hypothetical protein Rv1515c	1706465	1707361	-	298	15608653	886459	-	Rv1515c	COG0500QR
probable sugar transferase	1707364	1708374	-	336	57116881	886455	-	Rv1516c	COG0463M
hypothetical protein Rv1517	1708706	1709470	+	254	15608655	886467	-	Rv1517	-
hypothetical protein Rv1518	1709479	1710438	+	319	15608656	886451	-	Rv1518	COG0463M
hypothetical protein Rv1519	1710568	1710837	+	89	15608657	886453	-	Rv1519	-
probable sugar transferase	1710863	1711903	+	346	15608658	886447	-	Rv1520	COG0463M
acyl-CoA synthetase	1712137	1713888	+	583	15608659	886448	fadD25	Rv1521	COG0318IQ
PROBABLE CONSERVED TRANSMEMBRANE TRANSPORT PROTEIN MMPL12	1714007	1717447	-	1146	15608660	886445	mmpL12	Rv1522c	COG2409R
Probable methyltransferase	1717488	1718531	+	347	15608661	886489	-	Rv1523	COG0500QR
Probable glycosyltransferase	1718561	1719805	+	414	15608662	885814	-	Rv1524	COG1819GC
POSSIBLE RHAMNOSYL TRANSFERASE WBBL2	1719852	1720614	+	261	15608663	886470	wbbL2	Rv1525	COG1216R
Probable glycosyltransferase	1720615	1721895	-	426	15608664	886434	-	Rv1526c	COG1819GC
Probable polyketide synthase pks5	1721918	1728244	-	2108	15608665	886442	pks5	Rv1527c	COG3321Q
PROBABLE CONSERVED POLYKETIDE SYNTHASE ASSOCIATED PROTEIN PAPA4	1728788	1729285	-	165	15608666	886028	papA4	Rv1528c	-
acyl-CoA synthetase	1729337	1731091	+	584	15608667	886432	fadD24	Rv1529	COG0318IQ
Probable alcohol dehydrogenase adh	1731208	1732307	+	367	15608668	886426	adh	Rv1530	COG1063ER
hypothetical protein Rv1531	1732308	1732874	+	188	15608669	886437	-	Rv1531	COG2128S
hypothetical protein Rv1532c	1732951	1733385	-	144	15608670	886422	-	Rv1532c	COG2050Q
hypothetical protein Rv1533	1733445	1734568	+	375	15608671	886424	-	Rv1533	COG2070R
Probable transcriptional regulator	1734569	1735246	+	225	15608672	886420	-	Rv1534	COG1309K
hypothetical protein Rv1535	1735811	1736047	+	78	15608673	886429	-	Rv1535	-
isoleucyl-tRNA synthetase	1736354	1739479	+	1041	15608674	886412	ileS	Rv1536	COG0060J
DNA polymerase IV	1739676	1741046	+	468	161352466	886414	dinX	Rv1537	COG0389L
Probable L-aparaginase ansA	1741047	1742027	-	326	15608676	886410	ansA	Rv1538c	COG0252EJ
lipoprotein signal peptidase	1742079	1742679	+	202	15608677	886408	lspA	Rv1539	COG0597MU
CONSERVED HYPOTHETICAL PROTEIN MEMBER OF yabO/yceC/yfiI FAMILY	1742680	1743606	+	308	15608678	886404	-	Rv1540	COG0564J
Possible lipoprotein lprI	1743613	1744206	-	197	15608679	886406	lprI	Rv1541c	COG3895R, COG4461S
Probable hemoglobin glbN	1744261	1744671	-	136	15608680	886402	glbN	Rv1542c	COG2346R
POSSIBLE FATTY ACYL-CoA REDUCTASE	1744899	1745924	+	341	15608681	886400	-	Rv1543	COG1028IQR
Possible ketoacyl reductase	1745929	1746732	+	267	15608682	886417	-	Rv1544	COG0300R
hypothetical protein Rv1545	1746754	1746981	+	75	15608683	886398	-	Rv1545	-
hypothetical protein Rv1546	1747030	1747461	+	143	15608684	886394	-	Rv1546	-
DNA polymerase III subunit alpha	1747529	1751083	+	1184	15608685	886392	dnaE	Rv1547	COG0587L
PPE FAMILY PROTEIN	1751132	1753168	-	678	57116882	886384	PPE21	Rv1548c	-
POSSIBLE FATTY-ACID-CoA LIGASE FADD11.1 (FATTY-ACID-CoA SYNTHETASE) (FATTY-ACID-CoA SYNTHASE)	1753345	1753551	+	175	57116883	886386	fadD11.1	Rv1549	COG1022I
PROBABLE FATTY-ACID-CoA LIGASE FADD11 (FATTY-ACID-CoA SYNTHETASE) (FATTY-ACID-CoA SYNTHASE)	1753552	1755267	+	571	15608688	886380	fadD11	Rv1550	COG1022I
glycerol-3-phosphate acyltransferase	1755281	1757146	+	621	15608689	886382	plsB1	Rv1551	COG2937I
fumarate reductase flavoprotein subunit	1757517	1759268	+	583	15608690	886376	frdA	Rv1552	COG1053C
PROBABLE FUMARATE REDUCTASE	1759271	1760010	+	247	15608691	886378	frdB	Rv1553	COG0479C
PROBABLE FUMARATE REDUCTASE	1760011	1760387	+	126	15608692	886371	frdC	Rv1554	COG3029C
fumarate reductase subunit D	1760388	1760765	+	125	15608693	886389	frdD	Rv1555	-
Possible regulatory protein	1760833	1761441	+	202	15608694	886367	-	Rv1556	COG1309K
PROBABLE CONSERVED TRANSMEMBRANE TRANSPORT PROTEIN MMPL6	1761580	1762773	+	397	15608695	886033	mmpL6	Rv1557	COG2409R
hypothetical protein Rv1558	1762783	1763229	+	148	15608696	886363	-	Rv1558	-
threonine dehydratase	1763264	1764553	+	429	15608697	886365	ilvA	Rv1559	COG1171E
hypothetical protein Rv1560	1764591	1764809	+	72	15608698	886359	-	Rv1560	COG5450K
hypothetical protein Rv1561	1764815	1765219	+	134	15608699	886361	-	Rv1561	COG1487R
Maltooligosyltrehalose trehalohydrolase TreZ	1765236	1766970	-	580	57116884	886355	treZ	Rv1562c	COG0296G
Maltooligosyltrehalose synthase TreY	1766971	1769268	-	765	57116885	886357	treY	Rv1563c	COG3280G
Probable Maltooligosyltrehalose synthase TreX	1769272	1771437	-	721	57116886	886353	treX	Rv1564c	COG1523G
hypothetical protein Rv1565c	1771476	1773665	-	729	15608703	886351	-	Rv1565c	COG1835I
Possible inv protein	1773764	1774456	-	230	15608704	886347	-	Rv1566c	COG0791M
Probable hypothetical membrane protein	1774696	1774980	-	94	15608705	886349	-	Rv1567c	-
adenosylmethionine--8-amino-7-oxononanoate transaminase	1775228	1776537	+	437	15608706	886343	bioA	Rv1568	COG0161H
8-amino-7-oxononanoate synthase	1776538	1777694	+	386	57116887	886345	bioF1	Rv1569	COG0156H
dithiobiotin synthetase	1777695	1778374	+	226	15608708	886338	bioD	Rv1570	COG0132H
hypothetical protein Rv1571	1778375	1778884	+	169	15608709	886341	-	Rv1571	-
hypothetical protein Rv1572c	1779030	1779078	-	34	57116888	886333	-	Rv1572c	-
Partial REP13E12 repeat protein	1780401	1780425	-	222	15608726	886325	-	Rv1588c	-
biotin synthase	1780873	1781922	+	349	15608727	886301	bioB	Rv1589	COG0502H
hypothetical protein Rv1590	1781923	1782158	+	79	15608728	886292	-	Rv1590	-
PROBABLE TRANSMEMBRANE PROTEIN	1782159	1782824	+	221	15608729	886295	-	Rv1591	-
hypothetical protein Rv1592c	1782989	1784329	-	446	15608730	886287	-	Rv1592c	-
hypothetical protein Rv1593c	1784586	1785296	-	236	15608731	886289	-	Rv1593c	COG1051F
quinolinate synthetase	1785345	1786393	+	349	15608732	886283	nadA	Rv1594	COG0379H
L-aspartate oxidase	1786394	1787976	+	527	15608733	886285	nadB	Rv1595	COG0029H
nicotinate-nucleotide pyrophosphorylase	1787977	1788834	+	285	15608734	886281	nadC	Rv1596	COG0157H
hypothetical protein Rv1597	1788883	1789641	+	252	15608735	886297	-	Rv1597	COG0500QR
hypothetical protein Rv1598c	1789662	1790072	-	136	15608736	886324	-	Rv1598c	-
histidinol dehydrogenase	1790172	1791484	+	438	15608737	886277	hisD	Rv1599	COG0141E
histidinol-phosphate aminotransferase	1791485	1792623	+	380	57116891	886298	hisC1	Rv1600	COG0079E
imidazoleglycerol-phosphate dehydratase	1792624	1793252	+	210	15608739	886274	hisB	Rv1601	COG0131E
imidazole glycerol phosphate synthase subunit HisH	1793253	1793873	+	206	15608740	885529	hisH	Rv1602	COG0118E
1-(5-phosphoribosyl)-5-	1793883	1794620	+	245	15608741	885873	hisA	Rv1603	COG0106E
PROBABLE INOSITOL-MONOPHOSPHATASE IMPA (IMP)	1794628	1795440	+	270	15608742	885567	impA	Rv1604	COG0483G
imidazole glycerol phosphate synthase subunit HisF	1795442	1796241	+	267	15608743	885261	hisF	Rv1605	COG0107E
phosphoribosyl-AMP cyclohydrolase	1796242	1796589	+	115	57116892	886011	hisI	Rv1606	COG0139E
Probable ionic transporter integral membrane protein chaA	1796770	1797852	+	360	15608745	885524	chaA	Rv1607	COG0387P
Probable peroxidoxin BcpB	1797887	1798351	-	154	15608746	885530	bcpB	Rv1608c	COG1225O
anthranilate synthase component I	1798492	1800031	+	516	15608747	885040	trpE	Rv1609	COG0147EH
POSSIBLE CONSERVED MEMBRANE PROTEIN	1800032	1800739	+	235	15608748	885293	-	Rv1610	-
indole-3-glycerol-phosphate synthase	1800829	1801647	+	272	15608749	885294	trpC	Rv1611	COG0134E
tryptophan synthase subunit beta	1801716	1802947	+	410	15608750	885297	trpB	Rv1612	COG0133E
tryptophan synthase subunit alpha	1802948	1803759	+	270	15608751	885291	trpA	Rv1613	COG0159E
prolipoprotein diacylglyceryl transferase	1803760	1805166	+	468	15608752	885292	lgt	Rv1614	COG0682M
Probable hypothetical membrane protein	1805842	1806271	+	146	15608753	885499	-	Rv1615	COG2314S
hypothetical protein Rv1616	1806272	1806670	+	132	15608754	885498	-	Rv1616	-
pyruvate kinase	1806778	1808196	+	472	15608755	885501	pykA	Rv1617	COG0469G
Probable acyl-CoA thioesterase II tesB1	1808204	1809106	+	300	15608756	885500	tesB1	Rv1618	COG1946I
hypothetical protein Rv1619	1809164	1810551	+	484	15608757	885509	-	Rv1619	COG2898S
PROBABLE 'COMPONENT LINKED WITH THE ASSEMBLY OF CYTOCHROME' TRANSPORT TRANSMEMBRANE ATP-BINDING PROTEIN ABC TRANSPORTER CYDC	1810552	1812278	-	576	15608758	885503	cydC	Rv1620c	COG1132V
PROBABLE 'COMPONENT LINKED WITH THE ASSEMBLY OF CYTOCHROME' TRANSPORT TRANSMEMBRANE ATP-BINDING PROTEIN ABC TRANSPORTER CYDD	1812279	1813862	-	527	15608759	885512	cydD	Rv1621c	COG4988CO
Probable integral membrane cytochrome D ubiquinol oxidase (subunit II) cydB (Cytochrome BD-I oxidase subunit II)	1813949	1814989	-	346	15608760	885510	cydB	Rv1622c	COG1294C
Probable integral membrane cytochrome D ubiquinol oxidase (subunit I) cydA (Cytochrome BD-I oxidase subunit I)	1815019	1816476	-	485	57116893	885446	cydA	Rv1623c	COG1271C
Probable conserved membrane protein	1816587	1817174	-	195	15608762	885135	-	Rv1624c	COG3247S
MEMBRANE-ANCHORED ADENYLYL CYCLASE CYA (ATP PYROPHOSPHATE-LYASE) (ADENYLATE CYCLASE)	1817203	1818534	-	443	57116894	888538	cya	Rv1625c	COG2114T
Probable two-component system transcriptional regulator	1818769	1819386	+	205	15608764	885080	-	Rv1626	COG3707T
lipid-transfer protein	1819454	1820658	-	402	15608765	885064	-	Rv1627c	COG0183I
hypothetical protein Rv1628c	1820659	1821150	-	163	15608766	885289	-	Rv1628c	COG1545R
DNA polymerase I	1821254	1823968	+	904	15608767	885074	polA	Rv1629	COG0258L, COG0749L
30S ribosomal protein S1	1824131	1825576	+	481	15608768	885188	rpsA	Rv1630	COG0539J
dephospho-CoA kinase/unknown domain fusion protein	1825602	1826825	+	407	15608769	885165	coaE	Rv1631	COG0237H, COG2320S
hypothetical protein Rv1632c	1826976	1827419	-	147	15608770	885649	-	Rv1632c	COG2306S
excinuclease ABC subunit B	1827664	1829756	+	698	15608771	885249	uvrB	Rv1633	COG0556L
Possible drug efflux membrane protein	1829757	1831160	+	471	15608772	885115	-	Rv1634	COG0477GEPR
Probable conserved transmembrane protein	1831161	1832831	-	556	15608773	885100	-	Rv1635c	-
IRON-REGULATED CONSERVED HYPOTHETICAL PROTEIN TB15.3	1833040	1833480	+	146	15608774	885473	TB15.3	Rv1636	COG0589T
hypothetical protein Rv1637c	1833487	1834281	-	264	15608775	885132	-	Rv1637c	COG0491R
excinuclease ABC subunit A	1834330	1837248	+	972	15608776	885685	uvrA	Rv1638	COG0178L
hypothetical protein Rv1638A	1837305	1837562	-	85	57116895	3205103	-	Rv1638A	COG1842KT
hypothetical protein Rv1639c	1837578	1839047	-	489	15608777	885642	-	Rv1639c	COG0627R
lysyl-tRNA synthetase	1839106	1842624	-	1172	15608778	885428	lysS	Rv1640c	COG1190J, COG2898S
translation initiation factor IF-3	1842862	1843467	+	201	15608779	885478	infC	Rv1641	COG0290J
50S ribosomal protein L35	1843517	1843711	+	64	15608780	885145	rpmI	Rv1642	COG0291J
50S ribosomal protein L20	1843773	1844162	+	129	15608781	885455	rplT	Rv1643	COG0292J
Possible 23S rRNA methyltransferase tsnR	1844195	1844977	+	260	15608782	885163	tsnR	Rv1644	COG0566J
hypothetical protein Rv1645c	1844988	1846043	-	351	15608783	885287	-	Rv1645c	COG3662S
PE FAMILY PROTEIN	1846353	1847285	+	310	57116896	885486	PE17	Rv1646	-
hypothetical protein Rv1647	1847363	1848313	+	316	15608785	885432	-	Rv1647	COG2114T
Probable transmembrane protein	1848320	1849126	+	268	15608786	885065	-	Rv1648	-
phenylalanyl-tRNA synthetase subunit alpha	1849322	1850346	+	341	15608787	885105	pheS	Rv1649	COG0016J
phenylalanyl-tRNA synthetase subunit beta	1850347	1852842	+	831	15608788	885283	pheT	Rv1650	COG0072J, COG0073R
PE-PGRS FAMILY PROTEIN	1852936	1855971	-	1011	57116897	885174	PE_PGRS30	Rv1651c	-
N-acetyl-gamma-glutamyl-phosphate reductase	1856165	1857219	+	352	15608790	885278	argC	Rv1652	COG0002E
bifunctional ornithine acetyltransferase/N-acetylglutamate synthase protein	1857220	1858430	+	404	15608791	885125	argJ	Rv1653	COG1364E
acetylglutamate kinase	1858431	1859311	+	294	15608792	888076	argB	Rv1654	COG0548E
acetylornithine aminotransferase	1859312	1860510	+	400	15608793	885187	argD	Rv1655	COG4992E
ornithine carbamoyltransferase	1860511	1861430	+	307	15608794	885462	argF	Rv1656	COG0078E
arginine repressor	1861431	1861943	+	170	15608795	885091	argR	Rv1657	COG1438K
argininosuccinate synthase	1861952	1863148	+	398	15608796	885645	argG	Rv1658	COG0137E
argininosuccinate lyase	1863228	1864640	+	470	15608797	885365	argH	Rv1659	COG0165E
Possible chalcone synthase pks10	1864749	1865810	+	353	15608798	885112	pks10	Rv1660	COG3424Q
Probable polyketide synthase pks7	1865893	1872273	+	2126	15608799	885108	pks7	Rv1661	COG3321Q
Probable polyketide synthase pks8	1872293	1877100	+	1602	15608800	885527	pks8	Rv1662	COG3321Q
Probable polyketide synthase pks17	1877101	1878609	+	502	15608801	885523	pks17	Rv1663	COG3321Q
Probable polyketide synthase pks9	1878615	1881668	+	1017	15608802	885519	pks9	Rv1664	COG3321Q
Possible chalcone synthase pks11	1881815	1882858	+	353	15608803	885525	pks11	Rv1665	COG3424Q
Probable cytochrome P450 139 CYP139	1882859	1884151	-	430	15608804	885528	cyp139	Rv1666c	COG2124Q
PROBABLE SECOND PART OF MACROLIDE-TRANSPORT ATP-BINDING PROTEIN ABC TRANSPORTER	1884166	1884812	-	217	15608805	885518	-	Rv1667c	COG0488R
PROBABLE FIRST PART OF MACROLIDE-TRANSPORT ATP-BINDING PROTEIN ABC TRANSPORTER	1884813	1885941	-	372	15608806	885522	-	Rv1668c	COG0488R
hypothetical protein Rv1669	1886267	1886629	+	120	15608807	885701	-	Rv1669	-
hypothetical protein Rv1670	1886662	1887009	+	115	15608808	885702	-	Rv1670	COG2343S
PROBABLE MEMBRANE PROTEIN	1887017	1887409	+	130	15608809	885698	-	Rv1671	-
PROBABLE CONSERVED INTEGRAL MEMBRANE TRANSPORT PROTEIN	1887418	1888749	-	443	15608810	885700	-	Rv1672c	COG0477GEPR
hypothetical protein Rv1673c	1888842	1889774	-	310	15608811	885695	-	Rv1673c	COG1305E
PROBABLE TRANSCRIPTIONAL REGULATORY PROTEIN	1889802	1890458	-	218	15608812	885696	-	Rv1674c	COG0607P, COG0640K
PROBABLE TRANSCRIPTIONAL REGULATORY PROTEIN	1890783	1891517	-	244	15608813	885693	-	Rv1675c	COG0664T
hypothetical protein Rv1676	1891589	1892289	+	234	15608814	885694	-	Rv1676	COG0626E
PROBABLE CONSERVED LIPOPROTEIN DSBF	1892290	1892838	+	182	15608815	885690	dsbF	Rv1677	COG0526OC
PROBABLE INTEGRAL MEMBRANE PROTEIN	1892939	1893840	+	300	15608816	885691	-	Rv1678	-
POSSIBLE ACYL-CoA DEHYDROGENASE FADE16	1893841	1894962	+	373	15608817	885688	fadE16	Rv1679	COG1960I
hypothetical protein Rv1680	1894971	1895791	+	274	15608818	885689	-	Rv1680	COG3221P
POSSIBLE MOLYBDOPTERIN BIOSYNTHESIS PROTEIN MOEX	1895792	1896784	+	330	15608819	885683	moeX	Rv1681	COG0535R
Probable coiled-coil structural protein	1896945	1897862	+	305	15608820	885686	-	Rv1682	-
acyl-CoA synthetase	1898136	1901127	+	999	15608821	885687	-	Rv1683	COG0318IQ, COG3243I
hypothetical protein Rv1684	1901128	1901317	+	74	15608822	885680	-	Rv1684	COG2835S
hypothetical protein Rv1685c	1901318	1901941	-	207	15608823	885682	-	Rv1685c	COG1309K
PROBABLE CONSERVED INTEGRAL MEMBRANE PROTEIN ABC TRANSPORTER	1901943	1902623	-	226	15608824	885672	-	Rv1686c	COG0842V
PROBABLE CONSERVED ATP-BINDING PROTEIN ABC TRANSPORTER	1902695	1903462	-	255	15608825	885678	-	Rv1687c	COG1131V
3-methyladenine DNA glycosylase	1903521	1904132	+	203	15608826	885679	mpg	Rv1688	COG2094L
tyrosyl-tRNA synthetase	1904144	1905418	+	424	15608827	885668	tyrS	Rv1689	COG0162J
PROBABLE LIPOPROTEIN LPRJ	1906069	1906452	+	127	15608828	885670	lprJ	Rv1690	-
hypothetical protein Rv1691	1906491	1907239	+	250	15608829	885665	-	Rv1691	COG0457R
PROBABLE PHOSPHATASE	1907240	1908297	+	353	15608830	885241	-	Rv1692	COG0647G
hypothetical protein Rv1693	1908298	1908474	+	58	15608831	885662	-	Rv1693	-
CYTOTOXIN|HAEMOLYSIN HOMOLOGUE TLYA	1908482	1909287	+	268	15608832	885396	tlyA	Rv1694	COG1189J
inorganic polyphosphate/ATP-NAD kinase	1909288	1910211	+	307	15608833	885660	ppnK	Rv1695	COG0061G
PROBABLE DNA REPAIR PROTEIN RECN (RECOMBINATION PROTEIN N)	1910225	1911988	+	587	15608834	885805	recN	Rv1696	COG0497L
hypothetical protein Rv1697	1912084	1913265	+	393	15608835	885045	-	Rv1697	COG4825S
hypothetical protein Rv1698	1913287	1914231	+	314	15608836	885047	-	Rv1698	-
CTP synthetase	1914371	1916123	+	586	15608837	885048	pyrG	Rv1699	COG0504F
hypothetical protein Rv1700	1916124	1916743	+	207	15608838	885049	-	Rv1700	COG0494LR
site-specific tyrosine recombinase XerD	1916744	1917679	+	311	15608839	885055	xerD	Rv1701	COG4974L
hypothetical protein Rv1702c	1917753	1917759	-	454	15608840	885061	-	Rv1702c	COG0567C
Probable catechol-o-methyltransferase	1919673	1920263	-	196	15608841	885066	-	Rv1703c	COG4122R
PROBABLE D-SERINE/ALANINE/GLYCINE TRANSPORTER PROTEIN CYCA	1920328	1921998	-	556	15608842	888812	cycA	Rv1704c	COG1113E
PPE FAMILY PROTEIN	1922039	1923196	-	385	57116898	885068	PPE22	Rv1705c	-
PPE FAMILY PROTEIN	1923236	1924420	-	394	57116899	885070	PPE23	Rv1706c	-
hypothetical protein Rv1706A	1925024	1925191	-	55	57116900	3205102	-	Rv1706A	COG0477GEPR
PROBABLE CONSERVED TRANSMEMBRANE PROTEIN	1925424	1926884	+	486	15608845	885073	-	Rv1707	COG0659P
PUTATIVE INITIATION INHIBITOR PROTEIN	1926902	1927854	+	318	15608846	885082	-	Rv1708	COG1192D
hypothetical protein Rv1709	1927855	1928634	+	278	15608847	885083	-	Rv1709	COG1354S
hypothetical protein Rv1710	1928688	1929379	+	231	15608848	885116	-	Rv1710	COG1386K
hypothetical protein Rv1711	1929380	1930140	+	254	15608849	885122	-	Rv1711	COG1187J
cytidylate kinase	1930141	1930829	+	230	15608850	885157	cmk	Rv1712	COG0283F
GTP-binding protein EngA	1930830	1932221	+	463	15608851	885086	engA	Rv1713	COG1160R
Probable oxidoreductase	1932395	1933200	+	270	15608852	885159	-	Rv1714	COG1028IQR
PROBABLE 3-HYDROXYBUTYRYL-CoA DEHYDROGENASE FADB3 (BETA-HYDROXYBUTYRYL-CoA DEHYDROGENASE) (BHBD)	1933201	1934115	+	304	57116901	885160	fadB3	Rv1715	COG1250I
hypothetical protein Rv1716	1934118	1934947	+	276	15608854	885162	-	Rv1716	COG1878R
hypothetical protein Rv1717	1934948	1935296	+	116	15608855	885166	-	Rv1717	COG0662G, COG3837S
hypothetical protein Rv1718	1935350	1936168	+	272	15608856	885169	-	Rv1718	COG3246S
PROBABLE TRANSCRIPTIONAL REGULATORY PROTEIN	1936182	1936961	+	259	15608857	885170	-	Rv1719	COG1414K
hypothetical protein Rv1720c	1937571	1937956	-	129	15608858	885180	-	Rv1720c	COG4113R
hypothetical protein Rv1721c	1937957	1938184	-	75	57116902	885182	-	Rv1721c	-
biotin carboxylase-like protein	1938402	1939882	+	494	15608860	885183	-	Rv1722	COG0439I
PROBABLE HYDROLASE	1939883	1941130	+	415	15608861	885185	-	Rv1723	COG1680V
hypothetical protein Rv1724c	1941173	1941581	-	139	15608862	885189	-	Rv1724c	-
hypothetical protein Rv1725c	1941582	1942292	-	236	15608863	885191	-	Rv1725c	COG1733K
PROBABLE OXIDOREDUCTASE	1942393	1943778	+	461	15608864	885192	-	Rv1726	COG0277C
hypothetical protein Rv1727	1943811	1944380	+	189	15608865	887422	-	Rv1727	-
hypothetical protein Rv1728c	1944405	1945171	-	256	15608866	885193	-	Rv1728c	-
hypothetical protein Rv1729c	1945172	1946110	-	312	15608867	885194	-	Rv1729c	COG3315Q
POSSIBLE PENICILLIN-BINDING PROTEIN	1946290	1947843	-	517	15608868	885202	-	Rv1730c	COG1680V
succinic semialdehyde dehydrogenase	1948275	1949831	+	518	57116903	885204	gabD2	Rv1731	COG1012C
hypothetical protein Rv1732c	1949841	1950389	-	182	15608870	885211	-	Rv1732c	COG0526OC
PROBABLE CONSERVED TRANSMEMBRANE PROTEIN	1950453	1951085	-	210	15608871	885214	-	Rv1733c	-
hypothetical protein Rv1734c	1951372	1951614	-	80	15608872	885212	-	Rv1734c	COG0508C
HYPOTHETICAL MEMBRANE PROTEIN	1951889	1952386	-	165	15608873	885216	-	Rv1735c	COG1275P
PROBABLE NITRATE REDUCTASE NARX	1952826	1954780	-	652	15608874	885213	narX	Rv1736c	COG2180C, COG2181C, COG5013C
POSSIBLE NITRATE/NITRITE TRANSPORTER NARK2	1954781	1955968	-	395	15608875	885231	narK2	Rv1737c	COG2223P
hypothetical protein Rv1738	1956255	1956539	+	94	15608876	885215	-	Rv1738	-
PROBABLE SULPHATE-TRANSPORT TRANSMEMBRANE PROTEIN ABC TRANSPORTER	1956553	1958235	-	560	15608877	887208	-	Rv1739c	COG0659P
hypothetical protein Rv1740	1958303	1958514	+	70	15608878	885226	-	Rv1740	COG4423S
hypothetical protein Rv1741	1958515	1958763	+	82	15608879	887165	-	Rv1741	COG3742S
hypothetical protein Rv1742	1958771	1959508	+	245	15608880	885234	-	Rv1742	-
PROBABLE TRANSMEMBRANE SERINE/THREONINE-PROTEIN KINASE E PKNE (PROTEIN KINASE E) (STPK E)	1959602	1961302	+	566	15608881	885284	pknE	Rv1743	COG0515RTKL
PROBABLE MEMBRANE PROTEIN	1961587	1961977	-	133	15608882	885235	-	Rv1744c	-
isopentenyl-diphosphate delta-isomerase	1961978	1962589	-	203	15608883	885309	idi	Rv1745c	COG1443I
ANCHORED-MEMBRANE SERINE/THREONINE-PROTEIN KINASE PKNF (PROTEIN KINASE F) (STPK F)	1962736	1964166	+	476	15608884	885275	pknF	Rv1746	COG0515RTKL
PROBABLE CONSERVED TRANSMEMBRANE ATP-BINDING PROTEIN ABC TRANSPORTER	1964228	1966825	+	865	15608885	885311	-	Rv1747	COG1131V
hypothetical protein Rv1748	1967198	1967925	+	243	15608886	885288	-	Rv1748	-
POSSIBLE INTEGRAL MEMBRANE PROTEIN	1967926	1968483	-	185	15608887	885322	-	Rv1749c	-
acyl-CoA synthetase	1968567	1970165	-	532	15608888	885310	fadD1	Rv1750c	COG0318IQ
hypothetical protein Rv1751	1970219	1971601	+	460	15608889	885489	-	Rv1751	COG0654HC
hypothetical protein Rv1752	1971728	1972177	+	149	15608890	885313	-	Rv1752	COG0673R
PPE FAMILY PROTEIN	1972212	1975289	-	1053	57116904	885544	PPE24	Rv1753c	-
hypothetical protein Rv1754c	1975493	1977139	-	563	15608892	885467	-	Rv1754c	-
PROBABLE CUTINASE CUT1	1978495	1978981	+	174	15608896	885552	cut1	Rv1758	-
PE-PGRS FAMILY PROTEIN	1979248	1981992	-	914	57116905	885325	wag22	Rv1759c	-
hypothetical protein Rv1760	1982568	1984076	+	502	15608898	885556	-	Rv1760	-
hypothetical protein Rv1761c	1984086	1984468	-	127	15608899	885436	-	Rv1761c	-
hypothetical protein Rv1762c	1984469	1985257	-	262	15608900	885373	-	Rv1762c	COG0393S
hypothetical protein Rv1765c	1986472	1987531	-	365	15608903	885256	-	Rv1765c	COG0583K
hypothetical protein Rv1766	1988830	1989022	+	89	57116907	885427	-	Rv1766	COG1937S
hypothetical protein Rv1767	1989090	1989449	+	119	15608905	885443	-	Rv1767	COG0599S
PE-PGRS FAMILY PROTEIN	1989630	1991486	+	618	57116908	885429	PE_PGRS31	Rv1768	-
hypothetical protein Rv1769	1991642	1992886	+	414	15608907	885420	-	Rv1769	COG3616E
hypothetical protein Rv1770	1992894	1994176	+	428	15608908	885415	-	Rv1770	COG2234R
PROBABLE OXIDOREDUCTASE	1994177	1995463	+	428	15608909	885441	-	Rv1771	COG0277C
hypothetical protein Rv1772	1995652	1995963	+	103	15608910	885920	-	Rv1772	COG3707T
PROBABLE TRANSCRIPTIONAL REGULATORY PROTEIN	1996036	1996782	-	248	15608911	885342	-	Rv1773c	COG1414K
PROBABLE OXIDOREDUCTASE	1996848	1998187	+	446	15608912	885367	-	Rv1774	COG0277C
hypothetical protein Rv1775	1998188	1999006	+	272	15608913	885842	-	Rv1775	-
POSSIBLE TRANSCRIPTIONAL REGULATORY PROTEIN	1999011	1999571	-	186	15608914	885821	-	Rv1776c	COG1309K
Probable cytochrome p450 144 CYP144	1999672	2000976	+	434	15608915	885839	cyp144	Rv1777	COG2124Q
hypothetical protein Rv1778c	2001097	2001546	-	149	15608916	885424	-	Rv1778c	-
HYPOTHETICAL INTEGRAL MEMBRANE PROTEIN	2001702	2003495	-	597	15608917	885829	-	Rv1779c	-
hypothetical protein Rv1780	2003715	2004278	+	187	15608918	885851	-	Rv1780	-
PROBABLE 4-ALPHA-GLUCANOTRANSFERASE MALQ (Amylomaltase) (Disproportionating enzyme) (D-enzyme)	2004318	2006492	-	724	15608919	885854	malQ	Rv1781c	COG1640G
PROBABLE CONSERVED MEMBRANE PROTEIN	2006756	2008272	+	506	15608920	885347	-	Rv1782	-
PROBABLE CONSERVED MEMBRANE PROTEIN	2008273	2009580	+	435	15608921	885898	-	Rv1783	COG1674D
hypothetical protein Rv1784	2009650	2012448	+	932	15608922	885834	-	Rv1784	COG1674D
PROBABLE CYTOCHROME P450 143 CYP143	2012463	2013644	-	393	15608923	885907	cyp143	Rv1785c	COG2124Q
PROBABLE FERREDOXIN	2013844	2014047	+	67	15608924	885846	-	Rv1786	COG1141C
PPE FAMILY PROTEIN	2014317	2015414	+	365	57116909	885827	PPE25	Rv1787	-
PE FAMILY PROTEIN	2015493	2015792	+	99	57116910	885895	PE18	Rv1788	-
PPE FAMILY PROTEIN	2015806	2016987	+	393	57116911	885333	PPE26	Rv1789	-
PPE FAMILY PROTEIN	2017441	2018493	+	350	57116912	885859	PPE27	Rv1790	-
PE FAMILY PROTEIN	2018920	2019219	+	99	57116913	885445	PE19	Rv1791	-
PUTATIVE ESAT-6 LIKE PROTEIN ESXN (ESAT-6 LIKE PROTEIN 5)	2019710	2019994	+	94	57116914	885448	esxN	Rv1793	-
hypothetical protein Rv1794	2020082	2020984	+	300	15608931	885881	-	Rv1794	-
hypothetical protein Rv1795	2021256	2022744	+	503	15608932	885628	-	Rv1795	-
PROBABLE PROLINE RICH MEMBRANE-ANCHORED MYCOSIN MYCP5 (SERINE PROTEASE) (SUBTILISIN-LIKE PROTEASE) (SUBTILASE-LIKE) (MYCOSIN-5)	2022745	2024498	+	585	15608933	885879	mycP5	Rv1796	COG1404O
hypothetical protein Rv1797	2024499	2025715	+	406	15608934	885452	-	Rv1797	-
hypothetical protein Rv1798	2025716	2027548	+	610	15608935	885543	-	Rv1798	COG0464O
PROBABLE LIPOPROTEIN LPPT	2028175	2028366	+	63	15608936	885901	lppT	Rv1799	-
PPE FAMILY PROTEIN	2028469	2030436	+	655	57116915	885465	PPE28	Rv1800	-
PPE FAMILY PROTEIN	2031017	2032288	+	423	57116916	885491	PPE29	Rv1801	-
PPE FAMILY PROTEIN	2032400	2033791	+	463	57116917	885542	PPE30	Rv1802	-
PE-PGRS FAMILY PROTEIN	2033939	2035858	-	639	57116918	885730	PE_PGRS32	Rv1803c	-
hypothetical protein Rv1804c	2036039	2036365	-	108	15608941	885588	-	Rv1804c	-
hypothetical protein Rv1805c	2038061	2038408	-	115	15608942	885470	-	Rv1805c	-
PE FAMILY PROTEIN	2038446	2038745	+	99	57116919	885537	PE20	Rv1806	-
PPE FAMILY PROTEIN	2038772	2039971	+	399	57116920	885072	PPE31	Rv1807	-
PPE FAMILY PROTEIN	2040295	2041524	+	409	57116921	885590	PPE32	Rv1808	-
PPE FAMILY PROTEIN	2041656	2043062	+	468	57116922	885555	PPE33	Rv1809	-
hypothetical protein Rv1810	2043307	2043663	+	118	15608947	885591	-	Rv1810	-
POSSIBLE Mg2+ TRANSPORT P-TYPE ATPASE C MGTC	2043817	2044521	+	234	15608948	885439	mgtC	Rv1811	COG1285S
PROBABLE DEHYDROGENASE	2044531	2045733	-	400	15608949	885487	-	Rv1812c	COG1252C
hypothetical protein Rv1813c	2046055	2046486	-	143	15608950	885546	-	Rv1813c	-
MEMBRANE-BOUND C-5 STEROL DESATURASE ERG3 (STEROL-C5-DESATURASE)	2046895	2047797	+	300	15608951	885880	erg3	Rv1814	COG3000I
hypothetical protein Rv1815	2047902	2048567	+	221	15608952	885430	-	Rv1815	-
POSSIBLE TRANSCRIPTIONAL REGULATORY PROTEIN	2048630	2049334	+	234	15608953	885340	-	Rv1816	COG1309K
hypothetical protein Rv1817	2049969	2051432	+	487	15608954	885548	-	Rv1817	COG1053C
PE-PGRS FAMILY PROTEIN	2051552	2053048	-	498	57116923	885551	PE_PGRS33	Rv1818c	-
PROBABLE DRUGS-TRANSPORT TRANSMEMBRANE ATP-BINDING PROTEIN ABC TRANSPORTER	2053183	2055102	-	639	15608956	885539	-	Rv1819c	COG4178R
hypothetical protein Rv1820	2055173	2056816	+	547	15608957	885738	ilvG	Rv1820	COG0028EH
preprotein translocase subunit SecA	2056831	2059257	+	808	15608958	885594	secA2	Rv1821	COG0653U
PROBABLE CDP-DIACYLGLYCEROL--GLYCEROL-3-PHOSPHATE 3-PHOSPHATIDYLTRANSFERASE PGSA2 (PGP SYNTHASE) (PHOSPHATIDYLGLYCEROPHOSPHATE SYNTHASE) (3-PHOSPHATIDYL-1'-GLYCEROL-3'PHOSPHATE SYNTHASE)	2059454	2060075	+	209	15608959	885126	pgsA2	Rv1822	COG0558I
hypothetical protein Rv1823	2060076	2060999	+	307	15608960	885547	-	Rv1823	COG3879S
hypothetical protein Rv1824	2061028	2061393	+	121	15608961	885719	-	Rv1824	COG3856S
hypothetical protein Rv1825	2061410	2062288	+	292	15608962	885726	-	Rv1825	COG3879S
glycine cleavage system protein H	2062326	2062730	+	134	15608963	885720	gcvH	Rv1826	COG0509E
CONSERVED HYPOTHETICAL PROTEIN CFP17	2062970	2063454	+	162	15608964	885735	cfp17	Rv1827	COG1716T
hypothetical protein Rv1828	2063455	2064198	+	247	15608965	885336	-	Rv1828	COG0789K
hypothetical protein Rv1829	2064317	2064811	+	164	15608966	885743	-	Rv1829	COG1259S
hypothetical protein Rv1830	2065159	2065836	+	225	15608967	885740	-	Rv1830	COG0789K
hypothetical protein Rv1831	2065889	2066146	+	85	15608968	885718	-	Rv1831	-
glycine dehydrogenase	2066195	2069020	+	941	15608969	885716	gcvB	Rv1832	COG0403E, COG1003E
haloalkane dehalogenase	2069247	2070107	-	286	15608970	885737	-	Rv1833c	COG0596R
Probable hydrolase	2070148	2071014	+	288	15608971	888761	-	Rv1834	COG0596R
hypothetical protein Rv1835c	2071019	2072905	-	628	15608972	885877	-	Rv1835c	COG2936R
hypothetical protein Rv1836c	2072921	2074954	-	677	15608973	885707	-	Rv1836c	-
malate synthase G	2075074	2077299	-	741	15608974	885713	glcB	Rv1837c	COG2225C
hypothetical protein Rv1838c	2077575	2077966	-	131	15608975	885744	-	Rv1838c	COG1848R
hypothetical protein Rv1839c	2077967	2078230	-	87	15608976	885750	-	Rv1839c	-
PE-PGRS FAMILY PROTEIN	2078289	2079836	-	515	57116924	885753	PE_PGRS34	Rv1840c	-
hypothetical protein Rv1841c	2079999	2081035	-	345	15608978	885656	-	Rv1841c	COG1253R
hypothetical protein Rv1842c	2081036	2082403	-	455	15608979	885739	-	Rv1842c	COG1253R
inositol-5-monophosphate dehydrogenase	2082577	2084016	-	479	15608980	885714	guaB1	Rv1843c	COG0516F, COG0517R
6-phosphogluconate dehydrogenase	2084049	2085500	-	485	57116925	885755	gnd1	Rv1844c	COG0362G
hypothetical protein Rv1845c	2085530	2086480	-	316	15608982	885370	-	Rv1845c	COG0501O
POSSIBLE TRANSCRIPTIONAL REGULATORY PROTEIN	2086495	2086911	-	138	15608983	885747	-	Rv1846c	COG3682K
hypothetical protein Rv1847	2087189	2087611	+	140	15608984	885734	-	Rv1847	COG2050Q
urease subunit gamma	2087660	2087958	+	100	15608985	885414	ureA	Rv1848	COG0831E
urease subunit beta	2087959	2088272	+	104	15608986	885710	ureB	Rv1849	COG0832E
urease subunit alpha	2088273	2090005	+	577	15608987	885359	ureC	Rv1850	COG0804E
Urease accessory protein uref	2090006	2090641	+	211	15608988	885532	ureF	Rv1851	COG0830O
Urease accessory protein ureG	2090652	2091326	+	224	15608989	885729	ureG	Rv1852	COG0378OK
Probable urease accessory protein ureD	2091334	2091960	+	208	15608990	885705	ureD	Rv1853	-
PROBABLE NADH DEHYDROGENASE NDH	2091963	2093354	-	463	15608991	885746	ndh	Rv1854c	COG1252C
POSSIBLE OXIDOREDUCTASE	2093496	2094419	-	307	15608992	885736	-	Rv1855c	COG2141C
short chain dehydrogenase	2094458	2095135	-	225	15608993	885708	-	Rv1856c	COG1028IQR
PROBABLE MOLYBDATE-BINDING LIPOPROTEIN MODA	2095297	2096082	+	261	15608994	885655	modA	Rv1857	COG0725P
PROBABLE MOLBDENUM-TRANSPORT INTEGRAL MEMBRANE PROTEIN ABC TRANSPORTER MODB	2096085	2096879	+	264	15608995	885723	modB	Rv1858	COG4149P
PROBABLE MOLYBDENUM-TRANSPORT ATP-BINDING PROTEIN ABC TRANSPORTER MODC	2096886	2097995	+	369	15608996	885731	modC	Rv1859	COG1118P, COG3839G
ALANINE AND PROLINE RICH SECRETED PROTEIN APA (FIBRONECTIN ATTACHMENT PROTEIN) (Immunogenic protein MPT32) (Antigen MPT-32) (45-kDa glycoprotein) (45/47 kDa antigen)	2098048	2099025	+	325	57116926	885896	apa	Rv1860	-
PROBABLE CONSERVED TRANSMEMBRANE PROTEIN	2099477	2099782	+	101	15608998	885741	-	Rv1861	COG2261S
Probable alcohol dehydrogenase adhA	2099857	2100897	+	346	15608999	885652	adhA	Rv1862	COG1064R
PROBABLE CONSERVED INTEGRAL MEMBRANE PROTEIN	2100904	2101666	-	256	15609000	885722	-	Rv1863c	COG1266R
hypothetical protein Rv1864c	2101667	2102418	-	251	15609001	885800	-	Rv1864c	COG2258S
short chain dehydrogenase	2102419	2103279	-	286	15609002	885806	-	Rv1865c	COG1028IQR
hypothetical protein Rv1866	2103453	2105789	+	778	15609003	885733	-	Rv1866	COG1804C
acetyl-CoA acetyltransferase	2106077	2107561	+	494	15609004	885704	-	Rv1867	COG0183I
hypothetical protein Rv1868	2107660	2109759	+	699	15609005	885757	-	Rv1868	COG0451MG
Probable reductase	2109773	2111008	-	411	15609006	885796	-	Rv1869c	COG0446R
hypothetical protein Rv1870c	2111108	2111743	-	211	15609007	885797	-	Rv1870c	-
hypothetical protein Rv1871c	2111808	2112197	-	129	15609008	885804	-	Rv1871c	-
POSSIBLE L-LACTATE DEHYDROGENASE (CYTOCHROME) LLDD2	2112220	2113464	-	414	15609009	885754	lldD2	Rv1872c	COG1304C
hypothetical protein Rv1873	2113487	2113924	+	145	15609010	885789	-	Rv1873	COG5579S
hypothetical protein Rv1874	2113997	2114683	+	228	15609011	885748	-	Rv1874	-
hypothetical protein Rv1875	2114694	2115137	+	147	15609012	885793	-	Rv1875	-
PROBABLE BACTERIOFERRITIN BFRA	2115653	2116132	+	159	15609013	885767	bfrA	Rv1876	COG2193P
PROBABLE CONSERVED INTEGRAL MEMBRANE PROTEIN	2116217	2118280	+	687	15609014	885654	-	Rv1877	COG0477GEPR
PROBABLE GLUTAMINE SYNTHETASE GLNA3 (GLUTAMINE SYNTHASE) (GS-I)	2118335	2119687	+	450	15609015	885761	glnA3	Rv1878	COG0174E
hypothetical protein Rv1879	2119690	2120826	+	378	15609016	885650	-	Rv1879	COG2159R
Probable cytochrome p450 140 CYP140	2120854	2122170	-	438	15609017	885758	cyp140	Rv1880c	COG2124Q
POSSIBLE CONSERVED LIPOPROTEIN LPPE	2122220	2122642	-	140	15609018	885762	lppE	Rv1881c	-
short chain dehydrogenase	2122683	2123516	-	277	15609019	885782	-	Rv1882c	COG1028IQR
hypothetical protein Rv1883c	2123544	2124020	-	153	15609020	885484	-	Rv1883c	-
PROBABLE RESUSCITATION-PROMOTING FACTOR RPFC	2124059	2124589	-	176	15609021	885759	rpfC	Rv1884c	-
chorismate mutase	2124601	2125200	-	199	15609022	885772	-	Rv1885c	COG1605E
SECRETED ANTIGEN 85-B FBPB (85B) (ANTIGEN 85 COMPLEX B) (MYCOLYL TRANSFERASE 85B) (FIBRONECTIN-BINDING PROTEIN B) (EXTRACELLULAR ALPHA-ANTIGEN)	2125218	2126195	-	325	15609023	885785	fbpB	Rv1886c	COG0627R
hypothetical protein Rv1887	2126586	2127728	+	380	15609024	885247	-	Rv1887	-
POSSIBLE TRANSMEMBRANE PROTEIN	2127847	2128417	-	186	15609025	885267	-	Rv1888c	-
hypothetical protein Rv1888A	2128782	2128955	-	57	57116927	3205115	-	Rv1888A	COG3315Q
hypothetical protein Rv1889c	2128999	2129355	-	118	15609026	885788	-	Rv1889c	COG3315Q
hypothetical protein Rv1890c	2129414	2130025	-	203	15609027	885786	-	Rv1890c	COG2353S
hypothetical protein Rv1891	2130079	2130486	+	135	15609028	885094	-	Rv1891	-
PROBABLE MEMBRANE PROTEIN	2130503	2130814	+	103	15609029	885090	-	Rv1892	-
hypothetical protein Rv1893	2130824	2131042	+	72	15609030	885269	-	Rv1893	-
hypothetical protein Rv1894c	2131077	2132207	-	376	15609031	885081	-	Rv1894c	COG2070R
POSSIBLE DEHYDROGENASE	2132859	2133872	+	384	15609032	885148	-	Rv1895	COG1063ER
hypothetical protein Rv1896c	2133873	2134784	-	303	15609033	885915	-	Rv1896c	COG3315Q
D-tyrosyl-tRNA deacylase	2134789	2135220	-	143	15609034	885893	-	Rv1897c	COG1490J
hypothetical protein Rv1898	2135278	2135551	+	102	15609035	885089	-	Rv1898	COG0011S
POSSIBLE LIPOPROTEIN LPPD	2135552	2136627	-	343	15609036	885138	lppD	Rv1899c	COG2110R
PROBABLE LIGNIN PEROXIDASE LIPJ	2136628	2138016	-	462	15609037	885151	lipJ	Rv1900c	COG0596R, COG2114T
competence damage-inducible protein A	2138045	2139337	+	430	15609038	885149	cinA	Rv1901	COG1058R, COG1546R
PROBABLE SIALIC ACID-TRANSPORT INTEGRAL MEMBRANE PROTEIN NANT	2139389	2140657	-	422	15609039	885057	nanT	Rv1902c	COG0477GEPR
PROBABLE CONSERVED MEMBRANE PROTEIN	2140747	2141151	+	134	15609040	885643	-	Rv1903	COG1950S
hypothetical protein Rv1904	2141337	2141768	+	143	15609041	885281	-	Rv1904	COG1366T
PROBABLE D-AMINO ACID OXIDASE AAO	2141816	2142778	-	320	15609042	885504	aao	Rv1905c	COG0665E
hypothetical protein Rv1906c	2142808	2143278	-	156	15609043	885514	-	Rv1906c	-
hypothetical protein Rv1907c	2143618	2144265	-	215	15609044	885402	-	Rv1907c	-
CATALASE-PEROXIDASE-PEROXYNITRITASE T KATG	2144272	2146494	-	740	15609045	885638	katG	Rv1908c	COG0376P
FERRIC UPTAKE REGULATION PROTEIN FURA (FUR)	2146532	2146984	-	150	15609046	885400	furA	Rv1909c	COG0735P
PROBABLE EXPORTED PROTEIN	2147089	2147682	-	197	15609047	885897	-	Rv1910c	COG1881R
PROBABLE LIPOPROTEIN LPPC	2147765	2148370	-	201	15609048	885646	lppC	Rv1911c	COG1881R
POSSIBLE OXIDOREDUCTASE FADB5	2148470	2149474	-	334	15609049	885245	fadB5	Rv1912c	COG0604CR
hypothetical protein Rv1913	2149574	2150303	+	250	15609050	885640	-	Rv1913	COG0491R
hypothetical protein Rv1914c	2150304	2150711	-	135	15609051	885875	-	Rv1914c	-
PROBABLE ISOCITRATE LYASE aceAa	2150846	2151948	+	367	15609052	885639	aceAa	Rv1915	COG2224C
isocitrate lyase	2151949	2153145	+	398	15609053	885383	aceAb	Rv1916	COG2224C
PPE FAMILY PROTEIN	2153315	2157481	-	1459	57116928	885362	PPE34	Rv1917c	-
PPE FAMILY PROTEIN	2157819	2160782	-	987	57116929	885506	PPE35	Rv1918c	-
hypothetical protein Rv1919c	2161231	2161695	-	154	15609056	885876	-	Rv1919c	-
PROBABLE MEMBRANE PROTEIN	2161793	2162656	+	287	15609057	885416	-	Rv1920	COG0204I
PROBABLE CONSERVED LIPOPROTEIN LPPF	2162694	2163965	-	423	15609058	885917	lppF	Rv1921c	COG0167F
PROBABLE CONSERVED LIPOPROTEIN	2164237	2165342	+	371	15609059	885918	-	Rv1922	COG1680V
PROBABLE LIPASE LIPD	2165343	2166683	+	446	15609060	885910	lipD	Rv1923	COG1680V
hypothetical protein Rv1924c	2166720	2167100	-	126	15609061	885352	-	Rv1924c	-
acyl-CoA synthetase	2167257	2169119	+	620	15609062	885200	fadD31	Rv1925	COG0318IQ
IMMUNOGENIC PROTEIN MPT63 (ANTIGEN MPT63/MPB63) (16 kDa IMMUNOPROTECTIVE EXTRACELLULAR PROTEIN)	2169127	2169606	-	159	15609063	885334	mpt63	Rv1926c	-
hypothetical protein Rv1927	2169843	2170616	+	257	15609064	885912	-	Rv1927	COG3361S
short chain dehydrogenase	2170620	2171387	-	255	15609065	885331	-	Rv1928c	COG1028IQR
hypothetical protein Rv1929c	2171432	2172076	-	214	15609066	885630	-	Rv1929c	-
hypothetical protein Rv1930c	2172088	2172612	-	174	15609067	885344	-	Rv1930c	COG0693R
PROBABLE TRANSCRIPTIONAL REGULATORY PROTEIN	2172630	2173409	-	259	15609068	885437	-	Rv1931c	COG2207K, COG4977K
thiol peroxidase	2173542	2174035	+	165	15609069	885357	tpx	Rv1932	COG2077O
PROBABLE ACYL-CoA DEHYDROGENASE FADE18	2174036	2175127	-	363	15609070	885394	fadE18	Rv1933c	COG1960I
PROBABLE ACYL-CoA DEHYDROGENASE FADE17	2175129	2176358	-	409	15609071	885379	fadE17	Rv1934c	COG1960I
enoyl-CoA hydratase	2176373	2177329	-	318	15609072	885240	echA13	Rv1935c	COG1024I
POSSIBLE MONOOXYGENASE	2177554	2178663	+	369	15609073	885882	-	Rv1936	COG2141C
POSSIBLE OXYGENASE	2178666	2181185	+	839	15609074	885433	-	Rv1937	COG0543HC, COG0654HC
PROBABLE EPOXIDE HYDROLASE EPHB (EPOXIDE HYDRATASE)	2181197	2182263	+	356	15609075	885392	ephB	Rv1938	COG0596R
PROBABLE OXIDOREDUCTASE	2182264	2182775	+	171	15609076	885488	-	Rv1939	COG1853R
Probable Riboflavin biosynthesis protein ribA1 (GTP cyclohydrolase II)	2182776	2183833	+	353	57116930	885621	ribA1	Rv1940	COG0108H, COG0807H
PROBABLE SHORT-CHAIN TYPE DEHYDROGENASE/REDUCTASE	2183834	2184604	+	256	15609078	885622	-	Rv1941	COG1028IQR
hypothetical protein Rv1942c	2184814	2185139	-	109	15609079	885606	-	Rv1942c	COG2337T
hypothetical protein Rv1943c	2185140	2185513	-	125	15609080	885605	-	Rv1943c	-
hypothetical protein Rv1944c	2185514	2186104	-	196	15609081	885884	-	Rv1944c	COG0653U
hypothetical protein Rv1945	2187521	2187523	+	454	15609082	885980	-	Rv1945	-
POSSIBLE LIPOPROTEIN	2187678	2188130	-	150	15609083	885979	lppG	Rv1946c	-
hypothetical protein Rv1947	2188194	2188595	+	133	15609084	885976	-	Rv1947	-
hypothetical protein Rv1948c	2188884	2189234	-	116	15609085	885975	-	Rv1948c	-
hypothetical protein Rv1949c	2189245	2190167	-	319	15609086	885974	-	Rv1949c	-
hypothetical protein Rv1950c	2190168	2190359	-	63	15609087	885973	-	Rv1950c	-
hypothetical protein Rv1951c	2190360	2190656	-	98	15609088	885972	-	Rv1951c	-
hypothetical protein Rv1952	2190896	2191107	+	71	15609089	885971	-	Rv1952	-
hypothetical protein Rv1953	2191108	2191392	+	103	15609090	885970	-	Rv1953	COG1487R
hypothetical protein Rv1954c	2191393	2191753	-	173	15609091	885967	-	Rv1954c	-
hypothetical protein Rv1955	2191754	2192266	+	170	15609092	885966	-	Rv1955	COG4679S
POSSIBLE TRANSCRIPTIONAL REGULATORY PROTEIN	2192308	2192753	+	149	15609093	885964	-	Rv1956	COG1396K
hypothetical protein Rv1957	2192754	2193187	+	181	15609094	885961	-	Rv1957	-
hypothetical protein Rv1958c	2193188	2193802	-	204	15609095	885960	-	Rv1958c	-
hypothetical protein Rv1959c	2193851	2194143	-	98	15609096	885958	-	Rv1959c	COG3668R
hypothetical protein Rv1960c	2194144	2194381	-	83	15609097	885957	-	Rv1960c	COG3609K
hypothetical protein Rv1961	2194382	2194876	+	164	15609098	885954	-	Rv1961	-
hypothetical protein Rv1962c	2195036	2195443	-	135	15609099	885952	-	Rv1962c	COG1848R
PROBABLE TRANSCRIPTIONAL REPRESSOR (PROBABLY TETR-FAMILY) MCE3R	2195752	2196972	-	406	15609100	885950	mce3R	Rv1963c	COG1309K
CONSERVED HYPOTHETICAL INTEGRAL MEMBRANE PROTEIN YRBE3A	2197871	2198668	+	265	15609101	885948	yrbE3A	Rv1964	COG0767Q
CONSERVED HYPOTHETICAL INTEGRAL MEMBRANE PROTEIN YRBE3B	2198678	2199493	+	271	15609102	885947	yrbE3B	Rv1965	COG0767Q
MCE-FAMILY PROTEIN MCE3A	2199498	2200771	+	425	57116931	885944	mce3A	Rv1966	COG1463Q
MCE-FAMILY PROTEIN MCE3B	2200772	2201796	+	342	15609104	885943	mce3B	Rv1967	COG1463Q
MCE-FAMILY PROTEIN MCE3C	2201797	2203025	+	410	15609105	885942	mce3C	Rv1968	COG1463Q
MCE-FAMILY PROTEIN MCE3D	2203026	2204293	+	423	15609106	885940	mce3D	Rv1969	COG1463Q
POSSIBLE MCE-FAMILY LIPOPROTEIN LPRM (MCE-FAMILY LIPOPROTEIN MCE3E)	2204294	2205427	+	377	15609107	885939	lprM	Rv1970	COG1463Q
MCE-FAMILY PROTEIN MCE3F	2205428	2206741	+	437	15609108	885938	mce3F	Rv1971	COG1463Q
PROBABLE CONSERVED MCE ASSOCIATED MEMBRANE PROTEIN	2206763	2207334	+	191	15609109	885937	-	Rv1972	-
POSSIBLE CONSERVED MCE ASSOCIATED MEMBRANE PROTEIN	2207335	2207817	+	160	15609110	885936	-	Rv1973	-
PROBABLE CONSERVED MEMBRANE PROTEIN	2207830	2208207	+	125	15609111	885935	-	Rv1974	-
hypothetical protein Rv1975	2208223	2208888	+	221	15609112	885934	-	Rv1975	-
hypothetical protein Rv1976c	2209015	2209422	-	135	15609113	885933	-	Rv1976c	-
hypothetical protein Rv1977	2209925	2210971	+	348	15609114	885931	-	Rv1977	COG0501O
hypothetical protein Rv1978	2211079	2211889	+	282	15609115	885928	-	Rv1978	COG0500QR
POSSIBLE CONSERVED PERMEASE	2211890	2213335	-	481	15609116	885819	-	Rv1979c	COG0531E
IMMUNOGENIC PROTEIN MPT64 (ANTIGEN MPT64/MPB64)	2213514	2214200	-	228	15609117	885925	mpt64	Rv1980c	-
ribonucleotide-diphosphate reductase subunit beta	2214391	2215359	-	322	57116932	885923	nrdF	Rv1981c	COG0208F
hypothetical protein Rv1982c	2215584	2216003	-	139	15609119	885816	-	Rv1982c	COG3742S
PE-PGRS FAMILY PROTEIN	2216415	2218078	+	558	57116933	885921	PE_PGRS35	Rv1983	-
PROBABLE CUTINASE PRECURSOR CFP21	2218079	2218732	-	217	15609121	885813	cfp21	Rv1984c	-
chromosome replication initiation inhibitor protein	2219162	2220073	-	303	15609122	885818	-	Rv1985c	COG0583K
PROBABLE CONSERVED INTEGRAL MEMBRANE PROTEIN	2220182	2220781	+	199	15609123	885635	-	Rv1986	COG1279R
POSSIBLE CHITINASE	2221197	2221625	+	142	15609124	885815	-	Rv1987	-
PROBABLE METHYLTRANSFERASE	2221851	2222390	+	179	15609125	885632	-	Rv1988	COG0030J
hypothetical protein Rv1989c	2222910	2223466	-	186	15609126	885810	-	Rv1989c	COG5654S
PROBABLE TRANSCRIPTIONAL REGULATORY PROTEIN	2223467	2223808	-	113	15609127	885422	-	Rv1990c	COG1396K
POSSIBLE DEHYDROGENASE (FRAGMENT)	2224052	2224387	-	111	57116934	3205104	-	Rv1990A	COG1028IQR
hypothetical protein Rv1991c	2224476	2224820	-	114	15609128	885634	-	Rv1991c	COG2337T
PROBABLE METAL CATION TRANSPORTER P-TYPE ATPASE G CTPG	2225162	2227473	-	771	15609129	888914	ctpG	Rv1992c	COG2217P
hypothetical protein Rv1993c	2227474	2227746	-	90	15609130	885631	-	Rv1993c	-
PROBABLE TRANSCRIPTIONAL REGULATORY PROTEIN	2227799	2228155	-	118	15609131	888889	-	Rv1994c	COG0640K
hypothetical protein Rv1995	2228312	2229079	+	255	15609132	888917	-	Rv1995	COG3945S
hypothetical protein Rv1996	2229175	2230128	+	317	15609133	888863	-	Rv1996	COG0589T
PROBABLE METAL CATION TRANSPORTER P-TYPE ATPASE A CTPF	2230330	2233047	+	905	15609134	888867	ctpF	Rv1997	COG0474P
hypothetical protein Rv1998c	2233116	2233892	-	258	15609135	888853	-	Rv1998c	COG2513G
PROBABLE CONSERVED INTEGRAL MEMBRANE PROTEIN	2233987	2235309	-	440	15609136	888881	-	Rv1999c	COG0531E
hypothetical protein Rv2000	2235380	2236993	+	537	15609137	888864	-	Rv2000	COG0493ER, COG0665E
hypothetical protein Rv2001	2237003	2237755	+	250	15609138	888880	-	Rv2001	COG3884I
POSSIBLE 20-BETA-HYDROXYSTEROID DEHYDROGENASE FABG3 (Cortisone reductase) ((R)-20-hydroxysteroid dehydrogenase)	2237831	2238613	+	260	15609139	888857	fabG3	Rv2002	COG1028IQR
hypothetical protein Rv2003c	2238734	2239591	-	285	15609140	888818	-	Rv2003c	COG0500QR
hypothetical protein Rv2004c	2239649	2241145	-	498	15609141	888817	-	Rv2004c	COG0645R, COG2187S
hypothetical protein Rv2005c	2241167	2242054	-	295	15609142	888831	-	Rv2005c	COG0589T
PROBABLE TREHALOSE-6-PHOSPHATE PHOSPHATASE OTSB1 (TREHALOSE-PHOSPHATASE) (TPP)	2242173	2246156	+	1327	57116935	888943	otsB1	Rv2006	COG0637R, COG1554G, COG1877G
PROBABLE FERREDOXIN FDXA	2246255	2246599	-	114	15609144	888887	fdxA	Rv2007c	COG1146C
hypothetical protein Rv2008c	2246788	2248113	-	441	15609145	888813	-	Rv2008c	COG1373R, COG4108J
hypothetical protein Rv2009	2248201	2248443	+	80	15609146	888925	-	Rv2009	COG5450K
hypothetical protein Rv2010	2248444	2248842	+	132	15609147	888933	-	Rv2010	COG1487R
[truncated: 2,068 more rows]
