# Supplementary material for: Genome Analysis of Multi- and Extensively-Drug-Resistant Tuberculosis from KwaZulu-Natal, South Africa
Source: PLoS One. 2009 Nov 5;4(11):e7778. doi: 10.1371/journal.pone.0007778 (PMC2767505; doi:10.1371/journal.pone.0007778)
Supplement: Table S9 — Inferred annotation of KZN R506 protein coding regions based on alignment to F11, in tab-separated ASCII format. (0.38 MB TXT) [file pone.0007778.s009.txt]

Product Name	Start	End	Strand	Length	Gi	GeneID	Locus	Locus_tag	COG(s)
chromosomal replication initiation protein	102	1625	+	507	148821192	5224659	dnaA	TBFG_10001	COG0593L
DNA polymerase III subunit beta	2153	3361	+	402	148821193	5220662	-	TBFG_10002	COG0592L
recombination protein F	3381	4538	+	385	148821194	5220663	recF	TBFG_10003	COG1195L
hypothetical protein TBFG_10004	4535	5098	+	187	148821195	5220664	-	TBFG_10004	COG5512R
DNA gyrase subunit B	5224	7368	+	714	148821196	5220665	gyrB	TBFG_10005	COG0187L
DNA gyrase subunit A	7403	9919	+	838	148821197	5220666	-	TBFG_10006	COG0188L
hypothetical protein TBFG_10007	10015	10929	+	304	148821198	5220667	-	TBFG_10007	-
hypothetical membrane protein	11975	12412	-	145	148821199	5220670	-	TBFG_10008	-
iron-regulated peptidyl-prolyl-cis-trans-isomerase A ppiA	12569	13117	+	182	148821200	5220671	-	TBFG_10009	COG0652O
hypothetical protein TBFG_10010	13234	13659	-	141	148821201	5220672	-	TBFG_10010	-
putative septation inhibitor protein	13815	14096	-	93	148821202	5220673	-	TBFG_10011	-
hypothetical protein TBFG_10012	14190	14978	+	262	148821203	5220674	-	TBFG_10012	COG3879S
para-aminobenzoate synthase component II	15015	15713	+	232	148821204	5220675	-	TBFG_10013	COG0512EH
transmembrane serine/threonine-protein kinase B pknB	15691	17571	-	626	148821205	5220676	-	TBFG_10014	COG0515RTKL, COG2815S
transmembrane serine/threonine-protein kinase A pknA	17568	18863	-	431	148821206	5220677	-	TBFG_10015	COG0515RTKL
penicillin-binding protein pbpA	18860	20335	-	491	148821207	5220678	-	TBFG_10016	COG0768M
cell division protein rodA	20332	21741	-	469	148821208	5220679	-	TBFG_10017	COG0772D
serine/threonine phosphatase ppp	21738	23282	-	514	148821209	5220680	-	TBFG_10018	COG0631T
hypothetical protein TBFG_10019	23371	23838	-	155	148821210	5220681	-	TBFG_10019	COG1716T
hypothetical protein TBFG_10020	23962	25545	-	527	148821211	5220682	-	TBFG_10020	COG1716T
hypothetical protein TBFG_10021	26014	26982	-	322	148821212	5220684	-	TBFG_10021	COG2070R
transcriptional regulatory protein whib-like whiB5	27124	27543	-	139	148821213	5220685	-	TBFG_10022	-
hypothetical transcriptional regulatory protein	27696	28466	+	256	148821214	5220686	-	TBFG_10023	COG1396K
hypothetical secreted protein (P60-related protein)	28463	29308	+	281	148821215	5220687	-	TBFG_10024	COG0791M
hypothetical protein TBFG_10025	29346	29708	+	120	148821216	5220688	-	TBFG_10025	-
hypothetical protein TBFG_10026	29823	31169	+	448	148821217	5220689	-	TBFG_10026	-
hypothetical protein TBFG_10027	31290	31607	+	105	148821218	5220690	-	TBFG_10027	-
hypothetical protein TBFG_10028	31615	31920	+	101	148821219	5220691	-	TBFG_10028	-
hypothetical protein TBFG_10029	32158	33255	+	365	148821220	5220692	-	TBFG_10029	-
transposase	33325	33900	+	191	148821221	5220693	-	TBFG_10030	-
8-amino-7-oxononanoate synthase bioF2	34396	36712	+	771	148821222	5220694	-	TBFG_10031	COG0156H
acyl carrier protein acpA	36709	36972	+	87	148821223	5220695	-	TBFG_10032	COG0236IQ
hypothetical protein TBFG_10033	36969	37364	+	131	148821224	5220696	-	TBFG_10033	COG3631R
fatty-acid-CoA ligase fadD34	37361	39049	+	562	148821225	5220697	-	TBFG_10034	COG0318IQ
hypothetical protein TBFG_10035	39158	39931	-	257	148821226	5220698	-	TBFG_10035	-
conserved integral membrane protein	39979	41304	-	441	148821227	5220699	-	TBFG_10036	COG0477GEPR
hypothetical protein TBFG_10037	41406	42014	+	202	148821228	5220700	-	TBFG_10037	COG1678K
conserved transmembrane protein	42106	42453	-	115	148821229	5220701	-	TBFG_10038	-
secreted proline rich protein mtc28 (proline rich 28 kda antigen)	42535	43467	-	310	148821230	5220702	-	TBFG_10039	-
leucyl-tRNA synthetase	43664	46573	+	969	148821231	5220703	leuS	TBFG_10040	COG0495J
hypothetical transcriptional regulatory protein, marR-family	46683	47309	-	208	148821232	5220704	-	TBFG_10041	COG1846K
hypothetical transcriptional regulatory protein, gntR-family	47468	48202	-	244	148821233	5220705	-	TBFG_10042	COG1802K
hypothetical oxidoreductase	48335	49129	-	264	148821234	5220706	-	TBFG_10043	COG2141C
hypothetical hydrolase	49145	50041	-	298	148821235	5220707	-	TBFG_10044	COG0596R
myo-inositol-1-phosphate synthase ino1	50123	51226	-	367	148821236	5220708	-	TBFG_10045	COG1260I
hypothetical protein TBFG_10046	51287	51829	-	180	148821237	5220709	-	TBFG_10046	COG1695K
hypothetical membrane protein	51930	52799	-	289	148821238	5220710	-	TBFG_10047	-
hypothetical protein TBFG_10048	52933	53346	+	137	148821239	5220711	-	TBFG_10048	-
bifunctional penicillin-binding protein 1A/1B ponA1: penicillin-insensitive transglycosylase + penicillin-sensitive transpeptidase	53339	55801	+	821	148821240	5220712	-	TBFG_10049	COG0744M
conserved transmembrane protein	55798	57480	+	560	148821241	5220713	-	TBFG_10050	COG5650S
hypothetical protein TBFG_10051	57512	58075	+	187	148821242	5220714	-	TBFG_10051	COG0693R
30S ribosomal protein S6	58294	58584	+	96	148821243	5220715	rpsF	TBFG_10052	COG0360J
single-strand DNA-binding protein	58688	59182	+	164	148821244	5220716	-	TBFG_10053	COG0629L
30S ribosomal protein S18	59224	59478	+	84	148821245	5220717	rpsR	TBFG_10054	COG0238J
50S ribosomal protein L9	59511	59969	+	152	148821246	5220718	rplI	TBFG_10055	COG0359J
hypothetical protein TBFG_10056	59998	60519	+	173	148821247	5220719	-	TBFG_10056	-
replicative DNA helicase	60498	63122	+	874	148821248	5220720	-	TBFG_10057	COG0305L, COG1372L
hypothetical protein TBFG_10058	63302	63994	+	230	148821249	5220721	-	TBFG_10058	-
hypothetical protein TBFG_10059	64011	65069	+	352	148821250	5220722	-	TBFG_10059	COG2110R
hypothetical protein TBFG_10060	65114	65494	-	126	148821251	5220723	-	TBFG_10060	-
cellulase celA1	65654	66796	+	380	148821252	5220724	-	TBFG_10061	COG5297G
hypothetical oxidoreductase	67025	68464	+	479	148821253	5220725	-	TBFG_10062	COG0277C
conserved transmembrane protein	68722	69761	+	346	148821254	5220726	-	TBFG_10063	COG1615S
conserved transmembrane protein	69643	71661	+	672	148821255	5220727	-	TBFG_10064	COG1615S
hypothetical protein TBFG_10065	71960	72361	+	133	148821256	5220728	-	TBFG_10065	COG4113R
isocitrate dehydrogenase	72413	74650	-	745	148821257	5220729	-	TBFG_10066	COG2838C
hypothetical transcriptional regulatory protein, tetR-family	74768	75337	-	189	148821258	5220730	-	TBFG_10067	COG1309K
short chain dehydrogenase	75440	76351	+	303	148821259	5220731	-	TBFG_10068	COG1028IQR
L-serine dehydratase sdaA	76376	77761	-	461	148821260	5220732	-	TBFG_10069	COG1760E
serine hydroxymethyltransferase 2 glyA2	77758	79035	-	425	148821261	5220733	-	TBFG_10070	COG0112E
hypothetical maturase	79625	80323	+	232	148821262	5220734	-	TBFG_10071	COG3344L
hypothetical glutamine-transport transmembrane protein ABC transporter	80754	81803	+	349	148821263	5220735	-	TBFG_10072	COG0577V
hypothetical glutamine-transport ATP-binding protein ABC transporter	81806	82798	+	330	148821264	5220736	-	TBFG_10073	COG1136V
hypothetical protein TBFG_10074	82878	84113	+	411	148821265	5220737	-	TBFG_10074	COG1228Q
hypothetical aminotransferase	84126	85298	+	390	148821266	5220738	-	TBFG_10075	COG1168E
hypothetical membrane protein	85313	85702	-	129	148821267	5220739	-	TBFG_10076	-
hypothetical oxidoreductase	85766	86596	-	276	148821268	5220740	-	TBFG_10077	COG0596R
hypothetical transcriptional regulatory protein	86658	87263	+	201	148821269	5220741	-	TBFG_10078	COG1309K
hypothetical protein TBFG_10079	87338	87931	-	197	148821270	5220742	-	TBFG_10079	-
hypothetical protein TBFG_10080	88334	89155	+	273	148821271	5220743	-	TBFG_10080	COG1544J
hypothetical protein TBFG_10081	89152	89610	+	152	148821272	5220744	-	TBFG_10081	-
hypothetical transcriptional regulatory protein	89705	90049	+	114	148821273	5220745	-	TBFG_10082	COG0640K
hypothetical oxidoreductase	90054	90533	+	159	148821274	5220746	-	TBFG_10083	COG3260C
hypothetical oxidoreductase	90530	92452	+	640	148821275	5220747	-	TBFG_10084	COG0651CP
formate hydrogenlyase hycD	92458	93408	+	316	148821276	5220748	-	TBFG_10085	COG0650C
hydrogenase hycP	93419	94081	+	220	148821277	5220749	-	TBFG_10086	COG4237C
hydrogenase hycQ	94081	95547	+	488	148821278	5220750	-	TBFG_10087	COG0651CP
formate hydrogenase hycE	95544	97022	+	492	148821279	5220751	-	TBFG_10088	COG3261C, COG3262C
hypothetical protein TBFG_10089	97057	97731	+	224	148821280	5220752	-	TBFG_10089	COG0030J
hypothetical methyltransferase	97888	98481	+	197	148821281	5220753	-	TBFG_10090	COG0500QR
hypothetical membrane protein	98610	99380	+	256	148821282	5220754	-	TBFG_10091	COG0601EP, COG3305S
bifunctional mta/sah nucleosidase mtn: 5-methylthioadenosine nucleosidase + S-adenosylhomocysteine nucleosidase	99814	100581	+	255	148821283	5220755	-	TBFG_10092	COG0775F
cation transporter ATPase A ctpA	100713	102998	+	761	148821284	5220756	-	TBFG_10093	COG2217P
hypothetical protein TBFG_10094	102945	103793	-	282	148821285	5220757	-	TBFG_10094	COG5660S
hypothetical protein TBFG_10095	103840	104793	-	317	148821286	5220758	-	TBFG_10095	-
hypothetical protein TBFG_10096	104564	105345	-	260	148821287	5220759	-	TBFG_10096	-
PPE family protein	105454	106845	+	463	148821288	5220760	PPE	TBFG_10097	-
hypothetical oxidoreductase	106864	107733	+	289	148821289	5220761	-	TBFG_10098	COG2175Q
hypothetical protein TBFG_10099	107730	108281	+	183	148821290	5220762	-	TBFG_10099	-
acyl-CoA synthetase	108286	109908	+	540	148821291	5220763	-	TBFG_10100	COG0318IQ
hypothetical protein TBFG_10101	109913	110149	+	78	148821292	5220764	-	TBFG_10101	COG3433Q
peptide synthetase nrp	110131	117669	+	2512	148821293	5220765	-	TBFG_10102	COG1020Q, COG3320Q
conserved integral membrane protein	117844	119829	+	661	148821294	5220766	-	TBFG_10103	COG3336S
cation transporter ATPase B ctpB	120045	122303	-	752	148821295	5220767	-	TBFG_10104	COG2217P
hypothetical protein TBFG_10105	122447	123961	+	504	148821296	5220768	-	TBFG_10105	COG0664T
50S ribosomal protein L28	124110	124394	-	94	148821297	5220769	rpmB	TBFG_10106	COG0227J
hypothetical protein TBFG_10107	124504	125700	+	398	148821298	5220770	-	TBFG_10107	COG0523R
cation transporter ATPase I ctpI	125795	130672	-	1625	148821299	5220771	-	TBFG_10108	COG0474P, COG2217P
hypothetical protein TBFG_10109	131026	131259	-	77	148821300	5220772	-	TBFG_10109	-
PE-PGRS family protein	131403	133004	+	533	148821301	5220773	PGRS	TBFG_10110	-
conserved integral membrane protein	133047	133901	+	284	148821302	5220774	-	TBFG_10111	COG0705R
hypothetical transmembrane acyltransferase	134082	136139	+	685	148821303	5220775	-	TBFG_10112	COG1835I
GDP-mannose 4,6-dehydratase gca	136421	137377	+	318	148821304	5220776	-	TBFG_10113	COG0451MG
sedoheptulose-7-phosphate isomerase gmhA	137451	138041	+	196	148821305	5220777	-	TBFG_10114	COG0279G
D-alpha,beta-D-heptose-1,7-biphosphate phosphatase gmhB	138073	138645	+	190	148821306	5220778	-	TBFG_10115	COG0241E
D-alpha-D-heptose-7-phosphate kinase hddA	138645	139805	+	386	148821307	5220779	-	TBFG_10116	COG2605R
hypothetical protein TBFG_10117	140399	141154	-	251	148821308	5220780	-	TBFG_10117	COG1376S
oxidative stress response regulatory protein oxyS	141332	142276	+	314	148821309	5220781	-	TBFG_10118	COG0583K
putative oxalyl-CoA decarboxylase	142260	144008	-	582	148821310	5220782	-	TBFG_10119	COG0028EH
acyl-CoA synthetase	144130	145758	+	542	148821311	5220783	-	TBFG_10120	COG0318IQ
elongation factor G	145759	147903	-	714	148821312	5220784	-	TBFG_10121	COG0480J
hypothetical protein TBFG_10122	148040	148474	-	144	148821313	5220785	-	TBFG_10122	COG3576R
hypothetical protein TBFG_10123	148623	148991	+	122	148821314	5220786	-	TBFG_10123	-
hypothetical protein TBFG_10124	148988	149356	+	122	148821315	5220787	-	TBFG_10124	-
PE-PGRS family protein	149623	151308	+	561	148821316	5220788	PGRS	TBFG_10125	-
serine protease pepA	151460	152527	+	355	148821317	5220789	-	TBFG_10126	COG0265O
trehalose synthase treS	152636	154441	+	601	148821318	5220790	-	TBFG_10127	COG0366G
hypothetical protein TBFG_10128	154500	155858	+	455	148821319	5220791	-	TBFG_10128	COG3281G
conserved transmembrane protein	155926	156705	+	259	148821320	5220792	-	TBFG_10129	COG3619S
secreted antigen 85-C fbpC (fibronectin-binding protein C)	156837	157859	-	340	148821321	5220793	-	TBFG_10130	COG0627R
hypothetical protein TBFG_10131	158106	158561	+	151	148821322	5220794	-	TBFG_10131	COG2030I
acyl-CoA dehydrogenase fadE1	158574	159917	-	447	148821323	5220795	-	TBFG_10132	COG1960I
F420-dependent glucose-6-phosphate dehydrogenase fgd2	159959	161041	-	360	148821324	5220796	-	TBFG_10133	COG2141C
hypothetical acetyltransferase	161128	161733	+	201	148821325	5220797	-	TBFG_10134	COG0454KR
epoxide hydrolase ephF	162030	162932	+	300	148821326	5220798	-	TBFG_10135	COG0596R
hypothetical transcriptional regulatory protein	162903	163508	-	201	148821327	5220799	-	TBFG_10136	COG1309K
cytochrome P450 138 cyp138	163625	164950	+	441	148821328	5220800	-	TBFG_10137	COG2124Q
methionine sulfoxide reductase A	164971	165519	-	182	148821329	5220801	-	TBFG_10138	COG0225O
hypothetical protein TBFG_10139	165582	166085	+	167	148821330	5220802	-	TBFG_10139	-
hypothetical oxidoreductase	166086	167108	+	340	148821331	5220803	-	TBFG_10140	COG0451MG
hypothetical protein TBFG_10141	167169	167549	+	126	148821332	5220804	-	TBFG_10141	COG2343S
hypothetical protein TBFG_10142	167530	167940	-	136	148821333	5220805	-	TBFG_10142	COG3631R
hypothetical protein TBFG_10143	167970	168896	+	308	148821334	5220806	-	TBFG_10143	COG0122L
conserved transmembrane protein	168963	170441	-	492	148821335	5220807	-	TBFG_10144	COG0038P
hypothetical transcriptional regulatory protein, tetR-family	170543	171385	+	280	148821336	5220808	-	TBFG_10145	COG1309K
hypothetical protein TBFG_10146	171474	172105	+	317	148821337	5220809	-	TBFG_10146	COG3315Q
hypothetical protein TBFG_10147	172148	173080	+	310	148821338	5220810	-	TBFG_10147	COG3315Q
hypothetical aldehyde dehydrogenase (NAD+) dependent	173175	174695	+	506	148821339	5220811	-	TBFG_10148	COG1012C
hypothetical short-chain type dehydrogenase/reductase	174770	175630	+	286	148821340	5220812	-	TBFG_10149	COG1028IQR
hypothetical quinone oxidoreductase (NADPH:quinone oxidoreductase) (zeta-crystallin)	175637	176605	+	322	148821341	5220813	-	TBFG_10150	COG0604CR
hypothetical protein TBFG_10151	176602	176889	-	95	148821342	5220814	-	TBFG_10151	-
PE family protein	177480	179246	-	588	148821343	5220815	-	TBFG_10152	-
PE family protein	179256	180857	-	533	148821344	5220816	-	TBFG_10153	-
phosphotyrosine protein phosphatase ptpb	181092	181922	-	276	148821345	5220817	-	TBFG_10154	COG2365T
acyl-CoA dehydrogenase fadE2	181924	183135	-	403	148821346	5220818	-	TBFG_10155	COG1960I
NAD(P) transhydrogenase alpha subunit pntAa	183559	184659	+	366	148821347	5220819	-	TBFG_10156	COG3288C
NAD(P) transhydrogenase alpha subunit pntAb	184660	184992	+	110	148821348	5220820	-	TBFG_10157	COG3288C
NAD(P) transhydrogenase beta subunit pntB	184989	186416	+	475	148821349	5220821	-	TBFG_10158	COG1282C
hypothetical transcriptional regulatory protein, tetR-family	186722	187366	+	214	148821350	5220822	-	TBFG_10159	COG1309K
PE family protein	187370	188776	-	468	148821351	5220823	-	TBFG_10160	-
PE family protein	188868	190376	-	502	148821352	5220824	-	TBFG_10161	-
hypothetical oxidoreductase	190544	191893	+	449	148821353	5220825	-	TBFG_10162	COG0277C
zinc-type alcohol dehydrogenase subunit E adhE	191921	193072	-	383	148821355	5220826	-	TBFG_10163	COG1062C
hypothetical protein TBFG_10164	193054	193509	+	151	148821354	5220828	-	TBFG_10164	COG0824R
hypothetical protein TBFG_10165	193563	194048	+	161	148821356	5220827	-	TBFG_10165	COG2867I
hypothetical transcriptional regulatory protein, gntR-family	194081	194875	-	264	148821357	5220829	-	TBFG_10166	COG1802K
acyl-CoA synthetase	194930	196594	+	554	148821358	5220830	-	TBFG_10167	COG0318IQ
hypothetical integral membrane protein yrbE1A	196798	197595	+	265	148821359	5220831	-	TBFG_10168	COG0767Q
hypothetical integral membrane protein yrbE1B	197597	198466	+	289	148821360	5220832	-	TBFG_10169	COG0767Q
MCE-family protein mce1A	198471	199835	+	454	148821361	5220833	-	TBFG_10170	COG0840NT, COG1463Q
MCE-family protein mce1B	199832	200872	+	346	148821362	5220834	-	TBFG_10171	COG1463Q
MCE-family protein mce1C	200869	202416	+	515	148821363	5220835	-	TBFG_10172	COG0840NT, COG1463Q
MCE-family protein mce1D	202413	204005	+	530	148821364	5220836	-	TBFG_10173	COG1463Q
MCE-family lipoprotein lprK (MCE-family lipoprotein mce1e)	204002	205174	+	390	148821365	5220837	-	TBFG_10174	COG1463Q
MCE-family protein mce1F	205168	206715	+	515	148821366	5220838	-	TBFG_10175	COG1463Q
MCE associated membrane protein	206751	207392	+	213	148821367	5220839	-	TBFG_10176	-
MCE associated membrane protein	207389	208357	+	322	148821368	5220840	-	TBFG_10177	COG1714S
MCE associated protein	208354	208908	+	184	148821369	5220841	-	TBFG_10178	-
MCE associated membrane protein	208875	209609	+	244	148821370	5220842	-	TBFG_10179	-
lipoprotein lprO	209640	210749	-	369	148821371	5220843	-	TBFG_10180	-
conserved transmembrane protein	210829	212187	-	452	148821372	5220844	-	TBFG_10181	COG1511S
hypothetical protein TBFG_10182	212214	212948	-	244	148821373	5220845	-	TBFG_10182	COG1741R
RNA polymerase factor sigma-70	212965	214077	-	370	148821375	5220846	-	TBFG_10183	COG1595K
hypothetical lysophospholipase	214025	214864	+	279	148821374	5220848	-	TBFG_10184	COG2267I
hypothetical protein TBFG_10185	214906	215655	+	249	148821376	5220847	-	TBFG_10185	-
hypothetical protein TBFG_10186	215652	216161	+	169	148821377	5220849	-	TBFG_10186	-
beta-glucosidase bglS	216206	218281	+	691	148821378	5220850	-	TBFG_10187	COG1472G
hypothetical O-methyltransferase	218648	219304	+	218	148821379	5220851	-	TBFG_10188	COG4122R
conserved transmembrane protein	219423	219854	+	143	148821380	5220852	-	TBFG_10189	-
dihydroxy-acid dehydratase	219933	221660	-	575	148821381	5220853	-	TBFG_10190	COG0129EG
hypothetical protein TBFG_10191	221808	222098	+	96	148821382	5220854	-	TBFG_10191	COG1937S
conserved integral membrane protein	222226	223467	+	413	148821383	5220855	-	TBFG_10192	COG2814G
conserved secreted protein	223544	223846	+	100	148821384	5220856	-	TBFG_10193	-
hypothetical protein TBFG_10194	223936	224601	+	221	148821385	5220857	-	TBFG_10194	COG1376S
hypothetical protein TBFG_10195	224661	226508	-	615	148821386	5220858	-	TBFG_10195	-
hypothetical drugs-transport transmembrane ATP-binding protein ABC transporter	226815	230399	+	1194	148821387	5220859	-	TBFG_10196	COG1132V
two component transcriptional regulatory protein, luxR-family	230773	231471	+	232	148821388	5220860	-	TBFG_10197	COG2197TK
hypothetical transcriptional regulatory protein	231584	232168	+	194	148821389	5220861	-	TBFG_10198	COG1309K
hypothetical oxidoreductase	232165	234414	+	749	148821390	5220862	-	TBFG_10199	COG0243C
hypothetical zinc metalloprotease	234455	236446	-	663	148821391	5220863	-	TBFG_10200	COG3590O
hypothetical protein TBFG_10201	236489	237148	+	219	148821392	5220864	-	TBFG_10201	-
conserved transmembrane protein	237145	237834	+	229	148821393	5220865	-	TBFG_10202	-
hypothetical protein TBFG_10203	237831	238328	-	165	148821394	5220866	-	TBFG_10203	COG1476K
transmembrane transport protein mmpL11	238331	241231	-	966	148821395	5220867	-	TBFG_10204	COG2409R
hypothetical protein TBFG_10205	241453	241863	+	136	148821396	5220868	-	TBFG_10205	-
conserved transmembrane protein	241915	243198	-	427	148821397	5220869	-	TBFG_10206	COG0392S
conserved transmembrane protein	243323	244426	+	367	148821398	5220870	-	TBFG_10207	COG0628R
transmembrane transport protein mmpL3	244423	247257	-	944	148821399	5220871	-	TBFG_10208	COG2409R
hypothetical protein TBFG_10209	247323	248051	-	242	148821400	5220872	-	TBFG_10209	COG1432S
tRNA (guanine-N(7))-methyltransferase	248054	248845	-	263	148821401	5220873	trmB	TBFG_10210	COG0220R
hypothetical protein TBFG_10211	248977	250062	+	361	148821402	5220874	-	TBFG_10211	-
hypothetical protein TBFG_10212	250059	251537	+	492	148821403	5220875	-	TBFG_10212	-
phosphoenolpyruvate carboxykinase	251721	253541	+	606	148821404	5220876	-	TBFG_10213	COG1274C
transcriptional regulatory protein, asnC-family nadR	253608	254579	-	323	148821405	5220877	-	TBFG_10214	COG1056H, COG3172H
hypothetical methyltransferase	254576	255889	-	437	148821406	5220878	-	TBFG_10215	COG1032C
acyl-CoA synthetase	256003	257616	+	537	148821407	5220879	-	TBFG_10216	COG0318IQ
acyl-CoA dehydrogenase fadE3	257722	258843	-	373	148821408	5220880	-	TBFG_10217	COG1960I
hypothetical protein TBFG_10218	258852	259865	+	337	148821409	5220881	-	TBFG_10218	COG2030I
esterase lipW	259862	260770	-	302	148821410	5220882	-	TBFG_10219	COG0657I
conserved transmembrane protein	260863	262191	+	442	148821411	5220883	-	TBFG_10220	COG2041R
conserved transmembrane protein	262193	262741	+	182	148821412	5220884	-	TBFG_10221	-
esterase lipC	262751	263962	+	403	148821413	5220885	-	TBFG_10222	COG0657I
hypothetical protein TBFG_10223	264006	265415	+	469	148821414	5220886	-	TBFG_10223	COG1020Q
enoyl-CoA hydratase	265446	266234	+	262	148821415	5220887	-	TBFG_10224	COG1024I
hypothetical aldehyde dehydrogenase	266240	267703	-	487	148821416	5220888	-	TBFG_10225	COG1012C
hypothetical methyltransferase	267802	268566	-	254	148821417	5220889	-	TBFG_10226	COG0500QR
hypothetical protein TBFG_10227	268602	269756	+	384	148821418	5220890	-	TBFG_10227	COG0438M
conserved transmembrane protein	269773	271503	-	576	148821419	5220891	-	TBFG_10228	-
hypothetical protein TBFG_10229	271513	272778	-	421	148821420	5220892	-	TBFG_10229	-
hypothetical integral membrane acyltransferase	272994	274217	+	407	148821421	5220893	-	TBFG_10230	COG1835I
hypothetical protein TBFG_10231	274245	274925	-	226	148821422	5220894	-	TBFG_10231	COG1487R
phosphotriesterase php (parathion hydrolase)	274922	275902	-	326	148821423	5220895	-	TBFG_10232	COG1735R
acyl-CoA dehydrogenase fadE4	275997	277703	+	568	148821424	5220896	-	TBFG_10233	COG1960I
hypothetical transcriptional regulatory protein, tetR/acrR-family	277838	278527	+	229	148821425	5220897	-	TBFG_10234	COG1309K
ribonucleotide-diphosphate reductase subunit beta	278524	279468	+	314	148821426	5220898	-	TBFG_10235	COG0208F
succinic semialdehyde dehydrogenase	279544	281079	-	511	148821427	5220899	gabD1	TBFG_10236	COG1012C
conserved transmembrane protein	281105	282553	-	482	148821428	5220900	-	TBFG_10237	-
conserved transmembrane protein	282588	286790	-	1400	148821429	5220901	-	TBFG_10238	-
small secreted protein	286837	287010	-	57	148821430	5220902	-	TBFG_10239	-
lipoprotein lpqI	287125	288291	+	388	148821431	5220903	-	TBFG_10240	COG1472G
hypothetical transcriptional regulatory protein, tetR-family	288367	288981	+	204	148821432	5220904	-	TBFG_10241	COG1309K
hypothetical protein TBFG_10242	289043	289276	+	77	148821433	5220905	-	TBFG_10242	-
hypothetical protein TBFG_10243	289284	289721	+	145	148821434	5220906	-	TBFG_10243	COG1848R
hypothetical protein TBFG_10244	289751	290593	-	280	148821435	5220907	-	TBFG_10244	COG2030I
3-ketoacyl-(acyl-carrier-protein) reductase	290604	291968	-	454	148821436	5220908	fabG	TBFG_10245	COG1028IQR
acetyl-CoA acetyltransferase	292110	293432	+	440	148821437	5220909	-	TBFG_10246	COG0183I
acyl-CoA dehydrogenase fadE5	293736	295571	-	611	148821438	5220910	-	TBFG_10247	COG1960I
hypothetical oxidoreductase	295943	296431	+	162	148821439	5220911	-	TBFG_10248	COG1853R
conserved integral membrane protein	296747	298057	+	436	148821440	5220912	-	TBFG_10249	-
fumarate reductase iron-sulfur subunit	298054	298800	-	248	148821441	5220913	-	TBFG_10250	COG0479C
succinate dehydrogenase flavoprotein subunit	298801	300741	-	646	148821442	5220914	sdhA	TBFG_10251	COG1053C
hypothetical succinate dehydrogenase membrane anchor subunit (succinic dehydrogenase)	300772	301593	-	273	148821443	5220915	-	TBFG_10252	-
hypothetical protein TBFG_10253	301673	301966	-	97	148821444	5220916	-	TBFG_10253	-
heat shock protein hsp (heat-stress-induced ribosome-binding protein A)	302111	302590	-	159	148821445	5220917	-	TBFG_10254	COG0071O
nitrite reductase	302804	305365	+	853	148821446	5220918	-	TBFG_10255	COG1251C
nitrite reductase	305391	305747	+	118	148821447	5220919	-	TBFG_10256	COG2146PR
bifunctional cobalamin biosynthesis protein cobU: cobinamide kinase + cobinamide phosphate guanylyltransferase	305763	306287	-	174	148821448	5220920	-	TBFG_10257	COG2087H
cobyric acid synthase	306312	307796	-	494	148821449	5220921	-	TBFG_10258	COG1492H
PPE family protein	307815	309485	-	556	148821450	5220922	PPE	TBFG_10259	-
hypothetical protein TBFG_10260	309637	310011	+	124	148821451	5220923	-	TBFG_10260	-
hypothetical protein TBFG_10261	309875	310207	-	110	148821452	5220924	-	TBFG_10261	-
hypothetical protein TBFG_10262	310232	310687	-	151	148821453	5220925	-	TBFG_10262	-
hypothetical protein TBFG_10263	310712	311455	-	247	148821454	5220926	-	TBFG_10263	COG2138S
bifunctional uroporphyrinogen-III synthetase/response regulator domain protein	311452	312597	-	381	148821455	5220927	-	TBFG_10264	COG0745TK, COG1587H
integral membrane nitrite extrusion protein narK3 (nitrite facilitator)	312697	314106	-	469	148821456	5220928	-	TBFG_10265	COG2223P
aminoglycoside 2-N-acetyltransferase aac	314247	314792	-	181	148821457	5220929	-	TBFG_10266	COG0456R
hypothetical protein TBFG_10267	314802	315704	-	300	148821458	5220930	-	TBFG_10267	COG1984E
hypothetical protein TBFG_10268	315721	316374	-	217	148821459	5220931	-	TBFG_10268	COG2049E
hypothetical periplasmic iron-transport lipoprotein	316449	317441	-	330	148821460	5220932	-	TBFG_10269	COG0614P
5-oxoprolinase oplA	317463	321092	-	1209	148821461	5220933	-	TBFG_10270	COG0145EQ, COG0146EQ
integral membrane nitrite extrusion protein narU (nitrite facilitator)	321269	322660	+	463	148821462	5220934	-	TBFG_10271	COG2223P
hypothetical protein TBFG_10272	322702	323211	-	169	148821463	5220935	-	TBFG_10272	COG2161D
hypothetical protein TBFG_10273	323276	324469	-	397	148821464	5220936	-	TBFG_10273	COG3285L
acyl-CoA synthetase	324505	326187	+	560	148821465	5220937	-	TBFG_10274	COG0318IQ
acyl-CoA dehydrogenase fadE6	326204	328399	-	731	148821466	5220938	-	TBFG_10275	COG1960I
hypothetical protein TBFG_10276	328513	329646	-	377	148821467	5220939	-	TBFG_10276	-
hypothetical transcriptional regulatory protein	329643	330263	-	206	148821468	5220940	-	TBFG_10277	COG1309K
hypothetical protein TBFG_10278	330318	330941	+	207	148821469	5220941	-	TBFG_10278	COG0346E
hypothetical transcriptional regulatory protein, tetR-family	330871	331596	-	241	148821470	5220942	-	TBFG_10279	COG1309K
hypothetical protein TBFG_10280	331686	332606	+	306	148821471	5220943	-	TBFG_10280	COG3662S
hypothetical protein TBFG_10281	332646	333074	-	142	148821472	5220944	-	TBFG_10281	-
hypothetical protein TBFG_10282	333098	333271	-	57	148821473	5220945	-	TBFG_10282	-
PE-PGRS family protein	333375	335054	-	559	148821474	5220946	PGRS	TBFG_10283	-
PE-PGRS family protein	334991	336109	-	372	148821475	5220947	-	TBFG_10284	-
PE-PGRS family protein	336373	339093	-	906	148821476	5220948	PGRS	TBFG_10285	-
PE-PGRS family protein	339322	341835	-	837	148821477	5220949	-	TBFG_10286	-
PPE family protein	342126	343736	+	536	148821478	5220950	PPE	TBFG_10287	-
hypothetical protein TBFG_10288	343760	344668	+	302	148821479	5220951	-	TBFG_10288	COG3315Q
hypothetical protein TBFG_10289	344892	346787	+	631	148821480	5220952	-	TBFG_10289	COG0464O
hypothetical protein TBFG_10290	346784	348400	+	538	148821481	5220953	-	TBFG_10290	-
hypothetical protein TBFG_10291	348397	352389	+	1330	148821482	5220954	-	TBFG_10291	COG1674D
PE family protein	352386	352694	+	102	148821483	5220955	-	TBFG_10292	-
PPE family protein	352697	354238	+	513	148821484	5220956	PPE	TBFG_10293	-
Esat-6 like protein esxG	354287	354580	+	97	148821485	5220957	-	TBFG_10294	-
low molecular weight protein antigen 7 esxH (10 kda antigen) (protein TB10.4)	354610	354900	+	96	148821486	5220958	-	TBFG_10295	COG4842S
hypothetical protein TBFG_10296	354911	355798	+	295	148821487	5220959	-	TBFG_10296	-
conserved transmembrane protein	355845	357263	+	472	148821488	5220960	-	TBFG_10297	-
membrane-anchored mycosin mycP3	357260	358645	+	461	148821489	5220961	-	TBFG_10298	COG1404O
conserved transmembrane protein	358642	359637	+	331	148821490	5220962	-	TBFG_10299	-
hypothetical protein TBFG_10300	359624	360826	-	400	148821491	5220963	-	TBFG_10300	COG0596R
trans-aconitate methyltransferase tam	360933	361718	+	261	148821492	5220964	-	TBFG_10301	COG4106R
hypothetical protein TBFG_10302	361707	362510	-	267	148821493	5220965	-	TBFG_10302	COG4424S
hypothetical sulfatase	362520	363917	-	465	148821494	5220966	-	TBFG_10303	COG3119P
PE-PGRS family protein	364003	365871	+	622	148821495	5220967	PGRS	TBFG_10304	-
hypothetical protein TBFG_10305	366014	366241	+	75	148821496	5220968	-	TBFG_10305	-
hypothetical protein TBFG_10306	366238	366540	+	100	148821497	5220969	-	TBFG_10306	COG0012J
hypothetical protein TBFG_10307	366806	367231	+	141	148821498	5220970	-	TBFG_10307	COG1487R
hypothetical transcriptional regulatory protein, tetR/acrR-family	367367	367999	+	210	148821499	5220971	-	TBFG_10308	COG1309K
hypothetical dehydrogenase/reductase	367996	368904	+	302	148821500	5220972	-	TBFG_10309	COG1028IQR
PPE family protein	368912	378472	-	3166	148821501	5220973	PPE	TBFG_10310	COG1357S
hypothetical oxidoreductase	378675	379346	+	223	148821502	5220974	-	TBFG_10311	COG0778C
hypothetical protein TBFG_10312	379334	379816	-	160	148821503	5220975	-	TBFG_10312	-
conserved integral membrane protein	379874	380590	+	238	148821504	5220976	-	TBFG_10313	COG0671I
hypothetical protein TBFG_10314	380692	381348	+	218	148821505	5220977	-	TBFG_10314	COG3786S
hypothetical protein TBFG_10315	381418	381909	-	163	148821506	5220978	-	TBFG_10315	-
hypothetical protein TBFG_10316	381933	383162	+	409	148821507	5220979	-	TBFG_10316	-
conserved proline and threonine rich protein	383317	385179	+	620	148821508	5220980	-	TBFG_10317	COG0443O
hypothetical protein TBFG_10318	385251	385637	+	128	148821509	5220981	-	TBFG_10318	-
hypothetical protein TBFG_10319	385640	386302	-	220	148821510	5220982	-	TBFG_10319	-
hypothetical beta-1,3-glucanase precursor	386363	387247	+	294	148821511	5220983	-	TBFG_10320	COG2273G
hypothetical muconolactone isomerase	387296	387910	+	204	148821512	5220984	-	TBFG_10321	COG4829Q
glycerophosphoryl diester phosphodiesterase glpQ2	387934	388704	-	256	148821513	5220985	-	TBFG_10322	COG0584C
conserved integral membrane protein	389066	389860	-	264	148821514	5220987	-	TBFG_10323	COG0428P
pyrrolidone-carboxylate peptidase	389909	390577	+	222	148821515	5220988	-	TBFG_10324	COG2039O
hypothetical protein TBFG_10325	390649	391311	+	220	148821516	5220989	-	TBFG_10325	-
deoxycytidine triphosphate deaminase	391343	391915	+	190	148821517	5220990	dcd	TBFG_10326	COG0717F
UDP-glucose 6-dehydrogenase udgA	392021	393352	+	443	148821518	5220991	-	TBFG_10327	COG1004M
hypothetical protein TBFG_10328	393341	394012	-	223	148821519	5220992	-	TBFG_10328	COG2120S
hypothetical transcriptional regulatory protein, arsR-family	394113	394793	+	226	148821520	5220993	-	TBFG_10329	COG0607P, COG0640K
hypothetical protein TBFG_10330	394800	395024	+	74	148821521	5220994	-	TBFG_10330	COG0500QR
hypothetical protein TBFG_10331	395034	395489	+	151	148821522	5220995	-	TBFG_10331	COG0500QR
cytochrome P450 135A1 cyp135A1	395457	396806	-	449	148821523	5220996	-	TBFG_10332	COG2124Q
hypothetical transcriptional regulatory protein, tetR/acrR-family	396872	397474	+	200	148821524	5220997	-	TBFG_10333	COG1309K
hypothetical protein TBFG_10334	397455	398081	-	208	148821525	5220998	-	TBFG_10334	COG0500QR
hypothetical protein TBFG_10335	398108	398848	-	246	148821526	5220999	-	TBFG_10335	COG1309K
hypothetical dehydrogenase/reductase	398962	400128	+	388	148821527	5221000	-	TBFG_10336	COG0446R
hypothetical protein TBFG_10337	400203	400988	+	261	148821528	5221001	-	TBFG_10337	-
hypothetical protein TBFG_10338	401015	401389	+	124	148821529	5221002	-	TBFG_10338	-
alpha-D-glucose-1-phosphate thymidylyltransferase rmlA	401419	402285	+	288	148821530	5221003	-	TBFG_10339	COG1209M
PE family protein	402296	402811	-	171	148821531	5221004	-	TBFG_10340	-
13E12 repeat family protein	402929	404464	+	511	148821532	5221005	-	TBFG_10341	-
aminotransferase AlaT	404634	405923	-	429	148821533	5221006	-	TBFG_10342	COG0436E
hypothetical iron-sulfur-binding reductase	405954	408602	-	882	148821534	5221007	-	TBFG_10343	COG0247C
hypothetical transcriptional regulatory protein	408711	411209	-	832	148821535	5221008	-	TBFG_10344	COG2197TK, COG2771K
hypothetical protein TBFG_10345	411395	411934	+	179	148821536	5221009	-	TBFG_10345	-
isoniazid inductible gene protein iniB	412123	413562	+	479	148821537	5221010	-	TBFG_10346	-
isoniazid inductible gene protein iniA	413599	415521	+	640	148821538	5221011	-	TBFG_10347	COG0699R
isoniazid inductible gene protein iniC	415518	416999	+	493	148821539	5221012	-	TBFG_10348	COG0699R
lipoprotein lpqJ	417142	417702	-	186	148821540	5221013	-	TBFG_10349	-
hypothetical protein TBFG_10350	417811	418221	+	136	148821541	5221014	-	TBFG_10350	COG2068R
L-asparagine permease ansP2	418263	419726	-	487	148821542	5221015	-	TBFG_10351	COG1113E
hypothetical protein TBFG_10352	420065	421051	+	328	148821543	5221016	-	TBFG_10352	-
hypothetical transcriptional regulatory protein	421054	421707	+	217	148821544	5221017	-	TBFG_10353	COG1396K
hypothetical protein TBFG_10354	421710	422369	+	219	148821545	5221018	-	TBFG_10354	-
chaperone protein dnaK (hsp-70)	422596	424473	+	625	148821546	5221019	-	TBFG_10355	COG0443O
chaperone grpE (hsp-70 cofactor)	424470	425177	+	235	148821547	5221020	-	TBFG_10356	COG0576O
chaperone protein dnaJ1	425213	426400	+	395	148821548	5221021	-	TBFG_10357	COG0484O
heat shock protein transcriptional repressor hspR (merR family)	426400	426780	+	126	148821549	5221022	-	TBFG_10358	COG0789K
PPE family protein	427007	427558	-	183	148821550	5221023	PPE	TBFG_10359	-
PPE family protein	427641	437468	-	3295	148821551	5221024	-	TBFG_10360	COG1357S
hypothetical protein TBFG_10361	437619	438248	-	209	148821552	5221025	-	TBFG_10361	COG2050Q
adenylosuccinate synthetase	438260	439558	-	432	148821553	5221026	-	TBFG_10362	COG0104F
hypothetical protein TBFG_10363	439649	440296	+	215	148821554	5221027	-	TBFG_10363	-
conserved integral membrane protein	440307	441086	+	259	148821555	5221028	-	TBFG_10364	COG1994R
hypothetical protein TBFG_10365	441091	441528	-	145	148821556	5221029	-	TBFG_10365	-
hypothetical protein TBFG_10366	441611	442438	+	275	148821557	5221030	-	TBFG_10366	-
Mg2+ transport transmembrane protein mgtE	442660	444042	+	460	148821558	5221031	-	TBFG_10367	COG2239P
fructose-bisphosphate aldolase	444054	445088	-	344	148821559	5221032	-	TBFG_10368	COG0191G
conserved transmembrane protein	445184	445867	+	227	148821560	5221033	-	TBFG_10369	COG0586S
hypothetical protein TBFG_10370	445856	446986	-	376	148821561	5221034	-	TBFG_10370	COG4833G
hypothetical protein TBFG_10371	447011	447604	-	197	148821562	5221035	-	TBFG_10371	COG4185S
hypothetical protein TBFG_10372	447633	448022	-	129	148821563	5221036	-	TBFG_10372	-
hypothetical protein TBFG_10373	448103	449314	-	403	148821564	5221037	-	TBFG_10373	COG3552R
hypothetical membrane oxidoreductase	449320	449922	-	200	148821565	5221038	-	TBFG_10374	COG3427S
hypothetical oxidoreductase	449936	450832	-	298	148821566	5221039	-	TBFG_10375	COG0714R
hypothetical protein TBFG_10376	450829	451422	-	197	148821567	5221040	-	TBFG_10376	COG2068R
hypothetical protein TBFG_10377	451419	452174	-	251	148821568	5221041	-	TBFG_10377	COG1975O
hypothetical carbon monoxyde dehydrogenase large subunit	452193	454592	-	799	148821569	5221042	-	TBFG_10378	COG1529C
hypothetical carbon monoxyde dehydrogenase small subunit	454589	455068	-	159	148821570	5221043	-	TBFG_10379	COG2080C
hypothetical carbon monoxyde dehydrogenase medium subunit	455083	455985	-	300	148821571	5221044	-	TBFG_10380	COG1319C
hypothetical protein TBFG_10381	456019	456155	-	380	148821572	5221045	-	TBFG_10381	COG1975O
protein transport protein secE2	456160	456375	+	71	148821575	5221048	-	TBFG_10384	COG3360S
hypothetical RNA methyltransferase (RNA methylase)	456451	457113	-	220	148821576	5221049	-	TBFG_10385	COG0566J
hypothetical protein TBFG_10386	457098	458006	-	302	148821577	5221050	-	TBFG_10386	-
orotate phosphoribosyltransferase	458024	458563	-	179	148821578	5221051	pyrE	TBFG_10387	COG0461F
conserved secreted protein	458644	459498	-	284	148821579	5221052	-	TBFG_10388	-
endopeptidase ATP binding protein subunit B clpB	459639	462185	-	848	148821580	5221053	-	TBFG_10389	COG0542O
hypothetical monooxygenase	462213	463490	+	425	148821581	5221054	-	TBFG_10390	COG0543HC, COG1017C
hypothetical transcriptional regulatory protein, luxR/uhpA-family	463594	466851	+	1085	148821582	5221055	-	TBFG_10391	COG2114T, COG2771K, COG3903R
PPE family protein	466855	468186	-	443	148821583	5221056	PPE	TBFG_10392	-
phosphoribosylglycinamide formyltransferase 2	468520	469779	+	419	148821584	5221057	purT	TBFG_10393	COG0027F
hypothetical protein TBFG_10394	469776	470198	+	140	148821585	5221058	-	TBFG_10394	COG0607P
O-succinylhomoserine sulfhydrylase	470195	471415	+	406	148821586	5221059	-	TBFG_10395	COG0626E
membrane NADH dehydrogenase ndhA	471412	472824	-	470	148821587	5221060	-	TBFG_10396	COG1252C
13E12 repeat family protein	472966	474291	+	441	148821588	5221061	-	TBFG_10397	-
hypothetical secreted protein	474307	475026	-	239	148821589	5221062	-	TBFG_10398	-
hypothetical protein TBFG_10399	475125	475529	+	134	148821590	5221063	-	TBFG_10399	-
hypothetical protein TBFG_10400	475535	475927	+	130	148821591	5221064	-	TBFG_10400	-
13E12 repeat family protein	476001	476369	+	122	148821592	5221065	-	TBFG_10401	-
hypothetical protein TBFG_10402	476579	476827	+	82	148821593	5221066	-	TBFG_10402	-
hypothetical secreted protein	476864	477505	-	213	148821594	5221067	-	TBFG_10403	-
lipoprotein lpqK	477512	478741	-	409	148821595	5221068	-	TBFG_10404	COG1680V
acyl-CoA dehydrogenase fadE7	478751	479938	-	395	148821596	5221069	-	TBFG_10405	COG1960I
conserved transmembrane protein	479974	480345	+	123	148821597	5221070	-	TBFG_10406	-
transmembrane transport protein mmpL1	480540	483416	-	958	148821598	5221071	-	TBFG_10407	COG2409R
membrane protein mmpS1	483413	483841	-	142	148821599	5221072	-	TBFG_10408	-
acyl-CoA synthetase	484162	485919	+	585	148821600	5221073	-	TBFG_10409	COG0318IQ
membrane bound polyketide synthase pks6	485916	490124	+	1402	148821601	5221074	-	TBFG_10410	COG3321Q
beta lactamase like protein	490072	490890	-	272	148821602	5221075	-	TBFG_10411	COG0491R
F420-dependent glucose-6-phosphate dehydrogenase fgd1	490968	491978	+	336	148821603	5221076	-	TBFG_10412	COG2141C
phosphate acetyltransferase	491971	494043	+	690	148821604	5221077	-	TBFG_10413	COG0280C, COG0857R
acetate kinase	494036	495193	+	385	148821605	5221078	-	TBFG_10414	COG0282C
serine/threonine-protein kinase pknG	495247	497499	-	750	148821606	5221079	-	TBFG_10415	COG0515RTKL
glutamine-binding lipoprotein glnH	497499	498485	-	328	148821607	5221080	-	TBFG_10416	COG0834ET
hypothetical protein TBFG_10417	498485	499804	-	439	148821608	5221081	-	TBFG_10417	-
mutator protein mutT3	499898	500551	+	217	148821609	5221082	-	TBFG_10418	COG0494LR
thiamine-phosphate pyrophosphorylase	500535	501203	-	222	148821610	5221083	thiE	TBFG_10419	COG0352H
thiamine biosynthesis oxidoreductase thiO	501333	502355	+	340	148821611	5221084	-	TBFG_10420	COG0665E
sulfur carrier protein ThiS	502352	502558	+	68	148821612	5221085	-	TBFG_10421	COG2104H
thiazole synthase	502551	503309	+	252	148821613	5221086	thiG	TBFG_10422	COG2022H
lipoprotein aminopeptidase lpqL	503681	505183	+	500	148821614	5221087	-	TBFG_10423	COG2234R
lipoprotein peptidase lpqM	505271	506767	+	498	148821615	5221088	-	TBFG_10424	COG2321R
hypothetical protein TBFG_10425	506746	507156	-	136	148821616	5221089	-	TBFG_10425	-
hypothetical protein TBFG_10426	507317	507946	-	209	148821617	5221090	-	TBFG_10426	COG3571R
phosphomethylpyrimidine kinase	507943	508740	-	265	148821618	5221091	-	TBFG_10427	COG0351H
thiamine biosynthesis protein ThiC	508767	510410	-	547	148821619	5221092	-	TBFG_10428	COG0422H
hypothetical protein TBFG_10429	510562	510837	-	91	148821620	5221093	-	TBFG_10429	-
metal cation transporter P-type ATPase ctpH	510887	515506	-	1539	148821621	5221094	-	TBFG_10430	COG0474P
hypothetical protein TBFG_10431	515558	516133	-	191	148821622	5221095	-	TBFG_10431	-
exodeoxyribonuclease III protein xthA (exonuclease III)	516202	517077	-	291	148821623	5221096	-	TBFG_10432	COG0708L
hypothetical protein TBFG_10433	517080	517988	-	302	148821624	5221097	-	TBFG_10433	COG0454KR
peptide deformylase	517988	518581	-	197	148821625	5221098	def	TBFG_10434	COG0242J
hypothetical protein TBFG_10435	518918	519226	+	102	148821626	5221099	-	TBFG_10435	-
hypothetical tuberculin related peptide	519258	519752	+	164	148821627	5221100	-	TBFG_10436	-
periplasmic superoxide dismutase	519785	520507	+	240	148821628	5221101	-	TBFG_10437	COG2032P
hypothetical protein TBFG_10438	520509	521639	+	376	148821629	5221102	-	TBFG_10438	COG2170S
hypothetical protein TBFG_10439	521699	522352	+	217	148821630	5221103	-	TBFG_10439	COG2802R
ATPase	522532	524718	-	728	148821631	5221104	-	TBFG_10440	COG0464O
CDP-diacylglycerol-serine o-phosphatidyltransferase pssA	524715	525575	-	286	148821632	5221105	-	TBFG_10441	COG1183I
phosphatidylserine decarboxylase	525572	526267	-	231	148821633	5221106	-	TBFG_10442	COG0688I
molybdopterin biosynthesis protein moeA2	526328	527545	-	405	148821634	5221107	-	TBFG_10443	COG0303H
short chain dehydrogenase	527564	528499	-	311	148821635	5221108	-	TBFG_10444	COG1028IQR
chaperonin GroEL	528793	530415	+	540	148821636	5221109	groEL	TBFG_10445	COG0459O
hypothetical protein TBFG_10446	530481	530867	-	128	148821637	5221110	-	TBFG_10446	-
PPE family protein	530936	532399	-	487	148821638	5221111	PPE	TBFG_10447	-
hypothetical protein TBFG_10448	532581	533096	+	171	148821639	5221112	-	TBFG_10448	-
hypothetical protein TBFG_10449	533276	533974	-	232	148821640	5221113	-	TBFG_10449	COG5343S
RNA polymerase sigma factor SigK	534018	534581	-	187	148821641	5221114	-	TBFG_10450	COG1595K
conserved transmembrane protein	534630	534818	-	62	148821642	5221115	-	TBFG_10451	COG3752S
conserved transmembrane protein	534876	535412	-	178	148821643	5221116	-	TBFG_10452	COG3752S
cyclopropane-fatty-acyl-phospholipid synthase ufaA1	535409	536692	-	427	148821644	5221117	-	TBFG_10453	COG2230M
hypothetical protein TBFG_10454	536689	537420	-	243	148821645	5221118	-	TBFG_10454	COG3496S
hypothetical protein TBFG_10455	537414	538733	-	439	148821646	5221119	-	TBFG_10455	COG2907R
transmembrane transport protein mmpL4	538773	541676	-	967	148821647	5221120	-	TBFG_10456	COG2409R
membrane protein mmpS4	541673	542095	-	140	148821648	5221121	-	TBFG_10457	-
hypothetical transcriptional regulatory protein	542276	543037	+	253	148821649	5221122	-	TBFG_10458	COG1309K
PPE family protein	543359	544915	+	518	148821650	5221123	PPE	TBFG_10459	-
hypothetical protein TBFG_10460	544921	545307	-	128	148821651	5221124	-	TBFG_10460	-
hypothetical protein TBFG_10461	545560	546006	-	148	148821652	5221125	-	TBFG_10461	-
enoyl-CoA hydratase	546074	546988	-	304	148821653	5221126	-	TBFG_10462	COG1024I
hypothetical protein TBFG_10463	547261	547542	-	93	148821654	5221127	-	TBFG_10463	COG2337T
hypothetical peptidase	547771	549792	-	673	148821655	5221128	-	TBFG_10464	COG1505E
hypothetical aldehyde dehydrogenase	549860	551383	+	507	148821656	5221129	-	TBFG_10465	COG1012C
hypothetical protein TBFG_10466	551383	551874	+	163	148821657	5221130	-	TBFG_10466	COG3564S
conserved hydrophobic protein	551895	552173	+	92	148821658	5221131	-	TBFG_10467	COG0477GEPR
hypothetical protein TBFG_10468	552211	552735	+	174	148821659	5221132	-	TBFG_10468	-
dihydrolipoamide dehydrogenase	552799	554193	+	464	148821660	5221133	-	TBFG_10469	COG1249C
hypothetical protein TBFG_10470	554201	554494	+	97	148821661	5221134	-	TBFG_10470	-
hypothetical protein TBFG_10471	554498	555070	-	190	148821662	5221135	-	TBFG_10471	COG2128S
hypothetical transcriptional regulatory protein	555067	556491	-	474	148821663	5221136	-	TBFG_10472	COG1396K, COG3800R
hypothetical protein TBFG_10473	556643	557437	+	264	148821664	5221137	-	TBFG_10473	COG3884I
isocitrate lyase icl	557712	558998	+	428	148821665	5221138	-	TBFG_10474	COG2224C
3-hydroxybutyryl-CoA dehydrogenase	559080	559940	+	286	148821666	5221139	-	TBFG_10475	COG1250I
mycolic acid synthase umaA	560055	560933	+	292	148821667	5221140	-	TBFG_10476	COG2230M
mycolic acid synthase pcaA (cyclopropane synthase)	561033	561896	-	287	148821668	5221141	-	TBFG_10477	COG2230M
hypothetical protein TBFG_10478	562039	562479	-	146	148821669	5221142	-	TBFG_10478	COG1575H
hypothetical protein TBFG_10479	562410	562898	-	162	148821670	5221143	-	TBFG_10479	-
hypothetical transcriptional regulatory protein, tetR-family	562908	563612	-	234	148821671	5221144	-	TBFG_10480	COG1309K
conserved transmembrane protein	563749	565119	+	456	148821672	5221145	-	TBFG_10481	COG2733S
hypothetical transcriptional regulatory protein	565206	565628	+	140	148821673	5221146	-	TBFG_10482	COG1396K
iron-regulated heparin binding hemagglutinin hbhA (adhesin)	565982	566581	+	199	148821674	5221147	-	TBFG_10483	-
conserved transmembrane protein	566693	566956	+	87	148821675	5221148	-	TBFG_10484	-
conserved secreted protein	566961	567407	+	148	148821676	5221149	-	TBFG_10485	-
deoxyribose-phosphate aldolase	567407	568081	+	224	148821677	5221150	-	TBFG_10486	COG0274F
hypothetical protein TBFG_10487	568106	569152	-	348	148821678	5221151	-	TBFG_10487	-
hypothetical amidohydrolase	569149	569991	-	280	148821679	5221152	-	TBFG_10488	COG0388R
hypothetical protein TBFG_10489	570173	570697	-	174	148821680	5221153	-	TBFG_10489	-
UDP-N-acetylenolpyruvoylglucosamine reductase	570724	571833	+	369	148821681	5221154	murB	TBFG_10490	COG0812M
lipoprotein lprQ	571895	573250	+	451	148821682	5221155	-	TBFG_10491	COG1376S
hypothetical short-chain type oxidoreductase	573231	573986	-	251	148821683	5221156	-	TBFG_10492	COG4221R
hypothetical transcriptional regulatory protein	574169	575485	+	438	148821684	5221157	-	TBFG_10493	COG1940KG
mannosyltransferase	575533	576975	+	480	148821685	5221158	-	TBFG_10494	COG0438M
hypothetical protein TBFG_10495	576972	577523	+	183	148821686	5221159	-	TBFG_10495	-
conserved integral membrane protein	577849	578454	+	201	148821687	5221160	-	TBFG_10496	COG1279R
phosphoglycerate mutase 1 gpm1	578611	579360	+	249	148821688	5221161	-	TBFG_10497	COG0588G
two component system sensor histidine kinase senX3	579534	580766	+	410	148821689	5221162	-	TBFG_10498	COG0642T
two component system sensor transduction protein regX3	580970	581653	+	227	148821690	5221163	-	TBFG_10499	COG0745TK
hypothetical oxidoreductase GMC-type	581650	583539	-	629	148821691	5221164	-	TBFG_10500	COG2303E
hypothetical protein TBFG_10501	583536	583865	-	109	148821692	5221165	-	TBFG_10501	-
hypothetical protein TBFG_10502	583862	584851	-	329	148821693	5221166	-	TBFG_10502	-
hypothetical transcriptional regulatory protein, gntR-family	584856	585584	+	242	148821694	5221167	-	TBFG_10503	COG2186K
hypothetical protein TBFG_10504	585585	586475	-	296	148821695	5221168	-	TBFG_10504	-
hypothetical protein TBFG_10505	586507	587541	+	344	148821696	5221169	-	TBFG_10505	COG0248FP
conserved transmembrane protein	587538	588470	+	310	148821697	5221170	-	TBFG_10506	-
hypothetical protein TBFG_10507	588486	589328	+	280	148821698	5221171	-	TBFG_10507	COG1082G
hypothetical protein TBFG_10508	589344	590219	+	291	148821699	5221172	-	TBFG_10508	COG1155C
pyrroline-5-carboxylate reductase	590244	591131	+	295	148821700	5221173	-	TBFG_10509	COG0345E
hypothetical protein TBFG_10510	591272	591508	+	78	148821701	5221174	-	TBFG_10510	COG1910P
hypothetical protein TBFG_10511	591552	591737	+	61	148821702	5221175	-	TBFG_10511	-
UDP-glucose 4-epimerase galE2	591815	592945	+	376	148821703	5221176	-	TBFG_10512	COG0451MG
hypothetical protein TBFG_10513	592952	594028	+	358	148821704	5221177	-	TBFG_10513	COG0204I
cyclopropane-fatty-acyl-phospholipid synthase 2 cmaA2	594032	595000	-	322	148821705	5221178	-	TBFG_10514	COG2230M
hypothetical protein TBFG_10515	594963	595463	-	166	148821706	5221179	-	TBFG_10515	-
phosphoserine phosphatase serB1	595625	596746	-	373	148821707	5221180	-	TBFG_10516	COG0560E
membrane protein mmpS2	596920	597363	+	147	148821708	5221181	-	TBFG_10517	-
transmembrane transport protein mmpL2	597360	600266	+	968	148821709	5221182	-	TBFG_10518	COG2409R
hypothetical protein TBFG_10519	600259	600552	+	97	148821710	5221183	-	TBFG_10519	COG0526OC
glutamyl-tRNA reductase	600602	602008	+	468	148821711	5221184	hemA	TBFG_10520	COG0373H
porphobilinogen deaminase	602018	602947	+	309	148821712	5221185	hemC	TBFG_10521	COG0181H
uroporphyrin-III C-methyltransferase hemD	602980	604677	+	565	148821713	5221186	-	TBFG_10522	COG0007H, COG1587H
delta-aminolevulinic acid dehydratase	604763	605752	+	329	148821714	5221187	-	TBFG_10523	COG0113H
conserved transmembrane protein	605765	606313	+	182	148821715	5221188	-	TBFG_10524	-
hypothetical protein TBFG_10525	606310	606609	+	99	148821716	5221189	-	TBFG_10525	-
13E12 repeat family protein	606756	608223	+	488	148821717	5221190	-	TBFG_10526	-
hypothetical protein TBFG_10527	608220	608696	-	158	148821718	5221191	-	TBFG_10527	COG1366T
hypothetical membrane acyltransferase	608907	610217	+	436	148821719	5221192	-	TBFG_10528	COG1835I
hypothetical protein TBFG_10529	610349	611044	+	231	148821720	5221193	-	TBFG_10529	COG0443O
hypothetical protein TBFG_10530	611333	612235	-	300	148821721	5221194	-	TBFG_10530	COG0627R
hypothetical methyltransferase	612416	612766	+	116	148821722	5221195	-	TBFG_10531	COG0500QR
hypothetical methyltransferase	612759	613064	+	101	148821723	5221196	-	TBFG_10532	-
gaba permease gabP (4-amino butyrate transport carrier)	613199	614503	+	434	148821724	5221197	-	TBFG_10533	COG1113E
hypothetical protein TBFG_10534	614487	614882	-	131	148821725	5221198	-	TBFG_10534	-
glutamate-1-semialdehyde aminotransferase	614996	616384	+	462	148821726	5221199	-	TBFG_10535	COG0001H
hypothetical protein TBFG_10536	616384	616992	+	202	148821727	5221200	-	TBFG_10536	COG0406G
thioredoxin	617007	617657	+	216	148821728	5221201	-	TBFG_10537	COG0526OC
cytochrome C-type biogenesis protein ccdA	617654	618433	+	259	148821729	5221202	-	TBFG_10538	COG0785O
conserved transmembrane protein	618466	620055	+	529	148821730	5221203	-	TBFG_10539	COG1333O
cytochrome C-type biogenesis protein ccsA	620052	621026	+	324	148821731	5221204	-	TBFG_10540	COG0755O
hypothetical protein TBFG_10541	621068	622285	+	405	148821732	5221205	-	TBFG_10541	COG0455D
hypothetical protein TBFG_10542	622490	622807	+	105	148821733	5221206	-	TBFG_10542	-
PE-PGRS family protein	622954	624822	+	622	148821734	5221207	PGRS	TBFG_10543	-
3-oxoacyl-(acyl carrier protein) synthase III	624718	625725	-	335	148821735	5221208	-	TBFG_10544	COG0332I
1,4-dihydroxy-2-naphthoate octaprenyltransferase	625807	626685	-	292	148821736	5221209	-	TBFG_10545	COG1575H
5'-methylthioadenosine phosphorylase	626702	627496	+	264	148821737	5221210	-	TBFG_10546	COG0005F
UDP-glucose 4-epimerase galE3	627493	628533	+	346	148821738	5221211	-	TBFG_10547	COG0451MG
hypothetical integral membrane protein	628543	629976	-	477	148821739	5221212	-	TBFG_10548	-
hypothetical protein TBFG_10549	630285	631931	+	548	148821740	5221213	-	TBFG_10549	-
hypothetical dolichyl-phosphate sugar synthase	631988	632620	+	210	148821741	5221214	-	TBFG_10550	COG0463M
hypothetical protein TBFG_10551	632617	633279	+	220	148821742	5221215	-	TBFG_10551	COG3222S
conserved integral membrane protein	633300	634649	-	449	148821743	5221216	-	TBFG_10552	-
O-succinylbenzoic acid--CoA ligase	634661	635749	-	362	148821744	5221217	-	TBFG_10553	COG0318IQ
hypothetical protein TBFG_10554	635818	636120	-	100	148821745	5221218	-	TBFG_10554	-
conserved transmembrane protein	636180	636458	-	92	148821746	5221219	-	TBFG_10555	-
low affinity inorganic phosphate transporter integral membrane protein pitA	636455	637708	-	417	148821747	5221220	-	TBFG_10556	COG0306P
hypothetical protein TBFG_10557	637828	638214	-	128	148821748	5221221	-	TBFG_10557	COG0346E
short chain dehydrogenase	638277	639161	-	294	148821749	5221222	-	TBFG_10558	COG1028IQR
naphthoate synthase	639257	640201	-	314	148821750	5221223	-	TBFG_10559	COG0447H
hypothetical protein TBFG_10560	640473	640886	-	137	148821751	5221224	-	TBFG_10560	COG4113R
acyl-CoA synthetase	641341	643056	-	571	148821752	5221225	-	TBFG_10561	COG0318IQ
hypothetical protein TBFG_10562	643125	644738	+	537	148821753	5221226	-	TBFG_10562	COG1574R
O-succinylbenzoate synthase	644735	645715	+	326	148821754	5221227	-	TBFG_10563	COG4948MR
peroxidase bpoC (non-haem peroxidase)	645712	646500	+	262	148821755	5221228	-	TBFG_10564	COG0596R
2-succinyl-6-hydroxy-2,4-cyclohexadiene-1-carboxylic acid synthase/2-oxoglutarate decarboxylase	646543	648207	+	554	148821756	5221229	-	TBFG_10565	COG1165H
conserved transmembrane protein	648204	648719	+	171	148821757	5221230	-	TBFG_10566	-
mannosyltransferase pimB	648781	649917	+	378	148821758	5221231	-	TBFG_10567	COG0438M
ubiquinone/menaquinone biosynthesis methyltransferase	649934	650638	+	234	148821759	5221232	ubiE	TBFG_10568	COG2226H
conserved secreted protein	650652	650990	-	112	148821760	5221233	-	TBFG_10569	-
hypothetical benzoquinone methyltransferase	651024	651749	-	241	148821761	5221234	-	TBFG_10570	COG0500QR
hypothetical oxidoreductase	651774	653000	-	408	148821762	5221235	-	TBFG_10571	COG0644C
polyprenyl-diphosphate synthase grcC1	653016	654023	+	335	148821763	5221236	-	TBFG_10572	COG0142H
heat shock protein HtpX	654124	654984	+	286	148821764	5221237	-	TBFG_10573	COG0501O
NAD(P)H-dependent glycerol-3-phosphate dehydrogenase	655169	656194	-	341	162286715	5221238	-	TBFG_10574	COG0240C
hypothetical monooxygenase	656255	657715	-	486	148821766	5221239	-	TBFG_10575	COG2072P
nucleotide-binding protein	657793	658284	-	163	148821767	5221240	-	TBFG_10576	COG1666S
hypothetical methyltransferase	658566	659585	+	339	148821768	5221242	-	TBFG_10577	COG0500QR
cytochrome P450 135B1 cyp135B1	659695	661113	+	472	148821769	5221243	-	TBFG_10578	COG2124Q
hypothetical protein TBFG_10579	661248	661514	+	88	148821770	5221244	-	TBFG_10579	-
ribonucleoside-diphosphate reductase large subunit nrdZ	661540	663618	+	692	148821771	5221245	-	TBFG_10580	COG0209F
hypothetical protein TBFG_10581	663732	665063	-	443	148821772	5221246	-	TBFG_10581	COG0596R, COG1926R, COG2267I
hypothetical protein TBFG_10582	665287	665628	-	113	148821773	5221247	-	TBFG_10582	-
nicotinate phosphoribosyltransferase	666096	667487	-	463	148821774	5221248	-	TBFG_10583	COG1488H
hypothetical protein TBFG_10584	667497	668639	-	380	148821775	5221249	-	TBFG_10584	COG2843M
hypothetical protein TBFG_10585	668824	669990	-	388	148821776	5221250	-	TBFG_10585	COG0654HC
hypothetical transcriptional regulatory protein, arsR-family	670084	671397	+	437	148821777	5221251	-	TBFG_10586	COG0640K, COG3832S
hypothetical protein TBFG_10587	671411	672196	+	261	148821778	5221252	-	TBFG_10587	COG3324R
PE-PGRS family protein	672241	676161	-	1306	148821780	5221253	PGRS	TBFG_10588	-
hypothetical protein TBFG_10589	676076	676555	+	159	148821779	5221255	-	TBFG_10589	-
hypothetical protein TBFG_10590	676483	677241	+	252	148821781	5221254	-	TBFG_10590	COG1656S
hypothetical protein TBFG_10591	677370	677948	-	192	148821782	5221256	-	TBFG_10591	-
hypothetical protein TBFG_10592	677955	678170	+	71	148821783	5221257	-	TBFG_10592	-
hypothetical protein TBFG_10593	678167	678574	+	135	148821784	5221258	-	TBFG_10593	COG2402R
lipoprotein lpqN	678634	679320	-	228	148821785	5221259	-	TBFG_10594	-
hypothetical protein TBFG_10595	679474	682107	+	877	148821786	5221260	-	TBFG_10595	COG3537G
conserved integral membrane protein	682130	684517	-	795	148821787	5221261	-	TBFG_10596	COG0392S, COG3642T
hypothetical transcriptional regulatory protein, gntR-family	684655	685377	+	240	148821788	5221262	-	TBFG_10597	COG2186K
hypothetical integral membrane protein yrbE2A	685374	686171	+	265	148821789	5221263	-	TBFG_10598	COG0767Q
hypothetical integral membrane protein yrbE2B	686173	687060	+	295	148821790	5221264	-	TBFG_10599	COG0767Q
MCE-family protein mce2A	687066	688280	+	404	148821791	5221265	-	TBFG_10600	COG1463Q
MCE-family protein mce2B	688277	689104	+	275	148821792	5221266	-	TBFG_10601	COG1463Q
MCE-family related protein	689053	689307	+	84	148821793	5221267	-	TBFG_10602	-
MCE-family protein mce2C	689304	690749	+	481	148821794	5221268	-	TBFG_10603	COG1463Q
MCE-family protein mce2D	690746	692272	+	508	148821795	5221269	-	TBFG_10604	COG1463Q
MCE-family lipoprotein lprL (MCE-family lipoprotein mce2e)	692269	693477	+	402	148821796	5221270	-	TBFG_10605	COG1463Q
MCE-family protein mce2F	693482	695032	+	516	148821797	5221271	-	TBFG_10606	COG1463Q
hypothetical protein TBFG_10607	695084	695476	-	130	148821798	5221272	-	TBFG_10607	COG1487R
hypothetical protein TBFG_10608	695473	695730	-	85	148821799	5221273	-	TBFG_10608	COG4118D
hypothetical protein TBFG_10609	695913	697148	-	411	148821800	5221274	-	TBFG_10609	COG1373R
hypothetical protein TBFG_10610	697399	697812	-	137	148821801	5221275	-	TBFG_10610	-
hypothetical protein TBFG_10611	697809	698045	-	78	148821802	5221276	-	TBFG_10611	COG2002K
two component sensor kinase	698149	699282	-	377	148821803	5221277	-	TBFG_10612	COG0642T
two component system DNA binding transcriptional regulatory protein tcrA	699283	700044	-	253	148821804	5221278	-	TBFG_10613	COG0745TK
hypothetical protein TBFG_10614	700101	700412	+	103	148821805	5221279	-	TBFG_10614	-
lipoprotein lpqO	700484	701434	+	316	148821806	5221280	-	TBFG_10615	-
hypothetical resolvase	701651	702259	+	202	148821807	5221281	-	TBFG_10616	COG2452L
transposase	702261	703004	+	247	148821808	5221282	-	TBFG_10617	COG0675L
hypothetical protein TBFG_10618	702974	703444	+	156	148821809	5221283	-	TBFG_10618	-
hypothetical protein TBFG_10619	703489	703734	+	81	148821810	5221284	-	TBFG_10619	COG4423S
hypothetical protein TBFG_10620	703731	704132	+	133	148821811	5221285	-	TBFG_10620	COG3742S
hypothetical protein TBFG_10621	704997	706154	-	385	148821812	5221286	-	TBFG_10621	-
hypothetical protein TBFG_10622	706206	706589	-	127	148821814	5221287	-	TBFG_10622	-
hypothetical protein TBFG_10623	706569	707174	+	201	148821813	5221289	-	TBFG_10623	-
hypothetical protein TBFG_10624	707193	709760	-	855	148821815	5221288	-	TBFG_10624	COG0653U
hypothetical protein TBFG_10625	709844	710593	+	249	148821816	5221290	-	TBFG_10625	-
hypothetical integral membrane protein	710593	710832	+	79	148821817	5221291	-	TBFG_10626	-
hypothetical protein TBFG_10627	710829	711095	-	88	148821818	5221292	-	TBFG_10627	-
hypothetical protein TBFG_10628	711251	711652	+	133	148821819	5221293	-	TBFG_10628	COG1848R
galactose-1-phosphate uridylyltransferase galTa	711781	712476	+	231	148821820	5221294	-	TBFG_10629	COG1085C
galactose-1-phosphate uridylyltransferase galTb	712494	712964	+	156	148821821	5221295	-	TBFG_10630	COG1085C
galactokinase	712961	714052	+	363	148821822	5221296	-	TBFG_10631	COG0153G
hypothetical membrane protein	714438	715511	+	357	148821823	5221297	-	TBFG_10632	COG0120G
hypothetical membrane protein	715615	716562	+	315	148821824	5221298	-	TBFG_10633	-
hypothetical protein TBFG_10634	716655	716909	+	84	148821825	5221299	-	TBFG_10634	COG4423S
hypothetical protein TBFG_10635	716909	717304	+	131	148821826	5221300	-	TBFG_10635	COG3742S
conserved transmembrane protein	717398	718138	-	246	148821827	5221301	-	TBFG_10636	COG0398S
hypothetical protein TBFG_10637	718270	718530	+	86	148821828	5221302	-	TBFG_10637	COG4118D
hypothetical protein TBFG_10638	718527	718934	+	135	148821829	5221303	-	TBFG_10638	COG1487R
hypothetical protein TBFG_10639	719006	720157	-	383	148821830	5221304	-	TBFG_10639	COG4398S
exonuclease V alpha subunit recD	720250	721977	-	575	148821831	5221305	-	TBFG_10640	COG0507L
exonuclease V beta subunit recB	721974	725258	-	1094	148821832	5221306	-	TBFG_10641	COG0210L, COG1074L
exonuclease V gamma subunit recC	725258	728551	-	1097	148821833	5221307	-	TBFG_10642	COG1330L
enoyl-CoA hydratase	728828	729523	-	231	148821834	5221308	-	TBFG_10643	COG1024I
hypothetical protein TBFG_10644	729572	730411	-	279	148821835	5221309	-	TBFG_10644	-
hypothetical glyoxalase II	730565	731278	-	237	148821836	5221310	-	TBFG_10645	COG0491R
hypothetical protein TBFG_10646	731358	731609	+	83	148821837	5221311	-	TBFG_10646	-
50S ribosomal protein L33	731957	732124	+	55	148821838	5221314	rpmG	TBFG_10647	COG0267J
hypothetical protein TBFG_10648	732175	732651	+	158	148821839	5221315	-	TBFG_10648	-
hypothetical protein TBFG_10649	732638	733066	+	142	148821840	5221316	-	TBFG_10649	COG2030I
hypothetical protein TBFG_10650	733070	733570	+	166	148821841	5221317	-	TBFG_10650	-
preprotein translocase subunit SecE	733982	734467	+	161	148821842	5221319	secE	TBFG_10651	COG0690U
transcription antitermination protein NusG	734499	735215	+	238	148821843	5221320	nusG	TBFG_10652	COG0250K
50S ribosomal protein L11	735267	735695	+	142	148821844	5221321	rplK	TBFG_10653	COG0080J
50S ribosomal protein L1	735762	736469	+	235	148821845	5221322	rplA	TBFG_10654	COG0081J
methoxy mycolic acid synthase 4 mmaA4	736543	737439	-	298	148821846	5221323	-	TBFG_10655	COG2230M
methoxy mycolic acid synthase 3 mmaA3	737513	738406	-	297	148821847	5221324	-	TBFG_10656	COG2230M
methoxy mycolic acid synthase 2 mmaA2	738542	739453	-	303	148821848	5221325	-	TBFG_10657	COG2230M
methoxy mycolic acid synthase 1 mmaA1	739572	740462	-	296	148821849	5221326	-	TBFG_10658	COG2230M
lipase/esterase lipG	740479	741384	-	301	148821850	5221327	-	TBFG_10659	COG0596R
hypothetical protein TBFG_10660	741396	742862	-	488	148821851	5221328	-	TBFG_10660	COG0661R
alpha-mannosidase	742948	747144	+	1398	148821852	5221329	-	TBFG_10661	COG0383G
malonyl CoA-acyl carrier protein transacylase fabD2	747141	747815	+	224	148821853	5221330	-	TBFG_10662	-
hypothetical sugar kinase	747815	748723	+	302	148821854	5221331	-	TBFG_10663	COG1940KG
50S ribosomal protein L10	749054	749590	+	178	148821855	5221332	rplJ	TBFG_10664	COG0244J
50S ribosomal protein L7/L12	749627	750019	+	130	148821856	5221333	rplL	TBFG_10665	COG0222J
hypothetical transcriptional regulatory protein, tetR-family	750012	750707	-	231	148821857	5221334	-	TBFG_10666	COG1309K
hypothetical dioxygenase	750778	752283	+	501	148821858	5221335	-	TBFG_10667	COG3670Q
ribonucleotide transport ATP-binding protein ABC transporter mkl	752295	753374	+	359	148821859	5221336	-	TBFG_10668	COG1127Q
hypothetical protein TBFG_10669	753762	754145	-	127	148821860	5221337	-	TBFG_10669	-
hypothetical protein TBFG_10670	754240	754395	-	51	148821861	5221338	-	TBFG_10670	COG5450K
conserved integral membrane protein	754471	755187	-	238	148821862	5221339	-	TBFG_10671	COG1266R
hypothetical protein TBFG_10672	755463	755771	-	102	148821863	5221340	-	TBFG_10672	COG2337T
hypothetical protein TBFG_10673	755758	756003	-	81	148821864	5221341	-	TBFG_10673	-
hypothetical protein TBFG_10674	756113	756550	-	145	148821865	5221342	-	TBFG_10674	-
hypothetical protein TBFG_10675	756547	756915	-	122	148821866	5221343	-	TBFG_10675	-
arylsulfatase atsD (aryl-sulfate sulphohydrolase)	756915	759278	+	787	148821867	5221344	-	TBFG_10676	COG3119P
hypothetical protein TBFG_10677	759310	759582	+	90	148821868	5221345	-	TBFG_10677	-
hypothetical protein TBFG_10678	759579	759917	+	112	148821869	5221346	-	TBFG_10678	-
hypothetical membrane protein	759914	760087	+	57	148821870	5221347	-	TBFG_10679	-
hypothetical protein TBFG_10680	760072	760302	+	76	148821871	5221348	-	TBFG_10680	-
DNA-directed RNA polymerase subunit beta	760567	764103	+	1178	148821872	5221349	rpoB	TBFG_10681	COG0085K
DNA-directed RNA polymerase subunit beta'	764148	768098	+	1316	148821873	5221350	-	TBFG_10682	COG0086K
hypothetical hydrolase	768462	770375	-	637	148821874	5221351	-	TBFG_10683	-
endonuclease IV	770570	771327	+	252	148821875	5221352	-	TBFG_10684	COG0648L
lipoprotein lpqP	771359	772201	+	280	148821876	5221353	-	TBFG_10685	COG3509Q
acyl-CoA dehydrogenase fadE8	772261	773889	+	542	148821877	5221354	-	TBFG_10686	COG1960I
enoyl-CoA hydratase	773900	774838	+	312	148821878	5221355	-	TBFG_10687	COG1024I
hypothetical protein TBFG_10688	774841	775563	+	240	148821879	5221356	-	TBFG_10688	COG3327K
enoyl-CoA hydratase	775560	776351	+	263	148821880	5221357	-	TBFG_10689	COG1024I
transmembrane transport protein mmpL5	776363	779257	-	964	148821881	5221358	-	TBFG_10690	COG2409R
membrane protein mmpS5	779254	779682	-	142	148821882	5221359	-	TBFG_10691	COG1138O
hypothetical protein TBFG_10692	779767	780264	+	165	148821883	5221360	-	TBFG_10692	-
conserved threonine rich protein	780320	780817	-	165	148821884	5221361	-	TBFG_10693	-
conserved transmembrane protein	780819	781193	-	124	148821885	5221362	-	TBFG_10694	-
hypothetical transcriptional regulatory protein, tetR-family	781432	782088	+	218	148821886	5221363	-	TBFG_10695	COG1309K
30S ribosomal protein S12	782337	782711	+	124	148821887	5221364	rpsL	TBFG_10696	COG0048J
30S ribosomal protein S7	782711	783181	+	156	148821888	5221365	-	TBFG_10697	COG0049J
elongation factor G	783262	785367	+	701	148821889	5221366	-	TBFG_10698	COG0480J
elongation factor Tu	785598	786788	+	396	148821890	5221367	-	TBFG_10699	COG0050J
hypothetical membrane protein	786926	787723	+	265	148821891	5221368	-	TBFG_10700	-
3-ketoacyl-(acyl-carrier-protein) reductase	787876	788703	+	275	148821892	5221369	fabG	TBFG_10701	COG1028IQR
hypothetical ferredoxin reductase	788717	789937	+	406	148821893	5221370	-	TBFG_10702	COG0446R
hypothetical protein TBFG_10703	789934	790188	-	84	148821894	5221371	-	TBFG_10703	-
hypothetical protein TBFG_10704	790801	791850	-	349	148821895	5221372	-	TBFG_10704	COG4427S
hypothetical transcriptional regulatory protein	791847	792443	-	198	148821896	5221373	-	TBFG_10705	COG1309K
hypothetical protein TBFG_10706	792608	792937	+	109	148821897	5221374	-	TBFG_10706	-
coenzyme PQQ synthesis protein E pqqE	792934	794109	+	391	148821898	5221375	-	TBFG_10707	COG0535R
L-lactate dehydrogenase (cytochrome) lldD1	794112	795302	+	396	148821899	5221376	-	TBFG_10708	COG1304C
hypothetical protein TBFG_10709	795492	796247	+	251	148821900	5221377	-	TBFG_10709	COG1402R
hypothetical membrane sugar transferase	796296	797708	+	470	148821901	5221378	-	TBFG_10710	COG0463M
hypothetical dehydrogenase	797710	799149	+	479	148821902	5221379	-	TBFG_10711	COG2303E
hypothetical protein TBFG_10712	799610	800221	+	203	148821903	5221380	-	TBFG_10712	-
hypothetical protein TBFG_10713	799937	800584	-	215	148821904	5221381	-	TBFG_10713	-
30S ribosomal protein S10	801264	801569	+	101	148821905	5221382	rpsJ	TBFG_10714	COG0051J
50S ribosomal protein L3	801586	802239	+	217	148821906	5221383	rplC	TBFG_10715	COG0087J
50S ribosomal protein L4	802239	802910	+	223	148821907	5221384	rplD	TBFG_10716	COG0088J
50S ribosomal protein L23	802910	803212	+	100	148821908	5221385	rplW	TBFG_10717	COG0089J
50S ribosomal protein L2	803413	804255	+	280	148821909	5221386	rplB	TBFG_10718	COG0090J
30S ribosomal protein S19	804296	804577	+	93	148821910	5221387	rpsS	TBFG_10719	COG0185J
50S ribosomal protein L22	804574	805167	+	197	148821911	5221388	rplV	TBFG_10720	COG0091J
30S ribosomal protein S3	805167	805991	+	274	148821912	5221389	rpsC	TBFG_10721	COG0092J
50S ribosomal protein L16	805995	806411	+	138	148821913	5221390	rplP	TBFG_10722	COG0197J
50S ribosomal protein L29	806411	806644	+	77	148821914	5221391	-	TBFG_10723	COG0255J
30S ribosomal protein S17	806644	807051	+	135	148821915	5221392	rpsQ	TBFG_10724	COG0186J
arylsulfatase atsA (aryl-sulfate sulphohydrolase)	807220	809583	+	787	148821916	5221393	-	TBFG_10725	COG3119P
hypothetical protein TBFG_10726	809631	810530	+	299	148821917	5221394	-	TBFG_10726	COG1262S
conserved transmembrane protein	810831	811772	+	313	148821918	5221395	-	TBFG_10727	-
50S ribosomal protein L14	812258	812626	+	122	148821919	5221396	rplN	TBFG_10728	COG0093J
50S ribosomal protein L24	812627	812944	+	105	148821920	5221397	rplX	TBFG_10729	COG0198J
50S ribosomal protein L5	812944	813507	+	187	148821921	5221398	rplE	TBFG_10730	COG0094J
30S ribosomal protein S14	813512	813697	+	61	148821922	5221399	rpsN	TBFG_10731	COG0199J
30S ribosomal protein S8	813861	814259	+	132	148821923	5221400	rpsH	TBFG_10732	COG0096J
50S ribosomal protein L6	814283	814822	+	179	148821924	5221401	rplF	TBFG_10733	COG0097J
50S ribosomal protein L18	814825	815193	+	122	148821925	5221402	rplR	TBFG_10734	COG0256J
30S ribosomal protein S5	815213	815875	+	220	148821926	5221403	rpsE	TBFG_10735	COG0098J
50S ribosomal protein L30	815878	816075	+	65	148821927	5221404	rpmD	TBFG_10736	COG1841J
50S ribosomal protein L15	816075	816515	+	146	148821928	5221405	rplO	TBFG_10737	COG0200J
protease IV sppA	816548	818419	+	623	148821929	5221406	-	TBFG_10738	COG0616OU
hypothetical protein TBFG_10739	818424	819329	-	301	148821930	5221407	-	TBFG_10739	COG3315Q
hypothetical protein TBFG_10740	819422	820525	-	367	148821931	5221408	-	TBFG_10740	COG3315Q
L-fuculose-phosphate aldolase	820728	821384	-	218	148821932	5221409	-	TBFG_10741	COG0235G
D-3-phosphoglycerate dehydrogenase serA2	821381	822361	-	326	148821933	5221410	-	TBFG_10742	COG0111HE
D-xylulose kinase xylB	822392	823738	+	448	148821934	5221411	-	TBFG_10743	COG1070G
hypothetical protein TBFG_10744	823751	824479	+	242	148821935	5221412	-	TBFG_10744	-
hypothetical protein TBFG_10745	824568	825524	-	318	148821936	5221413	-	TBFG_10745	COG3315Q
preprotein translocase subunit SecY	825685	827010	+	441	148821937	5221414	secY	TBFG_10746	COG0201U
adenylate kinase	827007	827552	+	181	148821938	5221415	adk	TBFG_10747	COG0563F
methionine aminopeptidase	827555	828355	+	266	148821939	5221416	-	TBFG_10748	COG0024J
RNA polymerase sigma factor SigL	828428	828961	+	177	148821940	5221417	-	TBFG_10749	COG1595K
hypothetical protein TBFG_10750	829025	829777	+	250	148821941	5221418	-	TBFG_10750	COG5662K
hypothetical transcriptional regulatory protein	830092	830589	+	165	148821942	5221419	-	TBFG_10751	COG1846K
hypothetical protein TBFG_10752	830947	831495	+	182	148821943	5221420	-	TBFG_10752	-
hypothetical protein TBFG_10753	831743	832546	+	267	148821944	5221421	-	TBFG_10753	-
hypothetical protein TBFG_10754	832580	833188	+	202	148821945	5221422	-	TBFG_10754	-
transposase	833419	833733	+	104	148821946	5221423	-	TBFG_10755	COG3464L
PE-PGRS family protein	833875	834393	+	172	148821947	5221424	PGRS	TBFG_10756	-
hypothetical protein TBFG_10757	834771	835328	-	185	148821948	5221425	-	TBFG_10757	-
hypothetical transcriptional regulatory protein	835325	835831	-	168	148821949	5221426	-	TBFG_10758	-
hypothetical protein TBFG_10759	836039	836566	+	175	148821950	5221427	-	TBFG_10759	-
PE-PGRS family protein	836586	838937	+	783	148821951	5221428	PGRS	TBFG_10760	-
PE-PGRS family protein	839336	841741	+	801	148821952	5221429	-	TBFG_10761	-
hypothetical protein TBFG_10762	841832	842089	+	85	148821953	5221430	-	TBFG_10762	-
hypothetical protein TBFG_10763	842113	842541	+	142	148821954	5221431	-	TBFG_10763	-
hypothetical protein TBFG_10764	842918	843163	+	81	148821955	5221432	-	TBFG_10764	-
3-hydroxyisobutyrate dehydrogenase mmsB	843232	844116	-	294	148821956	5221433	-	TBFG_10765	COG2084I
acyl-CoA dehydrogenase fadE9	844127	845299	-	390	148821957	5221434	-	TBFG_10766	COG1960I
methylmalonate-semialdehyde dehydrogenase mmsA	845306	846838	-	510	148821958	5221435	-	TBFG_10767	COG1012C
PE-PGRS family protein	847044	848798	+	584	148821959	5221436	PGRS	TBFG_10768	COG0406G
PPE family protein	848988	850925	-	645	148821960	5221437	PPE	TBFG_10769	-
transposase	851227	851412	-	61	148821961	5221438	-	TBFG_10770	COG3415L
hypothetical protein TBFG_10771	851626	852351	-	241	148821962	5221440	-	TBFG_10771	COG0108H
two component system response transcriptional positive regulator phoP	852493	853236	+	247	148821963	5221441	-	TBFG_10772	COG0745TK
two component system response sensor kinase membrane associated phoR	853281	854738	+	485	148821964	5221442	-	TBFG_10773	COG0642T
hypothetical protein TBFG_10774	854710	855111	-	133	148821965	5221443	-	TBFG_10774	COG0537FGR
hypothetical protein TBFG_10775	855151	855570	-	139	148821966	5221444	-	TBFG_10775	-
zinc-type alcohol dehydrogenase NAD dependent adhB	855583	856710	-	375	148821967	5221445	-	TBFG_10776	COG1062C
hypothetical protein TBFG_10777	856809	857354	-	181	148821968	5221446	-	TBFG_10777	-
hypothetical ferredoxin	857357	857563	-	68	148821969	5221447	-	TBFG_10778	COG1141C
cytochrome P450 51 cyp51	857566	858921	-	451	148821970	5221448	-	TBFG_10779	COG2124Q
short chain dehydrogenase	858921	859748	-	275	148821971	5221449	-	TBFG_10780	COG1028IQR
cytochrome P450 123 cyp123	859748	860957	-	402	148821972	5221450	-	TBFG_10781	COG2124Q
hypothetical protein TBFG_10782	860954	861595	-	213	148821973	5221451	-	TBFG_10782	-
aldehyde dehydrogenase NAD dependent aldA	861797	863266	+	489	148821974	5221452	-	TBFG_10783	COG1012C
short chain dehydrogenase	863297	864043	+	248	148821975	5221453	-	TBFG_10784	COG1028IQR
hypothetical dehydrogenase/reductase	864141	865028	+	295	148821976	5221454	-	TBFG_10785	COG2084I
hypothetical 4-carboxymuconolactone decarboxylase cmd	865028	865459	+	143	148821977	5221455	-	TBFG_10786	COG0599S
phosphoribosylamine--glycine ligase	865471	866739	+	422	148821978	5221456	-	TBFG_10787	COG0151F
bifunctional acylase ggtA: cephalosporin acylase + gamma-glutamyltranspeptidase	866736	868274	-	512	148821979	5221457	-	TBFG_10788	COG0405E
hypothetical protein TBFG_10789	868325	869236	-	303	148821980	5221458	-	TBFG_10789	COG0627R
hypothetical protein TBFG_10790	869292	869915	+	207	148821981	5221459	-	TBFG_10790	COG3226S
hypothetical protein TBFG_10791	869869	870648	-	259	148821982	5221460	-	TBFG_10791	COG4328S
adenylosuccinate lyase purB	870893	872311	+	472	148821983	5221461	-	TBFG_10792	COG0015F
cytochrome P450 126 cyp126	872316	873560	+	414	148821984	5221462	-	TBFG_10793	COG2124Q
conserved transmembrane protein	873557	874240	-	227	148821986	5221463	-	TBFG_10794	-
phosphoribosylaminoimidazole-succinocarboxamide synthase	874228	875121	+	297	148821985	5221465	-	TBFG_10795	COG0152F
protease II ptrBb (oligopeptidase B)	875118	877277	+	719	148821987	5221464	-	TBFG_10796	COG1770E
hypothetical protein TBFG_10797	877206	877685	-	159	148821988	5221466	-	TBFG_10797	-
multi-drug resistance integral membrane efflux protein emrB	877705	879327	-	540	148821989	5221467	-	TBFG_10798	COG0477GEPR
hypothetical protein TBFG_10799	879525	880211	+	228	148821990	5221468	-	TBFG_10799	COG3233R
putative FAD-binding dehydrogenase	880227	881927	+	566	148821991	5221469	-	TBFG_10800	COG3573R
hypothetical protein TBFG_10801	881962	882600	-	212	148821993	5221470	-	TBFG_10801	COG2220R
hypothetical protein TBFG_10802	882346	883305	+	319	148821992	5221472	-	TBFG_10802	COG0458EF
phosphoribosylformylglycinamidine synthase subunit PurS	883411	883650	+	79	148821994	5221471	-	TBFG_10803	COG1828F
phosphoribosylformylglycinamidine synthase subunit I	883647	884321	+	224	148821995	5221473	-	TBFG_10804	COG0047F
hypothetical protein TBFG_10805	884338	884937	-	199	148821996	5221474	-	TBFG_10805	-
hypothetical protein TBFG_10806	884959	885687	-	242	148821997	5221475	-	TBFG_10806	COG1305E
hypothetical protein TBFG_10807	885684	886727	-	347	148821998	5221476	-	TBFG_10807	COG2141C
hypothetical transcriptional regulatory protein, gntR-family	886724	887533	-	269	148821999	5221477	-	TBFG_10808	COG2188K
hypothetical protein TBFG_10809	887606	887911	+	101	148822000	5221478	-	TBFG_10809	COG1359S
hypothetical oxidoreductase	888024	889523	-	499	148822001	5221479	-	TBFG_10810	COG1249C
transposase	889859	890077	+	72	148822002	5221480	-	TBFG_10811	-
transposase	890099	891010	+	303	148822003	5221481	-	TBFG_10812	COG3547L
29 kda antigen cfp29	891000	891797	-	265	148822004	5221482	-	TBFG_10813	COG1659S
hypothetical protein TBFG_10814	891794	892801	-	335	148822005	5221483	-	TBFG_10814	COG2837P
putative aminopeptidase 2	892846	894147	+	433	148822006	5221484	-	TBFG_10815	COG1362E
hypothetical protein TBFG_10816	894159	894506	+	115	148822007	5221485	-	TBFG_10816	-
hypothetical protein TBFG_10817	894500	895156	-	218	148822008	5221486	-	TBFG_10817	COG1670J
phosphoribosylformylglycinamidine synthase II	895348	897612	+	754	148822009	5221487	-	TBFG_10818	COG0046F
hypothetical protein TBFG_10819	897609	898238	+	209	148822010	5221488	-	TBFG_10819	COG1266R
hypothetical protein TBFG_10820	898359	899315	+	318	148822011	5221489	-	TBFG_10820	COG1409R
UDP-glucose-4-epimerase cpsY	899260	900858	-	532	148822012	5221490	-	TBFG_10821	-
hypothetical protein TBFG_10822	901163	901552	+	129	148822013	5221491	-	TBFG_10822	-
amidophosphoribosyltransferase	901639	903222	+	527	148822014	5221492	-	TBFG_10823	COG0034F
phosphoribosylaminoimidazole synthetase	903253	904347	+	364	148822015	5221493	-	TBFG_10824	COG0150F
hypothetical protein TBFG_10825	904433	904615	-	60	148822016	5221494	-	TBFG_10825	-
hypothetical protein TBFG_10826	904762	905868	-	368	148822017	5221495	-	TBFG_10826	COG0354R
4-amino-4-deoxychorismate lyase	905933	906820	+	295	148822018	5221496	-	TBFG_10827	COG0115EH
hypothetical protein TBFG_10828	906866	907546	-	226	148822019	5221497	-	TBFG_10828	-
hypothetical protein sseC2	907709	908011	-	100	148822020	5221498	-	TBFG_10829	-
thiosulfate sulfurtransferase cysA2	908013	908846	-	277	148822021	5221499	-	TBFG_10830	COG2897P
thioredoxin thiX	909139	909561	-	140	148822022	5221500	-	TBFG_10831	COG0526OC
hypothetical protein TBFG_10832	909558	910370	-	270	148822023	5221501	-	TBFG_10832	-
transcriptional regulatory protein	910500	911267	+	255	148822024	5221502	-	TBFG_10833	COG0745TK
hypothetical protein TBFG_10834	911264	912211	+	315	148822025	5221503	-	TBFG_10834	COG0456R
phosphate-transport system ATP-binding protein ABC transporter phoT	912254	913030	+	258	148822026	5221504	-	TBFG_10835	COG1117P
phosphate-transport system transcriptional regulatory protein phoY2	913086	913727	-	213	148822027	5221505	-	TBFG_10836	COG0704P
hypothetical protein TBFG_10837	913785	915839	-	684	148822028	5221506	-	TBFG_10837	COG1316K
hypothetical transcriptional regulatory protein	916005	917174	-	389	148822029	5221507	-	TBFG_10838	COG0042J
acyl-	917262	918278	-	338	148822030	5221508	-	TBFG_10839	-
hypothetical protein TBFG_10840	918440	919081	-	213	148822031	5221509	-	TBFG_10840	COG1309K
hypothetical protein TBFG_10841	919162	920217	+	351	148822032	5221510	-	TBFG_10841	COG3662S
hypothetical transcriptional regulatory protein	920269	920661	-	130	148822033	5221511	-	TBFG_10842	COG0640K
hypothetical deaminase	920719	921141	-	140	148822035	5221512	-	TBFG_10843	COG0590FJ
transposase	921103	921393	+	96	148822034	5221514	-	TBFG_10844	COG0675L
hypothetical protein TBFG_10845	921498	922403	+	301	148822036	5221513	-	TBFG_10845	COG3315Q
hypothetical protein TBFG_10846	922422	923237	-	271	148822037	5221515	-	TBFG_10846	-
PE-PGRS family protein	924479	924892	+	137	148822038	5221520	PGRS	TBFG_10847	-
PE-PGRS family protein	924889	927093	+	734	148822039	5221521	-	TBFG_10848	-
PE-PGRS family protein	927320	929968	-	879	148822040	5221522	PGRS	TBFG_10849	-
lipoprotein lpqQ	930436	931080	+	214	148822041	5221523	-	TBFG_10850	-
hypothetical protein TBFG_10851	931061	931612	-	183	148822042	5221524	-	TBFG_10851	-
transposase	931730	932614	-	294	148822043	5221525	-	TBFG_10852	COG2801L
transposase	932665	932991	-	108	148822044	5221526	-	TBFG_10853	COG2963L
hypothetical protein TBFG_10854	933120	933866	-	248	148822045	5221527	-	TBFG_10854	COG4849S
hypothetical protein TBFG_10855	933844	934872	-	342	148822046	5221528	-	TBFG_10855	COG4861S
lipoprotein lpqR	935561	936331	+	256	148822047	5221529	-	TBFG_10856	COG2173M
hypothetical protein TBFG_10857	936418	937230	+	270	148822048	5221530	-	TBFG_10857	COG0500QR
proline iminopeptidase pip	937298	938158	-	286	148822049	5221531	-	TBFG_10858	COG0596R
conserved integral membrane protein	938917	940245	+	442	148822050	5221532	-	TBFG_10859	COG0477GEPR
hypothetical dehydrogenase	940229	941233	+	334	148822051	5221533	-	TBFG_10860	COG1071C
nitrate/nitrite response transcriptional regulatory protein narL	941297	941947	-	216	148822052	5221534	-	TBFG_10861	COG2197TK
two component sensor kinase	942031	943308	+	425	148822053	5221535	-	TBFG_10862	COG4585T
hypothetical oxidase	943521	945035	-	504	148822054	5221536	-	TBFG_10863	COG2132Q
lipoprotein lpqS	945160	945576	+	138	148822055	5221537	-	TBFG_10864	-
cysteine synthase A cysK2	945779	946897	+	372	148822056	5221538	-	TBFG_10865	COG0031E
conserved integral membrane transport protein	946897	948156	+	419	148822057	5221539	-	TBFG_10866	COG0477GEPR
transposase	948153	948485	+	110	148822058	5221540	-	TBFG_10867	COG3464L
short chain dehydrogenase	948482	949309	-	275	148822059	5221541	-	TBFG_10868	COG1028IQR
fatty-acid-CoA ligase fadD16	949400	950236	+	278	148822060	5221542	-	TBFG_10869	COG1022I
pyruvate or indole-3-pyruvate decarboxylase pdc	950277	951959	-	560	148822061	5221543	-	TBFG_10870	COG3961GHR
hypothetical protein TBFG_10871	952024	952467	+	147	148822062	5221544	-	TBFG_10871	COG0113H
fatty-acid-CoA racemase far	952473	953552	+	359	148822063	5221545	-	TBFG_10872	COG1804C
hypothetical protein TBFG_10873	953636	954070	+	144	148822064	5221546	-	TBFG_10873	-
hypothetical protein TBFG_10874	954098	954571	+	157	148822065	5221547	-	TBFG_10874	-
aminotransferase	954568	955761	-	397	148822066	5221548	-	TBFG_10875	COG0436E
acetyl-CoA acetyltransferase	955891	957129	+	412	148822067	5221549	-	TBFG_10876	COG0183I
fatty acid oxidation protein fadB	957134	959296	+	720	148822068	5221550	-	TBFG_10877	COG1024I, COG1250I
DNA helicase ercc3	959364	960992	-	542	148822069	5221551	-	TBFG_10878	COG1061KL
hypothetical protein TBFG_10879	961183	963453	-	756	148822071	5221552	-	TBFG_10879	-
hypothetical protein TBFG_10880	963440	963721	+	93	148822070	5221554	-	TBFG_10880	-
molybdenum cofactor biosynthesis protein C	963731	964234	+	167	148822072	5221553	moaC	TBFG_10881	COG0315H
molybdopterin biosynthesis protein mog	964231	964713	+	160	148822073	5221555	-	TBFG_10882	COG0521H
molybdenum cofactor biosynthesis protein E2 moaE2	964710	965135	+	141	148822074	5221556	-	TBFG_10883	COG0314H
resuscitation-promoting factor rpfA	965153	966376	-	407	148822075	5221557	-	TBFG_10884	-
molybdenum cofactor biosynthesis protein D 2 moaD2	966824	967102	-	92	148822076	5221558	-	TBFG_10885	COG1977H
molybdenum cofactor biosynthesis protein A	967106	968188	-	360	148822077	5221559	moaA	TBFG_10886	COG2896H
hypothetical protein TBFG_10887	968185	968574	-	129	148822078	5221560	-	TBFG_10887	COG3304S
cold shock protein B cspB	968730	969146	+	138	148822079	5221561	-	TBFG_10888	COG1278K
PE-PGRS family protein	969265	971094	-	609	148822080	5221562	PGRS	TBFG_10889	-
acyl-CoA dehydrogenase fadE10	971355	973307	+	650	148822081	5221563	-	TBFG_10890	COG1960I
hypothetical protein TBFG_10891	973396	974556	-	386	148822082	5221564	-	TBFG_10891	COG4398S
hypothetical protein TBFG_10892	974656	975144	-	162	148822083	5221565	-	TBFG_10892	-
conserved transmembrane protein	975141	976787	-	548	148822084	5221566	-	TBFG_10893	COG0477GEPR
hypothetical protein TBFG_10894	976925	977713	+	262	148822085	5221567	-	TBFG_10894	-
PPE family protein	977708	979054	-	448	148822086	5221568	PPE	TBFG_10895	-
conserved transmembrane protein	979332	979607	-	91	148822087	5221569	-	TBFG_10896	-
hypothetical transcriptional regulatory protein, marR-family	979785	980216	+	143	148822088	5221570	-	TBFG_10897	COG1846K
hypothetical rRNA methyltransferase (rRNA methylase)	980213	981079	+	288	148822089	5221571	-	TBFG_10898	COG0566J
hypothetical protein TBFG_10899	981076	981360	+	94	148822090	5221572	-	TBFG_10899	-
hypothetical protein TBFG_10900	981357	982118	-	253	148822091	5221573	-	TBFG_10900	-
phosphoserine aminotransferase	982275	983405	-	376	148822092	5221574	-	TBFG_10901	COG1932HE
hypothetical protein TBFG_10902	983613	984635	+	340	148822093	5221575	-	TBFG_10902	-
NADPH:adrenodoxin oxidoreductase fprB	984654	986381	+	575	148822094	5221576	-	TBFG_10903	COG0493ER, COG1146C
hypothetical protein TBFG_10904	986364	986876	-	170	148822095	5221577	-	TBFG_10904	COG2764S
hypothetical protein TBFG_10905	987120	987386	+	88	148822096	5221578	-	TBFG_10905	-
hypothetical protein TBFG_10906	987525	987674	+	49	148822097	5221579	-	TBFG_10906	-
hypothetical protein TBFG_10907	988054	989556	+	500	148822098	5221580	-	TBFG_10907	-
citrate synthase 2	989591	990712	-	373	148822099	5221581	-	TBFG_10908	COG0372C
hypothetical transcriptional regulatory protein, luxR-family	990799	993447	-	882	148822100	5221582	-	TBFG_10909	COG2771K, COG3903R
hypothetical transcriptional regulatory protein	993449	994306	-	285	148822101	5221583	-	TBFG_10910	COG2114T
hypothetical monooxygenase	994662	996191	+	509	148822102	5221584	-	TBFG_10911	COG2072P
hypothetical protein TBFG_10912	996169	997146	-	325	148822103	5221585	-	TBFG_10912	COG3315Q
hypothetical transcriptional regulatory protein, luxR-family	997375	998556	+	393	148822104	5221586	-	TBFG_10913	COG3903R
hypothetical protein TBFG_10914	998633	1000150	+	505	148822105	5221587	-	TBFG_10914	COG1020Q
type II citrate synthase	1000323	1001618	+	431	148822106	5221588	gltA	TBFG_10915	COG0372C
hypothetical oxidoreductase	1001659	1003266	-	535	148822107	5221589	-	TBFG_10916	COG1233Q
hypothetical protein TBFG_10917	1003292	1003555	-	87	148822108	5221590	-	TBFG_10917	-
outer membrane protein A ompA	1003663	1004643	+	326	148822109	5221591	-	TBFG_10918	COG2885M
hypothetical exported or membrane protein	1004808	1005335	+	175	148822110	5221592	-	TBFG_10919	-
two component system sensor histidine kinase prrB	1005352	1006692	-	446	148822111	5221593	-	TBFG_10920	COG0642T
two component system response transcriptional regulatory protein prrA	1006703	1007413	-	236	148822112	5221594	-	TBFG_10921	COG0745TK
acetyl-coA carboxylase carboxyl transferase beta subunit accD3	1007544	1009031	-	495	148822113	5221595	-	TBFG_10922	COG0777I, COG0825I
enoyl-CoA hydratase	1009058	1009789	+	243	148822114	5221596	-	TBFG_10923	COG1024I
hypothetical protein TBFG_10924	1009795	1010913	+	372	148822115	5221597	-	TBFG_10924	COG2220R
hypothetical protein TBFG_10925	1010898	1012586	+	562	148822116	5221598	-	TBFG_10925	COG1680V
metal cation transporter P-type ATPase ctpE	1012583	1014976	+	797	148822117	5221599	-	TBFG_10926	COG0474P
hypothetical protein TBFG_10927	1015533	1015712	+	59	148822118	5221600	-	TBFG_10927	-
hypothetical protein TBFG_10928	1015718	1016152	+	144	148822119	5221601	-	TBFG_10928	-
hypothetical protein TBFG_10929	1016250	1017023	+	257	148822120	5221602	-	TBFG_10929	COG3324R
conserved transmembrane protein	1017088	1017537	+	149	148822121	5221603	-	TBFG_10930	-
hypothetical dioxygenase	1018069	1019577	-	502	148822122	5221604	-	TBFG_10931	COG3670Q
acetyl-CoA acetyltransferase	1019579	1020817	-	412	148822123	5221605	-	TBFG_10932	COG0183I
PPE family protein	1020910	1022181	-	423	148822124	5221606	PPE	TBFG_10933	-
PE family protein	1022196	1022495	-	99	148822125	5221607	-	TBFG_10934	-
glycine betaine transport integral membrane protein betP	1022939	1024720	+	593	148822126	5221608	-	TBFG_10935	COG1292M
hypothetical protein TBFG_10936	1025063	1025539	+	158	148822127	5221609	-	TBFG_10936	COG4453S
hypothetical protein TBFG_10937	1025536	1026036	+	166	148822128	5221610	-	TBFG_10937	COG0454KR
transposase	1026349	1027668	-	439	148822129	5221612	-	TBFG_10938	COG3328L
hypothetical resolvase	1027956	1028537	+	193	148822130	5221613	-	TBFG_10939	COG2452L
transposase	1028537	1030189	+	550	148822131	5221614	-	TBFG_10940	COG0675L
hypothetical protein TBFG_10941	1030365	1031429	-	354	148822132	5221615	-	TBFG_10941	COG2105S, COG4195R
manganese transport protein MntH	1031430	1032719	-	429	148822133	5221616	-	TBFG_10942	COG1914P
hypothetical protein TBFG_10943	1032748	1033485	-	245	148822134	5221617	-	TBFG_10943	COG0655R
hypothetical protein TBFG_10944	1033562	1034638	-	358	148822135	5221618	-	TBFG_10944	COG3804S
short chain dehydrogenase	1034692	1035483	-	263	148822136	5221619	-	TBFG_10945	COG1028IQR
periplasmic phosphate-binding lipoprotein pstS3	1035755	1036867	+	370	148822137	5221620	-	TBFG_10946	COG0226P
phosphate-transport system integral membrane ABC transporter pstC2	1036880	1037854	+	324	148822138	5221621	-	TBFG_10947	COG0573P
phosphate-transport system integral membrane ABC transporter pstA1	1037851	1038765	+	304	148822139	5221622	-	TBFG_10948	COG0581P
transmembrane serine/threonine-protein kinase D pknD	1038772	1040766	-	664	148822140	5221623	-	TBFG_10949	COG0515RTKL, COG3391S
periplasmic phosphate-binding lipoprotein pstS2	1040788	1041900	-	370	148822141	5221624	-	TBFG_10950	COG0226P
phosphate-transport system ATP-binding protein ABC transporter pstB	1042116	1042946	+	276	148822142	5221625	-	TBFG_10951	COG1117P
periplasmic phosphate-binding lipoprotein pstS1	1042967	1044091	+	374	148822143	5221626	-	TBFG_10952	COG0226P
phosphate-transport system integral membrane ABC transporter pstC1	1044151	1045167	+	338	148822144	5221627	-	TBFG_10953	COG0573P
phosphate-transport system integral membrane ABC transporter pstA2	1045169	1046074	+	301	148822145	5221628	-	TBFG_10954	COG0581P
hypothetical protein TBFG_10955	1046051	1046872	-	273	148822146	5221629	-	TBFG_10955	COG1273S
ATP-dependent DNA ligase	1046988	1049267	+	759	148822147	5221630	-	TBFG_10956	COG1793L, COG3285L
hypothetical bifunctional enzyme: 2-hydroxyhepta-2,4-diene-1,7-dioate isomerase + cyclase/dehydrase	1049264	1051198	+	644	148822148	5221631	-	TBFG_10957	COG0179Q, COG0491R
hypothetical oxidoreductase	1051445	1052311	-	288	148822149	5221632	-	TBFG_10958	COG2141C
hypothetical protein TBFG_10959	1052396	1053169	-	257	148822150	5221633	-	TBFG_10959	-
hypothetical monooxygenase	1053548	1054588	-	346	148822151	5221634	-	TBFG_10960	COG2072P
hypothetical formamidopyrimidine-DNA glycosylase	1054593	1055093	+	166	148822152	5221635	-	TBFG_10961	COG0266L
short chain dehydrogenase	1055099	1055860	+	253	148822153	5221636	-	TBFG_10962	COG1028IQR
glucose-6-phosphate isomerase	1055876	1057537	-	553	148822154	5221637	pgi	TBFG_10963	COG0166G
hypothetical protein TBFG_10964	1057638	1057922	-	94	148822155	5221638	-	TBFG_10964	-
hypothetical mycolyl transferase	1058152	1058382	-	76	148822156	5221639	-	TBFG_10965	-
hypothetical protein TBFG_10966	1058498	1058815	-	105	148822157	5221640	-	TBFG_10966	COG1605E
ATP-dependent DNA helicase II uvrD1	1059112	1061427	+	771	148822158	5221641	-	TBFG_10967	COG0210L
hypothetical protein TBFG_10968	1061508	1062506	-	332	148822159	5221642	-	TBFG_10968	COG0739M
succinyl-CoA synthetase subunit beta	1062813	1063976	+	387	148822160	5221643	sucC	TBFG_10969	COG0045C
succinyl-CoA synthetase subunit alpha	1063989	1064900	+	303	148822161	5221644	-	TBFG_10970	COG0074C
hypothetical oxidoreductase	1064963	1065835	-	290	148822162	5221645	-	TBFG_10971	COG2141C
conserved transmembrane protein	1065976	1066887	+	303	148822163	5221646	-	TBFG_10972	-
conserved integral membrane protein	1066927	1068294	+	455	148822164	5221647	-	TBFG_10973	-
phosphoribosylglycinamide formyltransferase	1068410	1069057	+	215	148822165	5221648	purN	TBFG_10974	COG0299F
bifunctional phosphoribosylaminoimidazolecarboxamide formyltransferase/IMP cyclohydrolase	1069054	1070625	+	523	148822166	5221649	purH	TBFG_10975	COG0138F
hypothetical magnesium chelatase	1070732	1072111	+	459	148822167	5221650	-	TBFG_10976	COG1239H
hypothetical protein TBFG_10977	1072104	1074122	+	672	148822168	5221651	-	TBFG_10977	COG4867R
hypothetical protein TBFG_10978	1074394	1074777	+	127	148822169	5221652	-	TBFG_10978	COG4113R
hypothetical integral membrane protein	1074923	1075270	+	115	148822170	5221653	-	TBFG_10979	-
lipoprotein lprP	1075289	1075963	-	224	148822171	5221654	-	TBFG_10980	COG1902C, COG4608E
hypothetical protein TBFG_10981	1076146	1077108	-	320	148822172	5221655	-	TBFG_10981	-
hypothetical protein TBFG_10982	1077045	1077527	-	160	148822173	5221656	-	TBFG_10982	-
hypothetical protein TBFG_10983	1077627	1078046	-	139	148822174	5221657	-	TBFG_10983	-
hypothetical protein TBFG_10984	1078082	1078774	-	230	148822175	5221658	-	TBFG_10984	-
hypothetical protein TBFG_10985	1078824	1079183	+	119	148822176	5221659	-	TBFG_10985	COG1937S
hypothetical protein TBFG_10986	1079240	1079536	+	98	148822177	5221660	-	TBFG_10986	-
metal cation transporter P-type ATPase ctpV	1079526	1081904	+	792	148822178	5221661	-	TBFG_10987	COG2217P
conserved integral membrane protein	1081901	1082533	+	210	148822179	5221662	-	TBFG_10988	-
enoyl-CoA hydratase	1082624	1083433	-	269	148822180	5221663	-	TBFG_10989	COG1024I
acyl-CoA dehydrogenase fadE12	1083433	1084599	-	388	148822181	5221664	-	TBFG_10990	COG1960I
acetyl-/propionyl-coenzyme A carboxylase alpha subunit accA2 : biotin carboxylase + biotin carboxyl carrier protein	1084596	1086599	-	667	148822182	5221665	-	TBFG_10991	COG0439I, COG0511I, COG4770I
acetyl-/propionyl-CoA carboxylase beta subunit accD2	1086605	1088194	-	529	148822183	5221666	-	TBFG_10992	COG4799I
acyl-CoA dehydrogenase fadE13	1088197	1089345	-	382	148822184	5221667	-	TBFG_10993	COG1960I
hypothetical protein TBFG_10994	1089342	1091024	-	560	148822185	5221668	-	TBFG_10994	-
PE-PGRS family protein	1091222	1093993	+	923	148822186	5221669	PGRS	TBFG_10995	-
PE-PGRS family protein	1094210	1095151	-	313	148822187	5221670	-	TBFG_10996	COG3391S
50S ribosomal protein L32	1095330	1095854	+	174	148822188	5221671	rpmF	TBFG_10997	-
PE-PGRS family protein	1095873	1097246	-	457	148822189	5221672	PGRS	TBFG_10998	COG3391S
mycobacterial persistence regulator mprA (two component response transcriptional regulatory protein)	1097611	1098303	+	230	148822190	5221673	-	TBFG_10999	COG0745TK
two component system sensor kinase mprB	1098303	1099817	+	504	148822191	5221674	-	TBFG_11000	COG0642T
serine protease pepD	1099861	1101255	+	464	148822192	5221675	-	TBFG_11001	COG0265O
pterin-4-alpha-carbinolamine dehydratase moaB2	1101255	1101800	+	181	148822193	5221676	-	TBFG_11002	COG0521H
large-conductance mechanosensitive channel	1101820	1102275	-	151	148822194	5221677	mscL	TBFG_11003	COG1970M
hypothetical adhesion component transport ATP-binding protein ABC transporter	1102631	1103344	+	237	148822195	5221678	-	TBFG_11004	COG1136V
hypothetical adhesion component transport transmembrane protein ABC transporter	1103337	1105904	+	855	148822196	5221679	-	TBFG_11005	COG0577V
hypothetical protein TBFG_11006	1105911	1107071	+	386	148822197	5221680	-	TBFG_11006	COG5621R
polyprenyl-diphosphate synthase grcC2	1107200	1108177	-	325	148822198	5221681	-	TBFG_11007	COG0142H
hypothetical protein TBFG_11008	1108238	1108894	-	218	148822199	5221682	-	TBFG_11008	COG1261NO
conserved serine rich protein	1108967	1109299	-	110	148822200	5221683	-	TBFG_11009	COG2331S
hypothetical protein TBFG_11010	1109373	1109966	-	197	148822201	5221684	-	TBFG_11010	COG0212H
UTP-glucose-1-phosphate uridylyltransferase galU	1110067	1110987	+	306	148822202	5221685	-	TBFG_11011	COG1210M
molybdopterin biosynthesis protein moeA1	1111064	1112344	+	426	148822203	5221686	-	TBFG_11012	COG0303H
ribosomal protein alanine acetyltransferase rimJ	1112365	1113018	+	217	148822204	5221687	-	TBFG_11013	COG1670J
conserved transmembrane protein	1113080	1114255	+	391	148822205	5221688	-	TBFG_11014	-
hypothetical protein TBFG_11015	1114656	1114907	+	83	148822206	5221690	-	TBFG_11015	-
hypothetical protein TBFG_11016	1115088	1115519	+	143	148822207	5221691	-	TBFG_11016	-
hypothetical protein TBFG_11017	1115543	1116544	+	333	148822208	5221692	-	TBFG_11017	COG0454KR, COG0664T
hypothetical protein TBFG_11018	1116562	1117320	+	252	148822209	5221693	-	TBFG_11018	-
hypothetical protein TBFG_11019	1117326	1117943	-	205	148822210	5221694	-	TBFG_11019	COG3145L
arginine deiminase	1117980	1119188	+	402	148822211	5221695	-	TBFG_11020	COG2235E
hypothetical protein TBFG_11021	1119223	1120791	-	522	148822212	5221696	-	TBFG_11021	COG1928O
hypothetical protein TBFG_11022	1120817	1121674	+	285	148822213	5221697	-	TBFG_11022	COG0313R
hypothetical membrane protein	1121684	1122982	-	432	148822214	5221698	-	TBFG_11023	-
para-aminobenzoate synthase component I	1123017	1124393	-	458	148822215	5221699	-	TBFG_11024	COG0147EH
hypothetical protein TBFG_11025	1124509	1126212	+	567	148822216	5221700	-	TBFG_11025	-
methionyl-tRNA synthetase	1126239	1127798	-	519	148822217	5221701	-	TBFG_11026	COG0143J
deoxyribonuclease tatD (yjjV protein)	1127884	1128678	+	264	148822218	5221702	-	TBFG_11027	COG0084L
resuscitation-promoting factor rpfB	1128886	1129974	+	362	148822219	5221703	-	TBFG_11028	COG3583S
dimethyladenosine transferase	1129947	1130900	+	317	148822220	5221704	ksgA	TBFG_11029	COG0030J
4-diphosphocytidyl-2-C-methyl-D-erythritol kinase	1130986	1131906	+	306	148822221	5221705	-	TBFG_11030	COG1947I
acyl-CoA synthetase	1132420	1134054	+	544	148822222	5221706	-	TBFG_11031	COG0318IQ
peptidyl-tRNA hydrolase	1134128	1134703	-	191	148822223	5221707	-	TBFG_11032	COG0193J
50S ribosomal protein L25/general stress protein Ctc	1134716	1135363	-	215	148822224	5221708	-	TBFG_11033	COG1825J
lipoprotein lpqT	1135580	1136260	-	226	148822225	5221709	-	TBFG_11034	-
ribose-phosphate pyrophosphokinase	1136296	1137276	-	326	148822226	5221710	-	TBFG_11035	COG0462FE
UDP-N-acetylglucosamine pyrophosphorylase glmU	1137368	1138855	-	495	148822227	5221711	-	TBFG_11036	COG1207M
hypothetical transcriptional regulatory protein, tetR-family	1139110	1139703	+	197	148822228	5221713	-	TBFG_11037	COG1309K
transcription-repair coupling factor mfd	1139762	1143466	+	1234	148822229	5221714	-	TBFG_11038	COG1197LK
nucleoside triphosphate pyrophosphohydrolase	1143466	1144443	+	325	148822230	5221715	-	TBFG_11039	COG1694R
lipoprotein lpqU	1144531	1145262	+	243	148822231	5221716	-	TBFG_11040	COG2951M
phosphopyruvate hydratase	1145359	1146648	+	429	148822232	5221717	eno	TBFG_11041	COG0148G
hypothetical protein TBFG_11042	1146653	1147339	+	228	148822233	5221718	-	TBFG_11042	COG2919D
hypothetical protein TBFG_11043	1147332	1147823	+	163	148822234	5221719	-	TBFG_11043	COG1507S
hypothetical protein TBFG_11044	1147814	1148773	+	319	148822235	5221720	-	TBFG_11044	COG0248FP
transcriptional regulatory protein kdpE	1149222	1149902	-	226	148822236	5221721	-	TBFG_11045	COG0745TK
two component system sensor histidine kinase kdpD	1149899	1152481	-	860	148822237	5221722	-	TBFG_11046	COG2205T
potassium-transporting ATPase subunit A	1152807	1154522	+	571	148822238	5221723	-	TBFG_11047	COG2060P
potassium-transporting ATPase subunit B	1154519	1156648	+	709	148822239	5221724	-	TBFG_11048	COG2216P
potassium-transporting ATPase C subunit kdpC	1156648	1157217	+	189	148822240	5221725	-	TBFG_11049	COG2156P
two component system sensor histidine kinase trcS	1157221	1158750	-	509	148822241	5221726	-	TBFG_11050	COG0642T
two component system transcriptional regulator trcR	1158758	1159531	-	257	148822242	5221727	-	TBFG_11051	COG0745TK
transposase	1159713	1160204	-	163	148822243	5221728	-	TBFG_11052	COG3039L
transposase	1160170	1160856	-	228	148822244	5221729	-	TBFG_11053	-
transposase	1160890	1161213	-	107	148822245	5221730	-	TBFG_11054	-
Esat-6 like protein esxI (Esat-6 like protein 1)	1161339	1161623	-	94	148822246	5221731	-	TBFG_11055	-
Esat-6 like protein esxJ (Esat-6 like protein 2)	1161650	1161946	-	98	148822247	5221732	-	TBFG_11056	-
PPE family protein	1162092	1163267	-	391	148822248	5221733	PPE	TBFG_11057	-
PE family protein	1163344	1164171	-	275	148822249	5221734	-	TBFG_11058	-
transposase	1165367	1165804	-	145	148822250	5221735	-	TBFG_11059	COG3293L
transposase	1165887	1166294	-	135	148822251	5221736	-	TBFG_11060	COG3293L
hypothetical protein TBFG_11061	1166577	1167602	-	341	148822252	5221737	-	TBFG_11061	COG0265O
hypothetical protein TBFG_11062	1167849	1168472	+	207	148822253	5221738	-	TBFG_11062	-
hypothetical protein TBFG_11063	1168469	1169350	+	293	148822254	5221739	-	TBFG_11063	-
hypothetical protein TBFG_11064	1169432	1170220	-	262	148822256	5221740	-	TBFG_11064	-
transposase	1170220	1171467	+	415	148822255	5221742	-	TBFG_11065	COG3328L
hypothetical protein TBFG_11066	1171835	1172950	-	371	148822257	5221741	-	TBFG_11066	-
hypothetical transcriptional repressor protein	1173183	1173629	+	148	148822258	5221743	-	TBFG_11067	COG1846K
hypothetical oxidoreductase	1173678	1174583	+	301	148822259	5221744	-	TBFG_11068	COG1028IQR
hypothetical protein TBFG_11069	1174742	1175497	-	251	148822260	5221745	-	TBFG_11069	-
hypothetical protein TBFG_11070	1175792	1176418	-	208	148822261	5221746	-	TBFG_11070	-
hypothetical protein TBFG_11071	1176520	1176909	+	129	148822262	5221747	-	TBFG_11071	-
hypothetical protein TBFG_11072	1176808	1177083	-	91	148822263	5221748	-	TBFG_11072	-
hypothetical integrase	1177683	1178039	+	118	148822264	5221749	-	TBFG_11073	COG0373H
hypothetical protein TBFG_11074	1178425	1179189	+	254	148822265	5221751	-	TBFG_11074	COG2343S
hypothetical protein TBFG_11075	1180142	1181374	+	410	148822266	5221752	-	TBFG_11075	COG3391S
acyl-CoA synthetase	1181481	1183112	+	543	148822267	5221753	-	TBFG_11076	COG0318IQ
hypothetical protein TBFG_11077	1183188	1184252	+	354	148822268	5221754	-	TBFG_11077	COG0289E, COG3804S
hypothetical protein TBFG_11078	1184305	1184778	+	157	148822269	5221755	-	TBFG_11078	-
hypothetical protein TBFG_11079	1184812	1185675	+	287	148822270	5221756	-	TBFG_11079	COG0121R
hypothetical protein TBFG_11080	1185653	1186537	+	294	148822271	5221757	-	TBFG_11080	COG1752R
hypothetical protein TBFG_11081	1186538	1187620	-	360	148822272	5221758	-	TBFG_11081	COG1752R
lipoprotein lpqV	1187701	1188120	-	139	148822273	5221759	-	TBFG_11082	-
hypothetical protein TBFG_11083	1188232	1188798	+	188	148822274	5221760	-	TBFG_11083	-
hypothetical protein TBFG_11084	1188795	1189190	+	131	148822275	5221761	-	TBFG_11084	COG0607P
PE-PGRS family protein	1189218	1191221	-	667	148822276	5221762	PGRS	TBFG_11085	-
PE-PGRS family protein	1191554	1192945	-	463	148822277	5221763	-	TBFG_11086	-
hypothetical protein TBFG_11087	1193307	1195070	-	587	148822278	5221764	-	TBFG_11087	COG4425S
enoyl-CoA hydratase	1195067	1195840	-	257	148822279	5221765	-	TBFG_11088	COG1024I
enoyl-CoA hydratase	1195852	1196889	-	345	148822280	5221766	-	TBFG_11089	COG1024I
conserved transmembrane protein	1197076	1197912	+	278	148822281	5221767	-	TBFG_11090	COG4760S
hypothetical protein TBFG_11091	1198028	1198878	+	283	148822282	5221768	-	TBFG_11091	-
acetyl-CoA acetyltransferase	1198952	1200169	-	405	148822283	5221769	-	TBFG_11092	COG0183I
conserved exported protein	1200222	1201166	-	314	148822284	5221770	-	TBFG_11093	COG2755E
lipase lipU	1201380	1202456	+	358	148822285	5221771	-	TBFG_11094	COG0657I
cystathionine beta-synthase cbs	1202513	1203907	+	464	148822286	5221772	-	TBFG_11095	COG0031E, COG0517R
proline rich antigen pra	1204109	1204831	+	240	148822287	5221773	-	TBFG_11096	COG1714S
cystathionine gamma-synthase	1204863	1206029	+	388	148822288	5221774	-	TBFG_11097	COG0626E
transcription elongation factor GreA	1206100	1206594	-	164	148822289	5221775	greA	TBFG_11098	COG0782K
hypothetical protein TBFG_11099	1206780	1207214	-	144	148822290	5221776	-	TBFG_11099	-
mycothiol conjugate amidase mca	1207316	1208182	+	288	148822291	5221777	-	TBFG_11100	COG2120S
hypothetical protein TBFG_11101	1208179	1208445	+	88	148822292	5221778	-	TBFG_11101	-
hypothetical protein TBFG_11102	1208432	1210453	+	673	148822293	5221779	-	TBFG_11102	COG1331O
hypothetical hemolysin-like protein	1210552	1211280	-	242	148822294	5221780	-	TBFG_11103	COG1272R
short-chain (C15) Z-isoprenyl diphosphate synthase	1211391	1212179	+	262	148822295	5221781	-	TBFG_11104	COG0020I
PE-PGRS family protein	1212317	1214656	+	779	148822296	5221782	PGRS	TBFG_11105	-
hypothetical protein TBFG_11106	1214833	1215153	+	106	148822297	5221783	-	TBFG_11106	COG0020I
PE family protein	1215306	1215740	+	144	148822298	5221784	-	TBFG_11107	-
PE family protein	1215619	1215924	+	101	148822299	5221785	-	TBFG_11108	-
hypothetical protein TBFG_11109	1216018	1216200	+	60	148822300	5221786	-	TBFG_11109	-
cellulase celA2a	1216310	1216414	+	34	148822301	5221787	-	TBFG_11110	-
cellulase celA2b	1216392	1216847	+	151	148822302	5221788	-	TBFG_11111	-
PE-PGRS family protein	1217262	1219823	+	853	148822303	5221789	PGRS	TBFG_11112	-
pantothenate kinase	1220041	1220979	-	312	148822304	5221790	-	TBFG_11113	COG1072H
serine hydroxymethyltransferase	1221367	1222647	+	426	148822305	5221791	glyA	TBFG_11114	COG0112E
acyl-	1222752	1223579	+	275	148822306	5221792	-	TBFG_11115	-
phoH-like protein phoH2 (phosphate starvation-inducible protein psiH)	1223790	1225091	+	433	148822307	5221793	-	TBFG_11116	COG1875T
hypothetical glycosyl hydrolase	1225178	1226053	+	291	148822308	5221794	-	TBFG_11117	COG0726G
hypothetical glycine and proline rich membrane protein	1226056	1226937	-	293	148822309	5221795	-	TBFG_11118	-
fumarate hydratase	1226934	1228358	-	474	148822310	5221796	fumC	TBFG_11119	COG0114C
fructose 1,6-bisphosphatase II	1228389	1229441	-	350	148822311	5221797	glpX	TBFG_11120	COG1494G
hypothetical protein TBFG_11121	1229506	1230177	+	223	148822312	5221798	-	TBFG_11121	-
hypothetical protein TBFG_11122	1230184	1231341	-	385	148822313	5221799	-	TBFG_11122	COG0628R
hypothetical protein TBFG_11123	1231453	1231764	-	103	148822314	5221800	-	TBFG_11123	COG2337T
hypothetical protein TBFG_11124	1231764	1232084	-	106	148822315	5221801	-	TBFG_11124	-
hypothetical para-nitrobenzyl esterase	1232094	1232783	+	229	148822316	5221802	-	TBFG_11125	COG2272I
Carboxylesterase, type B	1232857	1233255	+	132	148822317	5221803	-	TBFG_11126	COG1960I, COG2272I
hypothetical para-nitrobenzyl esterase	1233104	1233619	+	171	148822318	5221804	-	TBFG_11127	COG2272I
hypothetical cholesterol dehydrogenase	1233637	1234749	-	370	148822319	5221805	-	TBFG_11128	COG0451MG
exodeoxyribonuclease VII small subunit	1234759	1235016	-	85	148822320	5221806	-	TBFG_11129	COG1722L
exodeoxyribonuclease VII large subunit	1235006	1236253	-	415	148822321	5221807	xseA	TBFG_11130	COG1570L
hypothetical protein TBFG_11131	1236250	1236888	-	212	148822322	5221808	-	TBFG_11131	-
4-hydroxy-3-methylbut-2-enyl diphosphate reductase	1236978	1237985	+	335	148822323	5221809	ispH	TBFG_11132	COG0761IM
hypothetical protein TBFG_11133	1238002	1238985	-	327	148822324	5221810	-	TBFG_11133	-
translation-associated GTPase	1239048	1240121	+	357	148822325	5221811	-	TBFG_11134	COG0012J
hypothetical protein TBFG_11135	1240209	1240406	+	65	148822326	5221812	-	TBFG_11135	-
hypothetical protein TBFG_11136	1240403	1240777	+	124	148822327	5221813	-	TBFG_11136	COG1487R
hypothetical protein TBFG_11137	1240980	1241678	+	232	148822328	5221814	-	TBFG_11137	COG0791M
hypothetical protein TBFG_11138	1241796	1241981	+	61	148822329	5221815	-	TBFG_11138	-
hypothetical protein TBFG_11139	1241908	1242183	-	91	148822330	5221816	-	TBFG_11139	-
hypothetical protein TBFG_11140	1242426	1242749	+	107	148822331	5221817	-	TBFG_11140	COG1359S
hypothetical protein TBFG_11141	1242764	1243624	-	286	148822332	5221818	-	TBFG_11141	-
hypothetical protein TBFG_11142	1243657	1243806	-	49	148822333	5221819	-	TBFG_11142	-
hypothetical protein TBFG_11143	1243803	1244297	-	164	148822334	5221820	-	TBFG_11143	COG2114T
glucose-6-phosphate 1-dehydrogenase	1244500	1245900	+	466	148822335	5221821	-	TBFG_11144	COG0364G
6-phosphogluconate dehydrogenase-like protein	1245922	1246944	+	340	148822336	5221822	-	TBFG_11145	COG1023G
peroxidase bpoB (non-haem peroxidase)	1246937	1247845	-	302	148822337	5221823	-	TBFG_11146	COG0596R
epoxide hydrolase ephC	1247920	1248870	+	316	148822338	5221824	-	TBFG_11147	COG0596R
hypothetical protein TBFG_11148	1248875	1250119	+	414	148822339	5221825	-	TBFG_11148	COG0624E
hypothetical protein TBFG_11149	1250123	1250728	-	201	148822340	5221826	-	TBFG_11149	-
pyruvate phosphate dikinase	1250725	1252197	-	490	148822341	5221827	-	TBFG_11150	COG0574G
hypothetical protein TBFG_11151	1252410	1253765	-	451	148822342	5221828	-	TBFG_11151	-
hypothetical transcriptional regulatory protein	1253867	1255327	-	486	148822343	5221829	-	TBFG_11152	COG1396K, COG3800R
hypothetical protein TBFG_11153	1255348	1256928	+	526	148822344	5221830	-	TBFG_11153	COG2079R
methylcitrate synthase	1256925	1258106	+	393	148822345	5221831	-	TBFG_11154	COG0372C
hypothetical protein TBFG_11155	1258118	1259848	+	576	148822346	5221832	-	TBFG_11155	-
5-methyltetrahydropteroyltriglutamate--homocysteine methyltransferase	1259860	1262244	-	794	148822347	5221833	-	TBFG_11156	COG0620E
PPE family protein	1263065	1264975	-	636	148822348	5221834	PPE	TBFG_11157	-
hypothetical acetyl-CoA acetyltransferase (acetoacetyl-CoA thiolase)	1265107	1265349	+	80	148822349	5221835	-	TBFG_11158	COG0183I
hypothetical enoyl-CoA hydratase	1265399	1265740	+	113	148822350	5221836	-	TBFG_11159	COG1024I
hypothetical protein TBFG_11160	1265827	1266231	+	134	148822351	5221837	-	TBFG_11160	-
hypothetical oxidoreductase	1266265	1267281	-	338	148822352	5221838	-	TBFG_11161	COG0644C
hypothetical protein TBFG_11162	1267278	1267778	-	166	148822353	5221839	-	TBFG_11162	COG1755S
hypothetical integral membrane protein	1268082	1268930	+	282	148822354	5221840	-	TBFG_11163	COG1266R
enoyl-CoA hydratase	1268938	1269744	-	268	148822355	5221841	-	TBFG_11164	COG1024I
enoyl-CoA hydratase	1269887	1270693	-	268	148822357	5221842	-	TBFG_11165	COG1024I
alpha-methylacyl-CoA racemase mcr	1270692	1271879	+	395	148822356	5221844	-	TBFG_11166	COG1804C
hypothetical short-chain type dehydrogenase/reductase	1271891	1272643	+	250	148822358	5221843	-	TBFG_11167	COG1028IQR
hypothetical protein TBFG_11168	1272771	1272926	-	51	148822359	5221845	-	TBFG_11168	-
transmembrane transport protein mmpL13a	1272984	1274069	+	361	148822360	5221846	-	TBFG_11169	COG2409R
transmembrane transport protein mmpL13b	1274000	1275502	+	500	148822361	5221847	-	TBFG_11170	COG2409R
hypothetical protein TBFG_11171	1275635	1276285	+	216	148822362	5221848	-	TBFG_11171	COG0500QR
hypothetical protein TBFG_11172	1276377	1276709	+	110	148822363	5221849	-	TBFG_11172	-
hypothetical protein TBFG_11173	1277035	1278534	-	499	148822364	5221850	-	TBFG_11173	-
transposase	1278693	1279556	+	287	148822365	5221851	-	TBFG_11174	COG3293L
NAD-dependent deacetylase	1279640	1280353	-	237	148822366	5221852	-	TBFG_11175	COG0846K
hypothetical transcriptional regulatory protein	1280391	1280756	+	121	148822367	5221853	-	TBFG_11176	COG1725K
O-methyltransferase omt	1280734	1281582	-	282	148822368	5221854	-	TBFG_11177	COG3315Q
hypothetical protein TBFG_11178	1281579	1282220	-	213	148822370	5221855	-	TBFG_11178	COG3797S
hypothetical protein TBFG_11179	1282165	1282608	+	147	148822369	5221857	-	TBFG_11179	-
hypothetical protein TBFG_11180	1283042	1283629	+	195	148822371	5221856	-	TBFG_11180	COG0177L
conserved alanine and proline rich protein	1283792	1284907	-	371	148822372	5221858	-	TBFG_11181	-
conserved alanine and proline rich protein	1284915	1285598	-	227	148822373	5221859	-	TBFG_11182	-
mannosyltransferase	1285728	1287023	+	431	148822374	5221860	pimE	TBFG_11183	-
pterin-4-alpha-carbinolamine dehydratase	1287020	1287304	-	94	148822375	5221861	phhB	TBFG_11184	COG2154H
mutator protein mutT	1287331	1287756	+	141	148822376	5221862	-	TBFG_11185	COG0494LR
respiratory nitrate reductase alpha subunit narG	1288064	1291762	+	1232	148822377	5221863	-	TBFG_11186	COG5013C
respiratory nitrate reductase beta subunit narH	1291801	1293477	+	558	148822378	5221864	-	TBFG_11187	COG1140C
respiratory nitrate reductase delta subunit narJ	1293534	1294139	+	201	148822379	5221865	-	TBFG_11188	COG2180C
respiratory nitrate reductase gamma subunit narI	1294142	1294882	+	246	148822380	5221866	-	TBFG_11189	COG2181C
GTP-binding translation elongation factor typA	1294904	1296790	+	628	148822381	5221867	-	TBFG_11190	COG1217T
lipoprotein lpqW	1296888	1298795	+	635	148822382	5221868	-	TBFG_11191	COG0747E
hypothetical transcriptional regulatory protein	1298823	1299428	-	201	148822383	5221869	-	TBFG_11192	COG1309K
PPE family protein	1299500	1300540	-	346	148822384	5221870	PPE	TBFG_11193	-
PE family protein	1300558	1300878	-	106	148822385	5221871	-	TBFG_11194	-
N-acetyl-1-D-myo-inosityl-2-amino-2-deoxy-alpha-D-glucopyranoside deacetylase mshB	1301040	1301951	+	303	148822386	5221872	-	TBFG_11195	COG2120S
hypothetical protein TBFG_11196	1302043	1302483	+	146	148822387	5221873	-	TBFG_11196	-
PE family protein	1302491	1303417	-	308	148822388	5221874	-	TBFG_11197	-
FO synthase	1303667	1306237	+	856	148822389	5221875	fbiC	TBFG_11198	COG1060HR
low molecular weight T-cell antigen TB8.4	1306405	1306737	-	110	148822390	5221876	-	TBFG_11199	-
NADPH dependent 2,4-dienoyl-CoA reductase fadH	1306938	1308962	-	674	148822391	5221877	-	TBFG_11200	COG0446R, COG1902C
hypothetical protein TBFG_11201	1308959	1309528	-	189	148822392	5221878	-	TBFG_11201	COG1695K
ferredoxin fdxC	1309687	1310067	+	126	148822393	5221879	-	TBFG_11202	COG1146C
N-succinyldiaminopimelate aminotransferase	1310100	1311188	+	362	148822394	5221880	-	TBFG_11203	COG0436E
hypothetical protein TBFG_11204	1311216	1314035	-	939	148822395	5221881	-	TBFG_11204	COG1061KL
polyketide beta-ketoacyl synthase pks4	1314414	1320719	+	2101	148822396	5221882	-	TBFG_11205	COG3321Q
polyketide synthase associated protein papA3	1320772	1322190	+	472	148822397	5221883	-	TBFG_11206	COG1020Q
transmembrane transport protein mmpL10	1322257	1325265	+	1002	148822398	5221884	-	TBFG_11207	COG2409R
hypothetical protein TBFG_11208	1325269	1326348	-	359	148822399	5221885	-	TBFG_11208	COG3008R
acyl-CoA synthetase	1326513	1328249	-	578	148822400	5221886	-	TBFG_11209	COG0318IQ
hypothetical protein TBFG_11210	1328426	1330042	-	538	148822401	5221887	-	TBFG_11210	COG2508TQ
pyrroline-5-carboxylate dehydrogenase rocA	1330127	1331758	+	543	148822402	5221888	-	TBFG_11211	COG1012C
hypothetical proline dehydrogenase	1331758	1332747	+	329	148822403	5221889	-	TBFG_11212	COG0506E
RNA polymerase sigma factor SigI	1332829	1333701	+	290	148822404	5221890	sigI	TBFG_11213	COG1595K
hypothetical protein TBFG_11214	1333717	1334595	+	292	148822405	5221891	-	TBFG_11214	COG0596R
hypothetical protein TBFG_11215	1334668	1335582	+	304	148822406	5221892	-	TBFG_11215	COG0596R
hypothetical protein TBFG_11216	1335664	1336491	+	275	148822407	5221893	-	TBFG_11216	COG0596R
acyl-CoA synthetase	1336531	1337952	+	473	148822408	5221894	-	TBFG_11217	COG0318IQ
hypothetical protein TBFG_11218	1337985	1339250	-	421	148822409	5221895	-	TBFG_11218	COG2508TQ
PE family protein	1339710	1340039	+	109	148822410	5221896	-	TBFG_11219	-
PPE family protein	1340086	1341261	+	391	148822411	5221897	PPE	TBFG_11220	-
Esat-6 like protein esxK (Esat-6 like protein 3)	1341396	1341692	+	98	148822412	5221898	-	TBFG_11221	-
Esat-6 like protein esxL (Esat-6 like protein 4)	1341743	1342027	+	94	148822413	5221899	-	TBFG_11222	-
transposase	1342095	1343342	-	415	148822414	5221900	-	TBFG_11223	COG3328L
conserved integral membrane transport protein	1343679	1344956	+	425	148822415	5221901	-	TBFG_11224	COG0477GEPR
hypothetical transferase	1344953	1345906	-	317	148822416	5221902	-	TBFG_11225	COG2171E
dipeptidase	1345997	1347061	+	354	148822417	5221903	-	TBFG_11226	COG0624E
hypothetical protein TBFG_11227	1347058	1347642	-	194	148822418	5221904	-	TBFG_11227	-
hypothetical protein TBFG_11228	1347673	1349361	-	562	148822419	5221905	-	TBFG_11228	COG0488R
hypothetical protein TBFG_11229	1349456	1350019	+	187	148822420	5221906	-	TBFG_11229	COG1611R
acyl-CoA synthetase	1350069	1351862	+	597	148822421	5221907	-	TBFG_11230	COG0318IQ
dihydropteroate synthase 2 folP2	1351928	1352884	+	318	148822422	5221908	-	TBFG_11231	COG0294H
hypothetical protein TBFG_11232	1352881	1353855	+	324	148822423	5221909	-	TBFG_11232	COG0463M
hypothetical protein TBFG_11233	1353894	1354262	+	122	148822424	5221910	-	TBFG_11233	-
DNA-3-methyladenine glycosylase I tagA	1354259	1354873	+	204	148822425	5221911	-	TBFG_11234	COG2818L
hypothetical protein TBFG_11235	1354980	1355207	+	75	148822426	5221912	-	TBFG_11235	-
hypothetical glycosyl transferase	1355235	1356398	-	387	148822427	5221913	-	TBFG_11236	COG0438M
glucose-1-phosphate adenylyltransferase	1356573	1357787	+	404	148822428	5221914	glgC	TBFG_11237	COG0448G
PE family protein	1358030	1358362	-	110	148822429	5221915	-	TBFG_11238	-
hypothetical protein TBFG_11239	1358496	1360181	-	561	148822430	5221916	-	TBFG_11239	COG2936R
conserved integral membrane protein	1360209	1360883	-	224	148822431	5221917	-	TBFG_11240	COG2020O
hypothetical tetronasin-transport integral membrane protein ABC transporter	1360892	1362538	-	548	148822432	5221918	-	TBFG_11241	COG3559M
hypothetical tetronasin-transport ATP-binding protein ABC transporter	1362535	1363470	-	311	148822433	5221919	-	TBFG_11242	COG1131V
hypothetical transcriptional regulatory protein	1363460	1364098	-	212	148822434	5221920	-	TBFG_11243	COG1309K
hypothetical methyltransferase	1364240	1364983	-	247	148822435	5221921	-	TBFG_11244	COG4122R
RNA polymerase sigma factor SigE	1365150	1365923	+	257	148822436	5221922	-	TBFG_11245	COG1595K
hypothetical protein TBFG_11246	1365964	1366545	+	193	148822437	5221923	-	TBFG_11246	-
serine protease htrA	1366613	1368199	+	528	148822438	5221924	-	TBFG_11247	COG0265O
sec-independent translocase	1368201	1368596	+	131	148822439	5221925	-	TBFG_11248	COG1826U
hypothetical protein TBFG_11249	1368629	1369459	-	276	148822440	5221926	-	TBFG_11249	COG0647G
hypothetical protein TBFG_11250	1369570	1371033	-	487	148822441	5221927	-	TBFG_11250	COG3428S
hypothetical protein TBFG_11251	1371030	1371563	-	177	148822442	5221928	-	TBFG_11251	COG3402S
lipoprotein lpqX	1371658	1372215	+	185	148822443	5221929	-	TBFG_11252	-
hypothetical protein TBFG_11253	1372267	1372440	+	57	148822444	5221930	-	TBFG_11253	-
hypothetical protein mrp	1372515	1373687	-	390	148822445	5221931	-	TBFG_11254	COG0489D
hypothetical membrane protein	1373700	1374935	-	411	148822446	5221932	-	TBFG_11255	COG2951M
hypothetical membrane protein	1375060	1375602	-	180	148822447	5221933	-	TBFG_11256	COG4420S
hypothetical protein TBFG_11257	1375599	1376906	-	435	148822448	5221934	-	TBFG_11257	COG2239P
hypothetical protein TBFG_11258	1376968	1377564	-	198	148822449	5221935	-	TBFG_11258	-
hypothetical protein TBFG_11259	1377714	1378241	+	175	148822450	5221936	-	TBFG_11259	-
lipoprotein (sugar-binding) lpqY	1378262	1379668	+	468	148822451	5221937	-	TBFG_11260	COG1653G
sugar-transport integral membrane protein ABC transporter sugA	1379665	1380588	+	307	148822452	5221938	-	TBFG_11261	COG1175G
sugar-transport integral membrane protein ABC transporter sugB	1380593	1381417	+	274	148822453	5221939	-	TBFG_11262	COG0395G
sugar-transport ATP-binding protein ABC transporter sugC	1381422	1382603	+	393	148822454	5221940	-	TBFG_11263	COG3839G
magnesium and cobalt transport transmembrane protein corA	1382680	1383780	-	366	148822455	5221941	-	TBFG_11264	COG0598P
malate dehydrogenase	1383951	1384940	+	329	148822456	5221942	-	TBFG_11265	COG0039C
hypothetical protein TBFG_11266	1385016	1385276	+	86	148822457	5221943	-	TBFG_11266	-
hypothetical protein TBFG_11267	1385273	1385704	+	143	148822458	5221944	-	TBFG_11267	-
PE-PGRS family protein	1385727	1386280	-	184	148822459	5221945	PGRS	TBFG_11268	-
PE-PGRS family protein	1386244	1387487	-	414	148822460	5221946	-	TBFG_11269	-
lipoprotein lpqZ	1387595	1388455	+	286	148822461	5221947	-	TBFG_11270	COG1732M
hypothetical short-chain type dehydrogenase/reductase	1388536	1389366	-	276	148822462	5221948	-	TBFG_11271	COG1028IQR
hypothetical protein TBFG_11272	1389423	1389716	-	97	148822463	5221949	-	TBFG_11272	COG2026JD
hypothetical protein TBFG_11273	1389713	1389982	-	89	148822464	5221950	-	TBFG_11273	COG2161D
alpha-ketoglutarate decarboxylase	1390095	1393790	-	1231	148822465	5221951	kgd	TBFG_11274	COG0508C, COG0567C
hypothetical membrane protein	1393932	1394720	-	262	148822466	5221952	-	TBFG_11275	-
hypothetical drug-transport integral membrane protein	1394917	1396656	+	579	148822467	5221953	-	TBFG_11276	COG0477GEPR
hypothetical protein TBFG_11277	1396559	1399978	-	1139	148822468	5221954	-	TBFG_11277	COG1112L, COG2251R
lipoprotein lprE	1400034	1400642	-	202	148822469	5221955	-	TBFG_11278	-
cold-shock deaD-box protein A deaD (ATP-dependent RNA helicase)	1400708	1402399	+	563	148822470	5221956	-	TBFG_11279	COG0513LKJ
hypothetical acyltransferase	1402396	1403547	+	383	148822471	5221957	-	TBFG_11280	COG1835I
hypothetical transcriptional regulatory protein	1403516	1404124	-	202	148822472	5221958	-	TBFG_11281	COG1309K
cytochrome P450 130 cyp130	1404124	1405341	-	405	148822473	5221959	-	TBFG_11282	COG2124Q
hypothetical oxidoreductase	1405455	1406822	-	455	148822474	5221960	-	TBFG_11283	COG0277C
conserved integral membrane transport protein	1406819	1408078	-	419	148822476	5221961	-	TBFG_11284	COG0477GEPR
hypothetical protein TBFG_11285	1408077	1408976	+	299	148822475	5221963	-	TBFG_11285	COG1573L
hypothetical protein TBFG_11286	1408978	1410096	+	372	148822477	5221962	-	TBFG_11286	COG0654HC
hypothetical protein TBFG_11287	1410222	1410671	-	149	148822478	5221964	-	TBFG_11287	-
hypothetical hit-like protein	1410676	1411110	-	144	148822479	5221965	-	TBFG_11288	COG0537FGR
amidase	1411169	1412557	+	462	148822480	5221966	-	TBFG_11289	COG0154J
adenylyl cyclase (ATP pyrophosphate-lyase)	1412632	1413825	+	397	148822481	5221967	-	TBFG_11290	COG2114T
hypothetical protein TBFG_11291	1413998	1414678	+	226	148822482	5221968	-	TBFG_11291	-
transmembrane serine/threonine-protein kinase H pknH	1414698	1416578	-	626	148822483	5221969	-	TBFG_11292	COG0515RTKL
transcriptional regulatory protein embR	1416919	1418085	-	388	148822484	5221970	-	TBFG_11293	COG1716T, COG3629T
hypothetical protein TBFG_11294	1418396	1419094	-	232	148822485	5221971	-	TBFG_11294	-
conserved secreted protein	1419317	1419691	-	124	148822486	5221972	-	TBFG_11295	-
lipoprotein lprA	1419752	1420486	-	244	148822487	5221973	-	TBFG_11296	-
conserved hypothetical secreted protein	1420699	1421040	-	113	148822488	5221974	-	TBFG_11297	-
hypothetical drugs-transport transmembrane ATP-binding protein ABC transporter	1421148	1423043	-	631	148822489	5221975	-	TBFG_11298	COG1132V
hypothetical drugs-transport transmembrane ATP-binding protein ABC transporter	1423040	1424788	-	582	148822490	5221976	-	TBFG_11299	COG1132V
lipoprotein lprB	1424935	1425492	+	185	148822491	5221977	-	TBFG_11300	-
lipoprotein lprC	1425489	1426031	+	180	148822492	5221978	-	TBFG_11301	-
hypothetical protein TBFG_11302	1426176	1426682	-	168	148822493	5221979	-	TBFG_11302	COG2062T
hypothetical protein TBFG_11303	1426902	1428155	+	417	148822494	5221980	-	TBFG_11303	COG0420L
hypothetical protein TBFG_11304	1428152	1430779	+	875	148822495	5221981	-	TBFG_11304	COG0419L, COG4717S
hypothetical dehydrogenase FAD flavoprotein gmc oxidoreductase	1430800	1432386	+	528	148822496	5221982	-	TBFG_11305	COG2303E
periplasmic oligopeptide-binding lipoprotein oppA	1432403	1434178	-	591	148822497	5221983	-	TBFG_11306	COG0747E
oligopeptide-transport ATP-binding protein ABC transporter oppD	1434171	1436009	-	612	148822498	5221984	-	TBFG_11307	COG1123R
oligopeptide-transport integral membrane protein ABC transporter oppC	1436006	1436881	-	291	148822499	5221985	-	TBFG_11308	COG1173EP
oligopeptide-transport integral membrane protein ABC transporter oppB	1436878	1437855	-	325	148822500	5221986	-	TBFG_11309	COG0601EP
hypothetical protein TBFG_11310	1438062	1438553	+	163	148822501	5221987	-	TBFG_11310	COG0288P
sulfate adenylyltransferase subunit 2	1438647	1439645	+	332	148822502	5221988	-	TBFG_11311	COG0175EH
bifunctional sulfate adenylyltransferase subunit 1/adenylylsulfate kinase protein	1439645	1441489	+	614	148822503	5221989	-	TBFG_11312	COG0529P, COG2895P
hypothetical protein TBFG_11313	1441543	1442028	+	161	148822504	5221990	-	TBFG_11313	COG1959K
hypothetical protein TBFG_11314	1442086	1443456	+	456	148822505	5221991	-	TBFG_11314	COG0627R, COG1388M
hypothetical protein TBFG_11315	1443505	1444137	+	210	148822506	5221992	-	TBFG_11315	-
hypothetical protein TBFG_11316	1444220	1445785	-	521	148822507	5221993	-	TBFG_11316	COG4325S
hypothetical protein TBFG_11317	1445796	1446110	+	104	148822508	5221994	-	TBFG_11317	-
conserved hypothetical secreted protein	1446237	1446572	-	111	148822509	5221995	-	TBFG_11318	-
arginyl-tRNA synthetase	1447117	1448769	+	550	148822510	5221997	argS	TBFG_11319	COG0018J
diaminopimelate decarboxylase lysA (dap decarboxylase)	1448766	1450109	+	447	148822511	5221998	-	TBFG_11320	COG0019E
homoserine dehydrogenase	1450113	1451438	+	441	148822512	5221999	-	TBFG_11321	COG0460E
threonine synthase	1451435	1452517	+	360	148822513	5222000	-	TBFG_11322	COG0498E
homoserine kinase	1452735	1453685	+	316	148822514	5222001	-	TBFG_11323	COG0083E
transcription termination factor Rho	1453942	1455750	+	602	148822515	5222002	-	TBFG_11324	COG1158K
50S ribosomal protein L31	1455901	1456143	+	80	148822516	5222003	rpmE	TBFG_11325	COG0254J
peptide chain release factor 1	1456233	1457306	+	357	148822517	5222004	prfA	TBFG_11326	COG0216J
hypothetical protein hemK	1457303	1458280	+	325	148822518	5222005	-	TBFG_11327	COG2890J
hypothetical protein TBFG_11328	1458296	1458949	+	217	148822519	5222006	-	TBFG_11328	COG0009J
undecapaprenyl-phosphate alpha-N-acetylglucosaminyltransferase rfe	1459033	1460247	+	404	148822520	5222007	-	TBFG_11329	COG0472M
hypothetical protein TBFG_11330	1460504	1460989	+	161	148822521	5222008	-	TBFG_11330	-
F0F1 ATP synthase subunit A	1460982	1461734	+	250	148822522	5222009	-	TBFG_11331	COG0356C
F0F1 ATP synthase subunit C	1461741	1462028	+	95	148822523	5222010	-	TBFG_11332	COG0636C
F0F1 ATP synthase subunit B	1462059	1462574	+	171	148822524	5222011	-	TBFG_11333	COG0711C
ATP synthase delta subunit atpH	1462581	1463921	+	446	148822525	5222012	-	TBFG_11334	COG0711C, COG0712C
F0F1 ATP synthase subunit alpha	1463966	1465615	+	549	148822526	5222013	-	TBFG_11335	COG0056C
F0F1 ATP synthase subunit gamma	1465622	1466539	+	305	148822527	5222014	-	TBFG_11336	COG0224C
F0F1 ATP synthase subunit beta	1466579	1468039	+	486	148822528	5222015	-	TBFG_11337	COG0055C
F0F1 ATP synthase subunit epsilon	1468053	1468418	+	121	148822529	5222016	atpC	TBFG_11338	COG0355C
conserved hypothetical secreted protein	1468426	1468869	+	147	148822530	5222017	-	TBFG_11339	-
transposase	1468909	1470243	-	444	148822531	5222018	-	TBFG_11340	COG3464L
hypothetical protein TBFG_11341	1470409	1470990	-	193	148822532	5222019	-	TBFG_11341	COG2096S
UDP-N-acetylglucosamine 1-carboxyvinyltransferase	1471059	1472315	+	418	148822533	5222020	-	TBFG_11342	COG0766M
methylated-DNA-protein-cysteine methyltransferase ogt	1477872	1478369	-	165	148822534	5224658	-	TBFG_11343	COG0350L
Ada regulatory protein alkA	1478366	1479856	-	496	148822535	5222022	-	TBFG_11344	COG0122L, COG2169F
hypothetical adenylate cyclase (ATP pyrophosphate-lyase) (adenylyl cyclase)	1479937	1481562	-	541	148822536	5222023	-	TBFG_11345	COG2114T
hypothetical adenylate cyclase (ATP pyrophosphate-lyase) (adenylyl cyclase)	1481632	1482269	-	217	148822537	5222024	-	TBFG_11346	COG2114T
adenylate cyclase	1482271	1483239	-	558	148822541	5222028	-	TBFG_11350	COG2114T
hypothetical adenylate cyclase (ATP pyrophosphate-lyase) (adenylyl cyclase)	1483252	1484955	-	567	148822542	5222029	-	TBFG_11351	COG2114T
hypothetical protein TBFG_11352	1485017	1485697	+	226	148822543	5222030	-	TBFG_11352	COG1637L
hypothetical protein TBFG_11353	1485720	1486016	+	98	148822544	5222031	-	TBFG_11353	-
hypothetical protein TBFG_11354	1486051	1486506	-	151	148822545	5222032	-	TBFG_11354	COG0346E
acetyl-CoA acetyltransferase	1486600	1487769	+	389	148822546	5222033	-	TBFG_11355	COG0183I
thioredoxin	1487899	1488813	+	304	148822547	5222034	-	TBFG_11356	COG3118O
PE-PGRS family protein	1488892	1490703	-	603	148822548	5222035	PGRS	TBFG_11357	-
glycogen branching enzyme	1490855	1493050	-	731	148822549	5222036	-	TBFG_11358	COG0296G
glucanase glgE	1493058	1495163	-	701	148822550	5222037	-	TBFG_11359	COG0366G
glycogen phosphorylase glgP	1495302	1497893	+	863	148822551	5222038	-	TBFG_11360	COG0058G
ATP-dependent helicase dinG	1497933	1499927	-	664	148822552	5222039	-	TBFG_11361	COG1199KL
nicotinate phosphoribosyltransferase	1499951	1501297	-	448	148822553	5222040	-	TBFG_11362	COG1488H
ATP-dependent Clp protease adaptor protein ClpS	1501399	1501704	+	101	148822554	5222041	clpS	TBFG_11363	COG2127S
hypothetical transcriptional regulatory protein	1501664	1502320	+	218	148822555	5222042	-	TBFG_11364	-
hypothetical hydrolase	1502337	1503371	+	344	148822556	5222043	-	TBFG_11365	COG3191EQ
cysteine synthase B cysM	1503434	1505103	+	189	148822557	5222044	-	TBFG_11366	COG0031E
hypothetical integral membrane protein	1505094	1505816	+	240	148822558	5222045	-	TBFG_11367	COG0705R
glutamate racemase	1505813	1506628	+	271	148822559	5222046	-	TBFG_11368	COG0796M
hypothetical protein TBFG_11369	1506655	1507476	+	273	148822560	5222047	-	TBFG_11369	COG1234R
ribonuclease PH	1507493	1508272	+	259	148822561	5222048	rph	TBFG_11370	COG0689J
putative deoxyribonucleotide triphosphate pyrophosphatase	1508311	1508925	+	204	148822562	5222049	-	TBFG_11371	COG0127F
hypothetical protein TBFG_11372	1508922	1509284	-	120	148822563	5222050	-	TBFG_11372	-
lipoprotein lprD	1509281	1509661	-	126	148822564	5222051	-	TBFG_11373	COG4578K
acyl carrier protein	1509706	1510026	+	106	148822565	5222052	-	TBFG_11374	COG0236IQ
acyl-CoA synthetase	1510019	1511584	+	521	148822566	5222053	-	TBFG_11375	COG0318IQ
acyl-CoA dehydrogenase fadE14	1511584	1512744	+	386	148822567	5222054	-	TBFG_11376	COG1960I
hypothetical protein TBFG_11377	1512711	1513343	-	210	148822568	5222055	-	TBFG_11377	COG1670J
hypothetical drugs-transport transmembrane ATP-binding protein ABC transporter	1513785	1516364	+	859	148822569	5222057	-	TBFG_11378	COG1132V, COG2375P
hypothetical drugs-transport transmembrane ATP-binding protein ABC transporter	1516361	1518100	+	579	148822570	5222058	-	TBFG_11379	COG1132V
3-ketoacyl-(acyl-carrier-protein) reductase	1518229	1518972	+	247	148822571	5222059	fabG	TBFG_11380	COG1028IQR
hypothetical protein TBFG_11381	1518969	1519298	+	109	148822572	5222060	-	TBFG_11381	-
hypothetical protein TBFG_11382	1519501	1519872	+	123	148822573	5222061	-	TBFG_11382	-
hypothetical transcriptional regulatory protein	1519938	1520723	-	261	148822574	5222062	-	TBFG_11383	COG1309K
hypothetical protein TBFG_11384	1520743	1522614	-	623	148822575	5222063	-	TBFG_11384	COG2199T, COG2200T
hypothetical protein TBFG_11385	1522623	1524770	-	715	148822576	5222064	-	TBFG_11385	COG0476H
hypothetical protein TBFG_11386	1524767	1525558	-	263	148822577	5222065	-	TBFG_11386	-
hypothetical protein TBFG_11387	1526031	1526954	-	307	148822578	5222066	-	TBFG_11387	COG2200T
hypothetical transcriptional regulatory protein	1527350	1528249	+	299	148822579	5222067	-	TBFG_11388	COG2114T
hypothetical transcriptional regulatory protein	1528167	1530830	+	887	148822580	5222068	-	TBFG_11389	COG2771K, COG3903R
hypothetical transcriptional regulatory protein	1530912	1531664	+	250	148822581	5222069	-	TBFG_11390	COG2114T
hypothetical oxidoreductase	1532087	1533109	+	340	148822582	5222070	-	TBFG_11391	COG2141C
PPE family protein	1533182	1534372	-	396	148822583	5222071	PPE	TBFG_11392	-
hypothetical membrane protein	1534687	1535349	-	220	148822584	5222072	-	TBFG_11393	-
hypothetical membrane protein	1535346	1536131	-	261	148822585	5222073	-	TBFG_11394	-
hypothetical protein TBFG_11395	1536422	1538383	-	653	148822586	5222074	-	TBFG_11395	COG2172T, COG2202T, COG2208TK
anti-anti-sigma factor rsfA	1538522	1538908	-	128	148822587	5222075	-	TBFG_11396	COG1366T
hypothetical protein TBFG_11397	1539129	1539950	+	273	148822588	5222076	-	TBFG_11397	COG2357S
hypothetical protein TBFG_11398	1540251	1541456	-	401	148822589	5222077	-	TBFG_11398	COG1680V
lipoprotein lprF	1541759	1542544	+	261	148822590	5222078	-	TBFG_11399	-
hypothetical protein TBFG_11400	1542740	1544209	+	489	148822591	5222079	-	TBFG_11400	-
hypothetical protein TBFG_11401	1544206	1545387	+	393	148822592	5222080	-	TBFG_11401	COG3424Q
glycolipid sulfotransferase	1545393	1546373	+	326	148822593	5222081	-	TBFG_11402	-
hypothetical protein TBFG_11403	1546453	1546911	-	152	148822594	5222082	-	TBFG_11403	-
hypothetical protein TBFG_11404	1547213	1548532	+	439	148822595	5222083	-	TBFG_11404	COG1944S
hypothetical protein TBFG_11405	1548529	1550022	+	497	148822596	5222084	-	TBFG_11405	COG3482S
hypothetical transferase	1549960	1550598	-	212	148822597	5222085	-	TBFG_11406	COG0500QR
hypothetical protein TBFG_11407	1550609	1552036	-	475	148822599	5222086	-	TBFG_11407	COG1403V
pyrimidine regulatory protein PyrR	1552035	1552616	+	193	148822598	5222088	-	TBFG_11408	COG2065F
aspartate carbamoyltransferase catalytic subunit	1552613	1553572	+	319	148822600	5222087	pyrB	TBFG_11409	COG0540F
dihydroorotase	1553569	1554861	+	430	148822601	5222089	pyrC	TBFG_11410	COG0044F
hypothetical exported or membrane protein	1554858	1555355	+	165	148822602	5222090	-	TBFG_11411	-
carbamoyl phosphate synthase small subunit	1555352	1556482	+	376	148822603	5222091	-	TBFG_11412	COG0505EF
carbamoyl phosphate synthase large subunit	1556482	1559829	+	1115	148822604	5222092	carB	TBFG_11413	COG0458EF
orotidine 5'-phosphate decarboxylase	1559826	1560650	+	274	148822605	5222093	pyrF	TBFG_11414	COG0284F
PE family protein	1560845	1561153	+	102	148822606	5222094	-	TBFG_11415	-
PPE family protein	1561150	1562769	+	539	148822607	5222095	PPE	TBFG_11416	-
integration host factor mihF	1563075	1563647	+	190	148822608	5222096	-	TBFG_11417	-
guanylate kinase	1563755	1564408	+	217	148822609	5222097	gmk	TBFG_11418	COG0194F
DNA-directed RNA polymerase subunit omega	1564474	1564806	+	110	148822610	5222098	-	TBFG_11419	COG1758K
bifunctional phosphopantothenoylcysteine decarboxylase/phosphopantothenate synthase	1564825	1566078	+	417	148822611	5222099	-	TBFG_11420	COG0452H
S-adenosylmethionine synthetase	1566206	1567417	+	403	148822612	5222100	-	TBFG_11421	COG0192H
hypothetical monoxygenase	1567490	1568965	-	491	148822613	5222101	-	TBFG_11422	COG2072P
cytochrome P450 132 cyp132	1568965	1570350	-	461	148822614	5222102	-	TBFG_11423	COG2124Q
hypothetical transcriptional regulatory protein	1570428	1571462	+	344	148822615	5222103	-	TBFG_11424	COG2207K
PE-PGRS family protein	1571508	1573237	-	576	148822616	5222104	PGRS	TBFG_11425	-
hypothetical protein TBFG_11426	1573492	1573893	-	133	148822617	5222105	-	TBFG_11426	COG1487R
hypothetical protein TBFG_11427	1573890	1574147	-	85	148822618	5222106	-	TBFG_11427	-
lipase lipH	1574230	1575189	-	319	148822619	5222107	-	TBFG_11428	COG0657I
lipase lipH	1575214	1576176	-	320	148822621	5222108	-	TBFG_11429	COG0657I
hypothetical membrane protein	1576127	1576912	+	261	148822620	5222110	-	TBFG_11430	COG3714S
primosome assembly protein PriA	1576993	1578960	+	655	148822622	5222109	-	TBFG_11431	COG1198L
hypothetical methyltransferase	1578978	1579802	-	274	148822623	5222111	-	TBFG_11432	COG0500QR
hypothetical transcriptional regulatory protein	1579926	1580453	+	175	148822624	5222112	-	TBFG_11433	COG1846K
hypothetical methyltransferase	1580525	1581349	-	274	148822625	5222113	-	TBFG_11434	COG0500QR
methionyl-tRNA formyltransferase	1581546	1582484	+	312	148822626	5222114	fmt	TBFG_11435	COG0223J
fmu protein (sun protein)	1582481	1583854	+	457	148822627	5222115	-	TBFG_11436	COG0144J
ribulose-phosphate 3-epimerase	1583879	1584577	+	232	148822628	5222116	-	TBFG_11437	COG0036G
bifunctional riboflavin biosynthesis protein ribG: diaminohydroxyphosphoribosylaminopyrimidine deaminase + 5-amino-6-(5-phosphoribosylamino) uracil reductase	1584574	1585593	+	339	148822629	5222117	-	TBFG_11438	COG0117H, COG1985H
aminoglycosides/tetracycline-transport integral membrane protein	1585590	1587146	-	518	148822630	5222118	-	TBFG_11439	COG0477GEPR
lipoprotein lprG	1587152	1587862	-	236	148822631	5222119	-	TBFG_11440	-
riboflavin synthase subunit alpha	1587947	1588552	+	201	148822632	5222120	-	TBFG_11441	COG0307H
hypothetical protein TBFG_11442	1588766	1589281	+	171	148822633	5222121	-	TBFG_11442	COG3616E
hypothetical protein TBFG_11443	1589271	1589672	+	133	148822634	5222122	-	TBFG_11443	COG3616E
bifunctional 3,4-dihydroxy-2-butanone 4-phosphate synthase/GTP cyclohydrolase II protein	1589777	1591054	+	425	148822635	5222123	-	TBFG_11444	COG0108H, COG0807H
riboflavin synthase subunit beta	1591051	1591533	+	160	148822636	5222124	ribH	TBFG_11445	COG0054H
hypothetical protein TBFG_11446	1591530	1591994	+	154	148822637	5222125	-	TBFG_11446	-
lipoprotein lprH	1592019	1592705	+	228	148822638	5222126	-	TBFG_11447	-
hypothetical protein TBFG_11448	1592885	1593358	+	157	148822639	5222127	-	TBFG_11448	-
excinuclease ABC subunit C	1593422	1595362	+	646	148822640	5222128	uvrC	TBFG_11449	COG0322L
hypothetical protein TBFG_11450	1595359	1596264	+	301	148822641	5222129	-	TBFG_11450	COG1660R
hypothetical protein TBFG_11451	1596261	1597289	+	342	148822642	5222130	-	TBFG_11451	COG0391S
transcriptional regulatory protein whiA	1597286	1598263	+	325	148822643	5222131	-	TBFG_11452	COG1481S
hypothetical membrane protein	1598273	1599034	-	253	148822644	5222132	-	TBFG_11453	-
hypothetical protein TBFG_11454	1599038	1600417	+	459	148822645	5222133	-	TBFG_11454	-
esterase lipO	1600439	1601701	-	420	148822646	5222134	-	TBFG_11455	COG0657I
acyl-CoA synthetase	1601701	1603308	-	535	148822647	5222135	-	TBFG_11456	COG0318IQ
hypothetical protein TBFG_11457	1603312	1604139	-	275	148822648	5222136	-	TBFG_11457	COG0204I
hypothetical protein TBFG_11458	1604258	1605526	+	422	148822649	5222137	-	TBFG_11458	COG2508TQ
PE family protein	1605766	1607352	+	528	148822650	5222138	-	TBFG_11459	-
hypothetical protein TBFG_11460	1607463	1609232	+	589	148822651	5222139	-	TBFG_11460	-
hypothetical dehydrogenase	1609229	1610650	+	473	148822652	5222140	-	TBFG_11461	COG1233Q
hypothetical protein TBFG_11462	1610814	1611629	+	271	148822653	5222141	-	TBFG_11462	COG1376S
conserved proline, glycine, valine-rich secreted protein	1611722	1612384	-	220	148822654	5222142	-	TBFG_11463	-
glyceraldehyde 3-phosphate dehydrogenase gap	1612708	1613727	+	339	148822655	5222143	-	TBFG_11464	COG0057G
phosphoglycerate kinase	1613730	1614968	+	412	148822656	5222144	pgk	TBFG_11465	COG0126G
triosephosphate isomerase	1614965	1615750	+	261	148822657	5222145	tpiA	TBFG_11466	COG0149G
hypothetical protein TBFG_11467	1616362	1616787	-	141	148822658	5222146	-	TBFG_11467	-
preprotein translocase subunit SecG	1617238	1617471	+	77	148822659	5222147	secG	TBFG_11468	COG1314U
PE-PGRS family protein	1617610	1619085	-	491	148822660	5222148	PGRS	TBFG_11469	-
molybdopterin oxidoreductase	1619192	1621492	+	766	148822661	5222149	-	TBFG_11470	COG0243C
hypothetical protein TBFG_11471	1621608	1622093	-	161	148822662	5222150	-	TBFG_11471	COG4276S
hypothetical ATPase	1622688	1623098	-	136	148822663	5222151	-	TBFG_11472	COG0419L
6-phosphogluconolactonase	1623115	1623858	-	247	148822664	5222152	-	TBFG_11473	COG0363G
oxpP cycle protein opcA	1623855	1624766	-	303	148822665	5222153	-	TBFG_11474	COG3429G
glucose-6-phosphate 1-dehydrogenase	1624819	1626363	-	514	148822666	5222154	-	TBFG_11475	COG0364G
transaldolase	1626360	1627481	-	373	148822667	5222155	-	TBFG_11476	COG0176G
transketolase	1627498	1629600	-	700	148822668	5222156	-	TBFG_11477	COG0021G
PE-PGRS family protein	1630039	1634262	-	1407	148822669	5222157	PGRS	TBFG_11478	-
protoheme IX farnesyltransferase	1634664	1635590	+	308	148822670	5222158	-	TBFG_11479	COG0109O
PE-PGRS family protein	1635639	1637852	-	737	148822671	5222159	PGRS	TBFG_11480	-
hypothetical transcriptional activator protein	1637971	1639269	+	432	148822672	5222160	-	TBFG_11481	COG2508TQ
quinone reductase qor (NADPH:quinone reductase) (zeta-crystallin protein)	1639297	1640283	-	328	148822673	5222161	-	TBFG_11482	COG0604CR
hypothetical protein TBFG_11483	1640303	1641166	+	287	148822674	5222162	-	TBFG_11483	-
hypothetical antibiotic-transport integral membrane ABC transporter	1641116	1642048	-	310	148822675	5222163	-	TBFG_11484	COG1612O
hypothetical antibiotic-transport integral membrane ABC transporter	1642160	1642945	-	261	148822676	5222164	-	TBFG_11485	COG0842V
hypothetical antibiotic-transport ATP-binding protein ABC transporter	1642942	1643883	-	313	148822677	5222165	-	TBFG_11486	COG1131V
conserved integral membrane protein	1644039	1645814	-	591	148822678	5222166	-	TBFG_11487	-
hypothetical transcriptional regulatory protein	1645862	1646668	+	268	148822679	5222167	-	TBFG_11488	COG2345K
hypothetical protein TBFG_11489	1646665	1649205	+	846	148822680	5222168	-	TBFG_11489	COG0719O, COG1372L
hypothetical protein TBFG_11490	1649202	1650395	+	397	148822681	5222169	-	TBFG_11490	COG0719O
ATP-binding protein ABC transporter	1650392	1651192	+	266	148822682	5222170	-	TBFG_11491	COG0396O
cysteine desulfurase csd	1651194	1652447	+	417	148822683	5222171	-	TBFG_11492	COG0520E
hypothetical nitrogen fixation related protein	1652444	1652932	+	162	148822684	5222172	-	TBFG_11493	COG0822C
hypothetical protein TBFG_11494	1652907	1653254	+	115	148822685	5222173	-	TBFG_11494	COG2151R
acyl-CoA dehydrogenase fadE15	1653349	1655178	-	609	148822686	5222174	-	TBFG_11495	COG1960I
PE-PGRS family protein	1655285	1656412	-	375	148822687	5222175	PGRS	TBFG_11496	-
cation transporter ATPase D ctpD	1656639	1658612	+	657	148822688	5222176	-	TBFG_11497	COG2217P
thioredoxin trxA	1658656	1659030	+	124	148822689	5222177	-	TBFG_11498	COG0526OC
thioredoxin trxB1	1659046	1659417	+	123	148822690	5222178	-	TBFG_11499	COG0526OC
enoyl-CoA hydratase	1659439	1660296	+	285	148822691	5222179	-	TBFG_11500	COG1024I
hypothetical macrolide-transport ATP-binding protein ABC transporter	1660332	1661960	+	542	148822692	5222180	-	TBFG_11501	COG0488R
hypothetical transcriptional regulatory protein	1662057	1662248	+	63	148822693	5222181	-	TBFG_11502	-
hypothetical transcriptional regulatory protein	1662317	1662880	-	187	148822694	5222182	-	TBFG_11503	COG1309K
aconitate hydratase	1662891	1665722	-	943	148822695	5222183	-	TBFG_11504	COG1048C
hypothetical membrane protein	1665880	1666440	+	186	148822696	5222184	-	TBFG_11505	-
hypothetical invasion protein	1666666	1668084	+	472	148822697	5222185	-	TBFG_11506	COG0791M
hypothetical invasion protein	1668059	1668820	+	253	148822698	5222186	-	TBFG_11507	COG0791M
transcriptional regulatory protein moxR1	1668959	1670092	+	377	148822699	5222187	-	TBFG_11508	COG0714R
hypothetical protein TBFG_11509	1670089	1671042	+	317	148822700	5222188	-	TBFG_11509	COG1721R
hypothetical membrane protein	1671053	1672060	+	335	148822701	5222189	-	TBFG_11510	COG2304R
hypothetical protein TBFG_11511	1672133	1672975	-	280	148822702	5222190	-	TBFG_11511	-
3-oxoacyl-	1673116	1673859	+	247	148822703	5222191	-	TBFG_11512	COG1028IQR
enoyl-(acyl carrier protein) reductase	1673878	1674687	+	269	148822704	5222192	-	TBFG_11513	COG0623I
ferrochelatase	1674693	1675727	+	344	148822705	5222193	hemH	TBFG_11514	COG0276H
hypothetical protein TBFG_11515	1675693	1676601	-	302	148822706	5222194	-	TBFG_11515	-
hypothetical protein TBFG_11516	1676617	1677051	+	144	148822707	5222195	-	TBFG_11516	COG1585OU
hypothetical protein TBFG_11517	1677073	1678218	+	381	148822708	5222196	-	TBFG_11517	COG0330O
hypothetical protein TBFG_11518	1678228	1678584	+	118	148822709	5222197	-	TBFG_11518	-
hypothetical protein TBFG_11519	1678618	1678848	+	76	148822710	5222198	-	TBFG_11519	COG1884I
hypothetical membrane protein	1678998	1680305	+	435	148822711	5222199	-	TBFG_11520	-
hypothetical protein TBFG_11521	1680884	1681642	-	252	148822712	5222200	-	TBFG_11521	COG0398S
methylmalonyl-CoA mutase small subunit mutA	1681809	1683680	+	623	148822713	5222201	-	TBFG_11522	COG1884I, COG2185I
methylmalonyl-CoA mutase	1683681	1685933	+	750	148822714	5222202	-	TBFG_11523	COG1884I, COG2185I
hypothetical protein TBFG_11524	1685947	1686249	+	100	148822715	5222203	-	TBFG_11524	-
hypothetical protein TBFG_11525	1686246	1686563	+	105	148822716	5222204	-	TBFG_11525	COG2337T
arginine/ornithine transport system ATPase	1686560	1687564	+	334	148822717	5222205	-	TBFG_11526	COG1703E
esterase lipL	1687620	1688906	+	428	148822718	5222206	-	TBFG_11527	COG1680V
hypothetical methyltransferase	1688979	1689596	-	205	148822719	5222207	-	TBFG_11528	COG0500QR
hypothetical protein TBFG_11529	1689810	1690022	-	70	148822720	5222208	-	TBFG_11529	COG3360S
hypothetical protein TBFG_11530	1690083	1690481	+	132	148822721	5222209	-	TBFG_11530	-
hypothetical glycosyltransferase	1690526	1691554	+	342	148822722	5222210	-	TBFG_11531	COG0463M
hypothetical protein TBFG_11532	1691566	1692387	+	273	148822723	5222211	-	TBFG_11532	COG5285Q
hypothetical protein TBFG_11533	1692600	1693499	+	299	148822724	5222212	-	TBFG_11533	COG2152G
hypothetical protein TBFG_11534	1693672	1694214	-	180	148822725	5222213	-	TBFG_11534	COG0399M
hypothetical protein TBFG_11535	1694221	1694820	-	199	148822726	5222214	-	TBFG_11535	COG0399M
hypothetical protein TBFG_11536	1694957	1695622	-	221	148822727	5222215	-	TBFG_11536	COG0110R
hypothetical protein TBFG_11537	1695619	1696119	-	166	148822728	5222216	-	TBFG_11537	COG0500QR
hypothetical protein TBFG_11538	1696403	1697098	-	231	148822730	5222217	-	TBFG_11538	-
hypothetical protein TBFG_11539	1697032	1697535	+	167	148822729	5222219	-	TBFG_11539	-
hypothetical membrane protein	1697771	1699570	-	599	148822732	5222218	-	TBFG_11540	-
hypothetical protein TBFG_11541	1699542	1699904	+	120	148822731	5222221	-	TBFG_11541	COG1089M
hypothetical protein TBFG_11542	1699888	1700769	+	293	148822733	5222220	-	TBFG_11542	COG0500QR
hypothetical protein TBFG_11543	1700971	1702269	+	432	148822734	5222222	-	TBFG_11543	-
hypothetical protein TBFG_11544	1702273	1702692	+	139	148822735	5222223	-	TBFG_11544	-
GDP-D-mannose dehydratase gmdA	1702750	1703772	+	340	148822736	5222224	-	TBFG_11545	COG1089M
nucleotide-sugar epimerase epiA	1703769	1704737	+	322	148822737	5222225	-	TBFG_11546	COG0451MG
hypothetical protein TBFG_11547	1704734	1705465	+	243	148822738	5222226	-	TBFG_11547	COG0500QR
hypothetical protein TBFG_11548	1705483	1706271	-	262	148822739	5222227	-	TBFG_11548	COG0463M
hypothetical protein TBFG_11549	1706306	1707202	-	298	148822740	5222228	-	TBFG_11549	COG0500QR
hypothetical sugar transferase	1707205	1708215	-	336	148822741	5222229	-	TBFG_11550	COG0463M
hypothetical protein TBFG_11551	1708547	1709311	+	254	148822742	5222230	-	TBFG_11551	-
hypothetical protein TBFG_11552	1709320	1710279	+	319	148822743	5222231	-	TBFG_11552	COG0463M
hypothetical sugar transferase	1710671	1711744	+	357	148822744	5222232	-	TBFG_11553	COG0463M
acyl-CoA synthetase	1711978	1713729	+	583	148822745	5222233	-	TBFG_11554	COG0318IQ
transmembrane transport protein mmpL12	1713848	1717288	-	1146	148822746	5222234	-	TBFG_11555	COG2409R
hypothetical methyltransferase	1717329	1718372	+	347	148822747	5222235	-	TBFG_11556	COG0500QR
hypothetical glycosyltransferase	1718402	1719646	+	414	148822748	5222236	-	TBFG_11557	COG1819GC
rhamnosyl transferase wbbL2	1719693	1720478	+	261	148822749	5222237	-	TBFG_11558	COG1216R
hypothetical glycosyltransferase	1720456	1721736	-	426	148822750	5222238	-	TBFG_11559	COG1819GC
polyketide synthase pks5	1721759	1728085	-	2108	148822751	5222239	-	TBFG_11560	COG3321Q
polyketide synthase associated protein papA4	1728629	1729126	-	165	148822752	5222240	-	TBFG_11561	-
acyl-CoA synthetase	1729178	1730932	+	584	148822753	5222241	-	TBFG_11562	COG0318IQ
alcohol dehydrogenase adh	1731049	1732152	+	367	148822754	5222242	-	TBFG_11563	COG1063ER
hypothetical protein TBFG_11564	1732149	1732715	+	188	148822755	5222243	-	TBFG_11564	COG2128S
hypothetical protein TBFG_11565	1732792	1733226	-	144	148822756	5222244	-	TBFG_11565	COG2050Q
hypothetical protein TBFG_11566	1733286	1734413	+	375	148822757	5222245	-	TBFG_11566	COG2070R
hypothetical transcriptional regulatory protein	1734410	1735087	+	225	148822758	5222246	-	TBFG_11567	COG1309K
hypothetical protein TBFG_11568	1735652	1735888	+	78	148822759	5222247	-	TBFG_11568	-
isoleucyl-tRNA synthetase	1736195	1739320	+	1041	148822760	5222248	ileS	TBFG_11569	COG0060J
DNA polymerase IV	1739532	1740923	+	463	148822761	5222249	-	TBFG_11570	COG0389L
L-aparaginase ansA	1740888	1741868	-	326	148822763	5222250	-	TBFG_11571	COG0252EJ
lipoprotein signal peptidase	1741854	1742528	+	224	148822762	5222252	lspA	TBFG_11572	COG0597MU
pseudouridylate synthase	1742521	1743447	+	308	148822764	5222251	-	TBFG_11573	COG0564J
lipoprotein lprI	1743454	1744047	-	197	148822765	5222253	-	TBFG_11574	COG3895R, COG4461S
hemoglobin glbN	1744102	1744512	-	136	148822766	5222254	-	TBFG_11575	COG2346R
hypothetical fatty acyl-CoA reductase	1744740	1745765	+	341	148822767	5222255	-	TBFG_11576	COG1028IQR
hypothetical ketoacyl reductase	1745770	1746573	+	267	148822768	5222256	-	TBFG_11577	COG0300R
hypothetical protein TBFG_11578	1746595	1746822	+	75	148822769	5222257	-	TBFG_11578	-
hypothetical protein TBFG_11579	1746871	1747302	+	143	148822770	5222258	-	TBFG_11579	-
DNA polymerase III subunit alpha	1747370	1750924	+	1184	148822771	5222259	dnaE	TBFG_11580	COG0587L
PPE family protein	1750973	1753255	-	760	148822772	5222260	PPE	TBFG_11581	-
fatty-acid-CoA ligase fadD11	1753393	1755108	+	571	148822773	5222261	-	TBFG_11582	COG1022I
glycerol-3-phosphate acyltransferase	1755122	1756987	+	621	148822774	5222262	-	TBFG_11583	COG2937I
fumarate reductase flavoprotein subunit	1757358	1759109	+	583	148822775	5222263	-	TBFG_11584	COG1053C
fumarate reductase iron-sulfur subunit frdB	1759115	1759855	+	246	148822776	5222264	-	TBFG_11585	COG0479C
fumarate reductase membrane anchor subunit frdC	1759852	1760232	+	126	148822777	5222265	-	TBFG_11586	COG3029C
fumarate reductase subunit D	1760229	1760606	+	125	148822778	5222266	-	TBFG_11587	-
hypothetical regulatory protein	1760674	1761282	+	202	148822779	5222267	-	TBFG_11588	COG1309K
transmembrane transport protein mmpL6	1761421	1762614	+	397	148822780	5222268	-	TBFG_11589	COG2409R
hypothetical protein TBFG_11590	1762624	1763070	+	148	148822781	5222269	-	TBFG_11590	-
threonine dehydratase	1763105	1764394	+	429	148822782	5222270	-	TBFG_11591	COG1171E
hypothetical protein TBFG_11592	1764432	1764650	+	72	148822783	5222271	-	TBFG_11592	COG5450K
hypothetical protein TBFG_11593	1764656	1765060	+	134	148822784	5222272	-	TBFG_11593	COG1487R
maltooligosyltrehalose trehalohydrolase treZ	1765077	1766819	-	580	148822785	5222273	-	TBFG_11594	COG0296G
maltooligosyltrehalose synthase treY	1766812	1769109	-	765	148822786	5222274	-	TBFG_11595	COG3280G
maltooligosyltrehalose synthase treX	1769113	1771278	-	721	148822787	5222275	-	TBFG_11596	COG1523G
hypothetical protein TBFG_11597	1771317	1773506	-	729	148822788	5222276	-	TBFG_11597	COG1835I
hypothetical inv protein	1773605	1774354	-	249	148822789	5222277	-	TBFG_11598	COG0791M
hypothetical membrane protein	1774537	1775109	-	190	148822791	5222278	-	TBFG_11599	-
adenosylmethionine--8-amino-7-oxononanoate transaminase	1775069	1776382	+	437	148822790	5222280	-	TBFG_11600	COG0161H
8-amino-7-oxononanoate synthase	1776379	1777539	+	386	148822792	5222279	-	TBFG_11601	COG0156H
dithiobiotin synthetase	1777536	1778216	+	226	148822793	5222281	bioD	TBFG_11602	COG0132H
hypothetical protein TBFG_11603	1778216	1778725	+	169	148822794	5222282	-	TBFG_11603	-
rep13E12 repeat protein	1778871	1779593	-	240	148822795	5222283	-	TBFG_11604	-
rep13E12 repeat protein	1779598	1780266	-	222	148822796	5222284	-	TBFG_11605	-
biotin synthase	1780714	1781763	+	349	148822797	5222285	-	TBFG_11606	COG0502H
hypothetical protein TBFG_11607	1782000	1782665	+	221	148822798	5222286	-	TBFG_11607	-
hypothetical protein TBFG_11608	1782830	1784170	-	446	148822799	5222287	-	TBFG_11608	-
hypothetical protein TBFG_11609	1784427	1785137	-	236	148822800	5222288	-	TBFG_11609	COG1051F
quinolinate synthetase	1785186	1786235	+	349	148822801	5222289	-	TBFG_11610	COG0379H
L-aspartate oxidase	1786235	1787818	+	527	148822802	5222290	-	TBFG_11611	COG0029H
nicotinate-nucleotide pyrophosphorylase	1787818	1788675	+	285	148822803	5222291	-	TBFG_11612	COG0157H
hypothetical protein TBFG_11613	1788724	1789482	+	252	148822804	5222292	-	TBFG_11613	COG0500QR
hypothetical protein TBFG_11614	1789503	1789913	-	136	148822805	5222293	-	TBFG_11614	-
histidinol dehydrogenase	1789995	1791329	+	444	148822806	5222294	hisD	TBFG_11615	COG0141E
histidinol-phosphate aminotransferase	1791326	1792468	+	380	148822807	5222295	-	TBFG_11616	COG0079E
imidazoleglycerol-phosphate dehydratase	1792465	1793097	+	210	148822808	5222296	hisB	TBFG_11617	COG0131E
imidazole glycerol phosphate synthase subunit HisH	1793094	1793714	+	206	148822809	5222297	hisH	TBFG_11618	COG0118E
1-(5-phosphoribosyl)-5-	1793727	1794461	+	244	148822810	5222298	-	TBFG_11619	COG0106E
inositol-monophosphatase impA	1794469	1795281	+	270	148822811	5222299	-	TBFG_11620	COG0483G
imidazole glycerol phosphate synthase subunit HisF	1795283	1796086	+	267	148822812	5222300	-	TBFG_11621	COG0107E
phosphoribosyl-AMP cyclohydrolase	1796083	1796430	+	115	148822813	5222301	hisI	TBFG_11622	COG0139E
ionic transporter integral membrane protein chaA	1796611	1797693	+	360	148822814	5222302	-	TBFG_11623	COG0387P
peroxidoxin bcpB	1797728	1798192	-	154	148822815	5222303	-	TBFG_11624	COG1225O
anthranilate synthase component I trpE (glutamine amidotransferase)	1798333	1799883	+	516	148822816	5222304	-	TBFG_11625	COG0147EH
hypothetical protein TBFG_11626	1799873	1800580	+	235	148822817	5222305	-	TBFG_11626	-
indole-3-glycerol-phosphate synthase	1800640	1801488	+	282	148822818	5222306	trpC	TBFG_11627	COG0134E
tryptophan synthase subunit beta	1801557	1802789	+	410	148822819	5222307	-	TBFG_11628	COG0133E
tryptophan synthase subunit alpha	1802789	1803601	+	270	148822820	5222308	trpA	TBFG_11629	COG0159E
prolipoprotein diacylglyceryl transferase	1803601	1805007	+	468	148822821	5222309	-	TBFG_11630	COG0682M
hypothetical membrane protein	1805683	1806123	+	146	148822822	5222310	-	TBFG_11631	COG2314S
hypothetical protein TBFG_11632	1806113	1806511	+	132	148822823	5222311	-	TBFG_11632	-
pyruvate kinase	1806619	1808037	+	472	148822824	5222312	-	TBFG_11633	COG0469G
acyl-CoA thioesterase II tesB1	1808045	1808947	+	300	148822825	5222313	-	TBFG_11634	COG1946I
hypothetical protein TBFG_11635	1809005	1810459	+	484	148822826	5222314	-	TBFG_11635	COG2898S
transmembrane ATP-binding protein ABC transporter cydC	1810393	1812123	-	576	148822827	5222315	-	TBFG_11636	COG1132V
transmembrane ATP-binding protein ABC transporter cydD	1812120	1813703	-	527	148822828	5222316	-	TBFG_11637	COG4988CO
integral membrane cytochrome D ubiquinol oxidase subunit II cydB	1813790	1814830	-	346	148822829	5222317	-	TBFG_11638	COG1294C
integral membrane cytochrome D ubiquinol oxidase subunit I cydA	1814860	1816317	-	485	148822830	5222318	-	TBFG_11639	COG1271C
hypothetical protein TBFG_11640	1816428	1817015	-	195	148822831	5222319	-	TBFG_11640	COG3247S
membrane-anchored adenylyl cyclase cya	1817044	1818375	-	443	148822832	5222320	-	TBFG_11641	COG2114T
two component system transcriptional regulator	1818610	1819227	+	205	148822833	5222322	-	TBFG_11642	COG3707T
lipid-transfer protein	1819295	1820503	-	402	148822834	5222323	-	TBFG_11643	COG0183I
hypothetical protein TBFG_11644	1820500	1820991	-	163	148822835	5222324	-	TBFG_11644	COG1545R
DNA polymerase I	1821095	1823809	+	904	148822836	5222325	-	TBFG_11645	COG0258L, COG0749L
30S ribosomal protein S1	1823972	1825417	+	481	148822837	5222326	rpsA	TBFG_11646	COG0539J
dephospho-CoA kinase/unknown domain fusion protein	1825443	1826666	+	407	148822838	5222327	coaE	TBFG_11647	COG0237H, COG2320S
hypothetical protein TBFG_11648	1826817	1827260	-	147	148822839	5222328	-	TBFG_11648	COG2306S
excinuclease ABC subunit B	1827505	1829601	+	698	148822840	5222329	-	TBFG_11649	COG0556L
hypothetical drug efflux membrane protein	1829598	1831013	+	471	148822841	5222330	-	TBFG_11650	COG0477GEPR
conserved transmembrane protein	1831002	1832699	-	565	148822842	5222331	-	TBFG_11651	-
iron-regulated hypothetical protein TB15.3	1832881	1833321	+	146	148822843	5222332	-	TBFG_11652	COG0589T
hypothetical protein TBFG_11653	1833328	1834122	-	264	148822844	5222333	-	TBFG_11653	COG0491R
excinuclease ABC subunit A	1834171	1837089	+	972	148822845	5222334	uvrA	TBFG_11654	COG0178L
hypothetical protein TBFG_11655	1837146	1837403	-	85	148822846	5222335	-	TBFG_11655	COG1842KT
hypothetical protein TBFG_11656	1837419	1838888	-	489	148822847	5222336	-	TBFG_11656	COG0627R
lysyl-tRNA synthetase	1838947	1842465	-	1172	148822848	5222337	lysS	TBFG_11657	COG1190J, COG2898S
translation initiation factor IF-3	1842703	1843308	+	201	148822849	5222338	infC	TBFG_11658	COG0290J
50S ribosomal protein L35	1843358	1843552	+	64	148822850	5222339	rpmI	TBFG_11659	COG0291J
50S ribosomal protein L20	1843614	1844003	+	129	148822851	5222340	rplT	TBFG_11660	COG0292J
23S rRNA methyltransferase tsnR	1844036	1844818	+	260	148822852	5222341	-	TBFG_11661	COG0566J
hypothetical protein TBFG_11662	1844829	1845884	-	351	148822853	5222342	-	TBFG_11662	COG3662S
PE family protein	1846194	1847126	+	310	148822854	5222343	-	TBFG_11663	-
hypothetical protein TBFG_11664	1847204	1848154	+	316	148822855	5222344	-	TBFG_11664	COG2114T
hypothetical protein TBFG_11665	1848161	1848967	+	268	148822856	5222345	-	TBFG_11665	-
phenylalanyl-tRNA synthetase subunit alpha	1849163	1850188	+	341	148822857	5222346	pheS	TBFG_11666	COG0016J
phenylalanyl-tRNA synthetase subunit beta	1850188	1852683	+	831	148822858	5222347	pheT	TBFG_11667	COG0072J, COG0073R
PE-PGRS family protein	1852777	1853937	-	386	148822859	5222348	PGRS	TBFG_11668	-
PE-PGRS family protein	1854162	1855812	-	549	148822860	5222349	-	TBFG_11669	-
N-acetyl-gamma-glutamyl-phosphate reductase	1856006	1857064	+	352	148822861	5222350	argC	TBFG_11670	COG0002E
bifunctional ornithine acetyltransferase/N-acetylglutamate synthase protein	1857061	1858275	+	404	148822862	5222351	argJ	TBFG_11671	COG1364E
acetylglutamate kinase	1858272	1859156	+	294	148822863	5222352	-	TBFG_11672	COG0548E
acetylornithine aminotransferase	1859153	1860355	+	400	148822864	5222353	argD	TBFG_11673	COG4992E
ornithine carbamoyltransferase	1860352	1861275	+	307	148822865	5222354	-	TBFG_11674	COG0078E
arginine repressor	1861254	1861784	+	176	148822866	5222355	-	TBFG_11675	COG1438K
argininosuccinate synthase	1861793	1862989	+	398	148822867	5222356	-	TBFG_11676	COG0137E
argininosuccinate lyase	1863069	1864481	+	470	148822868	5222357	-	TBFG_11677	COG0165E
chalcone synthase pks10	1864590	1865651	+	353	148822869	5222358	-	TBFG_11678	COG3424Q
polyketide synthase pks7	1865734	1872114	+	2126	148822870	5222359	-	TBFG_11679	COG3321Q
polyketide synthase pks8	1872134	1876942	+	1602	148822871	5222360	-	TBFG_11680	COG3321Q
polyketide synthase pks17	1876942	1878450	+	502	148822872	5222361	-	TBFG_11681	COG3321Q
polyketide synthase pks9	1878456	1881509	+	1017	148822873	5222362	-	TBFG_11682	COG3321Q
chalcone synthase pks11	1881656	1882717	+	353	148822874	5222363	-	TBFG_11683	COG3424Q
cytochrome P450 139 cyp139	1882700	1883992	-	430	148822875	5222364	-	TBFG_11684	COG2124Q
hypothetical macrolide-transport ATP-binding protein ABC transporter	1884007	1885782	-	591	148822876	5222365	-	TBFG_11685	COG0488R
hypothetical protein TBFG_11686	1885994	1886356	+	120	148822877	5222366	-	TBFG_11686	-
hypothetical protein TBFG_11687	1886389	1886736	+	115	148822878	5222367	-	TBFG_11687	COG2343S
hypothetical membrane protein	1886744	1887136	+	130	148822879	5222368	-	TBFG_11688	-
conserved integral membrane transport protein	1887145	1888476	-	443	148822880	5222369	-	TBFG_11689	COG0477GEPR
hypothetical protein TBFG_11690	1888569	1889501	-	310	148822881	5222370	-	TBFG_11690	COG1305E
hypothetical transcriptional regulatory protein	1889529	1890185	-	218	148822882	5222371	-	TBFG_11691	COG0607P, COG0640K
hypothetical transcriptional regulatory protein	1890510	1891244	-	244	148822883	5222372	-	TBFG_11692	COG0664T
hypothetical protein TBFG_11693	1891316	1892020	+	234	148822884	5222373	-	TBFG_11693	COG0626E
lipoprotein dsbF	1892017	1892565	+	182	148822885	5222374	-	TBFG_11694	COG0526OC
hypothetical integral membrane protein	1892666	1893568	+	300	148822886	5222375	-	TBFG_11695	-
acyl-CoA dehydrogenase fadE16	1893568	1894689	+	373	148822887	5222376	-	TBFG_11696	COG1960I
hypothetical protein TBFG_11697	1894698	1895522	+	274	148822888	5222377	-	TBFG_11697	COG3221P
molybdopterin biosynthesis protein moeX	1895519	1896511	+	330	148822889	5222378	-	TBFG_11698	COG0535R
hypothetical coiled-coil structural protein	1896672	1897589	+	305	148822890	5222379	-	TBFG_11699	-
acyl-CoA synthetase	1897863	1900862	+	999	148822891	5222380	-	TBFG_11700	COG0318IQ, COG3243I
hypothetical protein TBFG_11701	1901045	1901668	-	207	148822892	5222381	-	TBFG_11701	COG1309K
ABC-2 type transport system permease protein	1901670	1902350	-	226	148822893	5222382	-	TBFG_11702	COG0842V
ATP-binding protein ABC transporter	1902422	1903189	-	255	148822894	5222383	-	TBFG_11703	COG1131V
3-methyladenine DNA glycosylase	1903248	1903859	+	203	148822895	5222384	-	TBFG_11704	COG2094L
tyrosyl-tRNA synthetase	1903871	1905145	+	424	148822896	5222385	-	TBFG_11705	COG0162J
lipoprotein lprJ	1905796	1906179	+	127	148822897	5222386	-	TBFG_11706	-
hypothetical protein TBFG_11707	1906218	1906970	+	250	148822898	5222387	-	TBFG_11707	COG0457R
hypothetical phosphatase	1906967	1908028	+	353	148822899	5222388	-	TBFG_11708	COG0647G
cytotoxin|haemolysin tlyA	1908209	1909015	+	268	148822900	5222389	-	TBFG_11709	COG1189J
inorganic polyphosphate/ATP-NAD kinase	1909015	1909938	+	307	148822901	5222390	ppnK	TBFG_11710	COG0061G
DNA repair protein recN	1909952	1911715	+	587	148822902	5222391	-	TBFG_11711	COG0497L
hypothetical protein TBFG_11712	1911811	1912992	+	393	148822903	5222392	-	TBFG_11712	COG4825S
hypothetical protein TBFG_11713	1913014	1913958	+	314	148822904	5222393	-	TBFG_11713	-
CTP synthetase	1914098	1915858	+	586	148822905	5222394	-	TBFG_11714	COG0504F
hypothetical protein TBFG_11715	1915851	1916474	+	207	148822906	5222395	-	TBFG_11715	COG0494LR
site-specific tyrosine recombinase XerD	1916471	1917406	+	311	148822907	5222396	xerD	TBFG_11716	COG4974L
hypothetical protein TBFG_11717	1917480	1918844	-	454	148822908	5222397	-	TBFG_11717	COG0567C
hypothetical catechol-O-methyltransferase	1919400	1920101	-	233	148822909	5222398	-	TBFG_11718	COG4122R
D-serine/alanine/glycine transporter protein cycA	1920055	1921725	-	556	148822910	5222399	-	TBFG_11719	COG1113E
PPE family protein	1921766	1922923	-	385	148822911	5222400	PPE	TBFG_11720	-
PPE family protein	1922963	1924147	-	394	148822912	5222401	-	TBFG_11721	-
conserved transmembrane protein	1925151	1926611	+	486	148822913	5222402	-	TBFG_11722	COG0659P
hypothetical initiation inhibitor protein	1926629	1927585	+	318	148822914	5222403	-	TBFG_11723	COG1192D
hypothetical protein TBFG_11724	1927582	1928418	+	278	148822915	5222404	-	TBFG_11724	COG1354S
hypothetical protein TBFG_11725	1928415	1929110	+	231	148822916	5222405	-	TBFG_11725	COG1386K
hypothetical protein TBFG_11726	1929107	1929871	+	254	148822917	5222406	-	TBFG_11726	COG1187J
cytidylate kinase	1929868	1930560	+	230	148822918	5222407	cmk	TBFG_11727	COG0283F
GTP-binding protein EngA	1930557	1931948	+	463	148822919	5222408	engA	TBFG_11728	COG1160R
hypothetical oxidoreductase	1932122	1932934	+	270	148822920	5222409	-	TBFG_11729	COG1028IQR
3-hydroxybutyryl-CoA dehydrogenase fadB3	1932928	1933842	+	304	148822921	5222410	-	TBFG_11730	COG1250I
hypothetical protein TBFG_11731	1933845	1934675	+	276	148822922	5222411	-	TBFG_11731	COG1878R
hypothetical protein TBFG_11732	1934675	1934992	+	105	148822923	5222412	-	TBFG_11732	COG3837S
hypothetical protein TBFG_11733	1935077	1935895	+	272	148822924	5222413	-	TBFG_11733	COG3246S
hypothetical transcriptional regulatory protein	1935909	1936688	+	259	148822925	5222414	-	TBFG_11734	COG1414K
hypothetical protein TBFG_11735	1937298	1937687	-	129	148822926	5222416	-	TBFG_11735	COG4113R
biotin carboxylase-like protein	1938129	1939613	+	494	148822927	5222417	-	TBFG_11736	COG0439I
hypothetical hydrolase	1939610	1940857	+	415	148822928	5222418	-	TBFG_11737	COG1680V
hypothetical protein TBFG_11742	1941309	1942019	-	236	148822931	5222422	-	TBFG_11742	COG1733K
hypothetical oxidoreductase	1942120	1943505	+	461	148822932	5222423	-	TBFG_11743	COG0277C
hypothetical protein TBFG_11744	1943538	1944107	+	189	148822933	5222424	-	TBFG_11744	-
hypothetical protein TBFG_11745	1944132	1944902	-	256	148822934	5222425	-	TBFG_11745	-
hypothetical protein TBFG_11746	1944899	1945837	-	312	148822935	5222426	-	TBFG_11746	COG3315Q
hypothetical penicillin-binding protein	1946074	1947693	-	539	148822936	5222427	-	TBFG_11747	COG1680V
succinic semialdehyde dehydrogenase	1948059	1949615	+	518	148822937	5222428	gabD2	TBFG_11748	COG1012C
hypothetical protein TBFG_11749	1949625	1950173	-	182	148822938	5222429	-	TBFG_11749	COG0526OC
conserved transmembrane protein	1950237	1950869	-	210	148822939	5222430	-	TBFG_11750	-
hypothetical protein TBFG_11751	1951156	1951398	-	80	148822940	5222431	-	TBFG_11751	COG0508C
hypothetical membrane protein	1951673	1952266	-	197	148822941	5222432	-	TBFG_11752	COG1275P
hypothetical protein TBFG_11753	1952269	1952511	-	80	148822942	5222433	-	TBFG_11753	-
nitrate reductase narX	1952610	1954568	-	652	148822943	5222434	-	TBFG_11754	COG2180C, COG2181C, COG5013C
nitrate/nitrite transporter narK2	1954565	1955752	-	395	148822944	5222435	-	TBFG_11755	COG2223P
hypothetical protein TBFG_11756	1955862	1956323	+	153	148822945	5222436	-	TBFG_11756	COG0085K
hypothetical sulphate-transport transmembrane protein ABC transporter	1956337	1958019	-	560	148822946	5222437	-	TBFG_11757	COG0659P
hypothetical protein TBFG_11758	1958087	1958299	+	70	148822947	5222438	-	TBFG_11758	COG4423S
hypothetical protein TBFG_11759	1958299	1958547	+	82	148822948	5222439	-	TBFG_11759	COG3742S
hypothetical protein TBFG_11760	1958555	1959292	+	245	148822949	5222440	-	TBFG_11760	-
transmembrane serine/threonine-protein kinase E pknE	1959386	1961086	+	566	148822950	5222441	-	TBFG_11761	COG0515RTKL
hypothetical membrane protein	1961371	1961772	-	133	148822951	5222442	-	TBFG_11762	-
isopentenyl-diphosphate delta-isomerase	1961762	1962373	-	203	148822952	5222443	-	TBFG_11763	COG1443I
anchored-membrane serine/threonine-protein kinase pknF	1962520	1963950	+	476	148822953	5222444	-	TBFG_11764	COG0515RTKL
conserved transmembrane ATP-binding protein ABC transporter	1964018	1966609	+	863	148822954	5222445	-	TBFG_11765	COG1131V
hypothetical protein TBFG_11766	1966982	1967713	+	243	148822955	5222446	-	TBFG_11766	-
hypothetical integral membrane protein	1967710	1968267	-	185	148822956	5222447	-	TBFG_11767	-
acyl-CoA synthetase	1968351	1969949	-	532	148822957	5222448	-	TBFG_11768	COG0318IQ
hypothetical protein TBFG_11769	1970003	1971385	+	460	148822958	5222449	-	TBFG_11769	COG0654HC
hypothetical protein TBFG_11770	1971512	1971961	+	149	148822959	5222450	-	TBFG_11770	COG0673R
PPE family protein	1971996	1974923	-	975	148822960	5222451	PPE	TBFG_11771	-
hypothetical protein TBFG_11772	1975127	1976638	-	503	148822961	5222452	-	TBFG_11772	-
transposase	1976816	1977700	-	294	148822962	5222453	-	TBFG_11773	COG2801L
transposase	1977751	1978077	-	108	148822963	5222454	-	TBFG_11774	COG2963L
PE-PGRS family protein	1978882	1981617	-	911	148822970	5222462	PGRS	TBFG_11783	-
hypothetical protein TBFG_11786	1982193	1983701	+	502	148822973	5222465	-	TBFG_11786	-
hypothetical protein TBFG_11787	1983711	1984094	-	127	148822974	5222466	-	TBFG_11787	-
hypothetical protein TBFG_11788	1984094	1984882	-	262	148822975	5222467	-	TBFG_11788	COG0393S
hypothetical protein TBFG_11789	1985022	1985489	-	155	148822976	5222468	-	TBFG_11789	-
hypothetical protein TBFG_11790	1985900	1987156	-	418	148822977	5222469	-	TBFG_11790	-
transposase	1987783	1987998	-	71	148822980	5222472	-	TBFG_11793	COG2801L
hypothetical protein TBFG_11794	1988378	1988647	+	89	148822981	5222473	-	TBFG_11794	COG1937S
hypothetical protein TBFG_11795	1988715	1989074	+	119	148822982	5222474	-	TBFG_11795	COG0599S
PE-PGRS family protein	1989255	1991111	+	618	148822983	5222475	PGRS	TBFG_11796	-
hypothetical protein TBFG_11797	1991276	1992511	+	411	148822984	5222476	-	TBFG_11797	COG3616E
hypothetical protein TBFG_11798	1992519	1993805	+	428	148822985	5222477	-	TBFG_11798	COG2234R
hypothetical oxidoreductase	1993802	1995088	+	428	148822986	5222478	-	TBFG_11799	COG0277C
hypothetical protein TBFG_11800	1995277	1995588	+	103	148822987	5222479	-	TBFG_11800	COG3707T
hypothetical transcriptional regulatory protein	1995661	1996407	-	248	148822988	5222480	-	TBFG_11801	COG1414K
hypothetical oxidoreductase	1996473	1997813	+	446	148822989	5222481	-	TBFG_11802	COG0277C
hypothetical protein TBFG_11803	1997813	1998631	+	272	148822990	5222482	-	TBFG_11803	-
hypothetical transcriptional regulatory protein	1998636	1999196	-	186	148822991	5222483	-	TBFG_11804	COG1309K
hypothetical protein TBFG_11809	2000722	2001228	-	168	148822994	5222487	-	TBFG_11809	-
hypothetical integral membrane protein	2001327	2003120	-	597	148822995	5222488	-	TBFG_11810	-
hypothetical protein TBFG_11811	2003340	2003903	+	187	148822996	5222489	-	TBFG_11811	-
4-alpha-glucanotransferase malQ	2003943	2006117	-	724	148822997	5222490	-	TBFG_11812	COG1640G
hypothetical protein TBFG_11813	2006381	2007901	+	506	148822998	5222491	-	TBFG_11813	-
hypothetical protein TBFG_11814	2007898	2012073	+	1391	148822999	5222492	-	TBFG_11814	COG1674D
cytochrome P450 143 cyp143	2012088	2013269	-	393	148823000	5222493	-	TBFG_11815	COG2124Q
hypothetical ferredoxin	2013469	2013672	+	67	148823001	5222494	-	TBFG_11816	COG1141C
PPE family protein	2013942	2015039	+	350	148823002	5222495	PPE	TBFG_11817	-
PE family protein	2015118	2015417	+	99	148823003	5222496	-	TBFG_11818	-
PPE family protein	2015431	2016612	+	393	148823004	5222497	PPE	TBFG_11819	-
PPE family protein	2017066	2018118	+	350	148823005	5222498	-	TBFG_11820	-
PE family protein	2018527	2018844	+	105	148823006	5222499	-	TBFG_11821	-
Esat-6 like protein esxN (Esat-6 like protein 5)	2019335	2019619	+	94	148823007	5222501	-	TBFG_11824	-
hypothetical protein TBFG_11825	2019707	2020609	+	300	148823008	5222502	-	TBFG_11825	-
hypothetical protein TBFG_11826	2020881	2022392	+	503	148823009	5222503	-	TBFG_11826	-
proline rich membrane-anchored mycosin mycP5	2022370	2024127	+	585	148823010	5222504	-	TBFG_11827	COG1404O
hypothetical protein TBFG_11828	2024124	2025344	+	406	148823011	5222505	-	TBFG_11828	-
hypothetical protein TBFG_11829	2025341	2027173	+	610	148823012	5222506	-	TBFG_11829	COG0464O
lipoprotein lppT	2027800	2027991	+	63	148823013	5222507	-	TBFG_11830	-
PPE family protein	2028094	2030061	+	655	148823014	5222508	PPE	TBFG_11831	-
PPE family protein	2030642	2031913	+	423	148823015	5222509	-	TBFG_11832	-
PPE family protein	2032025	2033416	+	463	148823016	5222510	PPE	TBFG_11833	-
PE-PGRS family protein	2033564	2035516	-	650	148823017	5222511	PGRS	TBFG_11834	-
hypothetical protein TBFG_11835	2035664	2035990	-	108	148823018	5222512	-	TBFG_11835	-
PE family protein	2038071	2038370	+	99	148823019	5222513	-	TBFG_11836	-
PPE family protein	2038385	2039596	+	403	148823020	5222514	PPE	TBFG_11837	-
PPE family protein	2039920	2041149	+	409	148823021	5222515	-	TBFG_11838	-
PPE family protein	2041275	2042687	+	470	148823022	5222516	PPE	TBFG_11839	-
hypothetical protein TBFG_11840	2042932	2043288	+	118	148823023	5222517	-	TBFG_11840	-
Mg2+ transport P-type ATPase C mgtC	2043442	2044146	+	234	148823024	5222518	-	TBFG_11841	COG1285S
hypothetical dehydrogenase	2044156	2045349	-	397	148823025	5222519	-	TBFG_11842	COG1252C
hypothetical protein TBFG_11843	2045680	2046111	-	143	148823026	5222520	-	TBFG_11843	-
membrane-bound C-5 sterol desaturase erg3 (sterol-c5-desaturase)	2046478	2047422	+	314	148823027	5222521	-	TBFG_11844	COG3000I
hypothetical protein TBFG_11845	2047527	2048192	+	221	148823028	5222522	-	TBFG_11845	-
hypothetical transcriptional regulatory protein	2048255	2048959	+	234	148823029	5222523	-	TBFG_11846	COG1309K
hypothetical protein TBFG_11847	2049594	2051057	+	487	148823030	5222524	-	TBFG_11847	COG1053C
PE-PGRS family protein	2051177	2052733	-	518	148823031	5222525	PGRS	TBFG_11848	-
hypothetical drugs-transport transmembrane ATP-binding protein ABC transporter	2052808	2054727	-	639	148823032	5222526	-	TBFG_11849	COG4178R
hypothetical protein TBFG_11850	2054798	2056441	+	547	148823033	5222527	-	TBFG_11850	COG0028EH
preprotein translocase subunit SecA	2056456	2058882	+	808	148823034	5222528	-	TBFG_11851	COG0653U
CDP-diacylglycerol-glycerol-3-phosphate-3-phosphatidyltransferase pgsA2	2059079	2059708	+	209	148823035	5222529	-	TBFG_11852	COG0558I
hypothetical protein TBFG_11853	2059701	2060624	+	307	148823036	5222530	-	TBFG_11853	COG3879S
hypothetical protein TBFG_11854	2060653	2061018	+	121	148823037	5222531	-	TBFG_11854	COG3856S
hypothetical protein TBFG_11855	2061035	2061913	+	292	148823038	5222532	-	TBFG_11855	COG3879S
glycine cleavage system protein H	2061951	2062355	+	134	148823039	5222533	-	TBFG_11856	COG0509E
hypothetical protein cfp17	2062595	2063083	+	162	148823040	5222534	-	TBFG_11857	COG1716T
hypothetical protein TBFG_11858	2063080	2063823	+	247	148823041	5222535	-	TBFG_11858	COG0789K
hypothetical protein TBFG_11859	2063942	2064436	+	164	148823042	5222536	-	TBFG_11859	COG1259S
hypothetical protein TBFG_11860	2064728	2065405	+	225	148823043	5222537	-	TBFG_11860	COG0789K
glycine dehydrogenase	2065764	2068589	+	941	148823044	5222538	-	TBFG_11861	COG0403E, COG1003E
haloalkane dehalogenase	2068816	2069676	-	286	148823045	5222539	-	TBFG_11862	COG0596R
hypothetical hydrolase	2069717	2070583	+	288	148823046	5222540	-	TBFG_11863	COG0596R
hypothetical protein TBFG_11864	2070588	2072474	-	628	148823047	5222541	-	TBFG_11864	COG2936R
hypothetical protein TBFG_11865	2072490	2074523	-	677	148823048	5222542	-	TBFG_11865	-
malate synthase G	2074643	2076850	-	735	148823049	5222543	-	TBFG_11866	COG2225C
hypothetical protein TBFG_11867	2077144	2077539	-	131	148823050	5222544	-	TBFG_11867	COG1848R
PE-PGRS family protein	2077858	2079405	-	515	148823051	5222545	PGRS	TBFG_11868	-
hypothetical protein TBFG_11869	2079568	2080605	-	345	148823052	5222546	-	TBFG_11869	COG1253R
hypothetical protein TBFG_11870	2080605	2081972	-	455	148823053	5222547	-	TBFG_11870	COG1253R
inositol-5-monophosphate dehydrogenase	2082146	2083582	-	478	148823054	5222548	-	TBFG_11871	COG0516F, COG0517R
6-phosphogluconate dehydrogenase	2083618	2085069	-	483	148823055	5222549	-	TBFG_11872	COG0362G
hypothetical protein TBFG_11873	2085099	2086049	-	316	148823056	5222550	-	TBFG_11873	COG0501O
hypothetical transcriptional regulatory protein	2086064	2086480	-	138	148823057	5222551	-	TBFG_11874	COG3682K
hypothetical protein TBFG_11875	2086758	2087180	+	140	148823058	5222552	-	TBFG_11875	COG2050Q
urease subunit gamma	2087229	2087531	+	100	148823059	5222553	ureA	TBFG_11876	COG0831E
urease subunit beta	2087528	2087842	+	104	148823060	5222554	ureB	TBFG_11877	COG0832E
urease subunit alpha	2087842	2089575	+	577	148823061	5222555	ureC	TBFG_11878	COG0804E
urease accessory protein ureF	2089575	2090210	+	211	148823062	5222556	-	TBFG_11879	COG0830O
urease accessory protein ureG	2090221	2090895	+	224	148823063	5222557	-	TBFG_11880	COG0378OK
urease accessory protein ureD	2090885	2091529	+	214	148823064	5222558	-	TBFG_11881	-
NADH dehydrogenase ndh	2091532	2092923	-	463	148823065	5222559	-	TBFG_11882	COG1252C
hypothetical oxidoreductase	2093065	2093988	-	307	148823066	5222560	-	TBFG_11883	COG2141C
short chain dehydrogenase	2094027	2094704	-	225	148823067	5222561	-	TBFG_11884	COG1028IQR
molybdate-binding lipoprotein modA	2094866	2095651	+	261	148823068	5222562	-	TBFG_11885	COG0725P
molbdenum-transport integral membrane protein ABC transporter modB	2095654	2096448	+	264	148823069	5222563	-	TBFG_11886	COG4149P
molybdenum-transport ATP-binding protein ABC transporter modC	2096455	2097564	+	369	148823070	5222564	-	TBFG_11887	COG1118P, COG3839G
alanine and proline rich secreted protein apa	2097617	2098594	+	325	148823071	5222565	-	TBFG_11888	-
conserved transmembrane protein	2099046	2099351	+	101	148823072	5222566	-	TBFG_11889	COG2261S
alcohol dehydrogenase adhA	2099426	2100466	+	346	148823073	5222567	-	TBFG_11890	COG1064R
conserved integral membrane protein	2100473	2101243	-	256	148823074	5222568	-	TBFG_11891	COG1266R
hypothetical protein TBFG_11892	2101236	2101991	-	251	148823075	5222569	-	TBFG_11892	COG2258S
short chain dehydrogenase	2101988	2102848	-	286	148823076	5222570	-	TBFG_11893	COG1028IQR
hypothetical protein TBFG_11894	2102950	2105358	+	802	148823077	5222571	-	TBFG_11894	COG1804C
acetyl-CoA acetyltransferase	2105646	2107130	+	494	148823078	5222572	-	TBFG_11895	COG0183I
hypothetical protein TBFG_11896	2107229	2109328	+	699	148823079	5222573	-	TBFG_11896	COG0451MG
hypothetical reductase	2109342	2110577	-	411	148823080	5222574	-	TBFG_11897	COG0446R
hypothetical protein TBFG_11898	2110677	2111312	-	211	148823081	5222575	-	TBFG_11898	-
hypothetical protein TBFG_11899	2111377	2111766	-	129	148823082	5222576	-	TBFG_11899	-
L-lactate dehydrogenase (cytochrome) lldD2	2111789	2113033	-	414	148823083	5222577	-	TBFG_11900	COG1304C
hypothetical protein TBFG_11901	2113056	2113493	+	145	148823084	5222578	-	TBFG_11901	COG5579S
hypothetical protein TBFG_11902	2113548	2114252	+	234	148823085	5222579	-	TBFG_11902	-
hypothetical protein TBFG_11903	2114263	2114706	+	147	148823086	5222580	-	TBFG_11903	-
bacterioferritin bfrA	2115222	2115701	+	159	148823087	5222581	-	TBFG_11904	COG2193P
conserved integral membrane protein	2115786	2117849	+	687	148823088	5222582	-	TBFG_11905	COG0477GEPR
glutamine synthetase glnA3	2117904	2119256	+	450	148823089	5222583	-	TBFG_11906	COG0174E
hypothetical protein TBFG_11907	2119259	2120395	+	378	148823090	5222584	-	TBFG_11907	COG2159R
cytochrome P450 140 cyp140	2120423	2121739	-	438	148823091	5222585	-	TBFG_11908	COG2124Q
lipoprotein lppE	2121789	2122211	-	140	148823092	5222586	-	TBFG_11909	-
short chain dehydrogenase	2122252	2123085	-	277	148823093	5222587	-	TBFG_11910	COG1028IQR
hypothetical protein TBFG_11911	2123113	2123589	-	158	148823094	5222588	-	TBFG_11911	-
resuscitation-promoting factor rpfC	2123628	2124158	-	176	148823095	5222589	-	TBFG_11912	-
chorismate mutase	2124170	2124769	-	199	148823096	5222590	-	TBFG_11913	COG1605E
secreted antigen 85-B fbpB (fibronectin-binding protein B)	2124787	2125764	-	325	148823097	5222591	-	TBFG_11914	COG0627R
hypothetical protein TBFG_11915	2126155	2127297	+	380	148823098	5222592	-	TBFG_11915	-
hypothetical protein TBFG_11916	2127267	2127986	-	239	148823099	5222593	-	TBFG_11916	-
hypothetical protein TBFG_11917	2128568	2128924	-	118	148823100	5222594	-	TBFG_11917	COG3315Q
hypothetical protein TBFG_11918	2128983	2129594	-	203	148823101	5222595	-	TBFG_11918	COG2353S
hypothetical protein TBFG_11919	2129648	2130055	+	135	148823102	5222596	-	TBFG_11919	-
hypothetical membrane protein	2130072	2130383	+	103	148823103	5222597	-	TBFG_11920	-
hypothetical protein TBFG_11921	2130393	2130611	+	72	148823104	5222598	-	TBFG_11921	-
hypothetical protein TBFG_11922	2130646	2131776	-	376	148823105	5222599	-	TBFG_11922	COG2070R
hypothetical protein TBFG_11923	2131849	2132280	+	143	148823106	5222600	-	TBFG_11923	-
hypothetical dehydrogenase	2132428	2133582	+	384	148823107	5222601	-	TBFG_11924	COG1063ER
hypothetical protein TBFG_11925	2133442	2134353	-	303	148823108	5222602	-	TBFG_11925	COG3315Q
D-tyrosyl-tRNA deacylase	2134358	2134789	-	143	148823109	5222603	-	TBFG_11926	COG1490J
hypothetical protein TBFG_11927	2134847	2135155	+	102	148823110	5222604	-	TBFG_11927	COG0011S
lipoprotein lppD	2135121	2136197	-	358	148823111	5222605	-	TBFG_11928	COG2110R
lignin peroxidase lipJ	2136197	2137585	-	462	148823112	5222606	-	TBFG_11929	COG0596R, COG2114T
competence damage-inducible protein A	2137614	2138906	+	430	148823113	5222607	-	TBFG_11930	COG1058R, COG1546R
sialic acid transport integral membrane protein nanT	2138958	2140226	-	422	148823114	5222608	-	TBFG_11931	COG0477GEPR
hypothetical protein TBFG_11932	2140316	2140720	+	134	148823115	5222609	-	TBFG_11932	COG1950S
hypothetical protein TBFG_11933	2140906	2141337	+	143	148823116	5222610	-	TBFG_11933	COG1366T
D-amino acid oxidase aao	2141385	2142347	-	320	148823117	5222611	-	TBFG_11934	COG0665E
hypothetical protein TBFG_11935	2142377	2142847	-	156	148823118	5222612	-	TBFG_11935	-
hypothetical protein TBFG_11936	2143187	2143834	-	215	148823119	5222613	-	TBFG_11936	-
catalase-peroxidase katG	2143841	2146063	-	740	148823120	5222614	-	TBFG_11937	COG0376P
ferric uptake regulation protein furA (fur)	2146101	2146553	-	150	148823121	5222615	-	TBFG_11938	COG0735P
hypothetical protein TBFG_11939	2146658	2147272	-	204	148823122	5222616	-	TBFG_11939	COG1881R
lipoprotein lppC	2147334	2147939	-	201	148823123	5222617	-	TBFG_11940	COG1881R
oxidoreductase fadB5	2148039	2149043	-	334	148823124	5222618	-	TBFG_11941	COG0604CR
hypothetical protein TBFG_11942	2149143	2149895	+	250	148823125	5222619	-	TBFG_11942	COG0491R
hypothetical protein TBFG_11943	2149873	2150280	-	135	148823126	5222620	-	TBFG_11943	-
isocitrate lyase aceAa	2150415	2151518	+	367	148823127	5222621	-	TBFG_11944	COG2224C
isocitrate lyase aceAb	2151518	2152714	+	398	148823128	5222622	-	TBFG_11945	COG2224C
PPE family protein	2152884	2157050	-	1457	148823129	5222623	PPE	TBFG_11946	-
PPE family protein	2157388	2160429	-	1013	148823130	5222624	-	TBFG_11947	-
hypothetical protein TBFG_11948	2160800	2161264	-	154	148823131	5222625	-	TBFG_11948	-
hypothetical membrane protein	2161362	2162225	+	287	148823132	5222626	-	TBFG_11949	COG0204I
lipoprotein lppF	2162263	2163534	-	423	148823133	5222627	-	TBFG_11950	COG0167F
lipoprotein	2163806	2164921	+	371	148823134	5222628	-	TBFG_11951	COG1680V
lipase lipD	2164912	2166252	+	446	148823135	5222629	-	TBFG_11952	COG1680V
hypothetical protein TBFG_11953	2166289	2166669	-	126	148823136	5222630	-	TBFG_11953	-
acyl-CoA synthetase	2166826	2168688	+	620	148823137	5222631	-	TBFG_11954	COG0318IQ
immunogenic protein mpt63	2168696	2169175	-	159	148823138	5222632	-	TBFG_11955	-
hypothetical protein TBFG_11956	2169412	2170185	+	257	148823139	5222633	-	TBFG_11956	COG3361S
short chain dehydrogenase	2170189	2170956	-	255	148823140	5222634	-	TBFG_11957	COG1028IQR
hypothetical protein TBFG_11958	2171001	2171645	-	214	148823141	5222635	-	TBFG_11958	-
hypothetical protein TBFG_11959	2171657	2172181	-	174	148823142	5222636	-	TBFG_11959	COG0693R
hypothetical transcriptional regulatory protein	2172199	2172990	-	263	148823143	5222637	-	TBFG_11960	COG2207K, COG4977K
thiol peroxidase	2173111	2173608	+	165	148823144	5222638	tpx	TBFG_11961	COG2077O
acyl-CoA dehydrogenase fadE18	2173605	2174696	-	363	148823145	5222639	-	TBFG_11962	COG1960I
acyl-CoA dehydrogenase fadE17	2174698	2175927	-	409	148823146	5222640	-	TBFG_11963	COG1960I
enoyl-CoA hydratase	2175942	2176898	-	318	148823147	5222641	-	TBFG_11964	COG1024I
hypothetical monooxygenase	2177123	2178232	+	369	148823148	5222642	-	TBFG_11965	COG2141C
hypothetical oxygenase	2178235	2180754	+	839	148823149	5222643	-	TBFG_11966	COG0543HC, COG0654HC
epoxide hydrolase ephB	2180766	2181836	+	356	148823150	5222644	-	TBFG_11967	COG0596R
hypothetical oxidoreductase	2181833	2182348	+	171	148823151	5222645	-	TBFG_11968	COG1853R
riboflavin biosynthesis protein ribA1 (GTP cyclohydrolase II)	2182345	2183406	+	353	148823152	5222646	-	TBFG_11969	COG0108H, COG0807H
hypothetical short-chain type dehydrogenase/reductase	2183403	2184173	+	256	148823153	5222647	-	TBFG_11970	COG1028IQR
hypothetical protein TBFG_11971	2184383	2184712	-	109	148823154	5222648	-	TBFG_11971	COG2337T
hypothetical protein TBFG_11972	2184709	2185086	-	125	148823155	5222649	-	TBFG_11972	-
hypothetical protein TBFG_11973	2185083	2185673	-	196	148823156	5222650	-	TBFG_11973	COG0653U
hypothetical protein TBFG_11974	2185728	2187092	+	454	148823157	5222651	-	TBFG_11974	-
lipoprotein lppG	2187247	2187699	-	150	148823158	5222652	-	TBFG_11975	-
hypothetical protein TBFG_11976	2187763	2188164	+	133	148823159	5222653	-	TBFG_11976	-
hypothetical protein TBFG_11977	2188453	2188803	-	116	148823160	5222654	-	TBFG_11977	-
hypothetical protein TBFG_11978	2188814	2189716	-	300	148823161	5222655	-	TBFG_11978	-
hypothetical protein TBFG_11979	2189737	2189928	-	63	148823162	5222656	-	TBFG_11979	-
hypothetical protein TBFG_11980	2189929	2190225	-	98	148823163	5222657	-	TBFG_11980	-
hypothetical protein TBFG_11981	2190465	2190680	+	71	148823164	5222658	-	TBFG_11981	-
hypothetical protein TBFG_11982	2190677	2190988	+	103	148823165	5222659	-	TBFG_11982	COG1487R
hypothetical protein TBFG_11983	2191323	2191835	+	170	148823166	5222660	-	TBFG_11983	COG4679S
hypothetical transcriptional regulatory protein	2191877	2192326	+	149	148823167	5222661	-	TBFG_11984	COG1396K
hypothetical protein TBFG_11985	2192323	2192868	+	181	148823168	5222662	-	TBFG_11985	-
hypothetical protein TBFG_11986	2192757	2193371	-	204	148823169	5222663	-	TBFG_11986	-
hypothetical protein TBFG_11987	2193420	2193716	-	98	148823170	5222664	-	TBFG_11987	COG3668R
hypothetical protein TBFG_11988	2193713	2193964	-	83	148823172	5222665	-	TBFG_11988	COG3609K
hypothetical protein TBFG_11989	2193951	2194445	+	164	148823171	5222667	-	TBFG_11989	-
hypothetical protein TBFG_11990	2194605	2195012	-	135	148823173	5222666	-	TBFG_11990	COG1848R
hypothetical protein TBFG_11991	2195016	2195288	-	90	148823174	5222668	-	TBFG_11991	COG4118D
transcriptional repressor, tetR-family mce3R	2195321	2196541	-	406	148823175	5222669	-	TBFG_11992	COG1309K
hypothetical protein TBFG_11993	2196760	2197212	-	150	148823176	5222670	-	TBFG_11993	-
hypothetical integral membrane protein yrbE3A	2197428	2197828	+	132	148823177	5222671	-	TBFG_11994	-
hypothetical integral membrane protein yrbE3A	2197810	2198237	+	141	148823178	5222672	-	TBFG_11995	COG0767Q
hypothetical integral membrane protein yrbE3B	2198247	2199062	+	271	148823179	5222673	-	TBFG_11996	COG0767Q
MCE-family protein mce3A	2199067	2200344	+	425	148823180	5222674	-	TBFG_11997	COG1463Q
MCE-family protein mce3B	2200341	2201369	+	342	148823181	5222675	-	TBFG_11998	COG1463Q
MCE-family protein mce3C	2201366	2202598	+	410	148823182	5222676	-	TBFG_11999	COG1463Q
MCE-family protein mce3D	2202595	2203866	+	423	148823183	5222677	-	TBFG_12000	COG1463Q
MCE-family lipoprotein lprM (MCE-family lipoprotein mce3e)	2203863	2204996	+	377	148823184	5222678	-	TBFG_12001	COG1463Q
MCE-family protein mce3F	2204997	2206310	+	437	148823185	5222679	-	TBFG_12002	COG1463Q
MCE associated membrane protein	2206332	2206907	+	191	148823186	5222680	-	TBFG_12003	-
MCE associated membrane protein	2206904	2207386	+	160	148823187	5222681	-	TBFG_12004	-
hypothetical protein TBFG_12005	2207399	2207776	+	125	148823188	5222682	-	TBFG_12005	-
hypothetical protein TBFG_12006	2207792	2208457	+	221	148823189	5222683	-	TBFG_12006	-
hypothetical protein TBFG_12007	2208584	2208991	-	135	148823190	5222684	-	TBFG_12007	-
hypothetical protein TBFG_12008	2209494	2210540	+	348	148823191	5222685	-	TBFG_12008	COG0501O
hypothetical protein TBFG_12009	2210648	2211496	+	282	148823192	5222686	-	TBFG_12009	COG0500QR
conserved permease	2211459	2212904	-	481	148823193	5222687	-	TBFG_12010	COG0531E
immunogenic protein mpt64	2213083	2213769	-	228	148823194	5222688	-	TBFG_12011	-
ribonucleotide-diphosphate reductase subunit beta	2213960	2214928	-	322	148823195	5222689	nrdF	TBFG_12012	COG0208F
hypothetical protein TBFG_12013	2215153	2215572	-	139	148823196	5222690	-	TBFG_12013	COG3742S
PE-PGRS family protein	2215984	2217660	+	558	148823197	5222691	PGRS	TBFG_12014	-
cutinase precursor cfp21	2217648	2218301	-	217	148823198	5222692	-	TBFG_12015	-
chromosome replication initiation inhibitor protein	2218731	2219642	-	303	148823199	5222693	-	TBFG_12016	COG0583K
conserved integral membrane protein	2219751	2220350	+	199	148823200	5222694	-	TBFG_12017	COG1279R
hypothetical chitinase	2220766	2221194	+	142	148823201	5222695	-	TBFG_12018	-
hypothetical methyltransferase	2221420	2221959	+	179	148823202	5222696	-	TBFG_12019	COG0030J
hypothetical protein TBFG_12020	2222479	2223039	-	186	148823203	5222697	-	TBFG_12020	COG5654S
hypothetical transcriptional regulatory protein	2223036	2223377	-	113	148823204	5222698	-	TBFG_12021	COG1396K
hypothetical dehydrogenase	2223621	2223956	-	111	148823205	5222699	-	TBFG_12022	COG1028IQR
hypothetical protein TBFG_12023	2224045	2224389	-	114	148823206	5222700	-	TBFG_12023	COG2337T
metal cation transporter P-type ATPase G ctpG	2224731	2227046	-	771	148823207	5222701	-	TBFG_12024	COG2217P
hypothetical protein TBFG_12025	2227043	2227315	-	90	148823208	5222702	-	TBFG_12025	-
hypothetical transcriptional regulatory protein	2227368	2227724	-	118	148823209	5222703	-	TBFG_12026	COG0640K
[truncated: 1,903 more rows]
